# Supplementary material for: Comparative transcriptomics characterized the distinct biosynthetic abilities of terpenoid and paeoniflorin biosynthesis in herbaceous peony strains
Source: PeerJ. 2020 Apr 20;8:e8895. doi: 10.7717/peerj.8895 (PMC7179566; doi:10.7717/peerj.8895)
Supplement: Supplemental Information 4 [file peerj-08-8895-s004.zip › Supplemental Table 2.xlsx]

## Sheet: Sheet1
Sample	Replicate	Paired-end read	Total reads	Total bases	Sequence length (nt)	GC content (%)
XTShoots	1	1	23840243	3575592701	150	46
XTShoots	1	2	23840243	3574830652	150	46
XTShoots	2	1	14829710	2224181226	150	46
XTShoots	2	2	14829710	2223769562	150	46
XTShoots	3	1	17965375	2694477336	150	46
XTShoots	3	2	17965375	2693931108	150	46
XTRoots	1	1	15840716	2375819409	150	46
XTRoots	1	2	15840716	2375366889	150	46
XTRoots	2	1	23434639	3026774913	150	46
XTRoots	2	2	23434639	3094934865	150	46
XTRoots	3	1	19227535	2884130250	150	46
XTRoots	3	2	19227535	2884130250	150	46
GSShoots	1	1	12595775	1889133191	150	47
GSShoots	1	2	12595775	1888751310	150	47
GSShoots	2	1	25570325	3835548750	150	51
GSShoots	2	2	25570325	3835548750	150	51
GSShoots	3	1	18736788	1486612352	150	49
GSShoots	3	2	18736788	1485715805	150	47
GSRoots	1	1	25663648	3849547200	150	46
GSRoots	1	2	25663648	3849547200	150	46
GSRoots	2	1	22132079	2290674015	150	48
GSRoots	2	2	22132079	2326954350	150	49
GSRoots	3	1	22667685	2835474149	150	47
GSRoots	3	2	22667685	2892876520	150	47
PBShoots	1	1	41990300	6298545000	150	50
PBShoots	1	2	41990300	6298545000	150	50
PBShoots	2	1	15638390	2240484039	150	47
PBShoots	2	2	15638390	2292286265	150	48
PBShoots	3	1	30954494	4643174100	150	49
PBShoots	3	2	30954494	4643174100	150	49
PBRoots	1	1	15361746	2303974050	150	47
PBRoots	1	2	15361746	2303555615	150	47
PBRoots	2	1	21420124	3212618690	150	47
PBRoots	2	2	21420124	3212066245	150	47
PBRoots	3	1	19993412	2998631008	150	47
PBRoots	3	2	19993412	2998102495	150	47
