# Supplementary material for: Comparative transcriptomics characterized the distinct biosynthetic abilities of terpenoid and paeoniflorin biosynthesis in herbaceous peony strains
Source: PeerJ. 2020 Apr 20;8:e8895. doi: 10.7717/peerj.8895 (PMC7179566; doi:10.7717/peerj.8895)
Supplement: Supplemental Information 4 [file peerj-08-8895-s004.zip › Supplemental Table 3.xlsx]

## Sheet: Supplemental Table 2
Gene_expr_ID	XTShoots_1	XTShoots_2	XTShoots_3	XTRoots_1	XTRoots_2	XTRoots_3	GSShoots_1	GSShoots_2	GSShoots_3	GSRoots_1	GSRoots_2	GSRoots_3	PBShoots_1	PBShoots_2	PBShoots_3	PBRoots_1	PBRoots_2	PBRoots_3	PearsonCorrelationCoefficient	#gene_id	transcript_id	Gene_name	sprot_Top_BLASTX_hit_id	sprot_Top_BLASTX_hit_desp	prot_id	sprot_Top_BLASTP_hit_id	sprot_Top_BLASTP_hit_desp	TrEMBL_BLASTX_id	TrEMBL_BLASTX_desp	TrEMBL_BLASTP_id	TrEMBL_BLASTP_desp	Pfam	SignalP	TmHMM	eggnog	Kegg	gene_ontology_blast	gene_ontology_pfam
E_H34645_c0_g3	0.784	1.169	0.925	7.194	9.036	8.322	0.539	0.584	0.524	1.555	2.886	1.79	1.544	1.591	1.744	10.216	11.016	10.663	0.991552	E_H34645_c0_g3	E_H34645_c0_g3_i1	Unc45a	UN45A_RAT	Protein unc-45 homolog A;	E_H34645_c0_g3_i1.p1	UN45A_RAT	Protein unc-45 homolog A;	.	.	A0A067JQH5_JATCU	.	.	.	.	ENOG410XQNT^Unc-45 homolog	KEGG:rno:308759	GO:0005794^cellular_component^Golgi apparatus`GO:0005654^cellular_component^nucleoplasm`GO:0048471^cellular_component^perinuclear region of cytoplasm`GO:0030154^biological_process^cell differentiation`GO:0061077^biological_process^chaperone-mediated protein folding`GO:0007517^biological_process^muscle organ development	.
E_H37945_c1_g8	0	0	0	4.032	4.317	3.401	0	0	0	0.189	0	0	0	0	0	4.176	3.853	4.614	0.988397	E_H37945_c1_g8	E_H37945_c1_g8_i3	.	.	.	.	.	.	.	.	.	.	.	.	.	.	.	.	.
E_H33777_c0_g2	12.741	11.259	12.03	33.389	42.13	37.422	9.488	10.44	9.21	13.487	16.94	15.151	14.02	16.238	15.056	35.681	41.392	39.861	0.979357	E_H33777_c0_g2	E_H33777_c0_g2_i9	ABCF4	AB4F_ARATH	ABC transporter F family member 4;	E_H33777_c0_g2_i9.p1	AB4F_ARATH	ABC transporter F family member 4;	.	.	B9RUV8_RICCO	.	PF00005.24^ABC_tran^ABC transporter`PF00005.24^ABC_tran^ABC transporter	.	.	COG0488^(ABC) transporter	KEGG:ath:AT3G54540`KO:K06184	GO:0005524^molecular_function^ATP binding`GO:0016887^molecular_function^ATPase activity`GO:0005215^molecular_function^transporter activity	GO:0005524^molecular_function^ATP binding`GO:0016887^molecular_function^ATPase activity
E_H36010_c0_g2	6.254	3.3	5.775	67.49	57.61	63.092	5.022	3.812	5.274	17.676	28.411	20.313	4.308	10.548	7.017	63.607	88.353	79.654	0.977964	E_H36010_c0_g2	E_H36010_c0_g2_i2	PATL1	PATL1_ARATH	Patellin-1;	.	.	.	.	.	.	.	.	.	.	ENOG410XRSQ^Transfer protein	KEGG:ath:AT1G72150	GO:0048046^cellular_component^apoplast`GO:0009507^cellular_component^chloroplast`GO:0005794^cellular_component^Golgi apparatus`GO:0016021^cellular_component^integral component of membrane`GO:0016020^cellular_component^membrane`GO:0005886^cellular_component^plasma membrane`GO:0009506^cellular_component^plasmodesma`GO:0005773^cellular_component^vacuole`GO:0008289^molecular_function^lipid binding`GO…	.
E_H40246_c1_g4	31.8	34.222	32.391	105.2	94.625	97.832	38.012	25.964	37.084	30.018	36.292	32.853	22.262	17.963	19.987	98.616	121.863	117.901	0.976844	E_H40246_c1_g4	E_H40246_c1_g4_i1	.	.	.	E_H40246_c1_g4_i1.p1	.	.	.	.	F6H3N9_VITVI	.	PF14364.3^DUF4408^Domain of unknown function (DUF4408)	.	.	.	.	.	.
E_H41491_c2_g3	12.741	7.832	10.887	30.962	25.272	27.182	5.682	3.589	5.827	12.888	7.58	11.194	5.727	8.529	7.718	35.038	36.58	37.455	0.976001	E_H41491_c2_g3	E_H41491_c2_g3_i3	Y-2	Y3721_ARATH	Uncharacterized protein At3g27210;	E_H41491_c2_g3_i3.p1	Y3721_ARATH	Uncharacterized protein At3g27210;	.	.	B9RBK4_RICCO	.	.	.	.	ENOG410YNTS^NA	KEGG:ath:AT3G27210	GO:0005886^cellular_component^plasma membrane	.
E_H39472_c0_g5	9.462	8.532	8.717	28.723	24.75	25.888	4.049	1.752	3.51	10.228	8.585	9.947	3.337	4.65	3.669	27.199	32.515	32.614	0.974917	E_H39472_c0_g5	E_H39472_c0_g5_i2	RNP1	RNP1_ARATH	Heterogeneous nuclear ribonucleoprotein 1;	E_H39472_c0_g5_i2.p1	RNP1_ARATH	Heterogeneous nuclear ribonucleoprotein 1;	.	.	V4UAW7_9ROSI	.	PF00076.19^RRM_1^RNA recognition motif. (a.k.a. RRM, RBD, or RNP domain)	.	.	ENOG410YA8Z^Rna-binding protein	KEGG:ath:AT4G14300`KO:K14411	GO:0005737^cellular_component^cytoplasm`GO:0005681^cellular_component^spliceosomal complex`GO:0000166^molecular_function^nucleotide binding`GO:0003723^molecular_function^RNA binding`GO:0006397^biological_process^mRNA processing`GO:0051028^biological_process^mRNA transport`GO:0008380^biological_process^RNA splicing	GO:0003676^molecular_function^nucleic acid binding
E_H39836_c0_g1	15.391	14.646	15.788	26.508	26.353	25.197	12.39	14.132	12.885	16.188	12.619	16.255	14.02	17.914	14.174	28.01	29.15	32.149	0.973025	E_H39836_c0_g1	E_H39836_c0_g1_i15	EHD2	EHD2_ARATH	EH domain-containing protein 2	E_H39836_c0_g1_i15.p1	EHD2_ARATH	EH domain-containing protein 2	.	.	A5AMA5_VITVI	.	PF13202.3^EF-hand_5^EF hand`PF13202.3^EF-hand_5^EF hand	.	.	ENOG410XYGB^EH-domain containing	KEGG:ath:AT4G05520`KO:K12483	GO:0005737^cellular_component^cytoplasm`GO:0010008^cellular_component^endosome membrane`GO:0043231^cellular_component^intracellular membrane-bounded organelle`GO:0016020^cellular_component^membrane`GO:0005634^cellular_component^nucleus`GO:0005886^cellular_component^plasma membrane`GO:0009506^cellular_component^plasmodesma`GO:0005509^molecular_function^calcium ion binding`GO:0005525^molecular_func…	GO:0005509^molecular_function^calcium ion binding
E_H31768_c2_g1	9.187	11.211	9.656	26.86	28.734	27.167	6.568	8.672	6.767	16.726	7.092	14.256	12.326	11.845	11.868	28.625	32.035	32.723	0.971304	E_H31768_c2_g1	E_H31768_c2_g1_i4	SKP2A	SKP2A_ARATH	F-box protein SKP2A;	E_H31768_c2_g1_i4.p4	SKP2A_ARATH	F-box protein SKP2A;	.	.	A0A061FPQ7_THECC	.	PF00646.30^F-box^F-box domain	.	.	ENOG41103D0^F-box protein	KEGG:ath:AT1G21410`KO:K03875	GO:0005634^cellular_component^nucleus`GO:0019005^cellular_component^SCF ubiquitin ligase complex`GO:0004842^molecular_function^ubiquitin-protein transferase activity`GO:0009734^biological_process^auxin-activated signaling pathway`GO:0071365^biological_process^cellular response to auxin stimulus`GO:0010311^biological_process^lateral root formation`GO:0051781^biological_process^positive regulation …	GO:0005515^molecular_function^protein binding
E_H37347_c0_g2	0	0	0	3.593	4.027	3.06	0	0.103	0.116	0.458	1.192	0.477	0	0.049	0	4.353	2.839	3.881	0.971236	E_H37347_c0_g2	E_H37347_c0_g2_i1	IFRD2	IFRD2_HUMAN	Interferon-related developmental regulator 2;	E_H37347_c0_g2_i1.p1	IFRD2_HUMAN	Interferon-related developmental regulator 2;	.	.	B9R711_RICCO	.	PF05004.10^IFRD^Interferon-related developmental regulator (IFRD)`PF04836.9^IFRD_C^Interferon-related protein conserved region	.	.	ENOG410XSIZ^Interferon-related developmental regulator	KEGG:hsa:7866	GO:0005634^cellular_component^nucleus	.
E_H35385_c0_g2	0	0.127	0	4.971	3.836	3.191	0	1.185	0	0.088	0.273	0.134	0.448	0.416	0.321	4.222	4.314	4.564	0.970193	E_H35385_c0_g2	E_H35385_c0_g2_i1	.	.	.	.	.	.	.	.	.	.	.	.	.	.	.	.	.
E_H33697_c0_g1	3.986	3.276	3.707	8.471	9.665	8.976	3.441	1.82	3.287	4.639	4.766	4.668	2.017	2.398	2.105	11.894	11.201	12.881	0.968057	E_H33697_c0_g1	E_H33697_c0_g1_i2	GT-2	TGT2_ARATH	Trihelix transcription factor GT-2;	E_H33697_c0_g1_i2.p1	TGT2_ARATH	Trihelix transcription factor GT-2;	.	.	V4T8A6_9ROSI	.	PF13837.3^Myb_DNA-bind_4^Myb/SANT-like DNA-binding domain`PF13837.3^Myb_DNA-bind_4^Myb/SANT-like DNA-binding domain	.	.	ENOG410YBXG^chromatin binding	KEGG:ath:AT1G76890	GO:0005634^cellular_component^nucleus`GO:0003677^molecular_function^DNA binding`GO:0003700^molecular_function^transcription factor activity, sequence-specific DNA binding`GO:0006351^biological_process^transcription, DNA-templated	.
E_H33259_c2_g4	6.098	1.376	3.583	21.082	16.723	19.398	2.424	0.498	0.756	1.946	0	1.422	1.17	0.649	1.303	16.2	24.743	22.723	0.963364	E_H33259_c2_g4	E_H33259_c2_g4_i2	.	.	.	.	.	.	.	.	.	.	.	.	.	.	.	.	.
E_H36593_c0_g1	8.968	9.009	8.447	27.768	25.272	25.706	7.898	6.834	8.348	10.767	11.097	10.734	7.471	5.947	6.836	20.609	31.934	28.584	0.963299	E_H36593_c0_g1	E_H36593_c0_g1_i2	GOR	GSHRP_TOBAC	Glutathione reductase, chloroplastic;	E_H36593_c0_g1_i2.p1	GSHRP_TOBAC	Glutathione reductase, chloroplastic;	.	.	O22511_VITVI	.	PF07992.11^Pyr_redox_2^Pyridine nucleotide-disulphide oxidoreductase`PF13738.3^Pyr_redox_3^Pyridine nucleotide-disulphide oxidoreductase`PF00070.24^Pyr_redox^Pyridine nucleotide-disulphide oxidoreductase`PF02852.19^Pyr_redox_dim^Pyridine nucleotide-disulphide oxidoreductase, dimerisation domain	.	.	.	.	GO:0009507^cellular_component^chloroplast`GO:0050660^molecular_function^flavin adenine dinucleotide binding`GO:0004362^molecular_function^glutathione-disulfide reductase activity`GO:0050661^molecular_function^NADP binding`GO:0045454^biological_process^cell redox homeostasis`GO:0006749^biological_process^glutathione metabolic process	GO:0016491^molecular_function^oxidoreductase activity`GO:0055114^biological_process^oxidation-reduction process`GO:0045454^biological_process^cell redox homeostasis
E_H41349_c0_g2	23.864	21.85	21.803	49.907	59.398	44.842	12.416	17.67	10.791	23.621	23.329	23.408	19.075	16.862	18.524	49.765	61.655	67.941	0.96295	E_H41349_c0_g2	E_H41349_c0_g2_i5	FREE1	FREE1_ARATH	Protein FREE1	E_H41349_c0_g2_i5.p1	FREE1_ARATH	Protein FREE1	.	.	F6GZS4_VITVI	.	PF01363.18^FYVE^FYVE zinc finger	.	.	ENOG410Y0W8^FYVE zinc finger	KEGG:ath:AT1G20110	GO:0000813^cellular_component^ESCRT I complex`GO:0031902^cellular_component^late endosome membrane`GO:0005634^cellular_component^nucleus`GO:0046872^molecular_function^metal ion binding`GO:0043130^molecular_function^ubiquitin binding`GO:0070676^biological_process^intralumenal vesicle formation`GO:0055072^biological_process^iron ion homeostasis`GO:0036258^biological_process^multivesicular body asse…	GO:0046872^molecular_function^metal ion binding
E_H33205_c1_g3	0.12	0	0.16	3.672	3.264	3.045	0	0	0	0	1.507	0.293	0	0	0	3.7	2.71	3.218	0.962456	E_H33205_c1_g3	E_H33205_c1_g3_i3	.	.	.	E_H33205_c1_g3_i3.p2	.	.	.	.	.	.	.	.	.	.	.	.	.
E_H35455_c1_g1	195.123	209.913	202.708	857.76	563.185	687.612	151.49	53.559	149.637	24.436	152.419	48.899	68.132	133.452	91.476	946.856	1090.48	1094.36	0.959092	E_H35455_c1_g1	E_H35455_c1_g1_i2	At5g13200	GEML5_ARATH	GEM-like protein 5;	E_H35455_c1_g1_i2.p1	GEML5_ARATH	GEM-like protein 5;	.	.	A0A061ED99_THECC	.	.	.	.	ENOG410YCSJ^GEM-like protein	KEGG:ath:AT5G13200	GO:0009793^biological_process^embryo development ending in seed dormancy`GO:0098755^biological_process^maintenance of seed dormancy by absisic acid`GO:0010029^biological_process^regulation of seed germination`GO:0009845^biological_process^seed germination	.
E_H36530_c1_g1	1.329	0.382	1.26	8.752	9.665	10.422	0.756	2.387	1.571	2.727	6.489	3.689	2.839	2.411	2.787	14.886	11.311	13.693	0.959059	E_H36530_c1_g1	E_H36530_c1_g1_i15	.	.	.	E_H36530_c1_g1_i15.p1	.	.	.	.	F6H4I5_VITVI	.	.	.	.	.	.	.	.
E_H41589_c0_g1	1.816	2.536	1.544	34.164	28.508	30.023	5.474	3.537	6.021	4.188	23.013	8.349	2.465	2.582	2.486	41.05	41.226	45.139	0.958892	E_H41589_c0_g1	E_H41589_c0_g1_i3	.	.	.	E_H41589_c0_g1_i3.p1	.	.	.	.	A0A061EVM4_THECC	.	.	.	.	.	.	.	.
E_H37011_c0_g6	14.027	15.37	13.305	31.119	26.021	28.344	13.232	10.458	13.04	6.949	15.131	9.044	12.202	12.604	11.928	31.3	31.62	35.436	0.957068	E_H37011_c0_g6	E_H37011_c0_g6_i1	.	.	.	E_H37011_c0_g6_i1.p1	.	.	.	.	A8TU70_PAESU	.	.	.	.	.	.	.	.
E_H39290_c0_g2	4.975	4.477	4.515	7.367	7.927	7.042	4.596	5.564	4.46	4.882	5.57	5.087	5.18	4.98	5.132	7.802	8.951	9.485	0.956738	E_H39290_c0_g2	E_H39290_c0_g2_i2	Rprd1b	RPR1B_MOUSE	Regulation of nuclear pre-mRNA domain-containing protein 1B;	E_H39290_c0_g2_i2.p1	RPR1B_MOUSE	Regulation of nuclear pre-mRNA domain-containing protein 1B;	.	.	V4SRT7_9ROSI	.	PF04818.10^CTD_bind^RNA polymerase II-binding domain.	.	.	ENOG410XRAP^Regulation of nuclear pre-mRNA domain containing	KEGG:mmu:70470`KO:K15559	GO:0005813^cellular_component^centrosome`GO:0005737^cellular_component^cytoplasm`GO:0016591^cellular_component^DNA-directed RNA polymerase II, holoenzyme`GO:0005654^cellular_component^nucleoplasm`GO:0005634^cellular_component^nucleus`GO:0000993^molecular_function^RNA polymerase II core binding`GO:0070940^biological_process^dephosphorylation of RNA polymerase II C-terminal domain`GO:0008284^biolog…	.
E_H31314_c0_g3	0	0	0	6.028	3.54	4.637	0	0	0	0	0	0	0	0	0	7.597	4.056	6.951	0.956504	E_H31314_c0_g3	E_H31314_c0_g3_i1	.	.	.	.	.	.	.	.	.	.	.	.	.	.	.	.	.
E_H34685_c0_g2	3.116	3.642	3.51	8.541	8.817	8.656	3.18	3.726	3.199	1.63	2.196	1.64	1.37	3.279	1.704	9.33	9.726	10.356	0.955595	E_H34685_c0_g2	E_H34685_c0_g2_i14	.	.	.	E_H34685_c0_g2_i14.p1	.	.	.	.	M5XRV1_PRUPE	.	PF07059.9^DUF1336^Protein of unknown function (DUF1336)	.	.	.	.	.	.
E_H34840_c1_g9	0	0.04	0.029	3.554	1.674	2.238	0	0	0	0	0	0	0.05	0.184	0.14	4.194	2.738	3.663	0.954632	E_H34840_c1_g9	E_H34840_c1_g9_i2	.	.	.	.	.	.	.	.	.	.	.	.	.	.	.	.	.
E_H29509_c0_g3	6.233	4.93	5.469	18.773	18.801	18.286	6.733	10.715	8.008	6.552	11.471	7.847	4.184	6.131	5.132	23.797	28.219	27.911	0.95448	E_H29509_c0_g3	E_H29509_c0_g3_i1	.	.	.	.	.	.	.	.	.	.	.	.	.	.	.	.	.
E_H37092_c2_g6	86.559	59.65	74.905	178.061	238.693	208.963	74.39	18.254	70.068	37.816	112.94	53.425	38.598	59.396	45.488	237.108	206.343	234.525	0.952125	E_H37092_c2_g6	E_H37092_c2_g6_i4	.	.	.	E_H37092_c2_g6_i4.p1	.	.	.	.	F6I3N1_VITVI	.	.	.	.	.	.	.	.
E_H36593_c0_g3	6.643	6.981	6.226	17.058	19.126	18.642	3.58	5.821	3.296	10.612	6.676	10.591	8.193	6.082	6.415	15.939	23.618	21.228	0.951329	E_H36593_c0_g3	E_H36593_c0_g3_i2	GOR	GSHRP_TOBAC	Glutathione reductase, chloroplastic;	E_H36593_c0_g3_i2.p1	GSHRP_TOBAC	Glutathione reductase, chloroplastic;	.	.	V4T2Y5_9ROSI	.	PF02852.19^Pyr_redox_dim^Pyridine nucleotide-disulphide oxidoreductase, dimerisation domain	.	.	.	.	GO:0009507^cellular_component^chloroplast`GO:0050660^molecular_function^flavin adenine dinucleotide binding`GO:0004362^molecular_function^glutathione-disulfide reductase activity`GO:0050661^molecular_function^NADP binding`GO:0045454^biological_process^cell redox homeostasis`GO:0006749^biological_process^glutathione metabolic process	GO:0045454^biological_process^cell redox homeostasis`GO:0055114^biological_process^oxidation-reduction process
E_H32610_c0_g9	1.618	0.421	1.34	12.228	8.556	9.165	0	1.872	0.136	0.741	3.058	1.33	0.324	0.22	0.261	13.767	19.654	19.079	0.95112	E_H32610_c0_g9	E_H32610_c0_g9_i1	XTH30	XTH30_ARATH	Probable xyloglucan endotransglucosylase/hydrolase protein 30;	E_H32610_c0_g9_i1.p1	XTH30_ARATH	Probable xyloglucan endotransglucosylase/hydrolase protein 30;	.	.	U5GUJ5_POPTR	.	PF00722.18^Glyco_hydro_16^Glycosyl hydrolases family 16	.	.	ENOG4111G24^xyloglucan endotransglucosylase hydrolase protein	KEGG:ath:AT1G32170`KO:K08235	GO:0048046^cellular_component^apoplast`GO:0005618^cellular_component^cell wall`GO:0004553^molecular_function^hydrolase activity, hydrolyzing O-glycosyl compounds`GO:0016762^molecular_function^xyloglucan:xyloglucosyl transferase activity`GO:0042546^biological_process^cell wall biogenesis`GO:0071555^biological_process^cell wall organization`GO:0010411^biological_process^xyloglucan metabolic process	GO:0004553^molecular_function^hydrolase activity, hydrolyzing O-glycosyl compounds`GO:0005975^biological_process^carbohydrate metabolic process
E_H31818_c1_g1	65.013	71.712	66.232	221.4	252.081	234.117	83.877	91.766	87.887	79.423	187.491	107.235	73.112	71.339	70.487	262.34	241.854	269.515	0.951106	E_H31818_c1_g1	E_H31818_c1_g1_i1	TLP1	TLP1_PRUPE	Thaumatin-like protein 1;	E_H31818_c1_g1_i1.p1	TP1A_MALDO	Thaumatin-like protein 1a;	.	.	A9PEG5_POPTR	.	PF00314.14^Thaumatin^Thaumatin family	.	.	.	.	GO:0005576^cellular_component^extracellular region	.
E_H39251_c0_g5	0	0	0	0.853	2.056	1.628	0	0	0	0	0	0	0	0	0	1.724	1.318	1.832	0.951104	E_H39251_c0_g5	E_H39251_c0_g5_i1	.	.	.	.	.	.	.	.	.	.	.	.	.	.	.	.	.
E_H34140_c0_g1	32.528	22.979	27.738	412.714	251.834	318.721	16.143	30.445	16.24	54.124	226.942	92.068	26.396	44.872	32.417	353.583	391.806	397.426	0.950645	E_H34140_c0_g1	E_H34140_c0_g1_i19	BAM9	BAM9_ARATH	Inactive beta-amylase 9;	E_H34140_c0_g1_i19.p1	BAM9_ARATH	Inactive beta-amylase 9;	.	.	F6HDH8_VITVI	.	PF01373.14^Glyco_hydro_14^Glycosyl hydrolase family 14	.	.	ENOG410YC8N^Beta-amylase	KEGG:ath:AT5G18670	GO:0005737^cellular_component^cytoplasm`GO:0016161^molecular_function^beta-amylase activity`GO:0000272^biological_process^polysaccharide catabolic process	GO:0016161^molecular_function^beta-amylase activity`GO:0000272^biological_process^polysaccharide catabolic process
E_H36718_c0_g3	0.954	0.501	0.83	4.392	5.412	5.276	0.643	0	0.999	0	1.795	0.594	0.299	1.701	1.283	7.82	9.597	9.505	0.95055	E_H36718_c0_g3	E_H36718_c0_g3_i6	At5g23370	GEML8_ARATH	Putative GEM-like protein 8;	E_H36718_c0_g3_i6.p1	GEML8_ARATH	Putative GEM-like protein 8;	.	.	A0A061E267_THECC	.	.	.	.	ENOG410YH6H^GEM-like protein	KEGG:ath:AT5G23370	.	.
E_H33108_c0_g1	48.124	33.26	44.582	112.794	91.749	99.656	44.354	18.563	42.872	43.795	31.569	40.031	15.638	25.929	19.065	99.194	129.238	123.555	0.950536	E_H33108_c0_g1	E_H33108_c0_g1_i7	RMA1H1	RMA1_CAPAN	E3 ubiquitin-protein ligase RMA1H1;	E_H33108_c0_g1_i7.p1	RMA1_CAPAN	E3 ubiquitin-protein ligase RMA1H1;	.	.	U5FVY0_POPTR	.	PF13639.3^zf-RING_2^Ring finger domain`PF13920.3^zf-C3HC4_3^Zinc finger, C3HC4 type (RING finger)`PF13923.3^zf-C3HC4_2^Zinc finger, C3HC4 type (RING finger)`PF00097.22^zf-C3HC4^Zinc finger, C3HC4 type (RING finger)`PF13445.3^zf-RING_UBOX^RING-type zinc-finger`PF14634.3^zf-RING_5^zinc-RING finger domain	.	.	.	.	GO:0005789^cellular_component^endoplasmic reticulum membrane`GO:0016021^cellular_component^integral component of membrane`GO:0016874^molecular_function^ligase activity`GO:0004842^molecular_function^ubiquitin-protein transferase activity`GO:0008270^molecular_function^zinc ion binding`GO:0043161^biological_process^proteasome-mediated ubiquitin-dependent protein catabolic process`GO:0016567^biologic…	GO:0005515^molecular_function^protein binding`GO:0008270^molecular_function^zinc ion binding`GO:0046872^molecular_function^metal ion binding
E_H41513_c0_g5	10.89	6.854	8.316	31.98	28.162	28.148	5.543	5.941	5.643	16.78	7.106	20.413	11.704	16.238	13.672	37.433	41.383	37.614	0.950529	E_H41513_c0_g5	E_H41513_c0_g5_i3	SPAC56F8.03	IF2P_SCHPO	Eukaryotic translation initiation factor 5B;	E_H41513_c0_g5_i3.p1	IF2P_SCHPO	Eukaryotic translation initiation factor 5B;	.	.	M5VIC8_PRUPE	.	.	.	.	.	KEGG:spo:SPAC56F8.03`KO:K03243	GO:0005829^cellular_component^cytosol`GO:0005622^cellular_component^intracellular`GO:0005525^molecular_function^GTP binding`GO:0003924^molecular_function^GTPase activity`GO:0003743^molecular_function^translation initiation factor activity`GO:0002183^biological_process^cytoplasmic translational initiation`GO:0006412^biological_process^translation	.
E_H40726_c0_g2	0.636	0.461	0.765	4.094	2.388	2.922	0.287	0	0.291	0.465	0.287	0.619	1.17	1.101	1.063	3.318	3.512	4.139	0.950276	E_H40726_c0_g2	E_H40726_c0_g2_i2	.	.	.	E_H40726_c0_g2_i2.p1	.	.	.	.	W9RZ50_9ROSA	.	PF05097.9^DUF688^Protein of unknown function (DUF688)	.	.	.	.	.	.
E_H34997_c0_g1	7.985	7.904	8.032	23.227	30.699	26.644	2.806	3.949	2.404	13.75	10.695	12.951	6.325	8.774	6.856	22.641	35.806	32.525	0.948725	E_H34997_c0_g1	E_H34997_c0_g1_i6	IMPA1	IMPA1_ARATH	Importin subunit alpha-1	E_H34997_c0_g1_i6.p2	IMPA1_ARATH	Importin subunit alpha-1	.	.	D7SY66_VITVI	.	PF00514.20^Arm^Armadillo/beta-catenin-like repeat`PF16186.2^Arm_3^Atypical Arm repeat	.	.	COG5064^importin subunit alpha	KEGG:ath:AT3G06720	GO:0005618^cellular_component^cell wall`GO:0005829^cellular_component^cytosol`GO:0005635^cellular_component^nuclear envelope`GO:0005643^cellular_component^nuclear pore`GO:0005730^cellular_component^nucleolus`GO:0005654^cellular_component^nucleoplasm`GO:0008139^molecular_function^nuclear localization sequence binding`GO:0008565^molecular_function^protein transporter activity`GO:0006607^biological_…	GO:0005515^molecular_function^protein binding
E_H37908_c1_g1	4.77	4.707	3.292	17.841	12.781	14.281	2.337	4.808	1.658	8.491	5.111	8.893	6.001	5.702	6.776	21.988	24.338	25.119	0.947771	E_H37908_c1_g1	E_H37908_c1_g1_i4	surE	SURE_PELTS	5'-nucleotidase SurE	E_H37908_c1_g1_i4.p1	SURE_PELTS	5'-nucleotidase SurE	.	.	A0A068TUN0_COFCA	.	PF01975.14^SurE^Survival protein SurE	.	.	COG0496^Nucleotidase that shows phosphatase activity on nucleoside 5'-monophosphates (By similarity)	KEGG:pth:PTH_1397`KO:K03787	GO:0005737^cellular_component^cytoplasm`GO:0008253^molecular_function^5'-nucleotidase activity`GO:0046872^molecular_function^metal ion binding`GO:0000166^molecular_function^nucleotide binding	GO:0016787^molecular_function^hydrolase activity
E_H37588_c0_g1	19.271	15.068	17.004	67.999	55.201	59.865	15.344	11.814	14.126	13.063	15.418	16.029	18.452	13.803	17.341	41.702	68.966	59.99	0.947538	E_H37588_c0_g1	E_H37588_c0_g1_i12	MSSP2	MSSP2_ARATH	Monosaccharide-sensing protein 2;	E_H37588_c0_g1_i12.p1	MSSP2_ARATH	Monosaccharide-sensing protein 2;	.	.	A0A061FF53_THECC	.	PF00083.21^Sugar_tr^Sugar (and other) transporter`PF07690.13^MFS_1^Major Facilitator Superfamily`PF00083.21^Sugar_tr^Sugar (and other) transporter`PF07690.13^MFS_1^Major Facilitator Superfamily	.	.	ENOG410XNQK^Transporter	KEGG:ath:AT4G35300	GO:0005794^cellular_component^Golgi apparatus`GO:0016021^cellular_component^integral component of membrane`GO:0005887^cellular_component^integral component of plasma membrane`GO:0005774^cellular_component^vacuolar membrane`GO:0005773^cellular_component^vacuole`GO:0005355^molecular_function^glucose transmembrane transporter activity`GO:0022891^molecular_function^substrate-specific transmembrane tr…	GO:0022857^molecular_function^transmembrane transporter activity`GO:0055085^biological_process^transmembrane transport`GO:0016021^cellular_component^integral component of membrane
E_H21233_c0_g1	0	0	0	2.521	1.187	1.926	0	0	0	0	0	0	0	0	0	2.088	1.521	2.762	0.947342	E_H21233_c0_g1	E_H21233_c0_g1_i1	.	.	.	.	.	.	.	.	.	.	.	.	.	.	.	.	.
E_H33108_c0_g6	20.345	14.28	17.9	49.563	57.963	55.7	13.997	9.118	12.177	19.763	15.648	20.405	6.4	16.568	9.723	42.494	49.237	50.149	0.946679	E_H33108_c0_g6	E_H33108_c0_g6_i1	RMA1H1	RMA1_CAPAN	E3 ubiquitin-protein ligase RMA1H1;	E_H33108_c0_g6_i1.p1	RMA1_CAPAN	E3 ubiquitin-protein ligase RMA1H1;	.	.	M5VGF5_PRUPE	.	.	.	.	.	.	GO:0005789^cellular_component^endoplasmic reticulum membrane`GO:0016021^cellular_component^integral component of membrane`GO:0016874^molecular_function^ligase activity`GO:0004842^molecular_function^ubiquitin-protein transferase activity`GO:0008270^molecular_function^zinc ion binding`GO:0043161^biological_process^proteasome-mediated ubiquitin-dependent protein catabolic process`GO:0016567^biologic…	.
E_H38027_c1_g1	1.597	2.338	1.77	7.382	7.779	7.115	2.016	1.545	2.385	2.619	1.751	2.593	3.412	3.133	3.147	5.676	7.642	7.03	0.946489	E_H38027_c1_g1	E_H38027_c1_g1_i1	smpd4	NSMA3_DANRE	Sphingomyelin phosphodiesterase 4;	E_H38027_c1_g1_i1.p1	NSMA3_DANRE	Sphingomyelin phosphodiesterase 4;	.	.	A5AEB8_VITVI	.	PF14724.3^mit_SMPDase^Mitochondrial-associated sphingomyelin phosphodiesterase	.	.	ENOG410YYEJ^sphingomyelin phosphodiesterase D activity	KEGG:dre:793294`KO:K12353	GO:0005789^cellular_component^endoplasmic reticulum membrane`GO:0000139^cellular_component^Golgi membrane`GO:0016021^cellular_component^integral component of membrane`GO:0046872^molecular_function^metal ion binding`GO:0004767^molecular_function^sphingomyelin phosphodiesterase activity`GO:0050290^molecular_function^sphingomyelin phosphodiesterase D activity	GO:0050290^molecular_function^sphingomyelin phosphodiesterase D activity
E_H33259_c2_g5	7.074	8.126	8.309	19.736	28.925	22.428	6.777	4.447	6.156	3.932	7.939	4.233	2.839	3.757	3.067	19.994	27.776	26.267	0.945721	E_H33259_c2_g5	E_H33259_c2_g5_i4	ZEP	ZEP_ONCHC	Zeaxanthin epoxidase, chloroplastic;	E_H33259_c2_g5_i4.p1	ZEP_ARATH	Zeaxanthin epoxidase, chloroplastic;	.	.	B9SVQ5_RICCO	.	PF01494.16^FAD_binding_3^FAD binding domain	.	.	COG0654^oxidoreductase activity, acting on paired donors, with incorporation or reduction of molecular oxygen, NAD(P)H as one donor, and incorporation of one atom of oxygen	KEGG:ath:AT5G67030`KO:K09838	GO:0009507^cellular_component^chloroplast`GO:0009941^cellular_component^chloroplast envelope`GO:0031969^cellular_component^chloroplast membrane`GO:0009535^cellular_component^chloroplast thylakoid membrane`GO:0052663^molecular_function^antheraxanthin epoxidase activity`GO:0071949^molecular_function^FAD binding`GO:0009540^molecular_function^zeaxanthin epoxidase [overall] activity`GO:0052662^molecul…	GO:0071949^molecular_function^FAD binding
E_H26876_c0_g1	2.721	2.942	2.636	7.453	12.371	10.473	3.762	4.585	3.975	3.232	4.091	3.489	2.465	1.848	2.827	9.722	10.638	10.871	0.944591	E_H26876_c0_g1	E_H26876_c0_g1_i1	TIM23-3	TI233_ARATH	Mitochondrial import inner membrane translocase subunit TIM23-3;	E_H26876_c0_g1_i1.p1	TI233_ARATH	Mitochondrial import inner membrane translocase subunit TIM23-3;	.	.	D7SV51_VITVI	.	PF02466.16^Tim17^Tim17/Tim22/Tim23/Pmp24 family	.	.	COG5596^mitochondrial import inner membrane translocase, subunit	KEGG:ath:AT3G04800`KO:K17794	GO:0031305^cellular_component^integral component of mitochondrial inner membrane`GO:0005744^cellular_component^mitochondrial inner membrane presequence translocase complex`GO:0015266^molecular_function^protein channel activity`GO:0030150^biological_process^protein import into mitochondrial matrix	.
E_H40449_c1_g3	0	0	0	1.801	1.081	1.439	0	0	0	0.451	0.962	0.452	0.274	0.281	0.221	2.246	2.747	2.624	0.944158	E_H40449_c1_g3	E_H40449_c1_g3_i7	TPL	TPL_ARATH	Protein TOPLESS;	E_H40449_c1_g3_i7.p1	TPL_ARATH	Protein TOPLESS;	.	.	U5GHV2_POPTR	.	PF00400.29^WD40^WD domain, G-beta repeat`PF00400.29^WD40^WD domain, G-beta repeat	.	.	ENOG410XP3K^Positively regulates the activity of the minus-end directed microtubule motor protein dynein. May enhance dynein- mediated microtubule sliding by targeting dynein to the microtubule plus end. Required for	KEGG:ath:AT1G15750	GO:0005829^cellular_component^cytosol`GO:0005634^cellular_component^nucleus`GO:0042803^molecular_function^protein homodimerization activity`GO:0009867^biological_process^jasmonic acid mediated signaling pathway`GO:0045892^biological_process^negative regulation of transcription, DNA-templated`GO:0010072^biological_process^primary shoot apical meristem specification`GO:0009733^biological_process^re…	GO:0005515^molecular_function^protein binding
E_H31062_c0_g2	5.067	6.178	5.025	68.719	83.109	75.948	1.781	4.413	2.317	0.532	24.262	5.664	4.233	8.541	5.433	53.726	60.816	62.376	0.943721	E_H31062_c0_g2	E_H31062_c0_g2_i2	.	.	.	E_H31062_c0_g2_i2.p1	.	.	.	.	A0A061DGA0_THECC	.	PF07939.8^DUF1685^Protein of unknown function (DUF1685)	.	.	.	.	.	.
E_H39472_c0_g6	8.014	9.74	9.074	21.975	22.92	21.861	5.239	3.434	5.216	9.299	13.624	11.177	3.337	4.515	4.17	20.227	26.181	23.545	0.943547	E_H39472_c0_g6	E_H39472_c0_g6_i1	RNP1	RNP1_ARATH	Heterogeneous nuclear ribonucleoprotein 1;	.	.	.	.	.	.	.	.	.	.	ENOG410YA8Z^Rna-binding protein	KEGG:ath:AT4G14300`KO:K14411	GO:0005737^cellular_component^cytoplasm`GO:0005681^cellular_component^spliceosomal complex`GO:0000166^molecular_function^nucleotide binding`GO:0003723^molecular_function^RNA binding`GO:0006397^biological_process^mRNA processing`GO:0051028^biological_process^mRNA transport`GO:0008380^biological_process^RNA splicing	.
E_H40886_c0_g5	0.975	0.62	0.342	10.279	5.546	8.104	0	2.026	0	0	1.996	0.31	0	1.774	0.501	13.618	16.391	16.149	0.942112	E_H40886_c0_g5	E_H40886_c0_g5_i2	RFS5	RFS5_ARATH	Probable galactinol--sucrose galactosyltransferase 5;	E_H40886_c0_g5_i2.p1	RFS_PEA	Galactinol--sucrose galactosyltransferase;	.	.	D7TWK5_VITVI	.	PF05691.9^Raffinose_syn^Raffinose synthase or seed imbibition protein Sip1	.	.	.	.	GO:0047274^molecular_function^galactinol-sucrose galactosyltransferase activity`GO:0005975^biological_process^carbohydrate metabolic process	.
E_H36699_c0_g7	0.968	0.302	0.757	8.58	5.377	6.897	0.235	0.532	0.281	1.118	3.618	1.748	2.266	2.876	2.626	8.37	6.638	7.653	0.941927	E_H36699_c0_g7	E_H36699_c0_g7_i2	RABC2A	RAC2A_ARATH	Ras-related protein RABC2a;	E_H36699_c0_g7_i2.p1	RAC2A_ARATH	Ras-related protein RABC2a;	.	.	A0A061FVM1_THECC	.	PF00025.18^Arf^ADP-ribosylation factor family`PF00071.19^Ras^Ras family`PF08477.10^Roc^Ras of Complex, Roc, domain of DAPkinase`PF01926.20^MMR_HSR1^50S ribosome-binding GTPase`PF04670.9^Gtr1_RagA^Gtr1/RagA G protein conserved region	.	.	ENOG410XPD0^Ras-related protein	KEGG:ath:AT5G03530`KO:K07910	GO:0005777^cellular_component^peroxisome`GO:0005886^cellular_component^plasma membrane`GO:0005525^molecular_function^GTP binding`GO:0030742^molecular_function^GTP-dependent protein binding`GO:0080115^molecular_function^myosin XI tail binding`GO:0015031^biological_process^protein transport`GO:0007264^biological_process^small GTPase mediated signal transduction	GO:0005525^molecular_function^GTP binding`GO:0007264^biological_process^small GTPase mediated signal transduction
E_H40726_c0_g3	0.085	0.262	0.218	2.576	1.399	2.369	0.365	0	0	0.276	0	0.31	0	0.208	0	2.302	4.139	3.406	0.941555	E_H40726_c0_g3	E_H40726_c0_g3_i2	.	.	.	.	.	.	.	.	.	.	.	.	.	.	.	.	.
E_H35174_c1_g3	10.579	8.945	9.43	17.927	15.445	15.895	8.671	9.719	9.298	8.471	12.504	9.604	7.745	8.284	7.658	18.474	23.803	21.911	0.941503	E_H35174_c1_g3	E_H35174_c1_g3_i2	.	.	.	E_H35174_c1_g3_i2.p1	.	.	.	.	.	.	.	.	.	.	.	.	.
E_H32431_c1_g3	15.038	15.982	13.035	32.308	39.919	36.579	10.991	10.44	10.684	17.73	16.711	18.271	19.971	22.895	22.253	44.135	33.538	38.881	0.940658	E_H32431_c1_g3	E_H32431_c1_g3_i6	.	.	.	E_H32431_c1_g3_i6.p1	.	.	.	.	A0A067FN57_CITSI	.	.	.	.	.	.	.	.
E_H36047_c1_g10	0.184	0	0.233	2.075	1.145	1.454	0	0	0	0	0.703	0.351	0	0	0	2.862	1.696	2.703	0.939718	E_H36047_c1_g10	E_H36047_c1_g10_i2	.	.	.	.	.	.	.	.	.	.	.	.	.	.	.	.	.
E_H41589_c0_g4	2.134	2.862	2.192	37.021	20.941	26.789	4.179	2.284	4.062	4.747	22.955	8.491	2.142	1.26	1.684	41.106	44.047	45.317	0.939222	E_H41589_c0_g4	E_H41589_c0_g4_i1	.	.	.	E_H41589_c0_g4_i1.p1	.	.	.	.	F6I6V1_VITVI	.	PF10358.6^NT-C2^N-terminal C2 in EEIG1 and EHBP1 proteins	.	.	.	.	.	.
E_H35479_c2_g1	1.873	0.612	1.551	3.265	4.274	4.23	1.503	0.773	0.194	1.933	1.393	1.732	0.921	0.795	1.042	3.803	3.66	4.446	0.938875	E_H35479_c2_g1	E_H35479_c2_g1_i2	IRL5	PIRL5_ORYSJ	Plant intracellular Ras-group-related LRR protein 5;	E_H35479_c2_g1_i2.p1	PIRL5_ORYSJ	Plant intracellular Ras-group-related LRR protein 5;	.	.	F6HTA9_VITVI	.	PF13855.3^LRR_8^Leucine rich repeat`PF13306.3^LRR_5^Leucine rich repeats (6 copies)`PF13855.3^LRR_8^Leucine rich repeat`PF13855.3^LRR_8^Leucine rich repeat`PF13516.3^LRR_6^Leucine Rich repeat`PF00560.30^LRR_1^Leucine Rich Repeat	.	.	COG4886^leucine Rich Repeat	KEGG:osa:4349464	GO:0009416^biological_process^response to light stimulus	GO:0005515^molecular_function^protein binding
E_H31979_c0_g3	17.78	16.364	18.322	37.374	31.313	32.313	14.605	10.217	17.248	17.864	16.323	17.786	19.025	20.876	19.747	30.582	33.058	32.317	0.93778	E_H31979_c0_g3	E_H31979_c0_g3_i1	.	.	.	.	.	.	.	.	.	.	.	.	.	.	.	.	.
E_H37908_c1_g2	7.222	5.963	6.569	24.965	16.285	20.517	6.369	2.902	5.371	9.043	7.436	8.801	4.532	9.606	6.776	28.177	37.262	38.356	0.937094	E_H37908_c1_g2	E_H37908_c1_g2_i12	.	.	.	E_H37908_c1_g2_i12.p1	.	.	.	.	V4S328_9ROSI	.	.	.	.	.	.	.	.
E_H40964_c0_g1	2.127	0.708	1.311	7.054	7.708	7.064	1.295	0.824	1.222	1.165	4.091	1.129	2.341	1.676	1.283	7.429	5.328	6.782	0.936776	E_H40964_c0_g1	E_H40964_c0_g1_i7	.	.	.	.	.	.	.	.	.	.	.	.	.	.	.	.	.
E_H33608_c0_g2	24.125	26.549	24.272	41.695	56.317	46.645	23.45	15.592	21.805	20.834	17.744	20.162	11.679	13.668	12.931	46.279	53.284	53.545	0.935636	E_H33608_c0_g2	E_H33608_c0_g2_i2	.	.	.	E_H33608_c0_g2_i2.p1	.	.	.	.	A0A061FJG9_THECC	.	.	.	.	.	.	.	.
E_H38078_c1_g5	5.265	6.425	5.877	15.955	12.053	13.097	3.189	5.838	3.665	6.437	11.241	7.831	5.628	5.629	5.934	15.631	20.503	19.317	0.935406	E_H38078_c1_g5	E_H38078_c1_g5_i1	PUB4	PUB4_ARATH	U-box domain-containing protein 4;	E_H38078_c1_g5_i1.p1	PUB4_ARATH	U-box domain-containing protein 4;	.	.	A5BZP1_VITVI	.	.	.	.	ENOG410XU9Y^U-box domain-containing protein 4-like	KEGG:ath:AT2G23140	GO:0016874^molecular_function^ligase activity`GO:0004842^molecular_function^ubiquitin-protein transferase activity	.
E_H35794_c0_g1	15.596	12.468	13.793	31.119	31.115	29.1	12.555	7.418	12.778	9.568	8.7	10.608	4.582	6.779	4.671	28.867	44.416	40.198	0.935319	E_H35794_c0_g1	E_H35794_c0_g1_i4	XBAT35	XB35_ARATH	Putative E3 ubiquitin-protein ligase XBAT35;	E_H35794_c0_g1_i4.p1	XB35_ARATH	Putative E3 ubiquitin-protein ligase XBAT35;	.	.	A0A067KW28_JATCU	.	PF12796.4^Ank_2^Ankyrin repeats (3 copies)`PF13606.3^Ank_3^Ankyrin repeat`PF00023.27^Ank^Ankyrin repeat`PF00023.27^Ank^Ankyrin repeat`PF13920.3^zf-C3HC4_3^Zinc finger, C3HC4 type (RING finger)`PF14447.3^Prok-RING_4^Prokaryotic RING finger family 4	.	.	ENOG410XNPA^protein ubiquitination	KEGG:ath:AT3G23280	GO:0005737^cellular_component^cytoplasm`GO:0005634^cellular_component^nucleus`GO:0016874^molecular_function^ligase activity`GO:0004842^molecular_function^ubiquitin-protein transferase activity`GO:0008270^molecular_function^zinc ion binding	GO:0005515^molecular_function^protein binding
E_H34391_c0_g7	0.756	0	0.087	8.15	29.024	18.94	0	0	0	0	0.431	0	0.125	0	0.14	34.199	37.087	37.307	0.935314	E_H34391_c0_g7	E_H34391_c0_g7_i1	SHT	SHT_ARATH	Spermidine hydroxycinnamoyl transferase;	.	.	.	.	.	.	.	.	.	.	ENOG410YUQM^shikimate quinate hydroxycinnamoyltransferase-like	KEGG:ath:AT2G19070	GO:0050734^molecular_function^hydroxycinnamoyltransferase activity`GO:0016410^molecular_function^N-acyltransferase activity`GO:0080074^molecular_function^spermidine:caffeoyl CoA N-acyltransferase activity`GO:0080073^molecular_function^spermidine:coumaroyl CoA N-acyltransferase activity`GO:0080075^molecular_function^spermidine:feruloyl CoA N-acyltransferase activity`GO:0080072^molecular_function^s…	.
E_H34133_c0_g1	0.198	0.875	0.393	3.797	5.899	5.458	0.391	1.151	0.378	1.199	1.091	1.054	1.27	1.089	1.363	7.82	3.669	6.446	0.935303	E_H34133_c0_g1	E_H34133_c0_g1_i9	.	.	.	E_H34133_c0_g1_i9.p1	.	.	.	.	D7TLP8_VITVI	.	PF02434.13^Fringe^Fringe-like`PF04646.9^DUF604^Protein of unknown function, DUF604	.	.	.	.	.	GO:0016757^molecular_function^transferase activity, transferring glycosyl groups`GO:0016020^cellular_component^membrane
E_H34138_c1_g5	0	0	0	1.393	2.989	2.144	0	0	0	0	0	0	0.772	0	0	2.125	2.71	1.812	0.934864	E_H34138_c1_g5	E_H34138_c1_g5_i1	.	.	.	.	.	.	.	.	.	.	.	.	.	.	.	.	.
E_H36352_c0_g1	31.305	39.931	34.292	80.54	80.12	78.71	37.777	25.706	37.443	15.548	54.568	23.768	28.488	38.558	31.354	92.409	75.17	88.406	0.934538	E_H36352_c0_g1	E_H36352_c0_g1_i5	.	.	.	E_H36352_c0_g1_i5.p1	.	.	.	.	D7TMN2_VITVI	.	.	.	.	.	.	.	.
E_H36095_c0_g6	1.943	1.527	1.952	3.523	7.065	4.913	0	0	0	0.101	0	0.151	0	0.232	0	8.771	7.135	8.762	0.934505	E_H36095_c0_g6	E_H36095_c0_g6_i1	.	.	.	.	.	.	.	.	.	.	.	.	.	.	.	.	.
E_H34972_c0_g6	1.541	2.028	1.893	7.891	5.235	5.894	2.016	2.456	2.278	1.953	4.393	2.25	1.17	2.521	1.684	5.919	8.122	8.238	0.934441	E_H34972_c0_g6	E_H34972_c0_g6_i1	At1g13570	FDL1_ARATH	F-box/FBD/LRR-repeat protein At1g13570;	E_H34972_c0_g6_i1.p1	FDL1_ARATH	F-box/FBD/LRR-repeat protein At1g13570;	.	.	F6H032_VITVI	.	PF08387.7^FBD^FBD	.	.	ENOG411183N^F-box FBD LRR-repeat protein	KEGG:ath:AT1G13570	.	.
E_H37205_c0_g6	0.77	0	0.939	7.876	3.497	6.054	0	0	0	1.65	0	0	0.722	0	0	4.894	6.158	5.713	0.934311	E_H37205_c0_g6	E_H37205_c0_g6_i1	.	.	.	.	.	.	.	.	.	.	.	.	.	.	.	.	.
E_H39535_c0_g1	0.636	0.429	0.473	5.519	6.175	5.146	0.782	0	0.95	0.754	0	0.569	0.498	0.453	0.261	2.917	6.684	5.832	0.934299	E_H39535_c0_g1	E_H39535_c0_g1_i1	.	.	.	.	.	.	.	.	.	.	.	.	.	.	.	.	.
E_H41639_c2_g3	2.141	2.695	2.338	6.192	4.183	5.218	1.529	0.979	1.222	2.889	0.847	2.326	1.992	2.129	2.065	5.201	5.494	5.703	0.933642	E_H41639_c2_g3	E_H41639_c2_g3_i4	.	.	.	.	.	.	.	.	.	.	.	.	.	.	.	.	.
E_H41732_c0_g5	1.392	1.463	1.413	9.081	14.908	12.115	0.817	2.335	0.892	4.161	5.226	4.559	1.145	1.946	1.143	8.743	13.284	11.743	0.933404	E_H41732_c0_g5	E_H41732_c0_g5_i5	At3g27390	Y3739_ARATH	Uncharacterized membrane protein At3g27390;	E_H41732_c0_g5_i5.p1	Y3739_ARATH	Uncharacterized membrane protein At3g27390;	.	.	V4RW92_9ROSI	.	.	.	.	ENOG410Y9F4^NA	KEGG:ath:AT3G27390	GO:0016021^cellular_component^integral component of membrane`GO:0005886^cellular_component^plasma membrane	.
E_H39420_c1_g8	3.731	2.966	3.364	6.333	5.949	6.003	3.18	1.528	2.627	4.323	2.383	3.991	2.515	2.349	2.185	6.87	8.49	9	0.933327	E_H39420_c1_g8	E_H39420_c1_g8_i3	COG5	COG5_HUMAN	Conserved oligomeric Golgi complex subunit 5;	E_H39420_c1_g8_i3.p1	COG5_HUMAN	Conserved oligomeric Golgi complex subunit 5;	.	.	A5AK78_VITVI	.	PF10392.6^COG5^Golgi transport complex subunit 5	.	.	ENOG410XWH0^Component of oligomeric golgi complex 5	KEGG:hsa:10466	GO:0005829^cellular_component^cytosol`GO:0005794^cellular_component^Golgi apparatus`GO:0000139^cellular_component^Golgi membrane`GO:0017119^cellular_component^Golgi transport complex`GO:0016020^cellular_component^membrane`GO:0005654^cellular_component^nucleoplasm`GO:0006891^biological_process^intra-Golgi vesicle-mediated transport`GO:0015031^biological_process^protein transport	GO:0006891^biological_process^intra-Golgi vesicle-mediated transport`GO:0017119^cellular_component^Golgi transport complex
E_H34144_c2_g1	12.14	16.197	13.436	25.208	23.216	23.293	15.152	12.656	16.589	17.07	17.615	17.359	13.123	16.36	13.973	23.536	31.565	29.713	0.932965	E_H34144_c2_g1	E_H34144_c2_g1_i10	.	.	.	.	.	.	.	.	.	.	.	.	.	.	.	.	.
E_H33609_c0_g5	2.862	3.586	3.328	20.714	10.471	15.306	4.813	0.137	4.974	0.054	5.025	1.071	0.374	0.526	0.621	22.753	15.967	21.812	0.932752	E_H33609_c0_g5	E_H33609_c0_g5_i3	CYCU4-1	CCU41_ARATH	Cyclin-U4-1;	E_H33609_c0_g5_i3.p1	CCU41_ARATH	Cyclin-U4-1;	.	.	B9SKL0_RICCO	.	PF08613.8^Cyclin^Cyclin`PF00134.20^Cyclin_N^Cyclin, N-terminal domain	.	.	ENOG4111TTK^Cyclin-dependent protein kinase	KEGG:ath:AT2G44740	GO:0007049^biological_process^cell cycle`GO:0051301^biological_process^cell division`GO:0000079^biological_process^regulation of cyclin-dependent protein serine/threonine kinase activity	GO:0019901^molecular_function^protein kinase binding`GO:0000079^biological_process^regulation of cyclin-dependent protein serine/threonine kinase activity
E_H36557_c2_g3	3.06	1.296	2.257	7.774	7.143	7.304	1.286	3.091	1.251	4.821	3.761	5.112	1.644	1.052	1.484	8.063	11.247	10.317	0.932662	E_H36557_c2_g3	E_H36557_c2_g3_i1	At3g24760	FBK69_ARATH	F-box/kelch-repeat protein At3g24760;	E_H36557_c2_g3_i1.p1	FBK69_ARATH	F-box/kelch-repeat protein At3g24760;	.	.	U5D5W8_AMBTC	.	PF00646.30^F-box^F-box domain`PF12937.4^F-box-like^F-box-like	.	.	ENOG4111ZM5^F-box kelch-repeat protein	KEGG:ath:AT3G24760	.	GO:0005515^molecular_function^protein binding
E_H39927_c0_g1	0.509	0.199	0.262	3.429	2.812	2.885	0	0	0	1.151	0	1.046	0.921	0.783	0.842	2.405	2.425	3.129	0.932225	E_H39927_c0_g1	E_H39927_c0_g1_i22	.	.	.	.	.	.	.	.	.	.	.	.	.	.	.	.	.
E_H40726_c0_g4	1.519	1.073	1.675	6.999	3.73	4.63	0.886	0	0.921	0.411	0.732	0.502	1.096	0.575	0.301	10.365	8.693	10.158	0.931984	E_H40726_c0_g4	E_H40726_c0_g4_i1	.	.	.	E_H40726_c0_g4_i1.p1	.	.	.	.	F6H501_VITVI	.	.	.	.	.	.	.	.
E_H33889_c0_g4	0	0	0	7.508	5.264	4.804	0	0	0	2.693	0	4.258	0	0	0	7.298	6.674	6.198	0.931006	E_H33889_c0_g4	E_H33889_c0_g4_i1	.	.	.	.	.	.	.	.	.	.	.	.	.	.	.	.	.
E_H33777_c0_g7	4.077	4.039	4.624	19.658	24.375	21.164	2.971	4.173	3.209	6.525	11.169	7.253	9.039	7.758	7.698	17.887	17.82	19.01	0.930269	E_H33777_c0_g7	E_H33777_c0_g7_i1	.	.	.	E_H33777_c0_g7_i1.p1	AB4F_ARATH	ABC transporter F family member 4;	.	.	M5XAY4_PRUPE	.	.	.	.	COG0488^(ABC) transporter	KEGG:ath:AT3G54540`KO:K06184	GO:0005524^molecular_function^ATP binding`GO:0016887^molecular_function^ATPase activity`GO:0005215^molecular_function^transporter activity	.
E_H38461_c0_g3	10.105	6.059	8.396	49.038	17.592	30.154	5.065	5.667	5.672	9.198	12.217	9.905	3.86	7.868	6.014	40.658	49.984	49.614	0.928653	E_H38461_c0_g3	E_H38461_c0_g3_i2	AS	HQGT_RAUSE	Hydroquinone glucosyltransferase;	E_H38461_c0_g3_i2.p1	HQGT_RAUSE	Hydroquinone glucosyltransferase;	.	.	A0A067JX13_JATCU	.	PF00201.15^UDPGT^UDP-glucoronosyl and UDP-glucosyl transferase	.	.	.	.	GO:0050505^molecular_function^hydroquinone glucosyltransferase activity	GO:0016758^molecular_function^transferase activity, transferring hexosyl groups`GO:0008152^biological_process^metabolic process
E_H38414_c0_g3	0	0.445	0.167	2.106	0.763	1.381	0.252	0	0	0	0.316	0	0	0	0	2.237	2.065	2.861	0.928345	E_H38414_c0_g3	E_H38414_c0_g3_i1	.	.	.	.	.	.	.	.	.	.	.	.	.	.	.	.	.
E_H31916_c0_g11	15.85	12.611	15.628	49.884	55.512	51.768	11.512	16.948	10.122	13.279	20.673	14.908	17.83	19.933	18.624	37.023	44.001	42.921	0.927218	E_H31916_c0_g11	E_H31916_c0_g11_i4	.	.	.	.	.	.	.	.	.	.	.	.	.	.	.	.	.
E_H40072_c0_g1	21.03	20.761	20.55	52.624	61.8	56.841	21.816	33.056	23.181	30.005	46.227	35.062	23.209	27.753	23.155	51.75	71.74	66.05	0.926941	E_H40072_c0_g1	E_H40072_c0_g1_i10	.	.	.	E_H40072_c0_g1_i10.p3	.	.	.	.	A0A084PUM8_STACH	.	.	.	.	.	.	.	.
E_H36143_c0_g3	1.866	2.473	2.403	3.578	6.119	5.226	1.677	1.202	1.348	2.902	1.795	3.171	1.992	2.411	1.524	6.543	5.393	7.525	0.926908	E_H36143_c0_g3	E_H36143_c0_g3_i2	.	.	.	E_H36143_c0_g3_i2.p1	Y488_HAEIN	Uncharacterized protein HI_0488;	.	.	A0A097PQD5_PLAAC	.	PF13419.3^HAD_2^Haloacid dehalogenase-like hydrolase	.	.	COG0637^HAD-superfamily hydrolase subfamily IA variant 3	KEGG:hin:HI0488	GO:0016787^molecular_function^hydrolase activity	.
E_H36530_c1_g2	0.382	1.232	0.969	6.208	2.579	4.768	0	0	0	0	0	0	0.847	1.15	0.802	5.621	8.49	8.248	0.926881	E_H36530_c1_g2	E_H36530_c1_g2_i6	.	.	.	E_H36530_c1_g2_i6.p1	.	.	.	.	.	.	.	.	.	.	.	.	.
E_H36764_c1_g3	0.269	0.119	0.167	3.335	2.6	2.943	0.104	0.137	0.107	0.249	1.436	0.502	0.249	0.502	0.401	1.836	2.581	2.644	0.926531	E_H36764_c1_g3	E_H36764_c1_g3_i7	NPF6.2	PTR27_ARATH	Protein NRT1/ PTR FAMILY 6.2;	E_H36764_c1_g3_i7.p1	PTR27_ARATH	Protein NRT1/ PTR FAMILY 6.2;	.	.	A0A061GV86_THECC	.	PF00854.18^PTR2^POT family	.	.	COG3104^transporter	KEGG:ath:AT2G26690	GO:0016021^cellular_component^integral component of membrane`GO:0015293^molecular_function^symporter activity`GO:0042128^biological_process^nitrate assimilation`GO:0006857^biological_process^oligopeptide transport`GO:0009753^biological_process^response to jasmonic acid`GO:0009611^biological_process^response to wounding	GO:0005215^molecular_function^transporter activity`GO:0006810^biological_process^transport`GO:0016020^cellular_component^membrane
E_H36200_c0_g1	1.244	0.978	1.034	1.581	2.098	1.722	0.843	0.962	0.834	1.151	1.134	1.012	0.598	0.587	0.682	2.274	1.89	2.119	0.925921	E_H36200_c0_g1	E_H36200_c0_g1_i3	BLH8	BLH8_ARATH	BEL1-like homeodomain protein 8;	E_H36200_c0_g1_i3.p1	BLH8_ARATH	BEL1-like homeodomain protein 8;	.	.	A0A061GYR6_THECC	.	PF07526.8^POX^Associated with HOX`PF05920.8^Homeobox_KN^Homeobox KN domain`PF00046.26^Homeobox^Homeobox domain	.	.	ENOG410XPMQ^homeobox	KEGG:ath:AT2G27990	GO:0005634^cellular_component^nucleus`GO:0003677^molecular_function^DNA binding`GO:0003700^molecular_function^transcription factor activity, sequence-specific DNA binding`GO:0010229^biological_process^inflorescence development`GO:0080006^biological_process^internode patterning`GO:0010076^biological_process^maintenance of floral meristem identity`GO:0010077^biological_process^maintenance of inflor…	GO:0003677^molecular_function^DNA binding`GO:0006355^biological_process^regulation of transcription, DNA-templated
E_H36973_c0_g6	5.215	4.779	5.083	9.535	7.546	8.583	4.822	6.044	4.819	5.522	7.738	6.116	4.731	5.311	4.851	10.607	11.772	12.307	0.925759	E_H36973_c0_g6	E_H36973_c0_g6_i3	LCBK1	LCBK1_ARATH	Sphingoid long-chain bases kinase 1;	E_H36973_c0_g6_i3.p1	LCBK1_ARATH	Sphingoid long-chain bases kinase 1;	.	.	D7TRC4_VITVI	.	.	.	.	COG1597^diacylglycerol kinase	.	GO:0005524^molecular_function^ATP binding`GO:0017050^molecular_function^D-erythro-sphingosine kinase activity`GO:0030148^biological_process^sphingolipid biosynthetic process	.
E_H34784_c0_g4	4.692	3.833	4.733	9.058	8.648	9.521	5.569	5.289	5.061	3.495	3.445	3.296	3.237	2.252	3.268	9.787	13.257	12.188	0.925652	E_H34784_c0_g4	E_H34784_c0_g4_i1	CPK10	CDPKA_ARATH	Calcium-dependent protein kinase 10;	E_H34784_c0_g4_i1.p1	CDPKA_ARATH	Calcium-dependent protein kinase 10;	.	.	A0A059A6K5_EUCGR	.	PF00069.22^Pkinase^Protein kinase domain`PF07714.14^Pkinase_Tyr^Protein tyrosine kinase	.	.	ENOG410XRMJ^calcium-dependent protein kinase	KEGG:ath:AT1G18890`KO:K13412	GO:0005737^cellular_component^cytoplasm`GO:0005886^cellular_component^plasma membrane`GO:0005524^molecular_function^ATP binding`GO:0005509^molecular_function^calcium ion binding`GO:0009931^molecular_function^calcium-dependent protein serine/threonine kinase activity`GO:0005516^molecular_function^calmodulin binding`GO:0004683^molecular_function^calmodulin-dependent protein kinase activity`GO:00046…	GO:0004672^molecular_function^protein kinase activity`GO:0005524^molecular_function^ATP binding`GO:0006468^biological_process^protein phosphorylation
E_H37765_c2_g5	27.779	23.138	28.291	42.055	42.01	39.733	22.077	21.31	21.01	15.177	27.88	17.82	23.408	22.038	22.192	49.252	38.894	46.396	0.925518	E_H37765_c2_g5	E_H37765_c2_g5_i5	KING1	KING1_ARATH	SNF1-related protein kinase regulatory subunit gamma-1;	E_H37765_c2_g5_i5.p1	KING1_ARATH	SNF1-related protein kinase regulatory subunit gamma-1;	.	.	B9RAG9_RICCO	.	PF00571.25^CBS^CBS domain	.	.	ENOG4111F2I^snf1-related protein kinase regulatory subunit	KEGG:ath:AT3G48530	GO:0009505^cellular_component^plant-type cell wall`GO:0005524^molecular_function^ATP binding`GO:0003824^molecular_function^catalytic activity`GO:0019887^molecular_function^protein kinase regulator activity`GO:0005975^biological_process^carbohydrate metabolic process`GO:0006633^biological_process^fatty acid biosynthetic process`GO:0042128^biological_process^nitrate assimilation`GO:0045859^biologic…	.
E_H36949_c0_g4	5.491	3.697	4.806	10.075	8.076	8.918	5.978	2.954	5.168	5.144	5.814	5.304	2.864	4.956	3.609	9.107	11.606	10.079	0.924638	E_H36949_c0_g4	E_H36949_c0_g4_i1	RCE2	UB12L_ARATH	Probable NEDD8-conjugating enzyme Ubc12-like;	.	.	.	.	.	.	.	.	.	.	ENOG410XS81^ubiquitin-conjugating enzyme	KEGG:ath:AT2G18600`KO:K10579	GO:0005524^molecular_function^ATP binding`GO:0016874^molecular_function^ligase activity`GO:0045116^biological_process^protein neddylation	.
E_H34735_c0_g1	108.515	116.701	111.869	265.827	248.421	250.855	122.723	90.976	122.8	137.109	206.427	153.734	75.378	164.338	108.416	235.337	283.09	280.159	0.924476	E_H34735_c0_g1	E_H34735_c0_g1_i8	RAN1A	RAN1A_LOTJA	GTP-binding nuclear protein Ran1A;	E_H34735_c0_g1_i8.p1	RAN1A_LOTJA	GTP-binding nuclear protein Ran1A;	.	.	M5VQS7_PRUPE	.	PF00071.19^Ras^Ras family	.	.	.	.	GO:0005634^cellular_component^nucleus`GO:0005525^molecular_function^GTP binding`GO:0003924^molecular_function^GTPase activity`GO:0006886^biological_process^intracellular protein transport`GO:0006913^biological_process^nucleocytoplasmic transport`GO:0007264^biological_process^small GTPase mediated signal transduction	GO:0005525^molecular_function^GTP binding`GO:0007264^biological_process^small GTPase mediated signal transduction
E_H40449_c1_g1	0.049	0.024	0.036	6.005	1.943	3.147	0	0	0	0.983	1.062	0.912	0.598	0.587	0.662	4.12	5.965	5.495	0.924396	E_H40449_c1_g1	E_H40449_c1_g1_i8	TPR1	TPR1_ARATH	Topless-related protein 1;	E_H40449_c1_g1_i8.p1	TPR1_ARATH	Topless-related protein 1;	.	.	A0A022Q1M9_ERYGU	.	PF00400.29^WD40^WD domain, G-beta repeat`PF00400.29^WD40^WD domain, G-beta repeat	.	.	ENOG410XP3K^Positively regulates the activity of the minus-end directed microtubule motor protein dynein. May enhance dynein- mediated microtubule sliding by targeting dynein to the microtubule plus end. Required for	KEGG:ath:AT1G80490	GO:0005829^cellular_component^cytosol`GO:0005634^cellular_component^nucleus`GO:0010072^biological_process^primary shoot apical meristem specification`GO:0006355^biological_process^regulation of transcription, DNA-templated`GO:0006351^biological_process^transcription, DNA-templated	GO:0005515^molecular_function^protein binding
E_H34317_c0_g2	4.579	5.542	4.457	17.395	18.009	19.252	0	6.594	1.92	9.461	4.034	9.872	7.819	11.71	8.701	26.658	18.355	26.168	0.924338	E_H34317_c0_g2	E_H34317_c0_g2_i1	.	.	.	.	.	.	.	.	.	.	.	.	.	.	.	.	.
E_H37142_c0_g3	4.607	4.198	5.032	13.042	15.014	14.23	6.273	7.161	5.846	9.528	9.346	10.181	8.143	6.473	8.46	13.553	14.833	15.248	0.924257	E_H37142_c0_g3	E_H37142_c0_g3_i8	SUVH2	SUVH2_ARATH	Histone-lysine N-methyltransferase family member SUVH2;	E_H37142_c0_g3_i8.p1	SUVH2_ARATH	Histone-lysine N-methyltransferase family member SUVH2;	.	.	A0A067KB37_JATCU	.	PF05033.13^Pre-SET^Pre-SET motif`PF00856.25^SET^SET domain	.	.	COG2940^Histone-lysine N-methyltransferase`COG3440^ubiquitin-like with PHD and ring finger domains 2, E3 ubiquitin protein ligase	KEGG:ath:AT2G33290`KO:K11420	GO:0000775^cellular_component^chromosome, centromeric region`GO:0005720^cellular_component^nuclear heterochromatin`GO:0005634^cellular_component^nucleus`GO:0003677^molecular_function^DNA binding`GO:0042054^molecular_function^histone methyltransferase activity`GO:0018024^molecular_function^histone-lysine N-methyltransferase activity`GO:0008270^molecular_function^zinc ion binding`GO:0016571^biologi…	GO:0008270^molecular_function^zinc ion binding`GO:0018024^molecular_function^histone-lysine N-methyltransferase activity`GO:0034968^biological_process^histone lysine methylation`GO:0005634^cellular_component^nucleus`GO:0005515^molecular_function^protein binding
E_H35136_c0_g3	7.406	6.448	7.115	26.508	19.648	22.254	6.264	4.602	5.488	12.524	9.174	12.741	7.271	8.076	6.736	19.006	19.737	19.644	0.924157	E_H35136_c0_g3	E_H35136_c0_g3_i2	HAT5	HAT5_ARATH	Homeobox-leucine zipper protein HAT5;	E_H35136_c0_g3_i2.p1	HAT5_ARATH	Homeobox-leucine zipper protein HAT5;	.	.	A0A061FXE8_THECC	.	PF00046.26^Homeobox^Homeobox domain`PF02183.15^HALZ^Homeobox associated leucine zipper	.	.	ENOG410Z2UE^homeobox-leucine zipper protein	KEGG:ath:AT3G01470`KO:K09338	GO:0005634^cellular_component^nucleus`GO:0042803^molecular_function^protein homodimerization activity`GO:0043565^molecular_function^sequence-specific DNA binding`GO:0003700^molecular_function^transcription factor activity, sequence-specific DNA binding`GO:0009965^biological_process^leaf morphogenesis`GO:0045893^biological_process^positive regulation of transcription, DNA-templated`GO:0009637^biol…	GO:0003677^molecular_function^DNA binding`GO:0003700^molecular_function^transcription factor activity, sequence-specific DNA binding`GO:0043565^molecular_function^sequence-specific DNA binding`GO:0006355^biological_process^regulation of transcription, DNA-templated
E_H33238_c3_g5	35.835	30.533	34.518	72.469	98.094	82.678	50.314	23.25	48.224	47.586	31.397	44.624	21.366	23.837	21.992	78.902	99.811	94.743	0.924139	E_H33238_c3_g5	E_H33238_c3_g5_i1	GBF	1433_MESCR	14-3-3-like protein;	E_H33238_c3_g5_i1.p1	1433_MESCR	14-3-3-like protein;	.	.	D7KZI3_ARALL	.	PF00244.17^14-3-3^14-3-3 protein	.	.	.	.	.	.
E_H37620_c2_g7	0.424	0.223	0.488	6.827	10.146	8.54	0	0	0	0.047	0.703	0.218	0.349	1.065	0.662	6.963	4.886	6.525	0.923891	E_H37620_c2_g7	E_H37620_c2_g7_i1	RHA2B	RHA2B_ARATH	Probable E3 ubiquitin-protein ligase RHA2B;	E_H37620_c2_g7_i1.p1	YOF7_SCHPO	Uncharacterized RING finger protein P4H10.07;	.	.	A0A061G2C9_THECC	.	PF13639.3^zf-RING_2^Ring finger domain`PF13445.3^zf-RING_UBOX^RING-type zinc-finger`PF00097.22^zf-C3HC4^Zinc finger, C3HC4 type (RING finger)	.	.	.	KEGG:spo:SPBP4H10.07	GO:0016020^cellular_component^membrane`GO:0061630^molecular_function^ubiquitin protein ligase activity`GO:0008270^molecular_function^zinc ion binding`GO:0043161^biological_process^proteasome-mediated ubiquitin-dependent protein catabolic process`GO:0000209^biological_process^protein polyubiquitination`GO:0016567^biological_process^protein ubiquitination`GO:0042787^biological_process^protein ubiqu…	GO:0005515^molecular_function^protein binding`GO:0008270^molecular_function^zinc ion binding`GO:0046872^molecular_function^metal ion binding
E_H40133_c3_g5	6.558	4.429	6.43	14.71	12.809	13.336	4.744	9.204	4.528	8.282	10.265	9.395	5.877	9.789	5.974	15.286	16.225	17.248	0.923086	E_H40133_c3_g5	E_H40133_c3_g5_i1	CXIP4	CXIP4_ARATH	CAX-interacting protein 4;	E_H40133_c3_g5_i1.p1	CXIP4_ARATH	CAX-interacting protein 4;	.	.	F6GV10_VITVI	.	PF13917.3^zf-CCHC_3^Zinc knuckle	.	.	ENOG41124J3^SREK1-interacting protein 1	KEGG:ath:AT2G28910	GO:0005737^cellular_component^cytoplasm`GO:0005634^cellular_component^nucleus`GO:0003676^molecular_function^nucleic acid binding`GO:0008270^molecular_function^zinc ion binding	.
E_H37519_c0_g3	2.813	1.606	2.345	7.343	3.773	5.305	1.408	1.545	1.241	3.145	3.417	3.213	1.768	1.334	1.463	6.953	6.508	7.713	0.92279	E_H37519_c0_g3	E_H37519_c0_g3_i5	.	.	.	E_H37519_c0_g3_i5.p1	.	.	.	.	D7TA77_VITVI	.	.	.	.	.	.	.	.
E_H34516_c1_g4	3.865	3.109	3.313	5.151	8.054	6.657	3.606	3.64	3.568	3.879	2.67	3.581	4.109	3.304	3.488	7.065	6.296	7.01	0.922061	E_H34516_c1_g4	E_H34516_c1_g4_i1	PIP5K1	PI5K1_ARATH	Phosphatidylinositol 4-phosphate 5-kinase 1;	E_H34516_c1_g4_i1.p1	PI5K1_ARATH	Phosphatidylinositol 4-phosphate 5-kinase 1;	.	.	A0A067JY43_JATCU	.	PF02493.17^MORN^MORN repeat`PF02493.17^MORN^MORN repeat`PF02493.17^MORN^MORN repeat`PF02493.17^MORN^MORN repeat`PF02493.17^MORN^MORN repeat`PF02493.17^MORN^MORN repeat`PF02493.17^MORN^MORN repeat	.	.	COG4642^whole genome shotgun sequence`COG5253^phosphatidylinositol-4-phosphate 5-kinase	KEGG:ath:AT1G21980`KO:K00889	GO:0005886^cellular_component^plasma membrane`GO:0016308^molecular_function^1-phosphatidylinositol-4-phosphate 5-kinase activity`GO:0051015^molecular_function^actin filament binding`GO:0003785^molecular_function^actin monomer binding`GO:0005524^molecular_function^ATP binding`GO:0016307^molecular_function^phosphatidylinositol phosphate kinase activity`GO:0046854^biological_process^phosphatidylinos…	.
E_H38045_c0_g5	0	0.429	0.24	2.427	1.201	2.406	0	0	0	0.559	0	0.31	0.872	0.428	0.642	3.7	2.083	2.822	0.921917	E_H38045_c0_g5	E_H38045_c0_g5_i2	.	.	.	.	.	.	.	.	.	.	.	.	.	.	.	.	.
E_H37011_c0_g1	15.985	6.941	12.649	27.971	18.391	24.042	14.735	11.23	14.262	10.356	9.547	10.985	10.583	10.988	9.883	27.944	31.427	30.891	0.921823	E_H37011_c0_g1	E_H37011_c0_g1_i13	.	.	.	.	.	.	.	.	.	.	.	.	.	.	.	.	.
E_H35989_c0_g6	0.657	0.366	0.546	3.703	4.366	4.092	0.087	0.653	0.281	0.242	0.273	0.293	0.772	0.82	0.922	3.346	2.535	3.05	0.921757	E_H35989_c0_g6	E_H35989_c0_g6_i2	.	.	.	E_H35989_c0_g6_i2.p1	.	.	.	.	M5WM90_PRUPE	.	PF02365.12^NAM^No apical meristem (NAM) protein	.	.	.	.	.	GO:0003677^molecular_function^DNA binding`GO:0006355^biological_process^regulation of transcription, DNA-templated
E_H36626_c0_g2	38.584	32.521	36.295	60.483	45.889	50.395	26.413	31.27	26.895	37.587	35.919	39.354	31.177	42.192	35.243	58.191	67.537	67.089	0.920607	E_H36626_c0_g2	E_H36626_c0_g2_i2	CDC48	CDC48_SOYBN	Cell division cycle protein 48 homolog;	E_H36626_c0_g2_i2.p1	CDC48_SOYBN	Cell division cycle protein 48 homolog;	.	.	M4CNE5_BRARP	.	PF05496.9^RuvB_N^Holliday junction DNA helicase ruvB N-terminus`PF00004.26^AAA^ATPase family associated with various cellular activities (AAA)	.	.	COG0464^Aaa atpase	KEGG:gmx:547850`KO:K13525	GO:0005886^cellular_component^plasma membrane`GO:0005524^molecular_function^ATP binding`GO:0016787^molecular_function^hydrolase activity`GO:0007049^biological_process^cell cycle	GO:0009378^molecular_function^four-way junction helicase activity`GO:0006281^biological_process^DNA repair`GO:0006310^biological_process^DNA recombination`GO:0005524^molecular_function^ATP binding
E_H32755_c1_g7	5.314	3.666	4.617	8.157	8.344	8.547	3.753	3.555	4.227	5.01	6.202	5.045	3.536	4.087	3.448	6.683	9.375	9.079	0.919715	E_H32755_c1_g7	E_H32755_c1_g7_i6	.	.	.	E_H32755_c1_g7_i6.p1	.	.	.	.	B9SRK5_RICCO	.	PF07800.9^DUF1644^Protein of unknown function (DUF1644)`PF07800.9^DUF1644^Protein of unknown function (DUF1644)	.	.	.	.	.	.
E_H40886_c0_g4	0.304	0.668	0.524	11.085	5.744	7.508	0.382	1.666	0.398	0	6.03	1.196	0.398	1.664	0.642	10.607	15.976	15.416	0.919237	E_H40886_c0_g4	E_H40886_c0_g4_i5	RFS5	RFS5_ARATH	Probable galactinol--sucrose galactosyltransferase 5;	E_H40886_c0_g4_i5.p1	RFS5_ARATH	Probable galactinol--sucrose galactosyltransferase 5;	.	.	A0A022R533_ERYGU	.	PF05691.9^Raffinose_syn^Raffinose synthase or seed imbibition protein Sip1	.	.	ENOG410YBUA^galactinol--sucrose	KEGG:ath:AT5G40390`KO:K06617	GO:0009507^cellular_component^chloroplast`GO:0047274^molecular_function^galactinol-sucrose galactosyltransferase activity`GO:0005975^biological_process^carbohydrate metabolic process`GO:0009737^biological_process^response to abscisic acid`GO:0006979^biological_process^response to oxidative stress`GO:0009414^biological_process^response to water deprivation	.
E_H29284_c0_g1	0	0	0	1.159	0.608	0.589	0	0	0	0	0	0	0	0	0	1.79	0.913	1.02	0.918803	E_H29284_c0_g1	E_H29284_c0_g1_i2	.	.	.	.	.	.	.	.	.	.	.	.	.	.	.	.	.
E_H38988_c1_g1	2.707	1.789	3.175	7.774	6.267	6.621	1.381	0.343	1.677	3.656	1.823	1.389	0.747	1.444	1.002	6.534	5.863	5.881	0.918511	E_H38988_c1_g1	E_H38988_c1_g1_i2	CYP714C2	C14C2_ORYSJ	Cytochrome P450 714C2;	E_H38988_c1_g1_i2.p1	C14A1_ARATH	Cytochrome P450 714A1;	.	.	B9ID94_POPTR	.	PF00067.19^p450^Cytochrome P450	.	.	COG2124^Cytochrome p450	KEGG:ath:AT5G24910	GO:0005789^cellular_component^endoplasmic reticulum membrane`GO:0016021^cellular_component^integral component of membrane`GO:0020037^molecular_function^heme binding`GO:0005506^molecular_function^iron ion binding`GO:0004497^molecular_function^monooxygenase activity`GO:0016705^molecular_function^oxidoreductase activity, acting on paired donors, with incorporation or reduction of molecular oxygen	GO:0005506^molecular_function^iron ion binding`GO:0016705^molecular_function^oxidoreductase activity, acting on paired donors, with incorporation or reduction of molecular oxygen`GO:0020037^molecular_function^heme binding`GO:0055114^biological_process^oxidation-reduction process
E_H40190_c1_g9	11.059	11.553	11.44	20.636	20.885	19.834	12.902	8.088	12.148	15.332	17.586	15.82	9.986	13.154	10.625	21.121	22.3	23.079	0.918098	E_H40190_c1_g9	E_H40190_c1_g9_i1	MRS2-3	MRS23_ARATH	Magnesium transporter MRS2-3;	E_H40190_c1_g9_i1.p1	MRS23_ARATH	Magnesium transporter MRS2-3;	.	.	F6H692_VITVI	.	PF01544.15^CorA^CorA-like Mg2+ transporter protein	.	.	ENOG410XNNZ^Magnesium transporter	KEGG:ath:AT3G19640	GO:0016021^cellular_component^integral component of membrane`GO:0005886^cellular_component^plasma membrane`GO:0015095^molecular_function^magnesium ion transmembrane transporter activity`GO:1903830^biological_process^magnesium ion transmembrane transport`GO:0015693^biological_process^magnesium ion transport	GO:0046873^molecular_function^metal ion transmembrane transporter activity`GO:0030001^biological_process^metal ion transport`GO:0055085^biological_process^transmembrane transport`GO:0016020^cellular_component^membrane
E_H33799_c1_g1	17.349	17.358	13.931	48.404	30.303	38.984	4.831	15.832	2.841	20.746	20.285	18.271	26.197	18.025	24.037	47.901	58.299	54.089	0.917307	E_H33799_c1_g1	E_H33799_c1_g1_i2	.	.	.	.	.	.	.	.	.	.	.	.	.	.	.	.	.
E_H32638_c1_g4	7.335	4.636	5.447	14.608	13.989	13.816	6.351	1.94	4.363	10.356	7.006	10.073	4.159	4.417	4.009	15.51	13.201	16.723	0.916971	E_H32638_c1_g4	E_H32638_c1_g4_i1	FTSH5	FTSH5_ORYSJ	ATP-dependent zinc metalloprotease FTSH 5, mitochondrial;	E_H32638_c1_g4_i1.p1	FTSH5_ORYSJ	ATP-dependent zinc metalloprotease FTSH 5, mitochondrial;	.	.	M0YRP0_HORVD	.	PF01434.15^Peptidase_M41^Peptidase family M41	.	.	COG0465^Acts as a processive, ATP-dependent zinc metallopeptidase for both cytoplasmic and membrane proteins. Plays a role in the quality control of integral membrane proteins (By similarity)	KEGG:osa:4326311`KO:K08955	GO:0016020^cellular_component^membrane`GO:0005739^cellular_component^mitochondrion`GO:0005524^molecular_function^ATP binding`GO:0004176^molecular_function^ATP-dependent peptidase activity`GO:0046872^molecular_function^metal ion binding`GO:0004222^molecular_function^metalloendopeptidase activity`GO:0008237^molecular_function^metallopeptidase activity`GO:0006508^biological_process^proteolysis	GO:0004222^molecular_function^metalloendopeptidase activity`GO:0005524^molecular_function^ATP binding`GO:0006508^biological_process^proteolysis
E_H34391_c0_g5	0.961	0.747	0.816	9.974	50.827	30.408	0.565	0	0.543	0.04	0.646	0.167	0.274	0.184	0.301	35.755	40.977	39.178	0.916851	E_H34391_c0_g5	E_H34391_c0_g5_i2	SHT	SHT_ARATH	Spermidine hydroxycinnamoyl transferase;	E_H34391_c0_g5_i2.p1	SHT_ARATH	Spermidine hydroxycinnamoyl transferase;	.	.	F6HYK9_VITVI	.	PF02458.12^Transferase^Transferase family	.	.	ENOG410YUQM^shikimate quinate hydroxycinnamoyltransferase-like	KEGG:ath:AT2G19070	GO:0050734^molecular_function^hydroxycinnamoyltransferase activity`GO:0016410^molecular_function^N-acyltransferase activity`GO:0080074^molecular_function^spermidine:caffeoyl CoA N-acyltransferase activity`GO:0080073^molecular_function^spermidine:coumaroyl CoA N-acyltransferase activity`GO:0080075^molecular_function^spermidine:feruloyl CoA N-acyltransferase activity`GO:0080072^molecular_function^s…	GO:0016747^molecular_function^transferase activity, transferring acyl groups other than amino-acyl groups
E_H37798_c1_g2	0.318	0	0	1.597	0.551	1.076	0	0	0	0	0	0	0	0	0	2.349	1.263	1.802	0.915927	E_H37798_c1_g2	E_H37798_c1_g2_i2	BGLU11	BGL11_ORYSJ	Beta-glucosidase 11;	.	.	.	.	.	.	.	.	.	.	.	.	GO:0008422^molecular_function^beta-glucosidase activity`GO:0005975^biological_process^carbohydrate metabolic process	.
E_H35229_c0_g8	3.95	4.5	4.53	9.363	8.28	8.075	2.711	3.537	2.346	6.592	5.47	6.274	4.059	6.131	3.408	9.069	9.486	10.01	0.915839	E_H35229_c0_g8	E_H35229_c0_g8_i2	.	.	.	E_H35229_c0_g8_i2.p1	.	.	.	.	F6H3W0_VITVI	.	.	.	.	.	.	.	.
E_H37626_c0_g1	10.006	11.275	10.501	23.697	18.045	20.422	7.689	9.324	7.979	12.908	17.974	14.038	11.281	12.347	11.788	20.199	23.194	23.218	0.915793	E_H37626_c0_g1	E_H37626_c0_g1_i10	XBAT31	XB31_ARATH	Putative E3 ubiquitin-protein ligase XBAT31;	E_H37626_c0_g1_i10.p1	XB31_ARATH	Putative E3 ubiquitin-protein ligase XBAT31;	.	.	M5W4N6_PRUPE	.	PF13637.3^Ank_4^Ankyrin repeats (many copies)`PF12796.4^Ank_2^Ankyrin repeats (3 copies)`PF00023.27^Ank^Ankyrin repeat`PF13606.3^Ank_3^Ankyrin repeat`PF13637.3^Ank_4^Ankyrin repeats (many copies)`PF12796.4^Ank_2^Ankyrin repeats (3 copies)`PF00023.27^Ank^Ankyrin repeat`PF00023.27^Ank^Ankyrin repeat`PF13606.3^Ank_3^Ankyrin repeat`PF12796.4^Ank_2^Ankyrin repeats (3 copies)`PF13857.3^Ank_5^Ankyrin re…	.	.	COG0666^Ankyrin Repeat	.	GO:0016874^molecular_function^ligase activity`GO:0008270^molecular_function^zinc ion binding`GO:0016567^biological_process^protein ubiquitination	GO:0005515^molecular_function^protein binding
E_H36687_c0_g1	14.296	14.583	14.841	23.979	32.437	27.341	18.749	21.688	19.71	20.127	20.199	21.241	18.278	18.11	17.983	29.529	33.372	32.891	0.915294	E_H36687_c0_g1	E_H36687_c0_g1_i2	IST1	IST1_BOVIN	IST1 homolog;	E_H36687_c0_g1_i2.p1	IST1_BOVIN	IST1 homolog;	.	.	D7T941_VITVI	.	PF03398.11^Ist1^Regulator of Vps4 activity in the MVB pathway	.	.	ENOG410YG52^positive regulation of collateral sprouting	KEGG:bta:508900`KO:K19476	GO:0016023^cellular_component^cytoplasmic, membrane-bounded vesicle`GO:0005815^cellular_component^microtubule organizing center`GO:0030496^cellular_component^midbody`GO:0007049^biological_process^cell cycle`GO:0051301^biological_process^cell division	GO:0015031^biological_process^protein transport
E_H41341_c0_g6	11.363	12.34	11.382	20.761	15.586	17.624	9.453	14.493	8.939	8.451	12.26	10.073	8.915	9.104	8.38	20.264	21.498	22.307	0.914854	E_H41341_c0_g6	E_H41341_c0_g6_i4	RMR2	RMR2_ARATH	Receptor homology region, transmembrane domain- and RING domain-containing protein 2;	E_H41341_c0_g6_i4.p1	RMR1_ORYSJ	Receptor homology region, transmembrane domain- and RING domain-containing protein 1;	.	.	V4V6Z2_9ROSI	.	PF02225.19^PA^PA domain`PF13639.3^zf-RING_2^Ring finger domain`PF17123.2^zf-RING_11^RING-like zinc finger`PF00097.22^zf-C3HC4^Zinc finger, C3HC4 type (RING finger)`PF13923.3^zf-C3HC4_2^Zinc finger, C3HC4 type (RING finger)`PF13445.3^zf-RING_UBOX^RING-type zinc-finger	.	.	ENOG410Z5DF^Ring finger protein	KEGG:osa:4331745`KO:K15692	GO:0000139^cellular_component^Golgi membrane`GO:0016021^cellular_component^integral component of membrane`GO:0031902^cellular_component^late endosome membrane`GO:0032586^cellular_component^protein storage vacuole membrane`GO:0008270^molecular_function^zinc ion binding`GO:0015031^biological_process^protein transport	GO:0005515^molecular_function^protein binding`GO:0008270^molecular_function^zinc ion binding`GO:0046872^molecular_function^metal ion binding
E_H38894_c1_g3	4.855	2.727	4.202	6.482	7.708	6.941	3.788	3.125	4.373	5.299	3.345	4.944	3.561	3.891	3.609	6.413	7.652	7.891	0.914115	E_H38894_c1_g3	E_H38894_c1_g3_i2	ATG3	ATG3_ARATH	Autophagy-related protein 3;	E_H38894_c1_g3_i2.p1	ATG3_ARATH	Autophagy-related protein 3;	.	.	A0A022PWM9_ERYGU	.	PF03986.10^Autophagy_N^Autophagocytosis associated protein (Atg3), N-terminal domain`PF03987.12^Autophagy_act_C^Autophagocytosis associated protein, active-site domain	.	.	ENOG410Y3BC^Autophagy-related protein 3	KEGG:ath:AT5G61500`KO:K08343	GO:0005829^cellular_component^cytosol`GO:0006914^biological_process^autophagy`GO:0015031^biological_process^protein transport	.
E_H37712_c0_g5	0.177	2.25	0.699	11.093	15.777	13.416	1.086	0.549	0.562	5.979	2.082	6.827	0.971	1.933	1.103	8.771	11.975	12.525	0.913418	E_H37712_c0_g5	E_H37712_c0_g5_i1	At3g27390	Y3739_ARATH	Uncharacterized membrane protein At3g27390;	E_H37712_c0_g5_i1.p1	Y3739_ARATH	Uncharacterized membrane protein At3g27390;	.	.	A0A067GKR8_CITSI	.	.	.	.	ENOG410Y9F4^NA	KEGG:ath:AT3G27390	GO:0016021^cellular_component^integral component of membrane`GO:0005886^cellular_component^plasma membrane	.
E_H41491_c2_g8	7.06	5.216	7.093	31.901	20.638	23.162	3.163	4.07	2.298	17.433	15.031	18.414	5.653	7.22	5.373	26.09	36.552	32.733	0.913004	E_H41491_c2_g8	E_H41491_c2_g8_i1	.	.	.	.	.	.	.	.	.	.	.	.	.	.	.	.	.
E_H40072_c0_g9	15.525	17.723	16.13	45.946	48.143	43.207	21.243	21.224	21.591	25.365	38.431	29.298	18.427	16.409	15.356	39.819	60.3	53.99	0.91298	E_H40072_c0_g9	E_H40072_c0_g9_i1	Fubp1	FUBP1_MOUSE	Far upstream element-binding protein 1;	E_H40072_c0_g9_i1.p1	FUBP1_RAT	Far upstream element-binding protein 1	.	.	B9S767_RICCO	.	PF00013.26^KH_1^KH domain	.	.	ENOG410XZYE^Far upstream element (FUSE) binding protein	KEGG:rno:654496`KO:K13210	GO:0005634^cellular_component^nucleus`GO:0003677^molecular_function^DNA binding`GO:0003723^molecular_function^RNA binding`GO:0006355^biological_process^regulation of transcription, DNA-templated`GO:0006351^biological_process^transcription, DNA-templated	GO:0003723^molecular_function^RNA binding
E_H36888_c0_g1	52.314	55.309	28.998	160.086	86.5	116.059	11.521	0	4.576	6.343	29.717	20.145	42.732	85.363	42.661	188.042	185.5	183.287	0.912796	E_H36888_c0_g1	E_H36888_c0_g1_i1	.	.	.	.	.	.	.	.	.	.	.	.	.	.	.	.	.
E_H32903_c2_g4	21.32	18.248	20.842	43.081	50.538	45.969	15.578	7.229	15.735	16.639	19.668	17.552	15.414	11.906	14.033	32.624	42.784	39.426	0.912741	E_H32903_c2_g4	E_H32903_c2_g4_i1	IDH1	IDH1_ARATH	Isocitrate dehydrogenase [NAD] regulatory subunit 1, mitochondrial;	E_H32903_c2_g4_i1.p1	IDH1_ARATH	Isocitrate dehydrogenase [NAD] regulatory subunit 1, mitochondrial;	.	.	F6I0W2_VITVI	.	PF00180.17^Iso_dh^Isocitrate/isopropylmalate dehydrogenase	.	.	COG0473^3-isopropylmalate dehydrogenase activity	KEGG:ath:AT4G35260`KO:K00030	GO:0005739^cellular_component^mitochondrion`GO:0004449^molecular_function^isocitrate dehydrogenase (NAD+) activity`GO:0000287^molecular_function^magnesium ion binding`GO:0051287^molecular_function^NAD binding`GO:0008270^molecular_function^zinc ion binding`GO:0006102^biological_process^isocitrate metabolic process`GO:0006099^biological_process^tricarboxylic acid cycle	GO:0016616^molecular_function^oxidoreductase activity, acting on the CH-OH group of donors, NAD or NADP as acceptor`GO:0055114^biological_process^oxidation-reduction process
E_H35498_c0_g2	20.507	22.208	21.016	42.877	25.336	31.477	9.974	10.286	9.433	14.753	20.17	16.623	16.236	18.759	16.258	42.224	45.292	47.594	0.911726	E_H35498_c0_g2	E_H35498_c0_g2_i7	clptm1	CLPT1_DANRE	Cleft lip and palate transmembrane protein 1 homolog;	E_H35498_c0_g2_i7.p1	CLPT1_DANRE	Cleft lip and palate transmembrane protein 1 homolog;	.	.	D7TB25_VITVI	.	PF05602.9^CLPTM1^Cleft lip and palate transmembrane protein 1 (CLPTM1)	.	.	ENOG410XPEV^cleft lip and palate	.	GO:0016021^cellular_component^integral component of membrane`GO:0030154^biological_process^cell differentiation`GO:0007275^biological_process^multicellular organism development	GO:0016021^cellular_component^integral component of membrane
E_H40020_c0_g6	1.025	2.258	1.405	11.43	2.452	7.849	0	0	0	0	0	0	1.594	1.615	1.183	12.257	11.957	13.564	0.910801	E_H40020_c0_g6	E_H40020_c0_g6_i2	.	.	.	.	.	.	.	.	.	.	.	.	.	.	.	.	.
E_H33763_c0_g2	22.09	20.721	20.885	39.73	47.754	43.97	20.192	17.086	18.479	24.477	19.783	22.68	20.37	29.698	23.616	33.761	40.719	40.149	0.910034	E_H33763_c0_g2	E_H33763_c0_g2_i11	.	.	.	E_H33763_c0_g2_i11.p1	.	.	.	.	A5BW05_VITVI	.	PF00582.23^Usp^Universal stress protein family	.	.	.	.	.	GO:0006950^biological_process^response to stress
E_H36227_c0_g2	11.497	11.012	10.865	20.55	14.116	16.789	7.472	5.581	6.806	9.104	6.231	8.742	5.18	7.366	6.255	18.987	25.997	24.733	0.91001	E_H36227_c0_g2	E_H36227_c0_g2_i2	.	.	.	E_H36227_c0_g2_i2.p1	.	.	.	.	W9STD6_9ROSA	.	PF07223.8^DUF1421^Protein of unknown function (DUF1421)	.	.	.	.	.	.
E_H35077_c0_g4	4.607	6.027	4.733	12.087	10.209	9.935	0	0	0	0.074	7.034	1.832	4.657	3.206	3.288	12.835	16.843	15.248	0.909653	E_H35077_c0_g4	E_H35077_c0_g4_i2	.	.	.	E_H35077_c0_g4_i2.p1	.	.	.	.	.	.	.	.	.	.	.	.	.
E_H34537_c0_g6	0.311	0.533	0.32	1.887	1.342	1.417	0	0.258	0	0.249	0.531	0.418	0.274	0.306	0.361	0.83	1.623	1.683	0.909578	E_H34537_c0_g6	E_H34537_c0_g6_i3	.	.	.	.	.	.	.	.	.	.	.	.	.	.	.	.	.
E_H34012_c0_g2	7.37	7.729	7.02	11.978	16.292	13.802	5.395	4.671	6.166	7.737	6.834	8.148	3.237	3.977	3.007	11.707	18.05	17.307	0.909128	E_H34012_c0_g2	E_H34012_c0_g2_i1	.	.	.	.	.	.	.	.	.	.	.	.	.	.	.	.	.
E_H32610_c0_g2	0.523	0.819	0.546	6.537	5.179	6.846	0	0	0	0.478	1.077	0.728	0	0.808	0	4.437	13.367	9.733	0.908436	E_H32610_c0_g2	E_H32610_c0_g2_i1	XTH30	XTH30_ARATH	Probable xyloglucan endotransglucosylase/hydrolase protein 30;	E_H32610_c0_g2_i1.p1	XTH30_ARATH	Probable xyloglucan endotransglucosylase/hydrolase protein 30;	.	.	D7TTQ4_VITVI	.	PF06955.9^XET_C^Xyloglucan endo-transglycosylase (XET) C-terminus	.	.	ENOG4111G24^xyloglucan endotransglucosylase hydrolase protein	KEGG:ath:AT1G32170`KO:K08235	GO:0048046^cellular_component^apoplast`GO:0005618^cellular_component^cell wall`GO:0004553^molecular_function^hydrolase activity, hydrolyzing O-glycosyl compounds`GO:0016762^molecular_function^xyloglucan:xyloglucosyl transferase activity`GO:0042546^biological_process^cell wall biogenesis`GO:0071555^biological_process^cell wall organization`GO:0010411^biological_process^xyloglucan metabolic process	GO:0016762^molecular_function^xyloglucan:xyloglucosyl transferase activity`GO:0006073^biological_process^cellular glucan metabolic process`GO:0005618^cellular_component^cell wall`GO:0048046^cellular_component^apoplast
E_H41097_c0_g3	0.163	0.493	0.211	0.971	2.084	1.483	0.391	0.446	0.485	0.505	0.359	0.569	0.299	0.098	0.321	1.258	1.871	1.455	0.908304	E_H41097_c0_g3	E_H41097_c0_g3_i1	rsc5	RSC5_DICDI	Random slug protein 5;	E_H41097_c0_g3_i1.p1	RSC5_DICDI	Random slug protein 5;	.	.	A0A061F7A6_THECC	.	PF00650.17^CRAL_TRIO^CRAL/TRIO domain	.	.	ENOG410Y3Q0^CRAL TRIO domain protein	KEGG:ddi:DDB_G0269182	.	.
E_H41730_c2_g6	3.774	8.635	6.561	19.36	16.222	16.236	6.29	1.408	7.058	6.666	8.054	5.689	7.047	8.7	8.861	15.305	15.617	14.891	0.907921	E_H41730_c2_g6	E_H41730_c2_g6_i1	SKIP	SKIP_ARATH	SNW/SKI-interacting protein;	.	.	.	.	.	.	.	.	.	.	ENOG410XQGT^SNW domain containing 1	KEGG:ath:AT1G77180`KO:K06063	GO:0016607^cellular_component^nuclear speck`GO:0005730^cellular_component^nucleolus`GO:0005634^cellular_component^nucleus`GO:0005681^cellular_component^spliceosomal complex`GO:0000398^biological_process^mRNA splicing, via spliceosome`GO:0045893^biological_process^positive regulation of transcription, DNA-templated`GO:0042752^biological_process^regulation of circadian rhythm`GO:0009737^biological_…	.
E_H31245_c0_g3	0	0	0	8.056	2.381	5.778	0	0	0	0	1.909	0.259	0	0.649	0.481	8.613	4.775	5.535	0.907824	E_H31245_c0_g3	E_H31245_c0_g3_i2	RPM1	RPM1_ARATH	Disease resistance protein RPM1;	E_H31245_c0_g3_i2.p1	RPM1_ARATH	Disease resistance protein RPM1;	.	.	F6I000_VITVI	.	PF00931.19^NB-ARC^NB-ARC domain	.	.	COG4886^leucine Rich Repeat	KEGG:ath:AT3G07040`KO:K13457	GO:0012505^cellular_component^endomembrane system`GO:0019897^cellular_component^extrinsic component of plasma membrane`GO:0005886^cellular_component^plasma membrane`GO:0043531^molecular_function^ADP binding`GO:0005524^molecular_function^ATP binding`GO:0000166^molecular_function^nucleotide binding`GO:0009626^biological_process^plant-type hypersensitive response	GO:0043531^molecular_function^ADP binding
E_H35664_c0_g2	9.01	12.436	8.688	31.831	26.89	28.497	10.695	7.418	10.355	17.77	24.305	19.719	13.347	20.092	15.958	44.154	30.846	38.208	0.907256	E_H35664_c0_g2	E_H35664_c0_g2_i8	DSP4	DSP4_CASSA	Phosphoglucan phosphatase DSP4, amyloplastic	E_H35664_c0_g2_i8.p1	DSP4_CASSA	Phosphoglucan phosphatase DSP4, amyloplastic	.	.	A0A068TU65_COFCA	.	PF16561.2^AMPK1_CBM^Glycogen recognition site of AMP-activated protein kinase	.	.	.	.	GO:0009501^cellular_component^amyloplast`GO:0005634^cellular_component^nucleus`GO:0019203^molecular_function^carbohydrate phosphatase activity`GO:0008138^molecular_function^protein tyrosine/serine/threonine phosphatase activity`GO:0007623^biological_process^circadian rhythm`GO:0005982^biological_process^starch metabolic process	.
E_H35721_c2_g2	18.628	24.116	21.381	47.065	61.086	52.081	17.298	21.173	17.742	25.48	23.645	24.069	25.176	32.611	26.242	42.895	44.213	47.059	0.906819	E_H35721_c2_g2	E_H35721_c2_g2_i5	WRKY19	WRK19_ARATH	Probable WRKY transcription factor 19;	E_H35721_c2_g2_i5.p3	.	.	.	.	.	.	.	.	.	.	.	.	.
E_H35068_c1_g7	9.476	12.603	9.933	44.419	55.215	48.97	7.229	15.248	7.388	12.861	28.009	16.255	20.669	20.802	20.829	33.621	48.343	43.743	0.906031	E_H35068_c1_g7	E_H35068_c1_g7_i3	ADO3	ADO3_ARATH	Adagio protein 3;	E_H35068_c1_g7_i3.p1	ADO3_ARATH	Adagio protein 3;	.	.	B9MST1_SOYBN	.	PF13426.4^PAS_9^PAS domain`PF00646.30^F-box^F-box domain`PF01344.22^Kelch_1^Kelch motif`PF13418.3^Kelch_4^Galactose oxidase, central domain`PF13415.3^Kelch_3^Galactose oxidase, central domain`PF13418.3^Kelch_4^Galactose oxidase, central domain`PF13415.3^Kelch_3^Galactose oxidase, central domain`PF13418.3^Kelch_4^Galactose oxidase, central domain`PF13415.3^Kelch_3^Galactose oxidase, central domain…	.	.	ENOG410XRGE^Component of an E3 ubiquitin ligase complex that plays a central role in blue light-dependent circadian cycles. Acts as a blue light photoreceptor, due to the presence of FMN, that mediates light-regulated protein degradation of critical clock components by targeting them to the proteasome complex	KEGG:ath:AT1G68050`KO:K12116	GO:0005737^cellular_component^cytoplasm`GO:0005634^cellular_component^nucleus`GO:0001047^molecular_function^core promoter binding`GO:0009881^molecular_function^photoreceptor activity`GO:0007623^biological_process^circadian rhythm`GO:0009908^biological_process^flower development`GO:0009911^biological_process^positive regulation of flower development`GO:0016567^biological_process^protein ubiquitina…	GO:0005515^molecular_function^protein binding
E_H36530_c1_g7	0	0	0	1.965	4.889	3.249	0.417	0	0.65	1.279	1.952	1.221	1.22	1.676	1.083	4.455	3.881	4.139	0.905386	E_H36530_c1_g7	E_H36530_c1_g7_i1	.	.	.	E_H36530_c1_g7_i1.p1	.	.	.	.	F6H4I5_VITVI	.	.	.	.	.	.	.	.
E_H38717_c0_g8	0.749	0.294	0.488	3.593	1.215	2.689	0.739	0	0.853	0.626	0.617	0.636	0.672	0.967	0.742	4.977	4.536	5.624	0.90525	E_H38717_c0_g8	E_H38717_c0_g8_i2	.	.	.	.	.	.	.	.	.	.	.	.	.	.	.	.	.
E_H32638_c1_g8	6.53	10.798	8.345	22.241	17.727	20.001	11.338	10.578	12.478	12.026	10.15	11.846	7.371	8.211	6.114	19.686	19.083	17.723	0.905159	E_H32638_c1_g8	E_H32638_c1_g8_i1	FTSH4	FTSH4_ARATH	ATP-dependent zinc metalloprotease FTSH 4, mitochondrial;	E_H32638_c1_g8_i1.p1	FTSH4_ARATH	ATP-dependent zinc metalloprotease FTSH 4, mitochondrial;	.	.	A0A022QMZ8_ERYGU	.	PF01434.15^Peptidase_M41^Peptidase family M41	.	.	COG0465^Acts as a processive, ATP-dependent zinc metallopeptidase for both cytoplasmic and membrane proteins. Plays a role in the quality control of integral membrane proteins (By similarity)	KEGG:ath:AT2G26140	GO:0016021^cellular_component^integral component of membrane`GO:0016020^cellular_component^membrane`GO:0005743^cellular_component^mitochondrial inner membrane`GO:0005739^cellular_component^mitochondrion`GO:0009536^cellular_component^plastid`GO:0005524^molecular_function^ATP binding`GO:0004176^molecular_function^ATP-dependent peptidase activity`GO:0046872^molecular_function^metal ion binding`GO:00…	GO:0004222^molecular_function^metalloendopeptidase activity`GO:0005524^molecular_function^ATP binding`GO:0006508^biological_process^proteolysis
E_H32427_c0_g2	206.034	328.657	250.275	1162.68	852.868	970.649	186.773	310.653	208.438	24.483	908.469	208.824	340.784	435.366	357.846	1141.09	1112.28	1205.88	0.905018	E_H32427_c0_g2	E_H32427_c0_g2_i1	.	.	.	E_H32427_c0_g2_i1.p1	.	.	.	.	.	.	.	.	.	.	.	.	.
E_H32531_c1_g4	415.552	302.935	372.624	847.215	1292.49	1027.68	280.156	89.173	268.539	81.193	253.213	109.954	265.679	344.448	283.971	826.97	934.312	934.229	0.904697	E_H32531_c1_g4	E_H32531_c1_g4_i1	.	.	.	.	.	.	.	.	.	.	.	.	.	.	.	.	.
E_H36182_c0_g6	0.127	0.199	0.24	0.814	1.222	0.77	0	0	0	0	0	0	0.598	0.073	0.301	1.221	1.954	1.98	0.904467	E_H36182_c0_g6	E_H36182_c0_g6_i3	.	.	.	.	.	.	.	.	.	.	.	.	.	.	.	.	.
E_H30811_c0_g2	4.494	3.602	4.034	15.156	11.87	12.966	3.684	4.053	3.432	9.238	8.341	8.692	3.337	4.54	3.869	10.971	14.261	12.743	0.904363	E_H30811_c0_g2	E_H30811_c0_g2_i1	CAT9	CAAT9_ARATH	Cationic amino acid transporter 9, chloroplastic;	E_H30811_c0_g2_i1.p1	CAAT9_ARATH	Cationic amino acid transporter 9, chloroplastic;	.	.	D7SLW7_VITVI	.	PF13520.3^AA_permease_2^Amino acid permease`PF00324.18^AA_permease^Amino acid permease`PF13906.3^AA_permease_C^C-terminus of AA_permease	.	.	COG0531^amino acid	KEGG:ath:AT1G05940	GO:0031969^cellular_component^chloroplast membrane`GO:0016021^cellular_component^integral component of membrane`GO:0005774^cellular_component^vacuolar membrane`GO:0015297^molecular_function^antiporter activity`GO:0015179^molecular_function^L-amino acid transmembrane transporter activity`GO:1902475^biological_process^L-alpha-amino acid transmembrane transport`GO:0015807^biological_process^L-amino …	GO:0015171^molecular_function^amino acid transmembrane transporter activity`GO:0003333^biological_process^amino acid transmembrane transport`GO:0016020^cellular_component^membrane`GO:0006810^biological_process^transport`GO:0055085^biological_process^transmembrane transport
E_H33205_c1_g1	1.583	1.026	2.054	3.867	4.974	4.601	0.122	0	0.097	0.094	3.603	0.761	0.946	0.428	0.481	6.72	10.417	8.287	0.903374	E_H33205_c1_g1	E_H33205_c1_g1_i4	GAI1	GAI1_VITVI	DELLA protein GAI1;	E_H33205_c1_g1_i4.p1	GAI1_VITVI	DELLA protein GAI1;	.	.	M5XKD7_PRUPE	.	PF03514.11^GRAS^GRAS domain family	.	.	ENOG410YBFY^DELLA protein	KEGG:vvi:100232937`KO:K14494	GO:0005634^cellular_component^nucleus`GO:0000989^molecular_function^transcription factor activity, transcription factor binding`GO:0009740^biological_process^gibberellic acid mediated signaling pathway`GO:0006355^biological_process^regulation of transcription, DNA-templated`GO:0006351^biological_process^transcription, DNA-templated	.
E_H33259_c2_g1	13.094	11.41	12.584	30.085	18.384	25.256	7.402	1.082	5.875	5.346	3.417	4.902	1.22	7.966	1.463	26.099	25.388	28.168	0.903356	E_H33259_c2_g1	E_H33259_c2_g1_i10	.	.	.	E_H33259_c2_g1_i10.p1	.	.	.	.	A0A067ER45_CITSI	.	.	.	.	.	.	.	.
E_H39348_c1_g4	0.254	0	0.197	9.003	3.427	3.816	0.096	0	0	0.114	0.316	0.084	0	0	0	12.76	13.128	16.05	0.902885	E_H39348_c1_g4	E_H39348_c1_g4_i8	ATL66	ATL66_ARATH	RING-H2 finger protein ATL66;	E_H39348_c1_g4_i8.p1	ATL66_ARATH	RING-H2 finger protein ATL66;	.	.	M5W480_PRUPE	.	PF13639.3^zf-RING_2^Ring finger domain`PF12678.4^zf-rbx1^RING-H2 zinc finger domain`PF17123.2^zf-RING_11^RING-like zinc finger`PF13923.3^zf-C3HC4_2^Zinc finger, C3HC4 type (RING finger)`PF13445.3^zf-RING_UBOX^RING-type zinc-finger`PF00097.22^zf-C3HC4^Zinc finger, C3HC4 type (RING finger)`PF12861.4^zf-ANAPC11^Anaphase-promoting complex subunit 11 RING-H2 finger	.	.	ENOG41121N2^zinc ion binding	KEGG:ath:AT3G11110	GO:0016021^cellular_component^integral component of membrane`GO:0008270^molecular_function^zinc ion binding`GO:0016567^biological_process^protein ubiquitination	GO:0005515^molecular_function^protein binding`GO:0008270^molecular_function^zinc ion binding`GO:0046872^molecular_function^metal ion binding`GO:0004842^molecular_function^ubiquitin-protein transferase activity`GO:0005680^cellular_component^anaphase-promoting complex
E_H35747_c1_g4	4.65	4.031	4.195	16.722	6.627	10.437	3.415	0.653	3.287	4.788	6.202	5.287	1.096	1.897	1.564	15.286	12.952	15.802	0.902857	E_H35747_c1_g4	E_H35747_c1_g4_i1	UGT73C3	U73C3_ARATH	UDP-glycosyltransferase 73C3;	E_H35747_c1_g4_i1.p1	U73C3_ARATH	UDP-glycosyltransferase 73C3;	.	.	A0A067KNA7_JATCU	.	PF00201.15^UDPGT^UDP-glucoronosyl and UDP-glucosyl transferase	.	.	COG1819^Transferase	KEGG:ath:AT2G36780`KO:K13496	GO:0016758^molecular_function^transferase activity, transferring hexosyl groups	GO:0016758^molecular_function^transferase activity, transferring hexosyl groups`GO:0008152^biological_process^metabolic process
E_H31314_c0_g2	0	0	0	2.654	0.65	2.609	0	0	0	0	0	0	0	0	0	1.762	1.89	1.802	0.902517	E_H31314_c0_g2	E_H31314_c0_g2_i2	.	.	.	.	.	.	.	.	.	.	.	.	.	.	.	.	.
E_H36334_c1_g4	1.774	0	1.202	3.922	2.967	3.22	0	0	0	0.31	0.23	0.117	0.647	0.367	0.421	5.052	8.749	7.376	0.902452	E_H36334_c1_g4	E_H36334_c1_g4_i9	.	.	.	.	.	.	.	.	.	.	.	.	.	.	.	.	.
E_H41741_c1_g1	7.752	6.6	8.061	31.338	18.334	23.417	3.562	7.212	3.548	1.852	18.591	4.944	3.038	10.156	5.333	24.598	27.334	24.663	0.902091	E_H41741_c1_g1	E_H41741_c1_g1_i13	UGT85A24	UGT2_GARJA	7-deoxyloganetin glucosyltransferase;	E_H41741_c1_g1_i13.p1	UGT2_GARJA	7-deoxyloganetin glucosyltransferase;	.	.	F6I299_VITVI	.	.	.	.	.	.	GO:0035251^molecular_function^UDP-glucosyltransferase activity	.
E_H39619_c0_g2	2.169	1.884	2.17	4.188	5.737	5.56	2.259	1.992	2.831	2.7	1.335	1.782	1.668	2.863	2.185	4.344	4.665	4.802	0.901937	E_H39619_c0_g2	E_H39619_c0_g2_i7	ATG18H	AT18H_ARATH	Autophagy-related protein 18h;	E_H39619_c0_g2_i7.p1	AT18H_ARATH	Autophagy-related protein 18h;	.	.	W9SH94_9ROSA	.	PF12490.5^BCAS3^Breast carcinoma amplified sequence 3	.	.	ENOG410XSW7^Breast carcinoma amplified sequence	KEGG:ath:AT1G54710	GO:0005737^cellular_component^cytoplasm`GO:0034045^cellular_component^pre-autophagosomal structure membrane`GO:0005774^cellular_component^vacuolar membrane`GO:0006914^biological_process^autophagy`GO:0015031^biological_process^protein transport`GO:0042594^biological_process^response to starvation	.
E_H32432_c3_g6	4.056	7.967	4.391	12.299	22.369	16.556	2.45	2.318	1.735	1.549	5.068	2.175	6.35	9.679	6.335	14.914	23.323	19.248	0.901724	E_H32432_c3_g6	E_H32432_c3_g6_i1	rpl33	RK33_GOSHI	50S ribosomal protein L33, chloroplastic	E_H32432_c3_g6_i1.p1	RK33_CERDE	50S ribosomal protein L33, chloroplastic	.	.	D3WF09_PLUAU	.	PF00471.17^Ribosomal_L33^Ribosomal protein L33	.	.	.	.	GO:0009507^cellular_component^chloroplast`GO:0005840^cellular_component^ribosome`GO:0003735^molecular_function^structural constituent of ribosome`GO:0006412^biological_process^translation	GO:0003735^molecular_function^structural constituent of ribosome`GO:0006412^biological_process^translation`GO:0005622^cellular_component^intracellular`GO:0005840^cellular_component^ribosome
E_H40377_c2_g5	0.862	0	0.561	0.673	2.861	2.391	0	0	0	0	0	0	0	0	0	3.98	3.632	4.881	0.901566	E_H40377_c2_g5	E_H40377_c2_g5_i1	HGO	HGD_ARATH	Homogentisate 1,2-dioxygenase;	.	.	.	.	.	.	.	.	.	.	COG3508^homogentisate 1,2-dioxygenase activity	KEGG:ath:AT5G54080`KO:K00451	GO:0005829^cellular_component^cytosol`GO:0004411^molecular_function^homogentisate 1,2-dioxygenase activity`GO:0046872^molecular_function^metal ion binding`GO:1902000^biological_process^homogentisate catabolic process`GO:0006559^biological_process^L-phenylalanine catabolic process`GO:0006572^biological_process^tyrosine catabolic process	.
E_H33160_c0_g8	1.449	3.053	2.199	4.008	7.63	5.981	1.494	1.528	0	2.532	0	1.472	2.665	1.346	2.987	5.91	8.076	7.545	0.901554	E_H33160_c0_g8	E_H33160_c0_g8_i1	CAS	XPO2_ARATH	Exportin-2;	E_H33160_c0_g8_i1.p1	XPO2_ARATH	Exportin-2;	.	.	A0A061DTJ9_THECC	.	PF03810.16^IBN_N^Importin-beta N-terminal domain	.	.	COG5657^Importin	KEGG:ath:AT2G46520`KO:K18423	GO:0005829^cellular_component^cytosol`GO:0016020^cellular_component^membrane`GO:0005634^cellular_component^nucleus`GO:0009506^cellular_component^plasmodesma`GO:0006886^biological_process^intracellular protein transport	GO:0008536^molecular_function^Ran GTPase binding`GO:0006886^biological_process^intracellular protein transport
E_H36704_c1_g4	8.989	9.287	7.122	16.69	20.094	17.93	10.044	5.289	9.007	4.66	7.178	6.065	4.856	6.045	5.573	16.601	15.801	15.713	0.901302	E_H36704_c1_g4	E_H36704_c1_g4_i6	STY8	STY8_ARATH	Serine/threonine-protein kinase STY8	E_H36704_c1_g4_i6.p1	STY8_ARATH	Serine/threonine-protein kinase STY8	.	.	W9S8E1_9ROSA	.	PF07714.14^Pkinase_Tyr^Protein tyrosine kinase`PF00069.22^Pkinase^Protein kinase domain	.	.	COG0515^Serine Threonine protein kinase	KEGG:ath:AT2G17700	GO:0005829^cellular_component^cytosol`GO:0016597^molecular_function^amino acid binding`GO:0005524^molecular_function^ATP binding`GO:0004674^molecular_function^protein serine/threonine kinase activity`GO:0004712^molecular_function^protein serine/threonine/tyrosine kinase activity`GO:0009658^biological_process^chloroplast organization	GO:0004672^molecular_function^protein kinase activity`GO:0006468^biological_process^protein phosphorylation`GO:0005524^molecular_function^ATP binding
E_H33044_c0_g5	63.267	47.135	56.255	306.84	71.514	178.184	23.519	28.196	22.881	5.939	70.575	19.175	21.441	40.98	27.465	313.866	319.587	338.664	0.901086	E_H33044_c0_g5	E_H33044_c0_g5_i1	ATJ20	DNJ20_ARATH	Chaperone protein dnaJ 20, chloroplastic;	E_H33044_c0_g5_i1.p1	DNJ20_ARATH	Chaperone protein dnaJ 20, chloroplastic;	.	.	B9SYM1_RICCO	.	PF00226.28^DnaJ^DnaJ domain	.	.	COG0484^ATP binding to DnaK triggers the release of the substrate protein, thus completing the reaction cycle. Several rounds of ATP-dependent interactions between DnaJ, DnaK and GrpE are required for fully efficient folding. Also involved, together with DnaK and GrpE, in the DNA replication of plasmids through activation of initiation proteins (By similarity)	KEGG:ath:AT4G13830	GO:0009507^cellular_component^chloroplast`GO:0005634^cellular_component^nucleus`GO:0061077^biological_process^chaperone-mediated protein folding`GO:1902395^biological_process^regulation of 1-deoxy-D-xylulose-5-phosphate synthase activity`GO:0010322^biological_process^regulation of isopentenyl diphosphate biosynthetic process, methylerythritol 4-phosphate pathway	.
E_H41447_c0_g3	0.452	0	0.167	15.579	8.118	15.081	0	0.773	0.398	4.377	5.312	4.827	1.818	7.513	3.689	11.577	24.245	19.505	0.901061	E_H41447_c0_g3	E_H41447_c0_g3_i3	.	.	.	.	.	.	.	.	.	.	.	.	.	.	.	.	.
E_H33889_c0_g1	8.805	7.14	7.799	16.244	9.764	12.573	7.411	6.525	7.65	7.515	10.896	8.115	5.852	7.097	5.794	15.799	14.501	15.802	0.90096	E_H33889_c0_g1	E_H33889_c0_g1_i3	DCP5	DCP5_ARATH	Protein decapping 5;	E_H33889_c0_g1_i3.p1	DCP5_ARATH	Protein decapping 5;	.	.	A0A061EPN5_THECC	.	PF14438.3^SM-ATX^Ataxin 2 SM domain`PF12701.4^LSM14^Scd6-like Sm domain`PF09532.7^FDF^FDF domain	.	.	ENOG41122RA^LSM14A, SCD6 homolog A (S. cerevisiae)	KEGG:ath:AT1G26110`KO:K18749	GO:0000932^cellular_component^cytoplasmic mRNA processing body`GO:0005829^cellular_component^cytosol`GO:0042803^molecular_function^protein homodimerization activity`GO:0033962^biological_process^cytoplasmic mRNA processing body assembly`GO:0031087^biological_process^deadenylation-independent decapping of nuclear-transcribed mRNA`GO:0006397^biological_process^mRNA processing`GO:0017148^biological_…	.
E_H37183_c0_g2	2.982	8.834	4.682	20.761	22.687	21.614	0.235	7.744	1.803	4.693	8.183	5.99	18.129	11.796	14.374	28.14	28.661	28.624	0.900955	E_H37183_c0_g2	E_H37183_c0_g2_i1	.	.	.	.	.	.	.	.	.	.	.	.	.	.	.	.	.
E_H34502_c0_g8	1.851	0.509	1.274	3.437	2.967	3.023	0.417	1.374	0.979	1.374	1.651	1.38	0.398	0.954	0.642	3.197	3.005	2.455	0.900418	E_H34502_c0_g8	E_H34502_c0_g8_i1	At3g16190	NIC4_ARATH	Probable inactive nicotinamidase At3g16190	E_H34502_c0_g8_i1.p1	NIC4_ARATH	Probable inactive nicotinamidase At3g16190	.	.	A0A067KM17_JATCU	.	PF00857.17^Isochorismatase^Isochorismatase family	.	.	COG1335^isochorismatase	KEGG:ath:AT3G16190	GO:0003824^molecular_function^catalytic activity	GO:0003824^molecular_function^catalytic activity`GO:0008152^biological_process^metabolic process
E_H37166_c1_g1	0.777	0.588	0.728	1.417	1.229	1.061	0.478	0.549	0.291	0.673	0.703	0.611	0.822	0.563	0.842	2.433	1.853	2.139	0.899898	E_H37166_c1_g1	E_H37166_c1_g1_i1	PCMP-E16	PP405_ARATH	Pentatricopeptide repeat-containing protein At5g39350;	.	.	.	.	.	.	.	.	.	.	ENOG410Z7Z7^Pentatricopeptide repeat-containing protein	KEGG:ath:AT5G39350	.	.
E_H30272_c0_g1	7.01	7.172	6.743	28.183	15.148	20.175	5.491	3.795	5.546	2.384	16.596	5.404	3.86	7.807	4.37	30.47	19.571	26.901	0.899883	E_H30272_c0_g1	E_H30272_c0_g1_i4	RHA2B	RHA2B_ARATH	Probable E3 ubiquitin-protein ligase RHA2B;	E_H30272_c0_g1_i4.p1	RHA2A_ARATH	E3 ubiquitin-protein ligase RHA2A;	.	.	B9HJ71_POPTR	.	PF13639.3^zf-RING_2^Ring finger domain`PF17123.2^zf-RING_11^RING-like zinc finger	.	.	ENOG41121N2^zinc ion binding	KEGG:ath:AT1G15100`KO:K16282	GO:0005737^cellular_component^cytoplasm`GO:0005634^cellular_component^nucleus`GO:0005886^cellular_component^plasma membrane`GO:0016874^molecular_function^ligase activity`GO:0061630^molecular_function^ubiquitin protein ligase activity`GO:0004842^molecular_function^ubiquitin-protein transferase activity`GO:0008270^molecular_function^zinc ion binding`GO:0009738^biological_process^abscisic acid-activ…	GO:0005515^molecular_function^protein binding`GO:0008270^molecular_function^zinc ion binding
E_H33891_c0_g1	0.254	0	0.182	4.016	1.604	3.372	0	0	0	0.054	2.412	0.653	0	0	0	2.778	5.209	4.218	0.899853	E_H33891_c0_g1	E_H33891_c0_g1_i2	NAC029	NAC29_ARATH	NAC transcription factor 29;	E_H33891_c0_g1_i2.p1	NAC29_ARATH	NAC transcription factor 29;	.	.	A0A061EHU2_THECC	.	PF02365.12^NAM^No apical meristem (NAM) protein	.	.	ENOG410YB53^nac domain	KEGG:ath:AT1G69490	GO:0005634^cellular_component^nucleus`GO:0003677^molecular_function^DNA binding`GO:0003700^molecular_function^transcription factor activity, sequence-specific DNA binding`GO:0009908^biological_process^flower development`GO:0009835^biological_process^fruit ripening`GO:0010150^biological_process^leaf senescence`GO:0009825^biological_process^multidimensional cell growth`GO:0006351^biological_process…	GO:0003677^molecular_function^DNA binding`GO:0006355^biological_process^regulation of transcription, DNA-templated
E_H35498_c0_g7	22.083	23.297	21.351	43.37	29.215	34.566	9.175	6.577	9.569	12.457	11.112	12.29	17.257	24.681	20.95	50.063	46.638	52.426	0.899833	E_H35498_c0_g7	E_H35498_c0_g7_i1	cnrB	CNRB_DICDI	CLPTM1-like membrane protein cnrB;	E_H35498_c0_g7_i1.p1	CLPT1_HUMAN	Cleft lip and palate transmembrane protein 1;	.	.	M5WQ92_PRUPE	.	PF05602.9^CLPTM1^Cleft lip and palate transmembrane protein 1 (CLPTM1)	.	.	ENOG410XPEV^cleft lip and palate	KEGG:hsa:1209	GO:0009897^cellular_component^external side of plasma membrane`GO:0005887^cellular_component^integral component of plasma membrane`GO:0016020^cellular_component^membrane`GO:0030154^biological_process^cell differentiation`GO:0007275^biological_process^multicellular organism development`GO:0033081^biological_process^regulation of T cell differentiation in thymus	GO:0016021^cellular_component^integral component of membrane
E_H32010_c2_g3	5.611	5.852	5.578	25.302	8.93	15.509	6.325	3.503	6.098	7.171	9.288	7.755	6.325	5.396	5.834	19.77	26.061	24.881	0.899821	E_H32010_c2_g3	E_H32010_c2_g3_i1	.	.	.	E_H32010_c2_g3_i1.p1	.	.	.	.	F6HLK0_VITVI	.	.	.	.	.	.	.	.
E_H39194_c1_g3	0.12	0.064	0.124	0.892	2.091	1.388	0	0.052	0	0.094	0.057	0.084	0.025	0	0	1.24	3.199	2.881	0.899712	E_H39194_c1_g3	E_H39194_c1_g3_i4	At2g17036	FB110_ARATH	F-box protein At2g17036;	E_H39194_c1_g3_i4.p1	FB110_ARATH	F-box protein At2g17036;	.	.	F6HU16_VITVI	.	PF03478.15^DUF295^Protein of unknown function (DUF295)	.	.	ENOG410YS61^F-box protein	KEGG:ath:AT2G17036	.	.
E_H38844_c2_g10	19.984	25.993	21.752	41.883	59.207	50.264	20.096	28.608	21.969	28.16	35.775	30.553	15.738	19.077	18.564	43.361	49.938	48.753	0.899651	E_H38844_c2_g10	E_H38844_c2_g10_i1	VATB2	VATB2_HORVU	V-type proton ATPase subunit B 2;	E_H38844_c2_g10_i1.p1	VATB2_HORVU	V-type proton ATPase subunit B 2;	.	.	H6TNQ7_ELAGV	.	PF00006.22^ATP-synt_ab^ATP synthase alpha/beta family, nucleotide-binding domain	.	.	COG1156^Produces ATP from ADP in the presence of a proton gradient across the membrane. The V-type beta chain is a regulatory subunit (By similarity)	.	GO:0033180^cellular_component^proton-transporting V-type ATPase, V1 domain`GO:0005524^molecular_function^ATP binding`GO:0016820^molecular_function^hydrolase activity, acting on acid anhydrides, catalyzing transmembrane movement of substances`GO:0015991^biological_process^ATP hydrolysis coupled proton transport`GO:0046034^biological_process^ATP metabolic process	GO:0005524^molecular_function^ATP binding
E_H41589_c0_g2	5.604	10.631	7.042	18.397	22.927	19.42	4.874	7.229	5.177	3.326	16.122	6.065	10.085	10.683	10.344	18.81	22.632	23.059	0.899518	E_H41589_c0_g2	E_H41589_c0_g2_i14	RVE8	RVE8_ARATH	Protein REVEILLE 8;	E_H41589_c0_g2_i14.p1	RVE8_ARATH	Protein REVEILLE 8;	.	.	U5GAM4_POPTR	.	PF00249.28^Myb_DNA-binding^Myb-like DNA-binding domain	.	.	ENOG4111HV1^Transcription factor	KEGG:ath:AT3G09600	GO:0005634^cellular_component^nucleus`GO:0003677^molecular_function^DNA binding`GO:0003700^molecular_function^transcription factor activity, sequence-specific DNA binding`GO:0032922^biological_process^circadian regulation of gene expression`GO:0043966^biological_process^histone H3 acetylation`GO:0048573^biological_process^photoperiodism, flowering`GO:0006355^biological_process^regulation of trans…	.
E_H35368_c0_g1	0	0	0	1.73	0.283	1.112	0	0	0	0	0.244	0.125	0	0	0	1.752	1.383	1.03	0.899402	E_H35368_c0_g1	E_H35368_c0_g1_i1	ATL78	ATL78_ARATH	RING-H2 finger protein ATL78;	E_H35368_c0_g1_i1.p1	ATL78_ARATH	RING-H2 finger protein ATL78;	.	.	A5C4L5_VITVI	.	PF13639.3^zf-RING_2^Ring finger domain`PF17123.2^zf-RING_11^RING-like zinc finger`PF13923.3^zf-C3HC4_2^Zinc finger, C3HC4 type (RING finger)`PF12678.4^zf-rbx1^RING-H2 zinc finger domain`PF00097.22^zf-C3HC4^Zinc finger, C3HC4 type (RING finger)`PF13445.3^zf-RING_UBOX^RING-type zinc-finger	.	.	ENOG41121N2^zinc ion binding	KEGG:ath:AT1G49230`KO:K19040	GO:0016021^cellular_component^integral component of membrane`GO:0008270^molecular_function^zinc ion binding`GO:0016567^biological_process^protein ubiquitination	GO:0005515^molecular_function^protein binding`GO:0008270^molecular_function^zinc ion binding`GO:0046872^molecular_function^metal ion binding
E_H34763_c0_g1	11.427	11.124	11.171	15.861	15.614	13.54	8.601	8.878	10.025	11.434	11.112	10.374	9.961	7.636	9.502	16.675	13.8	15.218	0.899277	E_H34763_c0_g1	E_H34763_c0_g1_i4	BPM3	BPM3_ARATH	BTB/POZ and MATH domain-containing protein 3;	E_H34763_c0_g1_i4.p1	BPM3_ARATH	BTB/POZ and MATH domain-containing protein 3;	.	.	F6HNU2_VITVI	.	PF00917.23^MATH^MATH domain	.	.	ENOG410XQV8^meprin and TRAF homology domain-containing protein MATH domain-containing protein	KEGG:ath:AT2G39760`KO:K10523	GO:0005829^cellular_component^cytosol`GO:0005634^cellular_component^nucleus`GO:0042802^molecular_function^identical protein binding`GO:0071472^biological_process^cellular response to salt stress`GO:0016567^biological_process^protein ubiquitination`GO:0031396^biological_process^regulation of protein ubiquitination`GO:0006970^biological_process^response to osmotic stress	GO:0005515^molecular_function^protein binding
E_H40250_c0_g4	3.399	1.248	2.505	9.59	11.912	10.015	1.286	1.168	0.873	1.475	2.598	1.564	5.976	4.197	4.892	8.016	9.283	10.01	0.898662	E_H40250_c0_g4	E_H40250_c0_g4_i1	YAE1D1	YAED1_HUMAN	Yae1 domain-containing protein 1;	E_H40250_c0_g4_i1.p1	YAED1_HUMAN	Yae1 domain-containing protein 1;	.	.	B9GWL1_POPTR	.	PF09811.6^Yae1_N^Essential protein Yae1, N terminal	.	.	ENOG4111WXF^Yae1 domain containing 1	KEGG:hsa:57002	.	.
E_H36655_c0_g7	10.706	8.365	9.423	16.385	20.051	17.901	8.723	7.109	8.27	13.258	8.685	13.017	8.118	10.156	8.46	14.056	20.899	18.238	0.898599	E_H36655_c0_g7	E_H36655_c0_g7_i1	At3g63000	NPL41_ARATH	NPL4-like protein 1;	E_H36655_c0_g7_i1.p1	NPL42_ARATH	NPL4-like protein 2;	.	.	A0A067JCL1_JATCU	.	PF11543.5^UN_NPL4^Nuclear pore localisation protein NPL4`PF05021.12^NPL4^NPL4 family	.	.	COG5100^Nuclear protein localization	KEGG:ath:AT2G47970`KO:K14015	GO:0005829^cellular_component^cytosol`GO:0043161^biological_process^proteasome-mediated ubiquitin-dependent protein catabolic process	.
E_H33353_c0_g7	0.876	1.67	1.012	6.897	2.551	4.928	0.817	1.769	0.95	1.125	3.302	1.74	1.519	2.79	1.804	7.625	5.946	6.98	0.898534	E_H33353_c0_g7	E_H33353_c0_g7_i1	.	.	.	.	.	.	.	.	.	.	.	.	.	.	.	.	.
E_H39862_c0_g3	3.696	1.129	2.782	14.084	6.436	8.954	0.817	1.099	0.911	3.003	0.718	1.999	0.349	2.839	0.822	19.863	9.302	15.218	0.898194	E_H39862_c0_g3	E_H39862_c0_g3_i1	.	.	.	E_H39862_c0_g3_i1.p1	.	.	.	.	A0A059ASF6_EUCGR	.	.	.	.	.	.	.	.
E_H39188_c2_g2	1.541	1.733	1.449	9.856	3.278	6.977	1.303	2.559	1.416	3.602	3.589	3.915	2.764	2.802	2.606	12.966	10.15	12.069	0.897927	E_H39188_c2_g2	E_H39188_c2_g2_i9	.	.	.	E_H39188_c2_g2_i9.p1	.	.	.	.	F6HE31_VITVI	.	.	.	.	.	.	.	.
E_H35035_c1_g1	0	0	0	1.957	0.636	1.286	0	0	0	0	0	0	0	0	0	0.699	1.595	1.475	0.897835	E_H35035_c1_g1	E_H35035_c1_g1_i1	.	.	.	.	.	.	.	.	.	.	.	.	.	.	.	.	.
E_H40973_c0_g1	5.328	7.108	5.986	14.334	14.236	14.238	3.38	1.545	4.082	0.458	0.474	0.703	1.893	4.625	2.927	12.36	12.86	13.455	0.897526	E_H40973_c0_g1	E_H40973_c0_g1_i10	CDKC-2	CDKC2_ORYSJ	Cyclin-dependent kinase C-2;	E_H40973_c0_g1_i10.p1	CDKC2_ORYSJ	Cyclin-dependent kinase C-2;	.	.	A0A022QSY2_ERYGU	.	PF00069.22^Pkinase^Protein kinase domain`PF07714.14^Pkinase_Tyr^Protein tyrosine kinase`PF14531.3^Kinase-like^Kinase-like	.	.	ENOG410XPIR^Cyclin-Dependent Kinase	KEGG:osa:4325386`KO:K08819	GO:0005524^molecular_function^ATP binding`GO:0004693^molecular_function^cyclin-dependent protein serine/threonine kinase activity`GO:0008353^molecular_function^RNA polymerase II carboxy-terminal domain kinase activity	GO:0004672^molecular_function^protein kinase activity`GO:0005524^molecular_function^ATP binding`GO:0006468^biological_process^protein phosphorylation
E_H39670_c0_g2	4.975	2.457	4.449	8.838	10.803	10.146	4.223	2.936	4.392	8.282	7.422	7.822	3.835	4.772	4.471	17.822	12.224	15.208	0.89723	E_H39670_c0_g2	E_H39670_c0_g2_i2	AOG	AOG_PHAAN	Abscisate beta-glucosyltransferase;	E_H39670_c0_g2_i2.p1	AOG_PHAAN	Abscisate beta-glucosyltransferase;	.	.	A0A059AP21_EUCGR	.	.	.	.	.	.	GO:0016758^molecular_function^transferase activity, transferring hexosyl groups	.
E_H37712_c0_g7	1.512	1.058	1.42	14.436	13.212	12.319	1.964	2.164	2.036	4.902	6.015	4.208	0.772	2.154	1.844	6.991	11.975	10.337	0.896806	E_H37712_c0_g7	E_H37712_c0_g7_i2	At3g27390	Y3739_ARATH	Uncharacterized membrane protein At3g27390;	E_H37712_c0_g7_i2.p1	Y3739_ARATH	Uncharacterized membrane protein At3g27390;	.	.	D7SVY9_VITVI	.	.	.	.	ENOG410Y9F4^NA	KEGG:ath:AT3G27390	GO:0016021^cellular_component^integral component of membrane`GO:0005886^cellular_component^plasma membrane	.
E_H39449_c1_g1	0.926	3.133	1.726	4.775	5.673	5.582	0	0	0	0	0.215	0	1.444	1.738	1.804	4.4	5.061	5.663	0.896756	E_H39449_c1_g1	E_H39449_c1_g1_i2	.	.	.	.	.	.	.	.	.	.	.	.	.	.	.	.	.
E_H40458_c0_g2	6.254	7.904	6.161	15.579	22.369	17.85	6.29	7.178	6.321	16.915	7.752	14.03	8.741	8.798	10.685	18.819	25.241	23.426	0.896738	E_H40458_c0_g2	E_H40458_c0_g2_i2	UPF1	RENT1_ARATH	Regulator of nonsense transcripts 1 homolog;	.	.	.	.	.	.	.	.	.	.	COG1112^Helicase	KEGG:ath:AT5G47010`KO:K14326	GO:0005737^cellular_component^cytoplasm`GO:0000932^cellular_component^cytoplasmic mRNA processing body`GO:0005829^cellular_component^cytosol`GO:0005886^cellular_component^plasma membrane`GO:0009506^cellular_component^plasmodesma`GO:0005524^molecular_function^ATP binding`GO:0003677^molecular_function^DNA binding`GO:0004386^molecular_function^helicase activity`GO:0003723^molecular_function^RNA bind…	.
E_H34986_c0_g3	8.741	10.504	8.251	20.581	13.276	16.76	6.899	6.525	6.729	7.515	11.212	8.307	6.923	9.532	7.738	14.802	15.727	16.644	0.896506	E_H34986_c0_g3	E_H34986_c0_g3_i2	At1g14910	CAP9_ARATH	Putative clathrin assembly protein At1g14910;	E_H34986_c0_g3_i2.p1	CAP9_ARATH	Putative clathrin assembly protein At1g14910;	.	.	A0A061E7Q5_THECC	.	PF01417.17^ENTH^ENTH domain`PF07651.13^ANTH^ANTH domain	.	.	ENOG410XQ90^Clathrin assembly protein	KEGG:ath:AT1G14910	GO:0030136^cellular_component^clathrin-coated vesicle`GO:0005905^cellular_component^coated pit`GO:0005794^cellular_component^Golgi apparatus`GO:0005545^molecular_function^1-phosphatidylinositol binding`GO:0048268^biological_process^clathrin coat assembly`GO:0006897^biological_process^endocytosis	GO:0005543^molecular_function^phospholipid binding
E_H37503_c1_g2	11.031	5.137	8.71	17.348	23.881	20.313	7.698	2.043	6.699	10.76	5.671	9.244	1.793	3.182	2.025	23.545	16.299	19.614	0.89646	E_H37503_c1_g2	E_H37503_c1_g2_i3	PPC6-1	P2C33_ARATH	Probable protein phosphatase 2C 33;	E_H37503_c1_g2_i3.p1	P2C33_ARATH	Probable protein phosphatase 2C 33;	.	.	W1PMW6_AMBTC	.	PF00481.18^PP2C^Protein phosphatase 2C	.	.	.	KEGG:ath:AT3G02750	GO:0046872^molecular_function^metal ion binding`GO:0004722^molecular_function^protein serine/threonine phosphatase activity	GO:0003824^molecular_function^catalytic activity
E_H36250_c1_g5	0	0	0	1.527	0.827	1.577	0	0	0	0.646	0	0	0	0	0	3.095	1.18	2.634	0.896161	E_H36250_c1_g5	E_H36250_c1_g5_i1	.	.	.	.	.	.	.	.	.	.	.	.	.	.	.	.	.
E_H39501_c0_g2	12.133	12.118	11.047	19.008	15.784	17.326	10.33	8.569	11.285	8.302	5.613	7.488	8.541	8.407	8.039	18.306	24.872	23.703	0.896115	E_H39501_c0_g2	E_H39501_c0_g2_i1	SF3B4	SF3B4_HUMAN	Splicing factor 3B subunit 4;	E_H39501_c0_g2_i1.p1	SF3B4_HUMAN	Splicing factor 3B subunit 4;	.	.	A0A059B205_EUCGR	.	PF00076.19^RRM_1^RNA recognition motif. (a.k.a. RRM, RBD, or RNP domain)`PF13893.3^RRM_5^RNA recognition motif. (a.k.a. RRM, RBD, or RNP domain)`PF00076.19^RRM_1^RNA recognition motif. (a.k.a. RRM, RBD, or RNP domain)	.	.	ENOG410XPT4^Splicing factor 3B subunit 4	KEGG:hsa:10262`KO:K12831	GO:0005654^cellular_component^nucleoplasm`GO:0005681^cellular_component^spliceosomal complex`GO:0005689^cellular_component^U12-type spliceosomal complex`GO:0000166^molecular_function^nucleotide binding`GO:0044822^molecular_function^poly(A) RNA binding`GO:0010467^biological_process^gene expression`GO:0006397^biological_process^mRNA processing`GO:0000398^biological_process^mRNA splicing, via splice…	GO:0003676^molecular_function^nucleic acid binding
E_H38611_c0_g6	0	0.413	0	1.754	0.89	1.759	0	0	0	0	0	0	0.498	0.734	0	1.38	2.111	1.178	0.895797	E_H38611_c0_g6	E_H38611_c0_g6_i1	B34	H32_TOBAC	Histone H3.2;	.	.	.	.	.	.	.	.	.	.	.	.	GO:0000786^cellular_component^nucleosome`GO:0005634^cellular_component^nucleus`GO:0003677^molecular_function^DNA binding	.
E_H38319_c0_g3	5.095	7.124	5.498	13.082	13.261	12.915	4.422	6.474	5.168	3.905	4.364	3.873	9.089	6.216	8.38	10.738	16.234	13.98	0.895196	E_H38319_c0_g3	E_H38319_c0_g3_i3	.	.	.	E_H38319_c0_g3_i3.p1	.	.	.	.	F6HZR9_VITVI	.	.	.	.	.	.	.	.
E_H35501_c2_g3	0	0	0	11.516	4.585	7.726	0	0	0	0.539	0.962	0.494	0	0	0	24.85	13.625	19.703	0.894764	E_H35501_c2_g3	E_H35501_c2_g3_i1	.	.	.	E_H35501_c2_g3_i1.p1	.	.	.	.	F6HX25_VITVI	.	.	.	.	.	.	.	.
E_H41151_c0_g4	2.487	2.425	2.52	6.051	3.632	4.644	3.006	1.58	2.783	3.562	2.254	3.639	3.013	3.169	3.408	5.965	6.186	7.01	0.894211	E_H41151_c0_g4	E_H41151_c0_g4_i3	.	.	.	E_H41151_c0_g4_i3.p1	.	.	.	.	M0VPW4_HORVD	.	PF13963.3^Transpos_assoc^Transposase-associated domain	.	.	.	.	.	.
E_H39319_c0_g2	1.336	0	1.158	5.183	1.152	3.518	0	0	0	0.364	0	0.276	0	0.404	0.301	4.633	7.255	5.386	0.893867	E_H39319_c0_g2	E_H39319_c0_g2_i1	.	.	.	.	.	.	.	.	.	.	.	.	.	.	.	.	.
E_H34505_c3_g2	0.77	3.459	1.158	6.772	5.377	5.502	0.078	0.206	0	0	0	0	0.075	0.184	0.06	3.551	9.486	7.139	0.893693	E_H34505_c3_g2	E_H34505_c3_g2_i3	.	.	.	E_H34505_c3_g2_i3.p1	.	.	.	.	K7LGH7_SOYBN	.	.	.	.	.	.	.	.
E_H34202_c0_g1	0.65	0.461	0.539	1.848	1.731	1.701	0	0	0	0.04	0	0.025	0.174	0.636	0.2	1.305	1.41	1.337	0.893496	E_H34202_c0_g1	E_H34202_c0_g1_i3	.	.	.	.	.	.	.	.	.	.	.	.	.	.	.	.	.
E_H32935_c0_g3	2.841	2.401	2.891	6.686	5.144	5.836	1.529	3.331	1.648	2.148	3.761	2.711	3.636	2.594	2.847	4.81	6.048	5.307	0.892746	E_H32935_c0_g3	E_H32935_c0_g3_i6	BBX22	BBX22_ARATH	B-box zinc finger protein 22	E_H32935_c0_g3_i6.p1	BBX22_ARATH	B-box zinc finger protein 22	.	.	A0A068UCQ5_COFCA	.	PF00643.21^zf-B_box^B-box zinc finger	.	.	.	.	GO:0005634^cellular_component^nucleus`GO:0008270^molecular_function^zinc ion binding`GO:0006355^biological_process^regulation of transcription, DNA-templated`GO:0006351^biological_process^transcription, DNA-templated	GO:0008270^molecular_function^zinc ion binding`GO:0005622^cellular_component^intracellular
E_H32001_c0_g3	2.523	3.761	2.651	5.198	6.903	5.262	1.607	2.387	1.784	2.788	2.354	2.819	1.519	2.423	2.165	8.78	4.499	6.525	0.892195	E_H32001_c0_g3	E_H32001_c0_g3_i1	.	.	.	E_H32001_c0_g3_i1.p1	.	.	.	.	A9PEX1_POPTR	.	PF02681.11^DUF212^Divergent PAP2 family	.	.	.	.	.	.
E_H38717_c0_g1	9.328	8.15	8.207	31.815	10.895	18.947	4.987	2.747	4.528	6.296	13.523	8.266	2.44	2.374	2.726	29.622	26.384	30.337	0.892108	E_H38717_c0_g1	E_H38717_c0_g1_i6	Os03g0326500	TRL12_ORYSJ	Thioredoxin-like 1-2, chloroplastic;	E_H38717_c0_g1_i6.p1	TRL12_ORYSJ	Thioredoxin-like 1-2, chloroplastic;	.	.	B9RLX0_RICCO	.	PF00085.17^Thioredoxin^Thioredoxin	.	.	COG0526^Thioredoxin	KEGG:osa:4332712	GO:0009507^cellular_component^chloroplast`GO:0016671^molecular_function^oxidoreductase activity, acting on a sulfur group of donors, disulfide as acceptor`GO:0015035^molecular_function^protein disulfide oxidoreductase activity`GO:0045454^biological_process^cell redox homeostasis`GO:0034599^biological_process^cellular response to oxidative stress`GO:0006662^biological_process^glycerol ether metabo…	GO:0045454^biological_process^cell redox homeostasis
E_H38340_c0_g3	0.141	0.056	0.138	2.262	0.572	1.701	0	0	0	0	1.019	0.343	0	0	0	3.803	2.203	2.941	0.891727	E_H38340_c0_g3	E_H38340_c0_g3_i6	F3ST	F3ST_FLABI	Flavonol 3-sulfotransferase;	E_H38340_c0_g3_i6.p1	F3ST_FLABI	Flavonol 3-sulfotransferase;	.	.	A5C3F8_VITVI	.	PF00685.24^Sulfotransfer_1^Sulfotransferase domain	.	.	.	KEGG:ag:AAA61638`KO:K13270	GO:0005737^cellular_component^cytoplasm`GO:0008146^molecular_function^sulfotransferase activity	GO:0008146^molecular_function^sulfotransferase activity
E_H35635_c1_g4	1.717	0.477	1.18	5.331	5.129	5.981	1.39	2.936	1.542	2.054	0.689	2.083	3.312	0.257	2.426	4.465	5.301	5.604	0.891327	E_H35635_c1_g4	E_H35635_c1_g4_i1	.	.	.	E_H35635_c1_g4_i1.p1	.	.	.	.	.	.	.	.	.	.	.	.	.
E_H31985_c0_g3	21.002	24.546	21.796	177.646	39.452	102.309	9.079	15.025	9.608	16.154	78.155	29.674	14.692	22.76	17.882	156.388	181.877	179.367	0.891012	E_H31985_c0_g3	E_H31985_c0_g3_i3	TET3	TET3_ARATH	Tetraspanin-3;	E_H31985_c0_g3_i3.p1	TET3_ARATH	Tetraspanin-3;	.	.	V4UEZ2_9ROSI	.	PF00335.17^Tetraspannin^Tetraspanin family	.	.	ENOG410YB0X^Tetraspanin family	KEGG:ath:AT3G45600	GO:0016021^cellular_component^integral component of membrane`GO:0005886^cellular_component^plasma membrane`GO:0009506^cellular_component^plasmodesma	GO:0016021^cellular_component^integral component of membrane
E_H38658_c1_g1	0	0	0	0.799	1.604	1.199	0	0	0	0.646	0	0.51	0	0	0	0.848	1.936	1.079	0.890737	E_H38658_c1_g1	E_H38658_c1_g1_i1	WNK5	WNK5_ARATH	Probable serine/threonine-protein kinase WNK5;	E_H38658_c1_g1_i1.p1	WNK5_ARATH	Probable serine/threonine-protein kinase WNK5;	.	.	G7K0S2_MEDTR	.	PF07714.14^Pkinase_Tyr^Protein tyrosine kinase`PF00069.22^Pkinase^Protein kinase domain	.	.	ENOG410XQWZ^WNK lysine deficient protein kinase	KEGG:ath:AT3G51630`KO:K08867	GO:0005524^molecular_function^ATP binding`GO:0043424^molecular_function^protein histidine kinase binding`GO:0004672^molecular_function^protein kinase activity`GO:0004674^molecular_function^protein serine/threonine kinase activity`GO:0048573^biological_process^photoperiodism, flowering`GO:0006468^biological_process^protein phosphorylation	GO:0004672^molecular_function^protein kinase activity`GO:0006468^biological_process^protein phosphorylation`GO:0005524^molecular_function^ATP binding
E_H37475_c0_g5	0.092	0.374	0.218	1.816	1.109	1.788	0.139	0.446	0.213	0.593	0.603	0.535	0.374	0.294	0.321	0.848	1.853	1.396	0.890437	E_H37475_c0_g5	E_H37475_c0_g5_i2	UGT92A1	U92A1_ARATH	UDP-glycosyltransferase 92A1;	E_H37475_c0_g5_i2.p1	U92A1_ARATH	UDP-glycosyltransferase 92A1;	.	.	A5BZ96_VITVI	.	PF00201.15^UDPGT^UDP-glucoronosyl and UDP-glucosyl transferase	.	.	COG1819^Transferase	KEGG:ath:AT5G12890	GO:0016758^molecular_function^transferase activity, transferring hexosyl groups	GO:0016758^molecular_function^transferase activity, transferring hexosyl groups`GO:0008152^biological_process^metabolic process
E_H33259_c2_g7	0.332	0	0	3.773	1.032	1.839	0.33	0	0	0.606	0	0.937	1.22	0	0.341	5.229	5.55	5.188	0.890237	E_H33259_c2_g7	E_H33259_c2_g7_i1	.	.	.	.	.	.	.	.	.	.	.	.	.	.	.	.	.
E_H32373_c1_g3	6.452	7.697	7.166	13.708	11.806	11.396	1.095	0.876	0.659	3.421	3.173	3.489	7.52	7.831	6.997	15.175	16.824	17.376	0.889379	E_H32373_c1_g3	E_H32373_c1_g3_i7	SLC35F1	S35F1_HUMAN	Solute carrier family 35 member F1;	E_H32373_c1_g3_i7.p1	S35F1_HUMAN	Solute carrier family 35 member F1;	.	.	M5XSJ7_PRUPE	.	PF06027.9^SLC35F^Solute carrier family 35`PF00892.17^EamA^EamA-like transporter family`PF08449.8^UAA^UAA transporter family`PF08627.7^CRT-like^CRT-like, chloroquine-resistance transporter-like	.	.	COG0697^membrane	KEGG:hsa:222553`KO:K15287	GO:0016021^cellular_component^integral component of membrane`GO:0006810^biological_process^transport	GO:0006810^biological_process^transport`GO:0016021^cellular_component^integral component of membrane`GO:0016020^cellular_component^membrane`GO:0055085^biological_process^transmembrane transport
E_H35590_c0_g6	29.192	36.576	34.197	54.158	75.252	62.648	27.455	35.442	29.735	33.244	44.001	36.894	23.283	29.148	25.38	54.78	55.432	59.574	0.889281	E_H35590_c0_g6	E_H35590_c0_g6_i2	CDKF-4	CDKF4_ORYSJ	Cyclin-dependent kinase F-4;	E_H35590_c0_g6_i2.p1	CDKF4_ORYSJ	Cyclin-dependent kinase F-4;	.	.	D7U3Y1_VITVI	.	PF00069.22^Pkinase^Protein kinase domain	.	.	ENOG410XPBB^Male germ cell-associated kinase	KEGG:osa:4330434	GO:0005524^molecular_function^ATP binding`GO:0004693^molecular_function^cyclin-dependent protein serine/threonine kinase activity`GO:0008353^molecular_function^RNA polymerase II carboxy-terminal domain kinase activity	GO:0004672^molecular_function^protein kinase activity`GO:0005524^molecular_function^ATP binding`GO:0006468^biological_process^protein phosphorylation
E_H33587_c1_g3	0.212	0.366	0.306	1.331	1.653	1.57	0	0.343	0.058	0.108	0.531	0.226	0.125	0.11	0.12	0.988	0.977	1.059	0.888986	E_H33587_c1_g3	E_H33587_c1_g3_i3	CYP84A1	C84A1_ARATH	Cytochrome P450 84A1;	E_H33587_c1_g3_i3.p1	C84A1_ARATH	Cytochrome P450 84A1;	.	.	F6GWQ4_VITVI	.	PF00067.19^p450^Cytochrome P450	.	.	COG2124^Cytochrome p450	KEGG:ath:AT4G36220`KO:K09755	GO:0005783^cellular_component^endoplasmic reticulum`GO:0016021^cellular_component^integral component of membrane`GO:0016020^cellular_component^membrane`GO:0020037^molecular_function^heme binding`GO:0005506^molecular_function^iron ion binding`GO:0004497^molecular_function^monooxygenase activity`GO:0016709^molecular_function^oxidoreductase activity, acting on paired donors, with incorporation or re…	GO:0005506^molecular_function^iron ion binding`GO:0016705^molecular_function^oxidoreductase activity, acting on paired donors, with incorporation or reduction of molecular oxygen`GO:0020037^molecular_function^heme binding`GO:0055114^biological_process^oxidation-reduction process
E_H41256_c0_g8	5.554	3.968	4.107	8.33	10.273	8.838	3.614	4.739	3.277	3.932	2.441	4.208	2.714	2.007	2.907	7.075	8.334	8.465	0.888911	E_H41256_c0_g8	E_H41256_c0_g8_i3	PUX3	PUX3_ARATH	Plant UBX domain-containing protein 3	E_H41256_c0_g8_i3.p1	PUX4_ARATH	Plant UBX domain-containing protein 4	.	.	A9PI14_POPTR	.	PF08059.10^SEP^SEP domain`PF00789.17^UBX^UBX domain	.	.	ENOG410YGXU^UBX domain protein	KEGG:ath:AT4G04210`KO:K14012	GO:0005829^cellular_component^cytosol`GO:0005634^cellular_component^nucleus`GO:0051117^molecular_function^ATPase binding`GO:0008599^molecular_function^protein phosphatase type 1 regulator activity`GO:0043130^molecular_function^ubiquitin binding`GO:0007030^biological_process^Golgi organization`GO:0061025^biological_process^membrane fusion`GO:0031468^biological_process^nuclear envelope reassembly`G…	GO:0005515^molecular_function^protein binding
E_H36646_c0_g7	1.06	1.002	1.1	4.251	2.628	3.714	0	0	0	0.121	0	0.184	0.772	1.652	1.283	2.246	4.278	4.297	0.888282	E_H36646_c0_g7	E_H36646_c0_g7_i1	.	.	.	E_H36646_c0_g7_i1.p1	.	.	.	.	A0A022Q5E9_ERYGU	.	.	.	.	.	.	.	.
E_H36994_c1_g5	7.25	4.023	5.607	15.782	11.389	15.03	3.267	9.359	3.626	10.073	4.881	10.616	6.649	10.01	8.46	17.235	22.005	23.426	0.888196	E_H36994_c1_g5	E_H36994_c1_g5_i5	.	.	.	.	.	.	.	.	.	.	.	.	.	.	.	.	.
E_H36758_c0_g1	70.299	57.989	65.016	212.052	333.904	268.101	72.209	27.938	65.394	4.592	88.663	22.019	19.299	20.643	20.368	181.76	214.714	214.515	0.887365	E_H36758_c0_g1	E_H36758_c0_g1_i5	COR413PM1	CRPM1_ARATH	Cold-regulated 413 plasma membrane protein 1;	.	.	.	.	.	.	.	.	.	.	ENOG4111SCF^Cold acclimation protein	.	GO:0016021^cellular_component^integral component of membrane`GO:0005886^cellular_component^plasma membrane`GO:0005773^cellular_component^vacuole`GO:0042631^biological_process^cellular response to water deprivation`GO:0009631^biological_process^cold acclimation`GO:0009737^biological_process^response to abscisic acid	.
E_H35518_c1_g7	2.042	0	1.18	14.24	1.491	6.323	0	0	0	0.586	0.933	0.912	0	0	0	13.879	15.478	14.515	0.887308	E_H35518_c1_g7	E_H35518_c1_g7_i1	.	.	.	E_H35518_c1_g7_i1.p1	.	.	.	.	.	.	.	.	.	.	.	.	.
E_H34032_c0_g5	0.12	0.294	0.32	4.83	4.147	4.179	0	0	0	0	0	0	0.847	3.524	1.624	3.188	6.914	6.01	0.887179	E_H34032_c0_g5	E_H34032_c0_g5_i2	.	.	.	E_H34032_c0_g5_i2.p1	.	.	.	.	.	.	.	.	.	.	.	.	.
E_H37600_c0_g1	4.466	3.014	3.889	23.587	18.313	20.408	0.4	3.194	0.572	17.581	10.609	16.841	1.843	11.539	3.749	26.611	22.78	28.208	0.886652	E_H37600_c0_g1	E_H37600_c0_g1_i3	At1g06620	ACCH1_ARATH	1-aminocyclopropane-1-carboxylate oxidase homolog 1;	.	.	.	.	.	.	.	.	.	.	COG3491^2OGFe(II) oxygenase	KEGG:ath:AT1G06620	GO:0046872^molecular_function^metal ion binding`GO:0016491^molecular_function^oxidoreductase activity	.
E_H34272_c1_g9	9.971	13.923	10.282	31.667	34.599	33.018	8.419	8.637	8.105	16.033	10.236	14.632	20.992	28.267	23.776	33.388	37.732	38.139	0.885963	E_H34272_c1_g9	E_H34272_c1_g9_i3	SBEI	GLGB1_PEA	1,4-alpha-glucan-branching enzyme 1, chloroplastic/amyloplastic;	E_H34272_c1_g9_i3.p1	GLGB1_PEA	1,4-alpha-glucan-branching enzyme 1, chloroplastic/amyloplastic;	.	.	B9T792_RICCO	.	PF02806.15^Alpha-amylase_C^Alpha amylase, C-terminal all-beta domain	.	.	.	.	GO:0009501^cellular_component^amyloplast`GO:0009507^cellular_component^chloroplast`GO:0003844^molecular_function^1,4-alpha-glucan branching enzyme activity`GO:0043169^molecular_function^cation binding`GO:0004553^molecular_function^hydrolase activity, hydrolyzing O-glycosyl compounds`GO:0009790^biological_process^embryo development`GO:0019252^biological_process^starch biosynthetic process	GO:0003824^molecular_function^catalytic activity`GO:0043169^molecular_function^cation binding`GO:0005975^biological_process^carbohydrate metabolic process
E_H36549_c1_g4	0.516	1.829	1.129	2.435	2.635	2.638	0.573	1.133	0.591	0.781	1.206	0.87	0.498	0.343	0.2	2.34	2.213	2.505	0.885222	E_H36549_c1_g4	E_H36549_c1_g4_i5	TBL31	TBL31_ARATH	Protein trichome birefringence-like 31;	E_H36549_c1_g4_i5.p1	TBL31_ARATH	Protein trichome birefringence-like 31;	.	.	F6H1X6_VITVI	.	PF13839.3^PC-Esterase^GDSL/SGNH-like Acyl-Esterase family found in Pmr5 and Cas1p	.	.	ENOG410YERW^Pfam:DUF231	KEGG:ath:AT1G73140	GO:0005794^cellular_component^Golgi apparatus`GO:0016021^cellular_component^integral component of membrane`GO:0016413^molecular_function^O-acetyltransferase activity`GO:0071554^biological_process^cell wall organization or biogenesis	.
E_H34923_c0_g2	0	0	0	3.069	0.141	1.643	0	0	0	0.034	0.345	0.092	0	0.073	0.06	3.514	2.581	2.941	0.885167	E_H34923_c0_g2	E_H34923_c0_g2_i3	ASAT3	ASAT3_SOLLC	Acylsugar acyltransferase 3	E_H34923_c0_g2_i3.p1	ASAT3_SOLLC	Acylsugar acyltransferase 3	.	.	A5AU50_VITVI	.	PF02458.12^Transferase^Transferase family	.	.	.	KEGG:sly:101268255	GO:0016746^molecular_function^transferase activity, transferring acyl groups`GO:0016747^molecular_function^transferase activity, transferring acyl groups other than amino-acyl groups`GO:0005985^biological_process^sucrose metabolic process	GO:0016747^molecular_function^transferase activity, transferring acyl groups other than amino-acyl groups
E_H34986_c0_g5	11.985	9.836	10.472	14.921	14.371	15.161	5.526	6.165	5.381	6.296	6.475	6.417	6.599	9.092	7.137	14.559	15.819	15.812	0.885163	E_H34986_c0_g5	E_H34986_c0_g5_i1	At2g01600	CAP8_ARATH	Putative clathrin assembly protein At2g01600;	E_H34986_c0_g5_i1.p1	CAP8_ARATH	Putative clathrin assembly protein At2g01600;	.	.	B9HJD6_POPTR	.	PF07651.13^ANTH^ANTH domain	.	.	ENOG410XQ90^Clathrin assembly protein	KEGG:ath:AT2G01600	GO:0030136^cellular_component^clathrin-coated vesicle`GO:0005905^cellular_component^coated pit`GO:0005794^cellular_component^Golgi apparatus`GO:0016020^cellular_component^membrane`GO:0005886^cellular_component^plasma membrane`GO:0005545^molecular_function^1-phosphatidylinositol binding`GO:0048268^biological_process^clathrin coat assembly`GO:0006897^biological_process^endocytosis	GO:0005543^molecular_function^phospholipid binding
E_H35750_c0_g10	0.77	0.103	0.583	1.527	2.303	1.984	0	0	0	0	0	0	0.473	0.649	0.501	1.939	1.3	1.545	0.885107	E_H35750_c0_g10	E_H35750_c0_g10_i1	.	.	.	.	.	.	.	.	.	.	.	.	.	.	.	.	.
E_H34626_c1_g1	7.293	8.786	8.498	56.577	30.67	42.924	8.115	7.556	8.086	22.935	41.288	27.064	10.583	16.483	13.051	44.433	56.068	56.941	0.884748	E_H34626_c1_g1	E_H34626_c1_g1_i5	BLH7	BLH7_ARATH	BEL1-like homeodomain protein 7;	E_H34626_c1_g1_i5.p1	BLH6_ARATH	BEL1-like homeodomain protein 6;	.	.	F6I1B0_VITVI	.	PF05920.8^Homeobox_KN^Homeobox KN domain	.	.	ENOG410XPMQ^homeobox	KEGG:ath:AT4G34610	GO:0005634^cellular_component^nucleus`GO:0003700^molecular_function^transcription factor activity, sequence-specific DNA binding`GO:0044212^molecular_function^transcription regulatory region DNA binding`GO:0006351^biological_process^transcription, DNA-templated	GO:0003677^molecular_function^DNA binding`GO:0006355^biological_process^regulation of transcription, DNA-templated
E_H41582_c0_g2	0	0	0	1.292	0.155	0.741	0	0	0	0	0	0	0	0	0	1.38	2.037	2.02	0.884698	E_H41582_c0_g2	E_H41582_c0_g2_i9	.	.	.	.	.	.	.	.	.	.	.	.	.	.	.	.	.
E_H39749_c0_g5	0.134	0.851	0.175	3.507	1.229	2.536	0	0.412	0	1.125	0	0.494	0.996	1.077	1.103	2.629	3.282	2.644	0.884551	E_H39749_c0_g5	E_H39749_c0_g5_i1	FH5	FH5_ARATH	Formin-like protein 5;	E_H39749_c0_g5_i1.p1	FH5_ARATH	Formin-like protein 5;	.	.	A0A067DTQ2_CITSI	.	PF02181.20^FH2^Formin Homology 2 Domain	.	.	ENOG410YCRQ^Formin-like protein	KEGG:ath:AT5G54650	GO:0005618^cellular_component^cell wall`GO:0005737^cellular_component^cytoplasm`GO:0016021^cellular_component^integral component of membrane`GO:0009524^cellular_component^phragmoplast`GO:0003779^molecular_function^actin binding`GO:0030041^biological_process^actin filament polymerization`GO:0045010^biological_process^actin nucleation`GO:0009960^biological_process^endosperm development`GO:0048317^b…	.
E_H35133_c2_g7	17.087	11.211	14.856	22.531	20.991	22.014	16.543	11.969	17.064	12.094	16.883	12.315	11.953	13.264	12.971	22.976	21.148	23.069	0.884492	E_H35133_c2_g7	E_H35133_c2_g7_i1	c12.1	CWC15_DROME	Protein CWC15 homolog;	.	.	.	.	.	.	.	.	.	.	ENOG410Z258^Protein CWC15 homolog	KEGG:dme:Dmel_CG12135`KO:K12863	GO:0071013^cellular_component^catalytic step 2 spliceosome`GO:0005634^cellular_component^nucleus`GO:0071011^cellular_component^precatalytic spliceosome`GO:0003723^molecular_function^RNA binding`GO:0007052^biological_process^mitotic spindle organization`GO:0000398^biological_process^mRNA splicing, via spliceosome	.
E_H31979_c0_g1	25.496	27.36	25.714	49.704	28.374	35.794	15.187	22.031	16.85	23.44	17.242	22.814	19.399	19.738	19.947	41.367	42.72	44.901	0.884358	E_H31979_c0_g1	E_H31979_c0_g1_i7	EPSIN2	EPN2_ARATH	Clathrin interactor EPSIN 2;	E_H31979_c0_g1_i7.p1	EPN2_ARATH	Clathrin interactor EPSIN 2;	.	.	A0A061EJV1_THECC	.	PF01417.17^ENTH^ENTH domain	.	.	ENOG410XSM0^Clathrin interactor 1	KEGG:ath:AT2G43160`KO:K12471	GO:0030136^cellular_component^clathrin-coated vesicle`GO:0005794^cellular_component^Golgi apparatus`GO:0005886^cellular_component^plasma membrane`GO:0005774^cellular_component^vacuolar membrane`GO:0030276^molecular_function^clathrin binding`GO:0005543^molecular_function^phospholipid binding`GO:0015031^biological_process^protein transport	.
E_H36703_c0_g1	10.529	8.063	9.664	25.208	27.208	25.633	8.402	12.415	8.037	23.163	18.993	21.752	8.691	12.591	9.222	25.307	33.04	31.545	0.884274	E_H36703_c0_g1	E_H36703_c0_g1_i4	kynB	KYNB_ERYLH	Kynurenine formamidase	E_H36703_c0_g1_i4.p1	KYNB_ERYLH	Kynurenine formamidase	.	.	K4B2Y6_SOLLC	.	PF04199.10^Cyclase^Putative cyclase	.	.	COG1878^Cyclase family	KEGG:eli:ELI_14145`KO:K07130	GO:0004061^molecular_function^arylformamidase activity`GO:0004328^molecular_function^formamidase activity`GO:0043420^biological_process^anthranilate metabolic process`GO:0019441^biological_process^tryptophan catabolic process to kynurenine	GO:0004061^molecular_function^arylformamidase activity`GO:0019441^biological_process^tryptophan catabolic process to kynurenine
E_H33865_c0_g3	11.978	11.553	11.957	24.386	21.768	22.508	6.76	10.148	8.289	9.171	15.864	11.227	8.392	8.309	8.28	19.761	17.35	19.852	0.88419	E_H33865_c0_g3	E_H33865_c0_g3_i1	.	.	.	E_H33865_c0_g3_i1.p1	.	.	.	.	W9R742_9ROSA	.	PF01699.21^Na_Ca_ex^Sodium/calcium exchanger protein	.	.	.	.	.	GO:0055085^biological_process^transmembrane transport`GO:0016021^cellular_component^integral component of membrane
E_H40542_c0_g4	0.261	0	0.175	2.341	0.791	1.228	0	0	0	0	0	0	0	0.343	0	0.932	1.77	1.584	0.884141	E_H40542_c0_g4	E_H40542_c0_g4_i1	.	.	.	.	.	.	.	.	.	.	.	.	.	.	.	.	.
E_H38789_c3_g3	15.638	14.392	16.028	43.018	34.521	38.788	16.1	16.845	17.888	39.304	18.72	36.384	14.418	18.722	15.657	46.81	49.33	51.683	0.883369	E_H38789_c3_g3	E_H38789_c3_g3_i16	ALN	ALN_ARATH	Allantoinase;	E_H38789_c3_g3_i16.p1	ALN_ARATH	Allantoinase;	.	.	A0A061GGJ2_THECC	.	PF01979.17^Amidohydro_1^Amidohydrolase family	.	.	COG0044^Dihydroorotase	KEGG:ath:AT4G04955`KO:K01466	GO:0005783^cellular_component^endoplasmic reticulum`GO:0004038^molecular_function^allantoinase activity`GO:0050897^molecular_function^cobalt ion binding`GO:0008270^molecular_function^zinc ion binding`GO:0000256^biological_process^allantoin catabolic process`GO:0006995^biological_process^cellular response to nitrogen starvation`GO:0006145^biological_process^purine nucleobase catabolic process`GO:0…	GO:0016787^molecular_function^hydrolase activity
E_H33865_c0_g9	10.07	9.247	8.739	17.771	21.676	19.013	11.92	10.097	13.069	6.538	11.054	7.471	8.392	10.267	9.563	15.128	20.954	18.911	0.883222	E_H33865_c0_g9	E_H33865_c0_g9_i1	.	.	.	E_H33865_c0_g9_i1.p1	.	.	.	.	W9R742_9ROSA	.	.	.	.	.	.	.	.
E_H41309_c0_g2	1.321	2.91	2.061	42.814	3.172	22.319	0.521	1.958	1.231	0.155	1.895	0.477	1.693	0.697	0.802	35.97	32.994	37.703	0.883032	E_H41309_c0_g2	E_H41309_c0_g2_i2	At5g55050	GDL87_ARATH	GDSL esterase/lipase At5g55050;	.	.	.	.	.	.	.	.	.	.	COG3240^GDSL esterase lipase	KEGG:ath:AT5G55050	GO:0005576^cellular_component^extracellular region`GO:0016298^molecular_function^lipase activity`GO:0016042^biological_process^lipid catabolic process	.
E_H41604_c3_g3	1.265	2.767	1.158	4.227	9.849	6.984	0.869	1.58	0.785	1.791	4.048	2.451	1.469	2.239	1.724	6.003	6.416	6.743	0.882469	E_H41604_c3_g3	E_H41604_c3_g3_i6	.	.	.	E_H41604_c3_g3_i6.p1	.	.	.	.	F6H1L5_VITVI	.	PF11961.5^DUF3475^Domain of unknown function (DUF3475)`PF05003.9^DUF668^Protein of unknown function (DUF668)	.	.	.	.	.	.
E_H37417_c0_g1	28.924	28.124	28.736	62.652	48.348	53.738	24.744	22.993	23.569	48.165	39.824	47.075	21.54	23.861	21.511	62.479	55.515	61.238	0.88222	E_H37417_c0_g1	E_H37417_c0_g1_i22	.	.	.	E_H37417_c0_g1_i22.p1	.	.	.	.	D7SJ96_VITVI	.	PF06966.9^DUF1295^Protein of unknown function (DUF1295)`PF02544.13^Steroid_dh^3-oxo-5-alpha-steroid 4-dehydrogenase	.	.	.	.	.	GO:0016627^molecular_function^oxidoreductase activity, acting on the CH-CH group of donors`GO:0006629^biological_process^lipid metabolic process`GO:0005737^cellular_component^cytoplasm`GO:0016021^cellular_component^integral component of membrane
E_H41541_c0_g1	7.038	4.151	6.102	11.868	8.16	9.906	6.021	4.447	7	5.811	5.025	6.316	6.4	7.942	6.155	12.173	9.827	11.149	0.882107	E_H41541_c0_g1	E_H41541_c0_g1_i1	FER	FERON_ARATH	Receptor-like protein kinase FERONIA;	E_H41541_c0_g1_i1.p1	FERON_ARATH	Receptor-like protein kinase FERONIA;	.	.	A0A067JDE9_JATCU	.	PF12819.4^Malectin_like^Carbohydrate-binding protein of the ER`PF11721.5^Malectin^Di-glucose binding within endoplasmic reticulum	.	.	COG0515^Serine Threonine protein kinase	KEGG:ath:AT3G51550	GO:0043680^cellular_component^filiform apparatus`GO:0016021^cellular_component^integral component of membrane`GO:0005622^cellular_component^intracellular`GO:0016020^cellular_component^membrane`GO:0005886^cellular_component^plasma membrane`GO:0009506^cellular_component^plasmodesma`GO:0005524^molecular_function^ATP binding`GO:0004672^molecular_function^protein kinase activity`GO:0004674^molecular_f…	.
E_H33777_c0_g1	4.996	5.057	6.27	20.096	32.352	25.357	5.422	3.812	5.643	9.292	8.283	12.608	8.815	10.095	9.442	14.401	34.681	24.485	0.881729	E_H33777_c0_g1	E_H33777_c0_g1_i2	ABCF4	AB4F_ARATH	ABC transporter F family member 4;	E_H33777_c0_g1_i2.p1	AB4F_ARATH	ABC transporter F family member 4;	.	.	A0A061GSP8_THECC	.	PF00005.24^ABC_tran^ABC transporter	.	.	COG0488^(ABC) transporter	KEGG:ath:AT3G54540`KO:K06184	GO:0005524^molecular_function^ATP binding`GO:0016887^molecular_function^ATPase activity`GO:0005215^molecular_function^transporter activity	GO:0005524^molecular_function^ATP binding`GO:0016887^molecular_function^ATPase activity
E_H32636_c2_g2	8.317	19.576	12.052	28.472	40.046	36.397	10.217	17.773	8.348	15.898	27.262	20.522	25.176	16.96	20.208	31.962	47.182	42.703	0.881633	E_H32636_c2_g2	E_H32636_c2_g2_i9	LETM1	LETM1_CHICK	LETM1 and EF-hand domain-containing protein 1, mitochondrial;	E_H32636_c2_g2_i9.p1	LETM1_CHICK	LETM1 and EF-hand domain-containing protein 1, mitochondrial;	.	.	A0A061EI71_THECC	.	PF07766.10^LETM1^LETM1-like protein	.	.	ENOG410XRSP^Leucine zipper-ef-hand containing transmembrane protein	KEGG:gga:422898`KO:K17800	GO:0016021^cellular_component^integral component of membrane`GO:0005743^cellular_component^mitochondrial inner membrane`GO:0005509^molecular_function^calcium ion binding	.
E_H33121_c1_g2	1.512	0.286	0.874	23.869	2.402	12.682	0	0	0	0.189	0.129	0	1.868	2.313	2.005	15.902	23.314	21.723	0.881397	E_H33121_c1_g2	E_H33121_c1_g2_i10	BHLH94	BH094_ARATH	Transcription factor bHLH94;	E_H33121_c1_g2_i10.p1	BH096_ARATH	Transcription factor bHLH96;	.	.	W9S1T4_9ROSA	.	PF00010.23^HLH^Helix-loop-helix DNA-binding domain	.	.	ENOG410YF8H^nucleic acid binding transcription factor activity	KEGG:ath:AT1G72210	GO:0005634^cellular_component^nucleus`GO:0016597^molecular_function^amino acid binding`GO:0003677^molecular_function^DNA binding`GO:0003700^molecular_function^transcription factor activity, sequence-specific DNA binding`GO:0006351^biological_process^transcription, DNA-templated	GO:0046983^molecular_function^protein dimerization activity
E_H40647_c1_g2	13.547	12.595	13.203	21.239	29.25	27.901	16.291	9.771	17.8	15.46	9.418	16.163	15.265	15.822	12.429	21.904	36.442	33.96	0.881337	E_H40647_c1_g2	E_H40647_c1_g2_i7	STA1	STA1_ARATH	Protein STABILIZED1;	E_H40647_c1_g2_i7.p1	STA1_ARATH	Protein STABILIZED1;	.	.	B9RW28_RICCO	.	PF13428.3^TPR_14^Tetratricopeptide repeat`PF13181.3^TPR_8^Tetratricopeptide repeat	.	.	ENOG410XRKD^PRP6 pre-mRNA processing factor 6 homolog (S. cerevisiae)	KEGG:ath:AT4G03430`KO:K12855	GO:0015030^cellular_component^Cajal body`GO:0071013^cellular_component^catalytic step 2 spliceosome`GO:0005634^cellular_component^nucleus`GO:0005681^cellular_component^spliceosomal complex`GO:0046540^cellular_component^U4/U6 x U5 tri-snRNP complex`GO:0000398^biological_process^mRNA splicing, via spliceosome`GO:2000630^biological_process^positive regulation of miRNA metabolic process`GO:2000636^bi…	GO:0005515^molecular_function^protein binding
E_H35808_c3_g1	5.66	8.826	7.916	9.809	11.792	10.865	3.736	3.434	3.859	7.232	3.503	6.551	3.71	3.683	3.749	11.95	11.643	12.198	0.881334	E_H35808_c3_g1	E_H35808_c3_g1_i16	LON2	LONP2_ARATH	Lon protease homolog 2, peroxisomal	E_H35808_c3_g1_i16.p1	LONP2_SPIOL	Lon protease homolog 2, peroxisomal	.	.	D7TTJ0_VITVI	.	PF02190.13^LON_substr_bdg^ATP-dependent protease La (LON) substrate-binding domain`PF05496.9^RuvB_N^Holliday junction DNA helicase ruvB N-terminus`PF00004.26^AAA^ATPase family associated with various cellular activities (AAA)`PF07728.11^AAA_5^AAA domain (dynein-related subfamily)`PF07726.8^AAA_3^ATPase family associated with various cellular activities (AAA)`PF05362.10^Lon_C^Lon protease (S16) C-…	.	.	.	.	GO:0005782^cellular_component^peroxisomal matrix`GO:0005524^molecular_function^ATP binding`GO:0004176^molecular_function^ATP-dependent peptidase activity`GO:0004252^molecular_function^serine-type endopeptidase activity`GO:0006515^biological_process^misfolded or incompletely synthesized protein catabolic process`GO:0016558^biological_process^protein import into peroxisome matrix`GO:0016485^biologi…	GO:0004176^molecular_function^ATP-dependent peptidase activity`GO:0006508^biological_process^proteolysis`GO:0009378^molecular_function^four-way junction helicase activity`GO:0006281^biological_process^DNA repair`GO:0006310^biological_process^DNA recombination`GO:0005524^molecular_function^ATP binding`GO:0016887^molecular_function^ATPase activity`GO:0004252^molecular_function^serine-type endopepti…
E_H31916_c0_g7	10.904	9.605	9.693	27.33	34.895	31.266	12.311	8.38	11.683	11.716	10.494	11.102	13.123	11.967	12.81	19.984	24.116	24.307	0.881269	E_H31916_c0_g7	E_H31916_c0_g7_i4	.	.	.	E_H31916_c0_g7_i4.p1	.	.	.	.	D7SL35_VITVI	.	PF03839.13^Sec62^Translocation protein Sec62	.	.	.	.	.	GO:0008565^molecular_function^protein transporter activity`GO:0015031^biological_process^protein transport`GO:0016021^cellular_component^integral component of membrane
E_H39976_c1_g5	9.526	7.267	9.03	13.34	13.297	12.653	5.7	10.045	5.429	9.272	9.36	10.232	6.798	9.716	7.979	12.08	15.248	15.594	0.880684	E_H39976_c1_g5	E_H39976_c1_g5_i10	PAP2	PPA2_ARATH	Probable inactive purple acid phosphatase 2;	E_H39976_c1_g5_i10.p1	PPA2_ARATH	Probable inactive purple acid phosphatase 2;	.	.	F6HF85_VITVI	.	PF16656.2^Pur_ac_phosph_N^Purple acid Phosphatase, N-terminal domain`PF00149.25^Metallophos^Calcineurin-like phosphoesterase`PF14008.3^Metallophos_C^Iron/zinc purple acid phosphatase-like protein C	.	.	COG1409^Hydrolyzes cAMP to 5'-AMP. Plays an important regulatory role in modulating the intracellular concentration of cAMP, thereby influencing cAMP-dependent processes (By similarity)	KEGG:ath:AT1G13900	GO:0009507^cellular_component^chloroplast`GO:0005768^cellular_component^endosome`GO:0005576^cellular_component^extracellular region`GO:0005794^cellular_component^Golgi apparatus`GO:0005739^cellular_component^mitochondrion`GO:0005802^cellular_component^trans-Golgi network`GO:0003993^molecular_function^acid phosphatase activity`GO:0046872^molecular_function^metal ion binding`GO:0016311^biological_p…	GO:0003993^molecular_function^acid phosphatase activity`GO:0046872^molecular_function^metal ion binding`GO:0016787^molecular_function^hydrolase activity
E_H32529_c0_g7	10.727	8.484	7.428	13.019	18.356	16.098	1.416	1.099	0	3.259	10.681	3.631	3.113	7.734	6.315	16.927	20.115	17.891	0.880505	E_H32529_c0_g7	E_H32529_c0_g7_i1	PPH	PPH_ARATH	Pheophytinase, chloroplastic;	.	.	.	.	.	.	.	.	.	.	COG0596^Alpha beta hydrolase	KEGG:ath:AT5G13800	GO:0009507^cellular_component^chloroplast`GO:0009570^cellular_component^chloroplast stroma`GO:0009535^cellular_component^chloroplast thylakoid membrane`GO:0080124^molecular_function^pheophytinase activity`GO:0015996^biological_process^chlorophyll catabolic process	.
E_H38469_c2_g5	0.163	0	0.146	1.73	0.968	1.279	0	0	0	0	0	0	0.1	0.135	0.1	1.948	0.516	1.149	0.880429	E_H38469_c2_g5	E_H38469_c2_g5_i5	.	.	.	E_H38469_c2_g5_i5.p1	.	.	.	.	W9S287_9ROSA	.	.	.	.	.	.	.	.
E_H34317_c0_g6	3.668	5.55	4.034	12.048	13.473	13.133	0.869	0.876	0.669	8.781	3.776	7.446	5.827	9.948	8.681	17.701	13.008	18.337	0.880374	E_H34317_c0_g6	E_H34317_c0_g6_i1	.	.	.	E_H34317_c0_g6_i1.p1	.	.	.	.	F6HNR5_VITVI	.	.	.	.	.	.	.	.
E_H37374_c0_g2	15.787	14.925	14.659	27.353	27.456	26.796	15.874	17.034	16.598	19.979	29.473	21.902	14.568	16.311	14.534	29.445	33.787	33.891	0.880282	E_H37374_c0_g2	E_H37374_c0_g2_i1	.	.	.	E_H37374_c0_g2_i1.p1	.	.	.	.	W9S9B9_9ROSA	.	.	.	.	.	.	.	.
E_H38214_c1_g8	14.218	8.707	13.545	28.77	14.187	21.607	12.581	11.694	11.828	9.966	16.567	10.675	9.811	11.674	10.505	28.634	37.023	33.307	0.880188	E_H38214_c1_g8	E_H38214_c1_g8_i1	LOG2	LOFG2_ARATH	Probable E3 ubiquitin-protein ligase LOG2;	E_H38214_c1_g8_i1.p1	LOFG2_ARATH	Probable E3 ubiquitin-protein ligase LOG2;	.	.	U5G6U7_POPTR	.	PF13920.3^zf-C3HC4_3^Zinc finger, C3HC4 type (RING finger)`PF13639.3^zf-RING_2^Ring finger domain`PF14447.3^Prok-RING_4^Prokaryotic RING finger family 4	.	.	ENOG410XRAE^RING finger	KEGG:ath:AT3G09770	GO:0005886^cellular_component^plasma membrane`GO:0016874^molecular_function^ligase activity`GO:0004842^molecular_function^ubiquitin-protein transferase activity`GO:0008270^molecular_function^zinc ion binding`GO:1901527^biological_process^abscisic acid-activated signaling pathway involved in stomatal movement`GO:0080144^biological_process^amino acid homeostasis`GO:0009737^biological_process^respon…	GO:0005515^molecular_function^protein binding`GO:0008270^molecular_function^zinc ion binding
E_H31848_c0_g2	17.25	16.332	16.137	20.816	26.276	21.803	10.782	9.41	11.77	12.208	5.312	11.779	11.131	14.562	13.372	24.374	26.854	29.713	0.88015	E_H31848_c0_g2	E_H31848_c0_g2_i4	.	.	.	E_H31848_c0_g2_i4.p1	RPB1_HUMAN	DNA-directed RNA polymerase II subunit RPB1;	.	.	Q99366_SOYBN	.	PF05001.10^RNA_pol_Rpb1_R^RNA polymerase Rpb1 C-terminal repeat`PF05001.10^RNA_pol_Rpb1_R^RNA polymerase Rpb1 C-terminal repeat`PF05001.10^RNA_pol_Rpb1_R^RNA polymerase Rpb1 C-terminal repeat`PF05001.10^RNA_pol_Rpb1_R^RNA polymerase Rpb1 C-terminal repeat`PF05001.10^RNA_pol_Rpb1_R^RNA polymerase Rpb1 C-terminal repeat`PF05001.10^RNA_pol_Rpb1_R^RNA polymerase Rpb1 C-terminal repeat`PF05001.10^RNA_…	.	.	COG0086^DNA-dependent RNA polymerase catalyzes the transcription of DNA into RNA using the four ribonucleoside triphosphates as substrates (By similarity)	KEGG:hsa:5430`KO:K03006	GO:0005665^cellular_component^DNA-directed RNA polymerase II, core complex`GO:0005654^cellular_component^nucleoplasm`GO:0005634^cellular_component^nucleus`GO:0003677^molecular_function^DNA binding`GO:0003899^molecular_function^DNA-directed RNA polymerase activity`GO:0046872^molecular_function^metal ion binding`GO:0044822^molecular_function^poly(A) RNA binding`GO:0003968^molecular_function^RNA-dir…	GO:0003677^molecular_function^DNA binding`GO:0006366^biological_process^transcription from RNA polymerase II promoter`GO:0005665^cellular_component^DNA-directed RNA polymerase II, core complex
E_H40022_c0_g1	5.095	0	3.117	5.386	7.334	6.49	0.556	0	0.863	3.01	0	3.581	0	0	0	6.506	9.32	8.515	0.879729	E_H40022_c0_g1	E_H40022_c0_g1_i2	AMY1.1	AMYA_VIGMU	Alpha-amylase;	E_H40022_c0_g1_i2.p1	AMYA_VIGMU	Alpha-amylase;	.	.	S4SLG7_ACTCH	.	.	.	.	.	.	GO:0004556^molecular_function^alpha-amylase activity`GO:0005509^molecular_function^calcium ion binding`GO:0005975^biological_process^carbohydrate metabolic process	.
E_H32501_c0_g3	0	0	0	6.662	5.892	8.925	0	0	0	0	5.226	0	0	0	0	3.216	9.809	8.198	0.879479	E_H32501_c0_g3	E_H32501_c0_g3_i1	.	.	.	.	.	.	.	.	.	.	.	.	.	.	.	.	.
E_H32792_c0_g2	1.943	2.441	1.915	5.934	4.154	3.823	0.452	0	0.475	0.256	0	0.259	0.423	1.591	0.621	11.856	6.278	8.762	0.879447	E_H32792_c0_g2	E_H32792_c0_g2_i1	.	.	.	.	.	.	.	.	.	.	.	.	.	.	.	.	.
E_H39670_c0_g3	7.837	6.52	7.042	19.751	15.819	17.624	9.383	4.104	10.461	11.575	17.084	14.289	2.914	4.956	4.23	25.185	23.434	23.743	0.87916	E_H39670_c0_g3	E_H39670_c0_g3_i1	AOG	AOG_PHAAN	Abscisate beta-glucosyltransferase;	E_H39670_c0_g3_i1.p1	AOG_PHAAN	Abscisate beta-glucosyltransferase;	.	.	A0A067JQ93_JATCU	.	PF00201.15^UDPGT^UDP-glucoronosyl and UDP-glucosyl transferase	.	.	.	.	GO:0016758^molecular_function^transferase activity, transferring hexosyl groups	GO:0016758^molecular_function^transferase activity, transferring hexosyl groups`GO:0008152^biological_process^metabolic process
E_H32155_c1_g2	23.963	25.826	24.876	68.539	42.872	52.437	22.051	28.625	22.086	16.006	30.751	18.564	13.472	31.986	19.907	101.319	52.842	82.386	0.878747	E_H32155_c1_g2	E_H32155_c1_g2_i3	.	.	.	E_H32155_c1_g2_i3.p1	.	.	.	.	A0A067J8L6_JATCU	.	.	.	.	.	.	.	.
E_H41309_c0_g1	2.24	7.228	4.078	54.354	4.946	29.355	0.443	0.326	0	0.256	5.814	1.573	1.444	1.162	1.203	57.296	38.322	48.267	0.878646	E_H41309_c0_g1	E_H41309_c0_g1_i2	At5g55050	GDL87_ARATH	GDSL esterase/lipase At5g55050;	.	.	.	.	.	.	.	.	.	.	COG3240^GDSL esterase lipase	KEGG:ath:AT5G55050	GO:0005576^cellular_component^extracellular region`GO:0016298^molecular_function^lipase activity`GO:0016042^biological_process^lipid catabolic process	.
E_H35385_c0_g1	2.742	3.681	2.869	7.14	5.059	6.447	1.477	1.168	1.735	3.299	3.69	3.397	4.333	3.806	3.328	5.182	7.015	7.03	0.878514	E_H35385_c0_g1	E_H35385_c0_g1_i12	.	.	.	E_H35385_c0_g1_i12.p1	.	.	.	.	E0CSG6_VITVI	.	.	.	.	.	.	.	.
E_H40961_c1_g3	6.664	2.998	3.423	20.941	6.104	10.066	0.834	1.666	1.299	8.249	4.235	6.601	2.665	2.998	2.225	19.378	24.66	23.446	0.878297	E_H40961_c1_g3	E_H40961_c1_g3_i2	.	.	.	.	.	.	.	.	.	.	.	.	.	.	.	.	.
E_H39319_c0_g1	6.261	5.82	6.161	10.232	6.641	7.856	5.013	4.447	5.536	5.905	6.633	6.584	4.258	6.51	4.811	10.384	12.04	12.149	0.878162	E_H39319_c0_g1	E_H39319_c0_g1_i3	Ist1	IST1_RAT	IST1 homolog;	E_H39319_c0_g1_i3.p1	IST1L_DICDI	IST1-like protein;	.	.	F6HVW4_VITVI	.	PF03398.11^Ist1^Regulator of Vps4 activity in the MVB pathway	.	.	ENOG410YG52^positive regulation of collateral sprouting	KEGG:ddi:DDB_G0289029`KO:K19476	.	GO:0015031^biological_process^protein transport
E_H41761_c0_g4	1.399	1.574	1.391	8.016	8.556	7.813	0.591	0.773	0.611	6.808	4.752	6.015	1.893	2.252	1.945	6.674	9.062	9.842	0.877814	E_H41761_c0_g4	E_H41761_c0_g4_i4	GLT1	GLUT1_ARATH	Glutamate synthase 1 [NADH], chloroplastic;	E_H41761_c0_g4_i4.p1	GLUT1_ARATH	Glutamate synthase 1 [NADH], chloroplastic;	.	.	E0CVI4_VITVI	.	PF00310.18^GATase_2^Glutamine amidotransferases class-II`PF04898.11^Glu_syn_central^Glutamate synthase central domain	.	.	COG0067^glutamate synthase`COG0069^glutamate synthase`COG0070^glutamate synthase`COG0493^metal cluster binding	KEGG:ath:AT5G53460`KO:K00264	GO:0009507^cellular_component^chloroplast`GO:0009570^cellular_component^chloroplast stroma`GO:0009536^cellular_component^plastid`GO:0051538^molecular_function^3 iron, 4 sulfur cluster binding`GO:0050660^molecular_function^flavin adenine dinucleotide binding`GO:0010181^molecular_function^FMN binding`GO:0016040^molecular_function^glutamate synthase (NADH) activity`GO:0005506^molecular_function^iron…	GO:0015930^molecular_function^glutamate synthase activity`GO:0006807^biological_process^nitrogen compound metabolic process`GO:0055114^biological_process^oxidation-reduction process
E_H41144_c1_g4	0.198	0.302	0.167	8.502	2.982	5.494	0.556	0.343	0.271	3.225	2.254	3.564	0.573	0.306	0.561	4.828	7.191	6.416	0.877719	E_H41144_c1_g4	E_H41144_c1_g4_i4	.	.	.	.	.	.	.	.	.	.	.	.	.	.	.	.	.
E_H32660_c0_g3	75.867	72.03	74.861	116.058	146.83	126.823	73.095	32.214	68.303	16.854	41.748	23.006	35.087	77.813	47.873	146.899	136.908	149.426	0.877708	E_H32660_c0_g3	E_H32660_c0_g3_i1	SAP5	SAP5_ARATH	Zinc finger A20 and AN1 domain-containing stress-associated protein 5;	.	.	.	.	.	.	.	.	.	.	ENOG4111UWC^zinc finger	KEGG:ath:AT3G12630	GO:0005634^cellular_component^nucleus`GO:0003677^molecular_function^DNA binding`GO:0004842^molecular_function^ubiquitin-protein transferase activity`GO:0008270^molecular_function^zinc ion binding`GO:0051865^biological_process^protein autoubiquitination`GO:0016567^biological_process^protein ubiquitination`GO:0006970^biological_process^response to osmotic stress`GO:0009414^biological_process^respon…	.
E_H41854_c1_g7	0	0	0	2.857	0	1.519	0	0	0	0	0	0	0	0	0	2.787	3.19	2.366	0.877656	E_H41854_c1_g7	E_H41854_c1_g7_i1	.	.	.	.	.	.	.	.	.	.	.	.	.	.	.	.	.
E_H35368_c0_g3	0.276	0	0.226	6.858	0	3.896	0	0	0	0.566	1.306	0.653	0	0.159	0.12	7.746	8.527	7.901	0.877276	E_H35368_c0_g3	E_H35368_c0_g3_i1	.	.	.	.	.	.	.	.	.	.	.	.	.	.	.	.	.
E_H37238_c0_g6	4.848	5.137	4.5	10.835	10.979	10.887	3.51	6.628	4.082	6.518	9.044	7.211	5.454	4.956	5.192	8.501	10.675	10.703	0.877188	E_H37238_c0_g6	E_H37238_c0_g6_i1	BSL1	BSL1_ARATH	Serine/threonine-protein phosphatase BSL1;	E_H37238_c0_g6_i1.p1	BSL1_ARATH	Serine/threonine-protein phosphatase BSL1;	.	.	A0A022RUC5_ERYGU	.	PF13418.3^Kelch_4^Galactose oxidase, central domain`PF13415.3^Kelch_3^Galactose oxidase, central domain`PF13854.3^Kelch_5^Kelch motif`PF13415.3^Kelch_3^Galactose oxidase, central domain	.	.	COG0639^serine threonine-protein phosphatase	KEGG:ath:AT4G03080`KO:K01090	GO:0005634^cellular_component^nucleus`GO:0005886^cellular_component^plasma membrane`GO:0046872^molecular_function^metal ion binding`GO:0004721^molecular_function^phosphoprotein phosphatase activity`GO:0009742^biological_process^brassinosteroid mediated signaling pathway	.
E_H36645_c0_g2	9.264	10.249	10.858	21.028	17.098	17.065	6.872	4.035	5.061	11.023	3.733	8.885	7.072	10.328	7.999	15.482	17.313	17.238	0.877034	E_H36645_c0_g2	E_H36645_c0_g2_i7	TS1	THRC1_ARATH	Threonine synthase 1, chloroplastic;	E_H36645_c0_g2_i7.p1	THRC1_ARATH	Threonine synthase 1, chloroplastic;	.	.	B9RK44_RICCO	.	PF00291.22^PALP^Pyridoxal-phosphate dependent enzyme	.	.	COG0498^threonine synthase	KEGG:ath:AT4G29840`KO:K01733	GO:0009507^cellular_component^chloroplast`GO:0009570^cellular_component^chloroplast stroma`GO:0005829^cellular_component^cytosol`GO:0030170^molecular_function^pyridoxal phosphate binding`GO:0004795^molecular_function^threonine synthase activity`GO:0009088^biological_process^threonine biosynthetic process	.
E_H37048_c0_g2	0.608	0.684	0.524	4.18	1.024	2.885	0.13	0	0.097	0.653	0	0.669	0.672	0.416	0.541	2.535	2.959	2.653	0.876913	E_H37048_c0_g2	E_H37048_c0_g2_i5	.	.	.	.	.	.	.	.	.	.	.	.	.	.	.	.	.
E_H41144_c1_g2	1.152	1.232	1.063	20.667	6.988	13.504	0.348	2.249	0.175	8.686	4.249	7.73	1.469	1.285	1.323	12.211	15.561	15.267	0.876888	E_H41144_c1_g2	E_H41144_c1_g2_i1	NFYA3	NFYA3_ARATH	Nuclear transcription factor Y subunit A-3;	E_H41144_c1_g2_i1.p1	NFYA3_ARATH	Nuclear transcription factor Y subunit A-3;	.	.	A0A061GLP6_THECC	.	PF02045.12^CBFB_NFYA^CCAAT-binding transcription factor (CBF-B/NF-YA) subunit B	.	.	COG5224^Nuclear transcription factor Y	.	GO:0016602^cellular_component^CCAAT-binding factor complex`GO:0003677^molecular_function^DNA binding`GO:0003700^molecular_function^transcription factor activity, sequence-specific DNA binding`GO:0006351^biological_process^transcription, DNA-templated	GO:0003700^molecular_function^transcription factor activity, sequence-specific DNA binding`GO:0006355^biological_process^regulation of transcription, DNA-templated
E_H38780_c3_g2	1.025	0	0.517	195.941	3.872	98.573	0.851	0	0.669	0	26.056	4.518	0	0	0	204.4	256.032	246.891	0.876733	E_H38780_c3_g2	E_H38780_c3_g2_i2	At4g29360	E1312_ARATH	Glucan endo-1,3-beta-glucosidase 12;	.	.	.	.	.	.	.	.	.	.	ENOG410YA1S^glucan endo-1-3-beta-glucosidase	KEGG:ath:AT4G29360	GO:0031225^cellular_component^anchored component of membrane`GO:0046658^cellular_component^anchored component of plasma membrane`GO:0005618^cellular_component^cell wall`GO:0005576^cellular_component^extracellular region`GO:0042973^molecular_function^glucan endo-1,3-beta-D-glucosidase activity`GO:0005975^biological_process^carbohydrate metabolic process`GO:0071555^biological_process^cell wall orga…	.
E_H32793_c1_g5	1.844	1.463	1.507	10.537	3.073	4.702	0	0	0	0	0	0	2.565	2.839	2.566	11.213	14.575	12.713	0.876455	E_H32793_c1_g5	E_H32793_c1_g5_i5	.	.	.	E_H32793_c1_g5_i5.p1	.	.	.	.	.	.	.	.	.	.	.	.	.
E_H30825_c0_g1	28.592	31.209	30.847	54.08	40.639	45.794	24.64	35.648	26.652	32.564	34.412	33.874	28.388	27.031	27.305	39.689	62.098	60.555	0.876243	E_H30825_c0_g1	E_H30825_c0_g1_i4	.	.	.	E_H30825_c0_g1_i4.p1	.	.	.	.	F6I4M0_VITVI	.	PF13639.3^zf-RING_2^Ring finger domain`PF17123.2^zf-RING_11^RING-like zinc finger`PF00097.22^zf-C3HC4^Zinc finger, C3HC4 type (RING finger)`PF13445.3^zf-RING_UBOX^RING-type zinc-finger	.	.	.	.	.	GO:0005515^molecular_function^protein binding`GO:0008270^molecular_function^zinc ion binding`GO:0046872^molecular_function^metal ion binding
E_H38780_c3_g4	0	0	0	3.225	0.198	1.65	0	0	0	0	0	0	0	0	0	3.374	5.043	4.03	0.876115	E_H38780_c3_g4	E_H38780_c3_g4_i2	.	.	.	.	.	.	.	.	.	.	.	.	.	.	.	.	.
E_H35537_c1_g2	82.22	65.073	77.352	156	89.63	114.024	57.56	27.887	52.926	83.308	70.13	86.655	59.142	89.339	63.59	131.725	164.629	158.396	0.876066	E_H35537_c1_g2	E_H35537_c1_g2_i1	NTF2	NTF2_ARATH	Nuclear transport factor 2;	E_H35537_c1_g2_i1.p2	NTF2_ARATH	Nuclear transport factor 2;	.	.	A5BM29_VITVI	.	PF02136.17^NTF2^Nuclear transport factor 2 (NTF2) domain	.	.	ENOG4111QUX^nuclear transport factor	.	GO:0005737^cellular_component^cytoplasm`GO:0015031^biological_process^protein transport	GO:0006810^biological_process^transport`GO:0005622^cellular_component^intracellular
E_H39473_c0_g3	0.12	0.048	0.117	1.292	2.784	2.02	0.052	0.721	0.087	0.061	1.091	0.268	0.224	0.441	0.18	2.526	1.309	1.733	0.876003	E_H39473_c0_g3	E_H39473_c0_g3_i2	YDA	YODA_ARATH	Mitogen-activated protein kinase kinase kinase YODA;	E_H39473_c0_g3_i2.p1	YODA_ARATH	Mitogen-activated protein kinase kinase kinase YODA;	.	.	M5WRK0_PRUPE	.	PF00069.22^Pkinase^Protein kinase domain`PF07714.14^Pkinase_Tyr^Protein tyrosine kinase	.	.	ENOG410XQGS^mitogen-activated protein kinase kinase kinase	KEGG:ath:AT1G63700	GO:0005737^cellular_component^cytoplasm`GO:0005524^molecular_function^ATP binding`GO:0004709^molecular_function^MAP kinase kinase kinase activity`GO:0004674^molecular_function^protein serine/threonine kinase activity`GO:0032147^biological_process^activation of protein kinase activity`GO:0010229^biological_process^inflorescence development`GO:0040008^biological_process^regulation of growth`GO:0007…	GO:0004672^molecular_function^protein kinase activity`GO:0005524^molecular_function^ATP binding`GO:0006468^biological_process^protein phosphorylation
E_H36874_c0_g6	1.201	0.795	1.085	2.967	2.12	2.318	1.086	0.498	1.018	0.916	1.708	0.945	1.494	1.615	1.844	3.328	5.098	4.723	0.875867	E_H36874_c0_g6	E_H36874_c0_g6_i1	ANTR1	ANTR1_ARATH	Sodium-dependent phosphate transport protein 1, chloroplastic;	E_H36874_c0_g6_i1.p1	ANTR1_ARATH	Sodium-dependent phosphate transport protein 1, chloroplastic;	.	.	D7SK13_VITVI	.	PF07690.13^MFS_1^Major Facilitator Superfamily`PF00083.21^Sugar_tr^Sugar (and other) transporter	.	.	ENOG410XPWC^solute carrier family 17	KEGG:ath:AT2G29650	GO:0009535^cellular_component^chloroplast thylakoid membrane`GO:0016021^cellular_component^integral component of membrane`GO:0009579^cellular_component^thylakoid`GO:0005315^molecular_function^inorganic phosphate transmembrane transporter activity`GO:0015293^molecular_function^symporter activity`GO:0009416^biological_process^response to light stimulus`GO:0009624^biological_process^response to nema…	GO:0055085^biological_process^transmembrane transport`GO:0016021^cellular_component^integral component of membrane`GO:0022857^molecular_function^transmembrane transporter activity
E_H38926_c0_g1	1.76	2.33	1.959	3.1	3.829	3.83	2.085	0.91	1.774	2.619	1.278	2.334	1.245	1.664	1.423	3.318	3.282	3.693	0.875857	E_H38926_c0_g1	E_H38926_c0_g1_i2	TRS120	TR120_ARATH	Trafficking protein particle complex II-specific subunit 120 homolog	E_H38926_c0_g1_i2.p1	TR120_ARATH	Trafficking protein particle complex II-specific subunit 120 homolog	.	.	A0A061GIL5_THECC	.	PF08626.8^TRAPPC9-Trs120^Transport protein Trs120 or TRAPPC9, TRAPP II complex subunit`PF08626.8^TRAPPC9-Trs120^Transport protein Trs120 or TRAPPC9, TRAPP II complex subunit`PF08626.8^TRAPPC9-Trs120^Transport protein Trs120 or TRAPPC9, TRAPP II complex subunit	.	.	ENOG410YEPC^trafficking protein particle complex 9	KEGG:ath:AT5G11040	GO:0005769^cellular_component^early endosome`GO:0005802^cellular_component^trans-Golgi network`GO:0000919^biological_process^cell plate assembly`GO:0000911^biological_process^cytokinesis by cell plate formation`GO:0006810^biological_process^transport	.
E_H31898_c0_g12	9.872	10.4	9.445	21.576	29.215	25.997	10.904	10.475	10.325	15.608	18.261	17.008	16.983	14.097	14.615	20.31	24.651	24.881	0.87582	E_H31898_c0_g12	E_H31898_c0_g12_i1	SKIP	SKIP_ARATH	SNW/SKI-interacting protein;	E_H31898_c0_g12_i1.p1	SKIP_ARATH	SNW/SKI-interacting protein;	.	.	A0A0A0LIR8_CUCSA	.	.	.	.	ENOG410XQGT^SNW domain containing 1	KEGG:ath:AT1G77180`KO:K06063	GO:0016607^cellular_component^nuclear speck`GO:0005730^cellular_component^nucleolus`GO:0005634^cellular_component^nucleus`GO:0005681^cellular_component^spliceosomal complex`GO:0000398^biological_process^mRNA splicing, via spliceosome`GO:0045893^biological_process^positive regulation of transcription, DNA-templated`GO:0042752^biological_process^regulation of circadian rhythm`GO:0009737^biological_…	.
E_H34818_c0_g2	0	0	0	2.717	0.671	1.737	0	0	0	1.414	0.876	1.355	0	0	0	2.824	3.015	2.703	0.875812	E_H34818_c0_g2	E_H34818_c0_g2_i2	MADS57	MAD57_ORYSJ	MADS-box transcription factor 57;	.	.	.	.	.	.	.	.	.	.	COG5068^Transcription factor	KEGG:osa:4330621	GO:0005634^cellular_component^nucleus`GO:0003677^molecular_function^DNA binding`GO:0003700^molecular_function^transcription factor activity, sequence-specific DNA binding`GO:0006351^biological_process^transcription, DNA-templated	.
E_H40754_c0_g1	3.844	1.058	2.003	8.361	3.738	5.509	1.199	0.498	1.328	1.933	2.01	2.209	0.324	2.239	0.702	8.044	5.061	6.307	0.875803	E_H40754_c0_g1	E_H40754_c0_g1_i2	BBX32	BBX32_ARATH	B-box zinc finger protein 32	.	.	.	.	.	.	.	.	.	.	ENOG410YSB4^zinc finger	KEGG:ath:AT3G21150	GO:0005737^cellular_component^cytoplasm`GO:0005634^cellular_component^nucleus`GO:0046872^molecular_function^metal ion binding`GO:0003700^molecular_function^transcription factor activity, sequence-specific DNA binding`GO:0009785^biological_process^blue light signaling pathway`GO:0045892^biological_process^negative regulation of transcription, DNA-templated`GO:0009640^biological_process^photomorpho…	.
E_H28547_c0_g1	0.184	0.286	0.24	1.746	0.523	1.097	0	0	0	0.303	0	0.31	0.822	0	0.18	1.128	1.595	1.644	0.875707	E_H28547_c0_g1	E_H28547_c0_g1_i3	.	.	.	E_H28547_c0_g1_i3.p1	.	.	.	.	.	.	.	.	.	.	.	.	.
E_H31199_c0_g1	1.922	1.503	1.631	5.621	3.61	5.175	1.086	0.91	1.27	2.121	2.469	2.259	1.743	2.166	1.383	3.607	4.222	3.475	0.875456	E_H31199_c0_g1	E_H31199_c0_g1_i2	.	.	.	.	.	.	.	.	.	.	.	.	.	.	.	.	.
E_H40915_c2_g5	4.77	5.534	4.573	20.581	11.198	16.854	0	0	0	2.108	0	2.158	12.825	8.945	7.117	20.376	33.833	29.416	0.875378	E_H40915_c2_g5	E_H40915_c2_g5_i1	.	.	.	.	.	.	.	.	.	.	.	.	.	.	.	.	.
E_H35594_c0_g1	2.791	0	1.398	3.069	3.073	3.547	0.252	0.24	0.136	2.027	0.402	1.866	0.647	2.092	0.802	3.831	4.757	4.851	0.875164	E_H35594_c0_g1	E_H35594_c0_g1_i3	MADS27	MAD27_ORYSJ	MADS-box transcription factor 27;	E_H35594_c0_g1_i3.p1	MAD27_ORYSJ	MADS-box transcription factor 27;	.	.	E0CNS3_VITVI	.	PF00319.15^SRF-TF^SRF-type transcription factor (DNA-binding and dimerisation domain)`PF01486.14^K-box^K-box region	.	.	COG5068^Transcription factor	KEGG:osa:4329771`KO:K09264	GO:0005634^cellular_component^nucleus`GO:0003677^molecular_function^DNA binding`GO:0003700^molecular_function^transcription factor activity, sequence-specific DNA binding`GO:0006351^biological_process^transcription, DNA-templated	GO:0003677^molecular_function^DNA binding`GO:0046983^molecular_function^protein dimerization activity`GO:0003700^molecular_function^transcription factor activity, sequence-specific DNA binding`GO:0006355^biological_process^regulation of transcription, DNA-templated`GO:0005634^cellular_component^nucleus
E_H40533_c0_g6	2.466	2.004	2.294	7.57	11.022	9.877	1.642	1.013	1.9	5.313	3.833	6.358	1.668	1.872	1.864	6.404	8.49	8.297	0.875143	E_H40533_c0_g6	E_H40533_c0_g6_i2	At3g07100	SC24A_ARATH	Protein transport protein Sec24-like At3g07100;	E_H40533_c0_g6_i2.p1	SC24A_ARATH	Protein transport protein Sec24-like At3g07100;	.	.	F6H1Z6_VITVI	.	PF04810.12^zf-Sec23_Sec24^Sec23/Sec24 zinc finger	.	.	COG5028^SEC24 family, member	KEGG:ath:AT3G07100`KO:K14007	GO:0030127^cellular_component^COPII vesicle coat`GO:0005789^cellular_component^endoplasmic reticulum membrane`GO:0033116^cellular_component^endoplasmic reticulum-Golgi intermediate compartment membrane`GO:0000139^cellular_component^Golgi membrane`GO:0008270^molecular_function^zinc ion binding`GO:0016049^biological_process^cell growth`GO:0007029^biological_process^endoplasmic reticulum organizatio…	GO:0008270^molecular_function^zinc ion binding`GO:0006886^biological_process^intracellular protein transport`GO:0006888^biological_process^ER to Golgi vesicle-mediated transport`GO:0030127^cellular_component^COPII vesicle coat
E_H38509_c1_g1	1.88	1.312	1.638	3.194	4.19	2.842	0	1.099	0	0.673	1.393	0.686	0.324	0.967	0.742	3.589	7.725	6.554	0.874383	E_H38509_c1_g1	E_H38509_c1_g1_i11	.	.	.	E_H38509_c1_g1_i11.p1	.	.	.	.	M5VZN5_PRUPE	.	.	.	.	.	.	.	.
E_H34041_c0_g4	7.674	7.745	8.163	15.14	18.935	16.52	6.091	2.438	6.486	8.996	4.034	7.73	12.227	13.583	12.189	19.789	18.262	19.673	0.874349	E_H34041_c0_g4	E_H34041_c0_g4_i1	.	.	.	E_H34041_c0_g4_i1.p1	.	.	.	.	W9REQ6_9ROSA	.	.	.	.	.	.	.	.
E_H37578_c0_g3	9.137	5.256	7.195	35.675	10.753	24.398	12.059	5.787	10.985	10.302	12.533	12.524	4.98	7.048	5.794	25.847	35.879	34.495	0.87424	E_H37578_c0_g3	E_H37578_c0_g3_i7	.	.	.	.	.	.	.	.	.	.	.	.	.	.	.	.	.
E_H37853_c1_g9	0.325	0.851	0.138	0.971	0.897	1.177	0	0	0	0	0	0	0	0	0	2.703	1.364	2.208	0.874164	E_H37853_c1_g9	E_H37853_c1_g9_i2	.	.	.	.	.	.	.	.	.	.	.	.	.	.	.	.	.
E_H33968_c0_g1	6.84	5.343	6.234	13.371	5.603	9.993	4.335	2.438	5.08	3.185	3.187	3.012	2.266	4.209	3.167	14.802	17.654	15.881	0.873894	E_H33968_c0_g1	E_H33968_c0_g1_i9	HSR201	BEBT_TOBAC	Benzyl alcohol O-benzoyltransferase;	E_H33968_c0_g1_i9.p2	BEBT_TOBAC	Benzyl alcohol O-benzoyltransferase;	.	.	B9SDF2_RICCO	.	PF02458.12^Transferase^Transferase family	.	.	.	.	GO:0016747^molecular_function^transferase activity, transferring acyl groups other than amino-acyl groups	GO:0016747^molecular_function^transferase activity, transferring acyl groups other than amino-acyl groups
E_H39583_c1_g11	2.523	2.036	2.257	6.764	6.535	6.723	1.312	2.507	1.173	4.747	2.656	5.112	2.789	3.157	2.646	4.791	8.454	6.366	0.873453	E_H39583_c1_g11	E_H39583_c1_g11_i2	At1g71180	3HID3_ARATH	Probable 3-hydroxyisobutyrate dehydrogenase-like 3, mitochondrial;	E_H39583_c1_g11_i2.p1	3HID3_ARATH	Probable 3-hydroxyisobutyrate dehydrogenase-like 3, mitochondrial;	.	.	A0A059AT91_EUCGR	.	PF03446.12^NAD_binding_2^NAD binding domain of 6-phosphogluconate dehydrogenase`PF03807.14^F420_oxidored^NADP oxidoreductase coenzyme F420-dependent`PF14833.3^NAD_binding_11^NAD-binding of NADP-dependent 3-hydroxyisobutyrate dehydrogenase	.	.	COG2084^Dehydrogenase	KEGG:ath:AT1G71180	GO:0005739^cellular_component^mitochondrion`GO:0008442^molecular_function^3-hydroxyisobutyrate dehydrogenase activity`GO:0051287^molecular_function^NAD binding`GO:0004616^molecular_function^phosphogluconate dehydrogenase (decarboxylating) activity`GO:0006574^biological_process^valine catabolic process	GO:0004616^molecular_function^phosphogluconate dehydrogenase (decarboxylating) activity`GO:0055114^biological_process^oxidation-reduction process`GO:0051287^molecular_function^NAD binding
E_H31574_c1_g7	35.34	25.516	31.423	41.703	53.922	48.403	17.907	16.691	16.608	29.54	34.369	32.837	17.556	24.522	21.01	46.447	44.25	50.525	0.873409	E_H31574_c1_g7	E_H31574_c1_g7_i2	NRPB12	NRPBC_ARATH	DNA-directed RNA polymerases II, IV and V subunit 12;	.	.	.	.	.	.	.	.	.	.	COG1996^DNA-dependent RNA polymerase catalyzes the transcription of DNA into RNA using the four ribonucleoside triphosphates as substrates	KEGG:ath:AT5G41010`KO:K03009	GO:0005736^cellular_component^DNA-directed RNA polymerase I complex`GO:0005665^cellular_component^DNA-directed RNA polymerase II, core complex`GO:0005666^cellular_component^DNA-directed RNA polymerase III complex`GO:0000418^cellular_component^DNA-directed RNA polymerase IV complex`GO:0000419^cellular_component^DNA-directed RNA polymerase V complex`GO:0003677^molecular_function^DNA binding`GO:0003…	.
E_H32102_c0_g9	19.461	15.616	16.094	30.109	36.005	32.007	16.855	10.028	18.295	21.581	31.684	25.048	6.3	15.002	5.794	39.297	46.573	44.921	0.873112	E_H32102_c0_g9	E_H32102_c0_g9_i1	ISU2	ISU2_ARATH	Iron-sulfur cluster assembly protein 2;	.	.	.	.	.	.	.	.	.	.	COG0822^sUF system Fes assembly protein, NifU family	KEGG:ath:AT3G01020	GO:0005759^cellular_component^mitochondrial matrix`GO:0005739^cellular_component^mitochondrion`GO:0051537^molecular_function^2 iron, 2 sulfur cluster binding`GO:0051539^molecular_function^4 iron, 4 sulfur cluster binding`GO:0008198^molecular_function^ferrous iron binding`GO:0036455^molecular_function^iron-sulfur transferase activity`GO:0005198^molecular_function^structural molecule activity`GO:00…	.
E_H34097_c0_g3	4.085	4.365	4.231	8.361	5.32	7.231	4.049	3.932	3.471	6.215	4.278	5.747	4.009	3.022	3.368	8.156	6.979	8.208	0.873039	E_H34097_c0_g3	E_H34097_c0_g3_i3	LUL4	LUL4_ARATH	Probable E3 ubiquitin-protein ligase LUL4;	E_H34097_c0_g3_i3.p1	LUL3_ARATH	Probable E3 ubiquitin-protein ligase LUL3;	.	.	A0A061F239_THECC	.	PF13920.3^zf-C3HC4_3^Zinc finger, C3HC4 type (RING finger)`PF14447.3^Prok-RING_4^Prokaryotic RING finger family 4`PF00097.22^zf-C3HC4^Zinc finger, C3HC4 type (RING finger)	.	.	ENOG410XRAE^RING finger	KEGG:ath:AT5G19080	GO:0016874^molecular_function^ligase activity`GO:0004842^molecular_function^ubiquitin-protein transferase activity`GO:0008270^molecular_function^zinc ion binding	GO:0046872^molecular_function^metal ion binding
E_H32328_c0_g2	2.593	5.415	3.386	11.602	14.717	14.761	3.823	3.795	3.073	1.986	4.12	2.133	3.935	6.192	5.272	9.358	10.168	10.436	0.872879	E_H32328_c0_g2	E_H32328_c0_g2_i17	.	.	.	E_H32328_c0_g2_i17.p1	.	.	.	.	A5AWZ9_VITVI	.	.	.	.	.	.	.	.
E_H37778_c1_g1	5.208	4.349	4.908	13.622	14.265	12.551	2.467	4.945	2.55	9.575	8.47	9.06	4.831	4.368	4.511	11.847	11.007	11.752	0.872751	E_H37778_c1_g1	E_H37778_c1_g1_i18	Gba2	GBA2_RAT	Non-lysosomal glucosylceramidase;	E_H37778_c1_g1_i18.p1	GBA2_RAT	Non-lysosomal glucosylceramidase;	.	.	V4RJ71_9ROSI	.	PF12215.5^Glyco_hydr_116N^beta-glucosidase 2, glycosyl-hydrolase family 116 N-term	.	.	COG4354^Non-lysosomal glucosylceramidase that catalyzes the conversion of glucosylceramide to free glucose and ceramide (By similarity)	.	GO:0005789^cellular_component^endoplasmic reticulum membrane`GO:0000139^cellular_component^Golgi membrane`GO:0016021^cellular_component^integral component of membrane`GO:0008422^molecular_function^beta-glucosidase activity`GO:0004348^molecular_function^glucosylceramidase activity`GO:0008206^biological_process^bile acid metabolic process`GO:0021954^biological_process^central nervous system neuron …	.
E_H38313_c2_g2	8.77	6.448	7.741	21.513	15.035	18.235	1.06	4.07	1.445	5.528	7.968	5.354	4.333	2.778	2.325	14.243	12.547	15.871	0.872726	E_H38313_c2_g2	E_H38313_c2_g2_i1	DTX29	DTX29_ARATH	Protein DETOXIFICATION 29	E_H38313_c2_g2_i1.p1	DTX29_ARATH	Protein DETOXIFICATION 29	.	.	M1BLL7_SOLTU	.	PF01554.15^MatE^MatE	.	.	COG0534^Mate efflux family protein	KEGG:ath:AT3G26590`KO:K03327	GO:0016021^cellular_component^integral component of membrane`GO:0005774^cellular_component^vacuolar membrane`GO:0005773^cellular_component^vacuole`GO:0015297^molecular_function^antiporter activity`GO:0015238^molecular_function^drug transmembrane transporter activity	GO:0015238^molecular_function^drug transmembrane transporter activity`GO:0015297^molecular_function^antiporter activity`GO:0006855^biological_process^drug transmembrane transport`GO:0055085^biological_process^transmembrane transport`GO:0016020^cellular_component^membrane
E_H6371_c0_g1	0	0	0	1.276	0	1.308	0	0	0	0	0	0	0	0	0	1.305	2	1.109	0.872623	E_H6371_c0_g1	E_H6371_c0_g1_i1	.	.	.	.	.	.	.	.	.	.	.	.	.	.	.	.	.
E_H35347_c0_g6	9.766	15.068	12.045	37.389	55.045	46.398	5.465	12.295	5.662	13.043	26.013	15.485	19.473	14.035	17.882	26.5	42.674	40.465	0.872331	E_H35347_c0_g6	E_H35347_c0_g6_i1	ADO3	ADO3_ARATH	Adagio protein 3;	E_H35347_c0_g6_i1.p1	ADO3_ARATH	Adagio protein 3;	.	.	A0A0A0KMI0_CUCSA	.	PF13426.4^PAS_9^PAS domain`PF00989.22^PAS^PAS fold`PF08447.9^PAS_3^PAS fold	.	.	ENOG410XRGE^Component of an E3 ubiquitin ligase complex that plays a central role in blue light-dependent circadian cycles. Acts as a blue light photoreceptor, due to the presence of FMN, that mediates light-regulated protein degradation of critical clock components by targeting them to the proteasome complex	KEGG:ath:AT1G68050`KO:K12116	GO:0005737^cellular_component^cytoplasm`GO:0005634^cellular_component^nucleus`GO:0001047^molecular_function^core promoter binding`GO:0009881^molecular_function^photoreceptor activity`GO:0007623^biological_process^circadian rhythm`GO:0009908^biological_process^flower development`GO:0009911^biological_process^positive regulation of flower development`GO:0016567^biological_process^protein ubiquitina…	GO:0006355^biological_process^regulation of transcription, DNA-templated`GO:0005515^molecular_function^protein binding
E_H37712_c0_g3	6.522	6.806	6.27	10.232	14.074	12.239	3.441	2.524	3.093	5.811	9.059	6.71	6.201	10.915	7.297	13.898	13.8	13.762	0.872201	E_H37712_c0_g3	E_H37712_c0_g3_i6	aifA	AIFA_DICDI	Apoptosis-inducing factor homolog A;	E_H37712_c0_g3_i6.p1	AIFA_DICDI	Apoptosis-inducing factor homolog A;	.	.	B9GHZ7_POPTR	.	PF07992.11^Pyr_redox_2^Pyridine nucleotide-disulphide oxidoreductase`PF13434.3^K_oxygenase^L-lysine 6-monooxygenase (NADPH-requiring)`PF00070.24^Pyr_redox^Pyridine nucleotide-disulphide oxidoreductase	.	.	COG1252^Nadh dehydrogenase	KEGG:ddi:DDB_G0285003	GO:0016491^molecular_function^oxidoreductase activity	GO:0016491^molecular_function^oxidoreductase activity`GO:0055114^biological_process^oxidation-reduction process
E_H40590_c2_g1	0	0	0	2.153	0.601	1.512	0	0	0	0.236	0	0	0.349	0	0.381	0.988	1.162	1.584	0.872047	E_H40590_c2_g1	E_H40590_c2_g1_i9	.	.	.	.	.	.	.	.	.	.	.	.	.	.	.	.	.
E_H32655_c5_g1	0.375	1.177	0.736	5.934	2.494	2.624	0	0	0	0	0	0	0.921	0.954	0.501	3.831	2.6	4.634	0.871862	E_H32655_c5_g1	E_H32655_c5_g1_i13	.	.	.	.	.	.	.	.	.	.	.	.	.	.	.	.	.
E_H31969_c3_g5	2.028	1.296	1.981	4.681	5.355	5.102	0	0	0	0.101	0	0.151	1.544	2.313	1.323	2.843	5.504	5.168	0.871645	E_H31969_c3_g5	E_H31969_c3_g5_i2	.	.	.	E_H31969_c3_g5_i2.p1	.	.	.	.	.	.	.	.	.	.	.	.	.
E_H73113_c0_g1	0	0	0	1.362	0	1.446	0	0	0	0	0	0	0	0	0	1.333	1.014	1.129	0.871434	E_H73113_c0_g1	E_H73113_c0_g1_i1	RGLG2	RGLG2_ARATH	E3 ubiquitin-protein ligase RGLG2;	.	.	.	.	.	.	.	.	.	.	ENOG410XPC8^copine family	KEGG:ath:AT5G14420`KO:K16280	GO:0005634^cellular_component^nucleus`GO:0005886^cellular_component^plasma membrane`GO:0016874^molecular_function^ligase activity`GO:0004842^molecular_function^ubiquitin-protein transferase activity`GO:0008270^molecular_function^zinc ion binding`GO:0009850^biological_process^auxin metabolic process`GO:0009690^biological_process^cytokinin metabolic process`GO:0080148^biological_process^negative re…	.
E_H34811_c1_g3	8.423	9.009	8.032	19.321	13	15.727	9.027	3.52	8.706	3.569	3.087	4.007	4.009	3.781	3.829	13.562	20.447	18.119	0.871245	E_H34811_c1_g3	E_H34811_c1_g3_i8	.	.	.	.	.	.	.	.	.	.	.	.	.	.	.	.	.
E_H34626_c1_g2	2.664	4.182	3.029	19.086	11.94	15.015	3.249	9.324	3.287	9.09	16.797	7.931	5.005	7.256	5.673	20.376	19.092	22.554	0.87115	E_H34626_c1_g2	E_H34626_c1_g2_i5	.	.	.	.	.	.	.	.	.	.	.	.	.	.	.	.	.
E_H35368_c0_g5	0	0	0	1.722	0.749	1.206	0	0	0	0	0	0	0	0	0	0.429	1.337	0.941	0.870621	E_H35368_c0_g5	E_H35368_c0_g5_i2	ATL78	ATL78_ARATH	RING-H2 finger protein ATL78;	E_H35368_c0_g5_i2.p1	ATL78_ARATH	RING-H2 finger protein ATL78;	.	.	B9S872_RICCO	.	PF13639.3^zf-RING_2^Ring finger domain`PF17123.2^zf-RING_11^RING-like zinc finger`PF13923.3^zf-C3HC4_2^Zinc finger, C3HC4 type (RING finger)`PF00097.22^zf-C3HC4^Zinc finger, C3HC4 type (RING finger)`PF13445.3^zf-RING_UBOX^RING-type zinc-finger`PF12678.4^zf-rbx1^RING-H2 zinc finger domain	.	.	ENOG41121N2^zinc ion binding	KEGG:ath:AT1G49230`KO:K19040	GO:0016021^cellular_component^integral component of membrane`GO:0008270^molecular_function^zinc ion binding`GO:0016567^biological_process^protein ubiquitination	GO:0005515^molecular_function^protein binding`GO:0008270^molecular_function^zinc ion binding`GO:0046872^molecular_function^metal ion binding
E_H33291_c0_g2	0.431	1.479	0.896	9.206	1.893	5.618	0.182	0.172	0.184	0.162	6.044	1.673	0.448	0.71	0.441	10.458	10.749	12.01	0.870605	E_H33291_c0_g2	E_H33291_c0_g2_i8	EPHX2	HYES_HUMAN	Bifunctional epoxide hydrolase 2;	E_H33291_c0_g2_i8.p1	HYES_HUMAN	Bifunctional epoxide hydrolase 2;	.	.	A0A072TSN0_MEDTR	.	.	.	.	COG1011^Hydrolase	KEGG:hsa:2053`KO:K08726	GO:0005737^cellular_component^cytoplasm`GO:0005829^cellular_component^cytosol`GO:0070062^cellular_component^extracellular exosome`GO:0005777^cellular_component^peroxisome`GO:0033885^molecular_function^10-hydroxy-9-(phosphonooxy)octadecanoate phosphatase activity`GO:0004301^molecular_function^epoxide hydrolase activity`GO:0042577^molecular_function^lipid phosphatase activity`GO:0000287^molecular_f…	.
E_H34931_c1_g2	9.717	11.593	10.435	24.135	29.964	27.08	6.942	12.947	7.524	11.79	17.83	13.402	13.771	15.908	14.053	20.516	22.678	23.059	0.869645	E_H34931_c1_g2	E_H34931_c1_g2_i3	BSL3	BSL3_ARATH	Serine/threonine-protein phosphatase BSL3;	E_H34931_c1_g2_i3.p1	BSL3_ARATH	Serine/threonine-protein phosphatase BSL3;	.	.	F6HAE8_VITVI	.	PF00149.25^Metallophos^Calcineurin-like phosphoesterase	.	.	COG0639^serine threonine-protein phosphatase	.	GO:0005829^cellular_component^cytosol`GO:0005634^cellular_component^nucleus`GO:0005886^cellular_component^plasma membrane`GO:0046872^molecular_function^metal ion binding`GO:0004721^molecular_function^phosphoprotein phosphatase activity`GO:0009742^biological_process^brassinosteroid mediated signaling pathway	GO:0016787^molecular_function^hydrolase activity
E_H39148_c0_g1	24.896	19.982	23.893	138.902	33.263	79.924	29.332	23.972	28.572	24.221	26.028	24.471	17.83	27.508	21.25	85.968	122.462	115.555	0.869444	E_H39148_c0_g1	E_H39148_c0_g1_i3	.	.	.	E_H39148_c0_g1_i3.p1	.	.	.	.	V4RVQ8_9ROSI	.	.	.	.	.	.	.	.
E_H35254_c1_g2	4.07	4.151	4.275	7.312	5.928	6.759	3.727	3.383	3.616	6.087	4.493	5.513	4.134	4.271	3.849	6.748	5.9	6.97	0.869343	E_H35254_c1_g2	E_H35254_c1_g2_i5	typA	TYPA_HELPY	GTP-binding protein TypA/BipA homolog;	E_H35254_c1_g2_i5.p1	TYPA_HELPY	GTP-binding protein TypA/BipA homolog;	.	.	A0A067K9X4_JATCU	.	PF00009.24^GTP_EFTU^Elongation factor Tu GTP binding domain`PF01926.20^MMR_HSR1^50S ribosome-binding GTPase`PF03144.22^GTP_EFTU_D2^Elongation factor Tu domain 2`PF00679.21^EFG_C^Elongation factor G C-terminus	.	.	COG1217^gtp-binding protein typa	KEGG:heo:C694_02460`KEGG:hpy:HP0480`KO:K06207	GO:0005525^molecular_function^GTP binding`GO:0003924^molecular_function^GTPase activity	GO:0005525^molecular_function^GTP binding
E_H40585_c0_g1	2.586	0.119	2.265	6.607	4.953	4.412	0.573	0	0.892	0.397	2.125	0.243	2.092	1.334	1.022	4.912	3.374	5.584	0.869249	E_H40585_c0_g1	E_H40585_c0_g1_i5	At1g78190	T112B_ARATH	Multifunctional methyltransferase subunit TRM112-like protein At1g78190;	.	.	.	.	.	.	.	.	.	.	ENOG4111NTJ^tRNA methyltransferase 11-2 homolog	KEGG:ath:AT1G78190`KO:K15448	.	.
E_H34444_c0_g1	14.458	14.384	14.157	30.938	23.372	24.863	16.864	5.907	16.656	8.134	7.896	8.015	5.454	7.048	5.734	23.564	30.781	29.426	0.868979	E_H34444_c0_g1	E_H34444_c0_g1_i1	CIP8	CIP8_ARATH	E3 ubiquitin-protein ligase CIP8;	E_H34444_c0_g1_i1.p1	CIP8_ARATH	E3 ubiquitin-protein ligase CIP8;	.	.	A0A067KKY1_JATCU	.	PF12678.4^zf-rbx1^RING-H2 zinc finger domain`PF13639.3^zf-RING_2^Ring finger domain`PF13923.3^zf-C3HC4_2^Zinc finger, C3HC4 type (RING finger)`PF17123.2^zf-RING_11^RING-like zinc finger`PF00097.22^zf-C3HC4^Zinc finger, C3HC4 type (RING finger)`PF13445.3^zf-RING_UBOX^RING-type zinc-finger	.	.	ENOG41121N2^zinc ion binding	KEGG:ath:AT5G64920`KO:K11982	GO:0005737^cellular_component^cytoplasm`GO:0016874^molecular_function^ligase activity`GO:0061630^molecular_function^ubiquitin protein ligase activity`GO:0008270^molecular_function^zinc ion binding`GO:0043161^biological_process^proteasome-mediated ubiquitin-dependent protein catabolic process`GO:0000209^biological_process^protein polyubiquitination`GO:0016567^biological_process^protein ubiquitinat…	GO:0008270^molecular_function^zinc ion binding`GO:0005515^molecular_function^protein binding`GO:0046872^molecular_function^metal ion binding
E_H33830_c0_g3	6.897	5.765	6.255	19.086	28.89	23.606	5.1	5.014	4.489	18.874	11.442	17.426	11.455	16.838	13.031	25.101	25.112	26.149	0.868818	E_H33830_c0_g3	E_H33830_c0_g3_i3	.	.	.	E_H33830_c0_g3_i3.p1	REMO_SOLTU	Remorin;	.	.	A0A068VG41_COFCA	.	PF03763.10^Remorin_C^Remorin, C-terminal region	.	.	ENOG410YI71^Remorin family	KEGG:sot:102577743	GO:0005886^cellular_component^plasma membrane`GO:0048032^molecular_function^galacturonate binding`GO:0007267^biological_process^cell-cell signaling`GO:0006810^biological_process^transport	.
E_H35183_c0_g1	12.374	11.243	11.593	14.381	15.367	14.725	8.558	4.224	8.619	10.545	3.747	9.152	8.043	7.648	7.658	19.285	19.645	20.772	0.868759	E_H35183_c0_g1	E_H35183_c0_g1_i4	At2g39795	YB95_ARATH	Uncharacterized protein At2g39795, mitochondrial;	E_H35183_c0_g1_i4.p1	YB95_ARATH	Uncharacterized protein At2g39795, mitochondrial;	.	.	D7TLM6_VITVI	.	PF02330.13^MAM33^Mitochondrial glycoprotein	.	.	ENOG4111MS5^Mitochondrial glycoprotein family protein	KEGG:ath:AT2G39795`KO:K15414	GO:0005759^cellular_component^mitochondrial matrix`GO:0005739^cellular_component^mitochondrion	GO:0005759^cellular_component^mitochondrial matrix
E_H35131_c0_g1	1.018	0	0.794	9.058	0.657	4.368	0	0	0	0	0.431	0.218	0	0	0	11.176	6.757	10.485	0.86853	E_H35131_c0_g1	E_H35131_c0_g1_i1	ANAC094	NAC94_ARATH	Putative NAC domain-containing protein 94;	.	.	.	.	.	.	.	.	.	.	ENOG410YHVU^NAC domain-containing protein	KEGG:ath:AT5G39820	GO:0005634^cellular_component^nucleus`GO:0003677^molecular_function^DNA binding`GO:0006355^biological_process^regulation of transcription, DNA-templated`GO:0006351^biological_process^transcription, DNA-templated	.
E_H37500_c1_g1	3.371	1.384	1.886	2.795	4.522	4.179	1.216	0	0.95	0	1.062	0	0.125	0	0.12	6.758	4.499	6.832	0.868492	E_H37500_c1_g1	E_H37500_c1_g1_i2	IRX7	IRX7_ARATH	Probable glucuronoxylan glucuronosyltransferase IRX7;	E_H37500_c1_g1_i2.p1	IRX7_ARATH	Probable glucuronoxylan glucuronosyltransferase IRX7;	.	.	A0A061GYW4_THECC	.	PF03016.12^Exostosin^Exostosin family	.	.	ENOG410XTFH^Exostosin	KEGG:ath:AT2G28110	GO:0005794^cellular_component^Golgi apparatus`GO:0000139^cellular_component^Golgi membrane`GO:0016021^cellular_component^integral component of membrane`GO:0015020^molecular_function^glucuronosyltransferase activity`GO:0071555^biological_process^cell wall organization`GO:0010417^biological_process^glucuronoxylan biosynthetic process`GO:0009834^biological_process^plant-type secondary cell wall biog…	.
E_H36194_c0_g8	0	0	0	0	6.648	3.045	0	0	0	0	0	0	0	0	0	5.574	5.31	7.099	0.868446	E_H36194_c0_g8	E_H36194_c0_g8_i1	.	.	.	.	.	.	.	.	.	.	.	.	.	.	.	.	.
E_H41917_c3_g1	0	0.318	0.262	6.396	3.921	4.477	2.207	0	1.784	0.364	0.818	0.276	0.274	0	0.301	2.135	6.204	5.287	0.868098	E_H41917_c3_g1	E_H41917_c3_g1_i6	.	.	.	.	.	.	.	.	.	.	.	.	.	.	.	.	.
E_H37294_c0_g1	3.095	2.918	3.095	4.783	5.85	4.942	2.971	2.129	2.821	3.872	2.441	3.823	2.291	2.998	2.065	3.971	6.85	5.723	0.86793	E_H37294_c0_g1	E_H37294_c0_g1_i5	.	.	.	E_H37294_c0_g1_i5.p1	.	.	.	.	A0A067KGY7_JATCU	.	.	.	.	.	.	.	.
E_H37308_c0_g5	10.282	12.181	10.566	37.71	11.693	23.882	7.203	7.865	8.096	10.484	17.701	11.896	11.978	13.497	12.89	31.561	40.037	38.525	0.867925	E_H37308_c0_g5	E_H37308_c0_g5_i7	PLC2	PLCD2_ARATH	Phosphoinositide phospholipase C 2;	E_H37308_c0_g5_i7.p1	PLCD2_ARATH	Phosphoinositide phospholipase C 2;	.	.	A5C0R5_VITVI	.	PF09279.8^EF-hand_like^Phosphoinositide-specific phospholipase C, efhand-like`PF00388.16^PI-PLC-X^Phosphatidylinositol-specific phospholipase C, X domain`PF00387.16^PI-PLC-Y^Phosphatidylinositol-specific phospholipase C, Y domain	.	.	ENOG410XPSW^phospholipase c	KEGG:ath:AT3G08510`KO:K05857	GO:0005622^cellular_component^intracellular`GO:0005886^cellular_component^plasma membrane`GO:0004435^molecular_function^phosphatidylinositol phospholipase C activity`GO:0004871^molecular_function^signal transducer activity`GO:0035556^biological_process^intracellular signal transduction`GO:0016042^biological_process^lipid catabolic process	GO:0004435^molecular_function^phosphatidylinositol phospholipase C activity`GO:0006629^biological_process^lipid metabolic process`GO:0007165^biological_process^signal transduction`GO:0035556^biological_process^intracellular signal transduction
E_H37186_c0_g1	42.343	43.048	43.205	322.278	110.917	201.885	63.651	29.072	61.759	66.568	185.481	95.138	34.464	40.564	36.346	330.952	537.112	473.189	0.867885	E_H37186_c0_g1	E_H37186_c0_g1_i1	REMO	REMO_SOLTU	Remorin;	E_H37186_c0_g1_i1.p1	REMO_SOLTU	Remorin;	.	.	W1NIQ9_AMBTC	.	PF03766.10^Remorin_N^Remorin, N-terminal region`PF03763.10^Remorin_C^Remorin, C-terminal region	.	.	ENOG410YI71^Remorin family	KEGG:sot:102577743	GO:0005886^cellular_component^plasma membrane`GO:0048032^molecular_function^galacturonate binding`GO:0007267^biological_process^cell-cell signaling`GO:0006810^biological_process^transport	.
E_H40101_c1_g2	1.611	1.614	1.806	10.913	1.138	4.55	0.46	0	0.359	0.061	0.416	0	0.448	0.306	0.241	11.372	10.943	12.752	0.867793	E_H40101_c1_g2	E_H40101_c1_g2_i5	.	.	.	.	.	.	.	.	.	.	.	.	.	.	.	.	.
E_H31476_c1_g2	3.343	2.306	2.461	1895.97	4.324	891.939	1.52	0.515	1.474	1.239	156.625	33.037	1.668	2.472	1.985	1374.44	1584.4	1599.16	0.867404	E_H31476_c1_g2	E_H31476_c1_g2_i2	GOLS1	GOLS1_AJURE	Galactinol synthase 1;	E_H31476_c1_g2_i2.p1	GOLS1_AJURE	Galactinol synthase 1;	.	.	F6HHV4_VITVI	.	PF01501.17^Glyco_transf_8^Glycosyl transferase family 8	.	.	.	.	GO:0005737^cellular_component^cytoplasm`GO:0047216^molecular_function^inositol 3-alpha-galactosyltransferase activity`GO:0046872^molecular_function^metal ion binding`GO:0052576^biological_process^carbohydrate storage`GO:0070417^biological_process^cellular response to cold`GO:0006012^biological_process^galactose metabolic process`GO:0008152^biological_process^metabolic process`GO:0010325^biologica…	GO:0016757^molecular_function^transferase activity, transferring glycosyl groups
E_H41523_c2_g2	0.707	0.525	0.568	1.159	1.024	1.156	0.061	0	0	0	0	0	0.249	0.587	0.461	2.945	1.908	1.98	0.867348	E_H41523_c2_g2	E_H41523_c2_g2_i2	.	.	.	.	.	.	.	.	.	.	.	.	.	.	.	.	.
E_H41279_c0_g6	7.766	8.977	8.025	12.087	16.25	14.325	5.804	2.627	5.1	7.34	3.474	7.17	7.645	7.122	6.255	12.798	12.104	13.406	0.86733	E_H41279_c0_g6	E_H41279_c0_g6_i1	NUP43	NUP43_ARATH	Nuclear pore complex protein NUP43	E_H41279_c0_g6_i1.p1	NUP43_ARATH	Nuclear pore complex protein NUP43	.	.	M5XD93_PRUPE	.	.	.	.	ENOG4111H4U^WD-40 repeat protein family	KEGG:ath:AT4G30840	GO:0009507^cellular_component^chloroplast`GO:0005635^cellular_component^nuclear envelope`GO:0005643^cellular_component^nuclear pore`GO:0051028^biological_process^mRNA transport`GO:0015031^biological_process^protein transport	.
E_H9556_c0_g1	0	0	0	1.683	0.664	0.996	0	0	0	0	0	0	0	0	0	1.072	2.388	3.277	0.867288	E_H9556_c0_g1	E_H9556_c0_g1_i1	.	.	.	.	.	.	.	.	.	.	.	.	.	.	.	.	.
E_H38844_c2_g4	22.373	22.041	23.988	45.719	63.601	56.216	22.85	21.362	22.512	32.368	33.837	33.891	14.792	17.376	15.537	37.526	52.814	49.386	0.867105	E_H38844_c2_g4	E_H38844_c2_g4_i1	VATB1	VATB1_GOSHI	V-type proton ATPase subunit B 1;	E_H38844_c2_g4_i1.p1	VATB1_GOSHI	V-type proton ATPase subunit B 1;	.	.	M0TMV8_MUSAM	.	PF02874.20^ATP-synt_ab_N^ATP synthase alpha/beta family, beta-barrel domain`PF00006.22^ATP-synt_ab^ATP synthase alpha/beta family, nucleotide-binding domain	.	.	.	.	GO:0033180^cellular_component^proton-transporting V-type ATPase, V1 domain`GO:0005524^molecular_function^ATP binding`GO:0016820^molecular_function^hydrolase activity, acting on acid anhydrides, catalyzing transmembrane movement of substances`GO:0015991^biological_process^ATP hydrolysis coupled proton transport`GO:0046034^biological_process^ATP metabolic process	GO:0015992^biological_process^proton transport`GO:0046034^biological_process^ATP metabolic process`GO:0005524^molecular_function^ATP binding
E_H37778_c1_g2	4.374	4.047	4.195	9.261	10.965	9.921	2.068	4.688	2.298	6.74	6.79	6.977	4.208	5.164	4.15	7.867	9.375	9.168	0.866846	E_H37778_c1_g2	E_H37778_c1_g2_i1	Gba2	GBA2_MOUSE	Non-lysosomal glucosylceramidase;	E_H37778_c1_g2_i1.p1	GBA2_MOUSE	Non-lysosomal glucosylceramidase;	.	.	A0A061EJX3_THECC	.	PF04685.10^DUF608^Glycosyl-hydrolase family 116, catalytic region	.	.	COG4354^Non-lysosomal glucosylceramidase that catalyzes the conversion of glucosylceramide to free glucose and ceramide (By similarity)	KEGG:mmu:230101`KO:K17108	GO:0005789^cellular_component^endoplasmic reticulum membrane`GO:0000139^cellular_component^Golgi membrane`GO:0016021^cellular_component^integral component of membrane`GO:0008422^molecular_function^beta-glucosidase activity`GO:0004348^molecular_function^glucosylceramidase activity`GO:0008206^biological_process^bile acid metabolic process`GO:0021954^biological_process^central nervous system neuron …	GO:0004348^molecular_function^glucosylceramidase activity`GO:0006665^biological_process^sphingolipid metabolic process`GO:0016021^cellular_component^integral component of membrane
E_H37432_c0_g4	5.802	3.324	4.915	9.739	8.16	8.271	0.843	2.644	1.328	0	0	0	1.768	3.316	1.965	9.218	8.417	8.921	0.866709	E_H37432_c0_g4	E_H37432_c0_g4_i1	.	.	.	.	.	.	.	.	.	.	.	.	.	.	.	.	.
E_H32058_c2_g7	0.311	0.692	0.459	2.145	1.293	1.715	0	0	0	0.862	0.517	0.887	1.195	1.211	1.042	2.582	1.899	1.99	0.866629	E_H32058_c2_g7	E_H32058_c2_g7_i1	.	.	.	.	.	.	.	.	.	.	.	.	.	.	.	.	.
E_H33858_c0_g1	151.226	100.011	131.145	371.027	190.069	265.579	99.873	98.016	96.545	181.618	123.865	169.286	75.827	200.325	115.473	241.377	364.178	336.268	0.866572	E_H33858_c0_g1	E_H33858_c0_g1_i10	.	.	.	E_H33858_c0_g1_i10.p1	.	.	.	.	B9T6E7_RICCO	.	.	.	.	.	.	.	.
E_H41425_c0_g4	0.141	0	0.153	1.707	0.636	0.843	0	0.103	0	0.061	0.215	0.092	0	0.196	0.12	1.091	0.664	0.891	0.866312	E_H41425_c0_g4	E_H41425_c0_g4_i3	AHL23	AHL23_ARATH	AT-hook motif nuclear-localized protein 23	E_H41425_c0_g4_i3.p1	AHL23_ARATH	AT-hook motif nuclear-localized protein 23	.	.	F6HTB6_VITVI	.	PF03479.12^DUF296^Domain of unknown function (DUF296)	.	.	ENOG410YG7Z^DNA-binding protein ESCAROLA-like	KEGG:ath:AT4G17800	GO:0005634^cellular_component^nucleus`GO:0003677^molecular_function^DNA binding`GO:0006355^biological_process^regulation of transcription, DNA-templated`GO:0006351^biological_process^transcription, DNA-templated	.
E_H34698_c0_g2	2.53	0.572	2.352	4.29	2.586	3.125	0	0	0	1.529	0	0.795	0.672	2.105	0.762	4.4	4.812	4.277	0.866123	E_H34698_c0_g2	E_H34698_c0_g2_i1	B3GALT20	B3GTK_ARATH	Probable beta-1,3-galactosyltransferase 20;	.	.	.	.	.	.	.	.	.	.	ENOG410ZZ1B^UDP-GlcNAc beta-Gal beta-1,3-N-acetylglucosaminyltransferase	KEGG:ath:AT4G21060	GO:0000139^cellular_component^Golgi membrane`GO:0016021^cellular_component^integral component of membrane`GO:0030246^molecular_function^carbohydrate binding`GO:0008378^molecular_function^galactosyltransferase activity`GO:0006486^biological_process^protein glycosylation	.
E_H39892_c1_g1	0.523	0	0	0.9	1.003	0.945	0	0	0	0	0	0	0	0	0	1.426	3.263	2.426	0.865891	E_H39892_c1_g1	E_H39892_c1_g1_i1	.	.	.	.	.	.	.	.	.	.	.	.	.	.	.	.	.
E_H39172_c1_g3	12.487	11.251	12.008	28.966	14.123	20.066	6.977	9.067	7.116	19.487	9.647	17.569	12.003	11.698	11.547	31.524	37.253	37.743	0.865782	E_H39172_c1_g3	E_H39172_c1_g3_i10	VQ9	VQ9_ARATH	VQ motif-containing protein 9	E_H39172_c1_g3_i10.p1	VQ9_ARATH	VQ motif-containing protein 9	.	.	B9H707_POPTR	.	PF05678.11^VQ^VQ motif	.	.	ENOG410Z611^VQ motif	KEGG:ath:AT1G78310	GO:0005634^cellular_component^nucleus`GO:0030007^biological_process^cellular potassium ion homeostasis`GO:0006883^biological_process^cellular sodium ion homeostasis`GO:1901001^biological_process^negative regulation of response to salt stress`GO:0043433^biological_process^negative regulation of sequence-specific DNA binding transcription factor activity	.
E_H33288_c0_g11	21.334	21.039	20.601	36.285	22.884	28.337	21.591	23.611	21.785	22.046	26.774	23.935	20.27	21.01	18.644	34.581	35.75	38.04	0.865765	E_H33288_c0_g11	E_H33288_c0_g11_i1	v1g169424	EIF3L_NEMVE	Eukaryotic translation initiation factor 3 subunit L	E_H33288_c0_g11_i1.p1	EIF3L_NEMVE	Eukaryotic translation initiation factor 3 subunit L	.	.	B9H917_POPTR	.	PF10255.6^Paf67^RNA polymerase I-associated factor PAF67	.	.	ENOG410XPJT^Component of the eukaryotic translation initiation factor 3 (eIF-3) complex, which is involved in protein synthesis and, together with other initiation factors, stimulates binding of mRNA and methionyl-tRNAi to the 40S ribosome (By similarity)	KEGG:nve:NEMVE_v1g169424`KO:K15029	GO:0016282^cellular_component^eukaryotic 43S preinitiation complex`GO:0033290^cellular_component^eukaryotic 48S preinitiation complex`GO:0005852^cellular_component^eukaryotic translation initiation factor 3 complex`GO:0003743^molecular_function^translation initiation factor activity`GO:0001731^biological_process^formation of translation preinitiation complex`GO:0006446^biological_process^regulati…	GO:0003743^molecular_function^translation initiation factor activity`GO:0005737^cellular_component^cytoplasm`GO:0005852^cellular_component^eukaryotic translation initiation factor 3 complex
E_H40666_c0_g12	0	0	0	0.869	2.635	0.872	0	0	0	0	1.12	0	0.473	0	0	1.818	1.742	2.713	0.86566	E_H40666_c0_g12	E_H40666_c0_g12_i1	.	.	.	.	.	.	.	.	.	.	.	.	.	.	.	.	.
E_H34954_c0_g8	101.053	50.411	81.983	162.709	374.282	266.117	95.189	32.849	89.41	59.336	206.929	94.762	53.465	75.023	61.205	272.938	241.716	274.208	0.865574	E_H34954_c0_g8	E_H34954_c0_g8_i2	.	.	.	E_H34954_c0_g8_i2.p2	.	.	.	.	.	.	.	.	.	.	.	.	.
E_H34776_c0_g3	2.424	2.131	2.374	14.154	1.258	8.431	0.869	0.653	0.902	0.922	1.177	0.887	0.573	2.154	0.982	14.904	20.549	18.99	0.865472	E_H34776_c0_g3	E_H34776_c0_g3_i5	.	.	.	.	.	.	.	.	.	.	.	.	.	.	.	.	.
E_H38826_c1_g7	1.943	1.853	1.806	3.906	2.141	2.943	1.147	0.91	1.144	2.054	2.67	2.217	1.345	1.53	1.363	3.477	4.932	4.505	0.865115	E_H38826_c1_g7	E_H38826_c1_g7_i1	Mettl17	MET17_MOUSE	Methyltransferase-like protein 17, mitochondrial;	E_H38826_c1_g7_i1.p1	MET17_MOUSE	Methyltransferase-like protein 17, mitochondrial;	.	.	D7TVM7_VITVI	.	PF09243.7^Rsm22^Mitochondrial small ribosomal subunit Rsm22`PF13489.3^Methyltransf_23^Methyltransferase domain`PF09243.7^Rsm22^Mitochondrial small ribosomal subunit Rsm22	.	.	COG5459^37S ribosomal protein RSM22	KEGG:mmu:52535	GO:0005739^cellular_component^mitochondrion`GO:0005654^cellular_component^nucleoplasm`GO:0005634^cellular_component^nucleus`GO:0005840^cellular_component^ribosome`GO:0005507^molecular_function^copper ion binding`GO:0008168^molecular_function^methyltransferase activity`GO:0006412^biological_process^translation	GO:0008168^molecular_function^methyltransferase activity`GO:0006412^biological_process^translation
E_H39005_c0_g5	16.31	14.948	14.943	27.627	28.459	28.606	21.912	17.309	23.705	19.945	21.893	20.078	9.811	10.903	10.465	31.225	32.708	34.98	0.864897	E_H39005_c0_g5	E_H39005_c0_g5_i2	.	.	.	E_H39005_c0_g5_i2.p1	.	.	.	.	B9IB30_POPTR	.	PF04398.9^DUF538^Protein of unknown function, DUF538	.	.	.	.	.	.
E_H40731_c0_g2	1.208	0	0	10.334	7.199	8.707	0	0	0	1.3	6.905	2.209	0	0	0	11.735	27.546	23.287	0.864612	E_H40731_c0_g2	E_H40731_c0_g2_i2	DYL1	DYL1_HELCR	Dynein light chain LC6, flagellar outer arm;	.	.	.	.	.	.	.	.	.	.	.	.	GO:0005737^cellular_component^cytoplasm`GO:0030286^cellular_component^dynein complex`GO:0005874^cellular_component^microtubule`GO:0031514^cellular_component^motile cilium`GO:0003774^molecular_function^motor activity`GO:0007017^biological_process^microtubule-based process	.
E_H36778_c0_g12	0	0	0	2.294	0.629	1.228	0	0.137	0	0.242	0.416	0.368	0.075	0.122	0.1	0.839	1.576	1.485	0.864513	E_H36778_c0_g12	E_H36778_c0_g12_i1	.	.	.	.	.	.	.	.	.	.	.	.	.	.	.	.	.
E_H33117_c0_g2	3.851	1.455	3.211	5.535	6.302	4.782	1.599	1.013	2.492	1.993	0	1.623	0.847	1.505	0.702	4.707	5.587	5.901	0.864476	E_H33117_c0_g2	E_H33117_c0_g2_i3	gto2	GTO2_SCHPO	Glutathione S-transferase omega-like 2;	E_H33117_c0_g2_i3.p1	GTO2_SCHPO	Glutathione S-transferase omega-like 2;	.	.	F6HZQ1_VITVI	.	.	.	.	.	KEGG:spo:SPCC1281.07c`KO:K07393	GO:0005737^cellular_component^cytoplasm`GO:0005829^cellular_component^cytosol`GO:0005794^cellular_component^Golgi apparatus`GO:0005634^cellular_component^nucleus`GO:0045174^molecular_function^glutathione dehydrogenase (ascorbate) activity`GO:0004364^molecular_function^glutathione transferase activity`GO:0071555^biological_process^cell wall organization`GO:0034599^biological_process^cellular respo…	.
E_H39089_c1_g1	4.311	1.749	3.612	30.993	0.834	17.973	3.258	0.807	2.482	5.333	6.589	6.199	0.647	0.428	0.621	31.44	32.321	30.852	0.864463	E_H39089_c1_g1	E_H39089_c1_g1_i8	.	.	.	.	.	.	.	.	.	.	.	.	.	.	.	.	.
E_H33236_c0_g7	2.77	0.437	1.442	3.703	2.833	3.721	0	0	0	1.118	0	1.155	0	3.133	1.143	6.282	4.812	4.941	0.864406	E_H33236_c0_g7	E_H33236_c0_g7_i1	.	.	.	.	.	.	.	.	.	.	.	.	.	.	.	.	.
E_H40961_c1_g2	1.42	0	1.857	6.56	1.802	5.327	1.216	0	1.92	0	0	0	0	1.713	0	4.483	6.674	8.307	0.864209	E_H40961_c1_g2	E_H40961_c1_g2_i2	.	.	.	.	.	.	.	.	.	.	.	.	.	.	.	.	.
E_H33301_c1_g1	18.225	11.72	14.863	372.937	19.246	172.675	4.753	6.92	4.566	5.144	51.481	14.289	5.727	8.7	7.137	240.78	334.668	309.545	0.864206	E_H33301_c1_g1	E_H33301_c1_g1_i7	PDX1	PDX1_HEVBR	Probable pyridoxal 5'-phosphate synthase subunit PDX1;	E_H33301_c1_g1_i7.p1	PDX1_HEVBR	Probable pyridoxal 5'-phosphate synthase subunit PDX1;	.	.	B9SI31_RICCO	.	PF01680.14^SOR_SNZ^SOR/SNZ family`PF05690.11^ThiG^Thiazole biosynthesis protein ThiG	.	.	.	.	GO:0036381^molecular_function^pyridoxal 5'-phosphate synthase (glutamine hydrolysing) activity`GO:0042823^biological_process^pyridoxal phosphate biosynthetic process`GO:0042819^biological_process^vitamin B6 biosynthetic process	GO:0042819^biological_process^vitamin B6 biosynthetic process`GO:0042823^biological_process^pyridoxal phosphate biosynthetic process
E_H41088_c2_g3	1.837	1.058	1.668	6.49	1.597	4.23	0.426	0	0.659	2.471	0	1.38	0.548	0.93	0.722	7.625	11.579	9.218	0.864132	E_H41088_c2_g3	E_H41088_c2_g3_i2	.	.	.	.	.	.	.	.	.	.	.	.	.	.	.	.	.
E_H35287_c0_g1	9.151	7.347	7.049	10.819	8.945	8.961	6.447	3.846	6.273	6.814	6.647	6.751	6.425	4.356	4.691	15.762	14.234	15.99	0.863845	E_H35287_c0_g1	E_H35287_c0_g1_i20	VIP2	PAF1_ARATH	Protein PAF1 homolog	E_H35287_c0_g1_i20.p1	PAF1_PONAB	RNA polymerase II-associated factor 1 homolog;	.	.	M5WYJ1_PRUPE	.	PF03985.10^Paf1^Paf1	.	.	ENOG410YZXE^paf1, RNA polymerase II associated factor, homolog (S. cerevisiae)	KEGG:pon:100172552`KO:K15174	GO:0016593^cellular_component^Cdc73/Paf1 complex`GO:0000993^molecular_function^RNA polymerase II core binding`GO:0071222^biological_process^cellular response to lipopolysaccharide`GO:0001711^biological_process^endodermal cell fate commitment`GO:0016570^biological_process^histone modification`GO:0006378^biological_process^mRNA polyadenylation`GO:0045638^biological_process^negative regulation of my…	GO:0006368^biological_process^transcription elongation from RNA polymerase II promoter`GO:0016570^biological_process^histone modification`GO:0016593^cellular_component^Cdc73/Paf1 complex
E_H38045_c0_g10	0.417	0.787	0.43	5.707	0.827	2.616	0.321	0	0.252	0.182	0	0.276	0	0	0	6.357	3.475	4.505	0.863798	E_H38045_c0_g10	E_H38045_c0_g10_i1	.	.	.	.	.	.	.	.	.	.	.	.	.	.	.	.	.
E_H35647_c0_g2	9.123	6.822	7.224	15.281	15.473	16.265	5.873	5.667	6.35	2.357	4.02	1.046	3.387	6.29	4.23	13.236	13.542	13.099	0.863764	E_H35647_c0_g2	E_H35647_c0_g2_i7	.	.	.	E_H35647_c0_g2_i7.p1	.	.	.	.	M5WW12_PRUPE	.	.	.	.	.	.	.	.
E_H37186_c0_g2	9.293	9.987	10.057	115.033	27.646	74.684	14.058	3.177	15.794	25.325	66.397	40.801	5.478	16.691	9.683	107.443	168.574	154.584	0.863714	E_H37186_c0_g2	E_H37186_c0_g2_i2	.	.	.	.	.	.	.	.	.	.	.	.	.	.	.	.	.
E_H32118_c0_g5	0	0	0	0.65	0.947	0.632	0	0	0	0	0	0	0	0	0	2.069	0.525	1.178	0.863612	E_H32118_c0_g5	E_H32118_c0_g5_i1	.	.	.	.	.	.	.	.	.	.	.	.	.	.	.	.	.
E_H39548_c2_g11	49.12	42.134	45.026	93.606	131.35	109.002	42.781	27.217	45.287	37.802	48.552	36.275	36.83	28.242	37.408	60.428	108.791	94.713	0.863606	E_H39548_c2_g11	E_H39548_c2_g11_i1	.	.	.	.	.	.	.	.	.	.	.	.	.	.	.	.	.
E_H34147_c1_g7	0.346	0.087	0.153	1.918	0.551	1.359	0	0	0	0	0	0	0.523	0.734	0.461	1.957	1.088	1.832	0.863605	E_H34147_c1_g7	E_H34147_c1_g7_i1	.	.	.	.	.	.	.	.	.	.	.	.	.	.	.	.	.
E_H38756_c1_g10	0.41	0	0	0.697	2.989	0.712	0	0	0	0	0	0	0	0	0	2.834	1.623	2.416	0.86318	E_H38756_c1_g10	E_H38756_c1_g10_i1	.	.	.	.	.	.	.	.	.	.	.	.	.	.	.	.	.
E_H36433_c0_g1	5.766	5.773	5.913	9.089	12.767	10.8	4.822	4.31	4.828	5.993	6.575	6.149	5.279	5.629	5.333	8.221	8.804	9.188	0.863041	E_H36433_c0_g1	E_H36433_c0_g1_i14	RH24	RH24_ARATH	DEAD-box ATP-dependent RNA helicase 24;	E_H36433_c0_g1_i14.p1	RH24_ARATH	DEAD-box ATP-dependent RNA helicase 24;	.	.	D7U2J6_VITVI	.	PF00270.26^DEAD^DEAD/DEAH box helicase`PF00271.28^Helicase_C^Helicase conserved C-terminal domain	.	.	ENOG410XSQV^ATP-dependent RNA helicase	KEGG:ath:AT2G47330`KO:K12835	GO:0005524^molecular_function^ATP binding`GO:0004386^molecular_function^helicase activity`GO:0003723^molecular_function^RNA binding	GO:0003676^molecular_function^nucleic acid binding`GO:0005524^molecular_function^ATP binding
E_H83208_c0_g1	0	0	0	0.36	0.212	0.225	0	0	0	0.081	0	0	0	0	0	0.541	0.922	1.03	0.862874	E_H83208_c0_g1	E_H83208_c0_g1_i1	FH8	FH8_ARATH	Formin-like protein 8;	E_H83208_c0_g1_i1.p1	FH8_ARATH	Formin-like protein 8;	.	.	M5Y2B2_PRUPE	.	.	.	.	ENOG410YCG5^FH2	KEGG:ath:AT1G70140	GO:0005911^cellular_component^cell-cell junction`GO:0016021^cellular_component^integral component of membrane`GO:0005886^cellular_component^plasma membrane`GO:0003779^molecular_function^actin binding`GO:0051015^molecular_function^actin filament binding`GO:0005522^molecular_function^profilin binding`GO:0045010^biological_process^actin nucleation`GO:0009932^biological_process^cell tip growth	.
E_H32784_c1_g6	0	0	0	11.704	5.991	11.032	0	0	0	0	0	0	0	0	0	2.545	7.43	8.663	0.862542	E_H32784_c1_g6	E_H32784_c1_g6_i1	.	.	.	.	.	.	.	.	.	.	.	.	.	.	.	.	.
E_H32872_c0_g8	1.046	1.487	1.784	19.446	8.054	13.395	6.994	1.271	5.449	7.764	13.337	7.521	0.921	2.949	2.285	17.701	18.733	19.693	0.862064	E_H32872_c0_g8	E_H32872_c0_g8_i2	1433B	1433B_VICFA	14-3-3-like protein B;	E_H32872_c0_g8_i2.p1	1433B_VICFA	14-3-3-like protein B;	.	.	Q9M5W3_EUPES	.	PF00244.17^14-3-3^14-3-3 protein	.	.	.	.	.	.
E_H39670_c0_g1	12.254	8.659	11.156	25.631	15.671	21.142	11.356	13.445	12.74	9.097	19.74	11.503	4.507	4.736	3.949	38.598	29.97	34.931	0.8618	E_H39670_c0_g1	E_H39670_c0_g1_i1	AOG	AOG_PHAAN	Abscisate beta-glucosyltransferase;	E_H39670_c0_g1_i1.p1	AOG_PHAAN	Abscisate beta-glucosyltransferase;	.	.	A0A061E1V1_THECC	.	.	.	.	.	.	GO:0016758^molecular_function^transferase activity, transferring hexosyl groups	.
E_H37477_c0_g2	16.797	14.217	15.773	27.095	24.17	25.779	16.16	5.495	13.864	20.921	14.04	20.279	8.118	10.719	8.54	24.99	39.143	32.198	0.86169	E_H37477_c0_g2	E_H37477_c0_g2_i2	FREE1	FREE1_ARATH	Protein FREE1	E_H37477_c0_g2_i2.p1	FREE1_ARATH	Protein FREE1	.	.	F6GZS4_VITVI	.	PF01363.18^FYVE^FYVE zinc finger	.	.	ENOG410Y0W8^FYVE zinc finger	KEGG:ath:AT1G20110	GO:0000813^cellular_component^ESCRT I complex`GO:0031902^cellular_component^late endosome membrane`GO:0005634^cellular_component^nucleus`GO:0046872^molecular_function^metal ion binding`GO:0043130^molecular_function^ubiquitin binding`GO:0070676^biological_process^intralumenal vesicle formation`GO:0055072^biological_process^iron ion homeostasis`GO:0036258^biological_process^multivesicular body asse…	GO:0046872^molecular_function^metal ion binding
E_H32266_c0_g1	10.155	8.627	10.304	14.906	18.377	16.796	4.11	6.147	4.47	7.266	10.939	8.341	9.363	10.132	10.304	14.298	15.451	15.188	0.861502	E_H32266_c0_g1	E_H32266_c0_g1_i1	PME31	PME31_ARATH	Pectinesterase 31;	E_H32266_c0_g1_i1.p1	PME31_ARATH	Pectinesterase 31;	.	.	D7SXF6_VITVI	.	PF01095.16^Pectinesterase^Pectinesterase	.	.	COG4677^pectinesterase	KEGG:ath:AT3G29090`KO:K01051	GO:0005618^cellular_component^cell wall`GO:0045330^molecular_function^aspartyl esterase activity`GO:0030599^molecular_function^pectinesterase activity`GO:0042545^biological_process^cell wall modification`GO:0050829^biological_process^defense response to Gram-negative bacterium`GO:0045490^biological_process^pectin catabolic process`GO:0045488^biological_process^pectin metabolic process	GO:0030599^molecular_function^pectinesterase activity`GO:0042545^biological_process^cell wall modification`GO:0005618^cellular_component^cell wall
E_H37358_c0_g3	0	0.716	0	4.987	1.349	3.59	1.399	0	0.727	0.586	1.866	0.452	0	0.624	0	3.039	7.062	5.653	0.861472	E_H37358_c0_g3	E_H37358_c0_g3_i1	.	.	.	.	.	.	.	.	.	.	.	.	.	.	.	.	.
E_H33475_c0_g2	0	0	0	0.54	0.332	0.516	0	0	0	0	0	0	0	0	0	0.792	1.807	1.347	0.861332	E_H33475_c0_g2	E_H33475_c0_g2_i3	.	.	.	.	.	.	.	.	.	.	.	.	.	.	.	.	.
E_H38792_c0_g11	69.875	81.962	72.32	155.726	76.707	115.776	85.05	71.057	76.612	69.241	88.017	70.751	90.319	82.768	82.936	159.007	166.426	171.337	0.861282	E_H38792_c0_g11	E_H38792_c0_g11_i2	.	.	.	.	.	.	.	.	.	.	.	.	.	.	.	.	.
E_H36010_c0_g1	71.38	58.561	66.632	130.072	98.631	110.812	95.302	58.332	92.754	38.947	75.614	46.908	33.991	61.599	41.618	135.108	158.673	157.584	0.860875	E_H36010_c0_g1	E_H36010_c0_g1_i8	PATL3	PATL3_ARATH	Patellin-3;	E_H36010_c0_g1_i8.p1	PATL3_ARATH	Patellin-3;	.	.	A0A067H8R8_CITSI	.	PF03765.12^CRAL_TRIO_N^CRAL/TRIO, N-terminal domain`PF00650.17^CRAL_TRIO^CRAL/TRIO domain	.	.	ENOG410XRSQ^Transfer protein	KEGG:ath:AT1G72160	GO:0005737^cellular_component^cytoplasm`GO:0016021^cellular_component^integral component of membrane`GO:0005886^cellular_component^plasma membrane`GO:0008289^molecular_function^lipid binding`GO:0007049^biological_process^cell cycle`GO:0051301^biological_process^cell division`GO:0006810^biological_process^transport	.
E_H33238_c3_g6	10.077	11.792	11.768	27.596	27.569	29.747	10.383	7.367	16.346	25.473	5.369	21.275	9.961	22.65	19.306	38.664	30.966	38.376	0.860815	E_H33238_c3_g6	E_H33238_c3_g6_i1	.	.	.	.	.	.	.	.	.	.	.	.	.	.	.	.	.
E_H33236_c0_g3	16.006	17.191	15.504	33.96	23.52	26.266	12.876	9.427	13.864	12.1	8.93	11.629	8.666	10.45	8.48	26.145	54.99	43.941	0.86077	E_H33236_c0_g3	E_H33236_c0_g3_i8	EXL3	EXL3_ARATH	GDSL esterase/lipase EXL3;	E_H33236_c0_g3_i8.p1	.	.	.	.	B9RIN5_RICCO	.	.	.	.	.	.	.	.
E_H34938_c0_g3	28.33	21.429	25.415	44.317	24.863	33.497	16.299	14.012	15.929	29.338	16.912	27.081	20.445	22.821	20.729	45.188	47.237	49.396	0.860578	E_H34938_c0_g3	E_H34938_c0_g3_i5	MMDH	MDHM_CITLA	Malate dehydrogenase, mitochondrial;	E_H34938_c0_g3_i5.p1	MDHM1_ARATH	Malate dehydrogenase 1, mitochondrial;	.	.	K4CGU8_SOLLC	.	PF00056.20^Ldh_1_N^lactate/malate dehydrogenase, NAD binding domain`PF02866.15^Ldh_1_C^lactate/malate dehydrogenase, alpha/beta C-terminal domain	.	.	COG0039^Catalyzes the reversible oxidation of malate to oxaloacetate (By similarity)	KEGG:ath:AT1G53240`KO:K00026	GO:0048046^cellular_component^apoplast`GO:0005618^cellular_component^cell wall`GO:0009507^cellular_component^chloroplast`GO:0005759^cellular_component^mitochondrial matrix`GO:0005739^cellular_component^mitochondrion`GO:0005507^molecular_function^copper ion binding`GO:0030060^molecular_function^L-malate dehydrogenase activity`GO:0005975^biological_process^carbohydrate metabolic process`GO:0042742^…	GO:0016491^molecular_function^oxidoreductase activity`GO:0055114^biological_process^oxidation-reduction process`GO:0016616^molecular_function^oxidoreductase activity, acting on the CH-OH group of donors, NAD or NADP as acceptor
E_H34953_c0_g4	23.468	28.124	23.813	37.679	64.47	49.261	29.566	12.192	24.771	13.481	10.293	13.503	13.298	18.771	14.153	44.89	50.012	48.317	0.860502	E_H34953_c0_g4	E_H34953_c0_g4_i1	.	.	.	.	.	.	.	.	.	.	.	.	.	.	.	.	.
E_H36874_c0_g3	0.594	1.336	0.983	4.133	1.47	2.275	0.313	2.061	0.242	0.997	0.517	1.062	0.722	0.942	0.321	3.244	4.683	4.188	0.860429	E_H36874_c0_g3	E_H36874_c0_g3_i3	ANTR1	ANTR1_ARATH	Sodium-dependent phosphate transport protein 1, chloroplastic;	E_H36874_c0_g3_i3.p1	ANTR1_ARATH	Sodium-dependent phosphate transport protein 1, chloroplastic;	.	.	B9SHZ0_RICCO	.	.	.	.	ENOG410XPWC^solute carrier family 17	KEGG:ath:AT2G29650	GO:0009535^cellular_component^chloroplast thylakoid membrane`GO:0016021^cellular_component^integral component of membrane`GO:0009579^cellular_component^thylakoid`GO:0005315^molecular_function^inorganic phosphate transmembrane transporter activity`GO:0015293^molecular_function^symporter activity`GO:0009416^biological_process^response to light stimulus`GO:0009624^biological_process^response to nema…	.
E_H39247_c0_g9	47.445	38.754	45.696	214.957	78.241	137.281	33.389	31.682	34.379	45.694	124.338	63.389	37.029	46.034	40.676	132.079	188.938	175	0.860277	E_H39247_c0_g9	E_H39247_c0_g9_i1	.	.	.	E_H39247_c0_g9_i1.p1	.	.	.	.	B9SHJ7_RICCO	.	.	.	.	.	.	.	.
E_H31912_c0_g1	492.161	653.745	544.186	1747.74	1072.36	1380.1	344.423	412.241	358.909	28.86	1505.44	329.595	362.722	449.671	377.192	1642.65	1593.57	1708.72	0.86004	E_H31912_c0_g1	E_H31912_c0_g1_i4	.	.	.	E_H31912_c0_g1_i4.p1	.	.	.	.	.	.	.	.	.	.	.	.	.
E_H36892_c1_g1	1.329	2.807	1.966	29.553	5.786	15.568	0.365	0.773	0.504	0.815	16.61	4.007	3.412	6.106	3.348	23.722	31.233	30.733	0.859778	E_H36892_c1_g1	E_H36892_c1_g1_i14	.	.	.	E_H36892_c1_g1_i14.p1	.	.	.	.	A0A0A0LNT0_CUCSA	.	PF00564.21^PB1^PB1 domain	.	.	.	.	.	GO:0005515^molecular_function^protein binding
E_H39884_c1_g3	0.466	0	0.604	3.202	3.497	2.486	0	0	0	0	0	0	0	0	0	0.811	5.568	3.436	0.859763	E_H39884_c1_g3	E_H39884_c1_g3_i2	NEN2	NEN2_ARATH	Protein NEN2	.	.	.	.	.	.	.	.	.	.	ENOG4111I48^Exonuclease	KEGG:ath:AT5G61390	GO:0005737^cellular_component^cytoplasm`GO:0005634^cellular_component^nucleus`GO:0004527^molecular_function^exonuclease activity`GO:0046872^molecular_function^metal ion binding`GO:0003676^molecular_function^nucleic acid binding	.
E_H32250_c0_g9	3.081	2.266	2.418	5.3	3.999	4.15	0.982	0.275	0.96	1.973	0.675	1.481	2.938	3.671	3.208	7.354	9.541	7.782	0.85975	E_H32250_c0_g9	E_H32250_c0_g9_i4	rps21	RR21_SPIOL	30S ribosomal protein S21, chloroplastic;	E_H32250_c0_g9_i4.p1	RR21_SPIOL	30S ribosomal protein S21, chloroplastic;	.	.	M5WSR6_PRUPE	.	PF01165.17^Ribosomal_S21^Ribosomal protein S21	.	.	.	.	GO:0009507^cellular_component^chloroplast`GO:0005840^cellular_component^ribosome`GO:0019843^molecular_function^rRNA binding`GO:0003735^molecular_function^structural constituent of ribosome`GO:0006412^biological_process^translation	GO:0003735^molecular_function^structural constituent of ribosome`GO:0006412^biological_process^translation`GO:0005840^cellular_component^ribosome
E_H38348_c0_g5	2.099	3.308	2.083	5.198	3.575	3.852	0.391	0	0	1.017	2.24	1.305	1.419	1.811	1.764	8.65	12.298	10.525	0.859677	E_H38348_c0_g5	E_H38348_c0_g5_i5	ABA2	ABA2_ARATH	Xanthoxin dehydrogenase;	.	.	.	.	.	.	.	.	.	.	COG1028^Dehydrogenase reductase	KEGG:ath:AT1G52340`KO:K09841	GO:0005829^cellular_component^cytosol`GO:0004022^molecular_function^alcohol dehydrogenase (NAD) activity`GO:0010301^molecular_function^xanthoxin dehydrogenase activity`GO:0009688^biological_process^abscisic acid biosynthetic process`GO:0006561^biological_process^proline biosynthetic process`GO:0010115^biological_process^regulation of abscisic acid biosynthetic process`GO:0009750^biological_proces…	.
E_H38319_c0_g5	10.982	9.168	7.843	13.489	15.784	15.095	7.498	7.384	10.355	6.909	4.379	7.27	10.683	11.833	9.282	18.465	14.418	18.921	0.859676	E_H38319_c0_g5	E_H38319_c0_g5_i1	WDR70	WDR70_HUMAN	WD repeat-containing protein 70;	E_H38319_c0_g5_i1.p1	WDR70_HUMAN	WD repeat-containing protein 70;	.	.	A0A097PLG0_EUCGR	.	.	.	.	ENOG410XP76^WD repeat domain 70	KEGG:hsa:55100	GO:0019899^molecular_function^enzyme binding	.
E_H32270_c0_g1	23.85	28.537	25.51	46.697	51.273	49.145	14.223	23.645	15.212	20.187	23.53	21.074	27.268	33.7	29.269	39.018	40.682	43.426	0.859584	E_H32270_c0_g1	E_H32270_c0_g1_i1	PP2AA2	2AAB_ARATH	Serine/threonine-protein phosphatase 2A 65 kDa regulatory subunit A beta isoform;	E_H32270_c0_g1_i1.p1	2AAB_ARATH	Serine/threonine-protein phosphatase 2A 65 kDa regulatory subunit A beta isoform;	.	.	A0A0A0KT59_CUCSA	.	PF13646.3^HEAT_2^HEAT repeats	.	.	ENOG410XQVI^(Regulatory) subunit	.	GO:0005829^cellular_component^cytosol`GO:0005886^cellular_component^plasma membrane`GO:0008601^molecular_function^protein phosphatase type 2A regulator activity`GO:0042325^biological_process^regulation of phosphorylation`GO:0034047^biological_process^regulation of protein phosphatase type 2A activity`GO:0046686^biological_process^response to cadmium ion	.
E_H32084_c1_g4	0.721	0	0.939	2.349	1.102	1.584	0	0	0	0	0	0	0.523	0.379	0.581	1.277	1.945	1.733	0.859381	E_H32084_c1_g4	E_H32084_c1_g4_i1	.	.	.	E_H32084_c1_g4_i1.p1	.	.	.	.	.	.	.	.	.	.	.	.	.
E_H33300_c2_g2	1.491	1.805	1.682	20.667	2.176	9.39	1.59	2.249	1.6	1.374	5.484	2.25	0.921	1.346	1.042	17.16	25.444	23.832	0.859292	E_H33300_c2_g2	E_H33300_c2_g2_i1	SKIP6	SKIP6_ARATH	F-box/kelch-repeat protein SKIP6;	E_H33300_c2_g2_i1.p1	SKIP6_ARATH	F-box/kelch-repeat protein SKIP6;	.	.	F6H4A7_VITVI	.	PF00646.30^F-box^F-box domain`PF13964.3^Kelch_6^Kelch motif`PF01344.22^Kelch_1^Kelch motif`PF01344.22^Kelch_1^Kelch motif	.	.	ENOG4110X8D^Kelch repeat-containing F-box family protein	KEGG:ath:AT2G21950	GO:0016567^biological_process^protein ubiquitination	GO:0005515^molecular_function^protein binding
E_H32195_c0_g1	2.403	2.234	2.25	7.054	4.041	4.557	0.252	0	0.388	3.104	0.201	2.501	2.814	3.94	3.348	6.31	8.887	7.663	0.859222	E_H32195_c0_g1	E_H32195_c0_g1_i2	.	.	.	.	.	.	.	.	.	.	.	.	.	.	.	.	.
E_H36049_c0_g1	76.715	81.922	78.539	164.721	192.754	174.005	56.761	117.111	63.989	27.264	117.605	48.439	95.823	109.75	96.468	138.557	214.769	191.971	0.858468	E_H36049_c0_g1	E_H36049_c0_g1_i6	GRP-2	GRP2_NICSY	Glycine-rich protein 2;	E_H36049_c0_g1_i6.p1	GRP2_NICSY	Glycine-rich protein 2;	.	.	A0A088FZS5_CICAR	.	PF00313.19^CSD^'Cold-shock' DNA-binding domain`PF00098.20^zf-CCHC^Zinc knuckle`PF14392.3^zf-CCHC_4^Zinc knuckle`PF00098.20^zf-CCHC^Zinc knuckle`PF14392.3^zf-CCHC_4^Zinc knuckle	.	.	.	.	GO:0003677^molecular_function^DNA binding`GO:0003723^molecular_function^RNA binding`GO:0008270^molecular_function^zinc ion binding`GO:0006355^biological_process^regulation of transcription, DNA-templated	GO:0003677^molecular_function^DNA binding`GO:0006355^biological_process^regulation of transcription, DNA-templated`GO:0003676^molecular_function^nucleic acid binding`GO:0008270^molecular_function^zinc ion binding
E_H36937_c0_g3	3.576	4.151	4.646	7.39	8.676	7.253	1.911	4.619	1.193	4	2.211	3.999	4.831	4.075	3.468	7.252	7.31	6.455	0.858278	E_H36937_c0_g3	E_H36937_c0_g3_i1	.	.	.	E_H36937_c0_g3_i1.p1	.	.	.	.	.	.	.	.	.	.	.	.	.
E_H33301_c1_g5	6.204	3.101	5.054	114.211	6.698	53.571	0.756	1.786	0.64	0.66	14.227	3.204	1.419	1.077	1.143	64.222	107.601	95.485	0.858274	E_H33301_c1_g5	E_H33301_c1_g5_i1	PDX1	PDX1_HEVBR	Probable pyridoxal 5'-phosphate synthase subunit PDX1;	E_H33301_c1_g5_i1.p2	PDX1_HEVBR	Probable pyridoxal 5'-phosphate synthase subunit PDX1;	.	.	U5FR05_POPTR	.	PF01680.14^SOR_SNZ^SOR/SNZ family	.	.	.	.	GO:0036381^molecular_function^pyridoxal 5'-phosphate synthase (glutamine hydrolysing) activity`GO:0042823^biological_process^pyridoxal phosphate biosynthetic process`GO:0042819^biological_process^vitamin B6 biosynthetic process	GO:0042819^biological_process^vitamin B6 biosynthetic process`GO:0042823^biological_process^pyridoxal phosphate biosynthetic process
E_H40122_c1_g1	2.763	3.522	2.156	10.529	2.678	5.233	1.573	0.773	2.24	3.427	1.594	3.263	2.515	1.505	1.965	8.557	9.8	10	0.858061	E_H40122_c1_g1	E_H40122_c1_g1_i5	.	.	.	E_H40122_c1_g1_i5.p1	.	.	.	.	.	.	.	.	.	.	.	.	.
E_H40618_c0_g5	8.876	6.504	7.53	13.316	10.421	11.476	5.708	3.177	5.206	12.201	6.977	10.508	8.168	7.978	7.558	21.28	21.535	21.673	0.857945	E_H40618_c0_g5	E_H40618_c0_g5_i3	.	.	.	E_H40618_c0_g5_i3.p3	.	.	.	.	R7UYS8_CAPTE	.	.	.	.	.	.	.	.
E_H30811_c0_g1	3.328	2.862	2.724	13.559	9.206	11.985	1.103	3.503	1.163	6.154	7.393	6.885	2.415	3.659	3.047	8.65	9.025	10.05	0.857907	E_H30811_c0_g1	E_H30811_c0_g1_i2	CAT9	CAAT9_ARATH	Cationic amino acid transporter 9, chloroplastic;	E_H30811_c0_g1_i2.p1	CAAT9_ARATH	Cationic amino acid transporter 9, chloroplastic;	.	.	A0A068UMB6_COFCA	.	PF00324.18^AA_permease^Amino acid permease	.	.	COG0531^amino acid	KEGG:ath:AT1G05940	GO:0031969^cellular_component^chloroplast membrane`GO:0016021^cellular_component^integral component of membrane`GO:0005774^cellular_component^vacuolar membrane`GO:0015297^molecular_function^antiporter activity`GO:0015179^molecular_function^L-amino acid transmembrane transporter activity`GO:1902475^biological_process^L-alpha-amino acid transmembrane transport`GO:0015807^biological_process^L-amino …	GO:0006810^biological_process^transport`GO:0055085^biological_process^transmembrane transport`GO:0016020^cellular_component^membrane
E_H37864_c0_g1	2.424	2.385	2.425	5.84	3.13	4.499	2.971	2.782	3.229	1.589	3.101	1.74	2.166	2.337	2.045	4.511	6.213	5.941	0.857492	E_H37864_c0_g1	E_H37864_c0_g1_i1	EMB2076	PP262_ARATH	Pentatricopeptide repeat-containing protein At3g29290;	E_H37864_c0_g1_i1.p1	PP262_ARATH	Pentatricopeptide repeat-containing protein At3g29290;	.	.	D7SXI6_VITVI	.	PF13812.3^PPR_3^Pentatricopeptide repeat domain`PF01535.17^PPR^PPR repeat`PF17177.1^PPR_long^Pentacotripeptide-repeat region of PROPR`PF01535.17^PPR^PPR repeat`PF13041.3^PPR_2^PPR repeat family`PF01535.17^PPR^PPR repeat`PF13812.3^PPR_3^Pentatricopeptide repeat domain`PF13812.3^PPR_3^Pentatricopeptide repeat domain`PF12854.4^PPR_1^PPR repeat`PF13041.3^PPR_2^PPR repeat family`PF01535.17^PPR^PPR rep…	.	.	ENOG410Z7Z7^Pentatricopeptide repeat-containing protein	KEGG:ath:AT3G29290	.	.
E_H40529_c0_g5	0	0.382	0.313	2.568	1.463	1.955	0	0	0	0	0	0	0.573	0	0	1.687	0.645	1.792	0.857442	E_H40529_c0_g5	E_H40529_c0_g5_i3	.	.	.	.	.	.	.	.	.	.	.	.	.	.	.	.	.
E_H33205_c1_g2	0	0	0	1.574	2.522	2.246	0	0	0	0	1.292	0.218	0	0	0	0.858	1.798	1.644	0.857143	E_H33205_c1_g2	E_H33205_c1_g2_i1	.	.	.	E_H33205_c1_g2_i1.p1	.	.	.	.	V4RFL4_9ROSI	.	PF03514.11^GRAS^GRAS domain family	.	.	.	.	.	.
E_H33859_c0_g2	14.847	19.465	14.95	29.96	50.234	39.035	4.674	12.587	4.576	21.487	29.243	20.513	15.016	35.596	19.767	39.083	54.621	49.079	0.85707	E_H33859_c0_g2	E_H33859_c0_g2_i1	UBC2	UBC2_MEDSA	Ubiquitin-conjugating enzyme E2 2;	.	.	.	.	.	.	.	.	.	.	.	.	GO:0005524^molecular_function^ATP binding`GO:0016740^molecular_function^transferase activity`GO:0016567^biological_process^protein ubiquitination	.
E_H34957_c0_g3	0.488	0	0.313	1.714	0.586	0.981	0	0	0	0.128	0	0.1	0	0.22	0.08	0.718	1.715	1.099	0.857061	E_H34957_c0_g3	E_H34957_c0_g3_i1	.	.	.	E_H34957_c0_g3_i1.p1	.	.	.	.	.	.	.	.	.	.	.	.	.
E_H32519_c0_g5	2.014	2.171	1.93	3.124	2.635	2.544	0.86	0.206	0.514	0.963	0.474	0.719	1.469	1.933	1.463	4.595	3.669	4.327	0.857029	E_H32519_c0_g5	E_H32519_c0_g5_i2	ASR3	ASR3_ARATH	Trihelix transcription factor ASR3	E_H32519_c0_g5_i2.p1	ASR3_ARATH	Trihelix transcription factor ASR3	.	.	F6H2V6_VITVI	.	PF13837.3^Myb_DNA-bind_4^Myb/SANT-like DNA-binding domain	.	.	ENOG410YBJK^NA	KEGG:ath:AT2G33550	GO:0005634^cellular_component^nucleus`GO:0003677^molecular_function^DNA binding`GO:0042803^molecular_function^protein homodimerization activity`GO:0003700^molecular_function^transcription factor activity, sequence-specific DNA binding`GO:0071219^biological_process^cellular response to molecule of bacterial origin`GO:0006952^biological_process^defense response`GO:0050777^biological_process^negativ…	.
E_H37942_c2_g3	4.155	3.355	3.634	9.496	17.649	12.915	4.24	4.379	4.247	7.649	8.872	7.99	6.748	6.865	7.117	13.273	10.878	12.802	0.856543	E_H37942_c2_g3	E_H37942_c2_g3_i4	NFYB3	NFYB3_ARATH	Nuclear transcription factor Y subunit B-3;	E_H37942_c2_g3_i4.p1	NFYB3_ARATH	Nuclear transcription factor Y subunit B-3;	.	.	D7UAG5_VITVI	.	PF00808.20^CBFD_NFYB_HMF^Histone-like transcription factor (CBF/NF-Y) and archaeal histone	.	.	COG2036^Core component of nucleosome. Nucleosomes wrap and compact DNA into chromatin, limiting DNA accessibility to the cellular machineries which require DNA as a template. Histones thereby play a central role in transcription regulation, DNA repair, DNA replication and chromosomal stability. DNA accessibility is regulated via a complex set of post-translational modifications of histones, also …	KEGG:ath:AT4G14540	GO:0005634^cellular_component^nucleus`GO:0043565^molecular_function^sequence-specific DNA binding`GO:0003700^molecular_function^transcription factor activity, sequence-specific DNA binding`GO:0006351^biological_process^transcription, DNA-templated	.
E_H37803_c0_g3	0	0.429	0.357	5.871	1.314	4.223	0	0	0	0.182	2.01	0.627	0	0	0	6.441	2.268	4.733	0.856262	E_H37803_c0_g3	E_H37803_c0_g3_i4	.	.	.	E_H37803_c0_g3_i4.p1	.	.	.	.	A0A061DH84_THECC	.	.	.	.	.	.	.	.
E_H29602_c0_g1	11.434	7.506	9.685	14.772	12.604	12.45	10.947	9.96	10.839	8.134	6.676	8.475	7.446	7.415	6.656	14.932	16.621	16.812	0.856182	E_H29602_c0_g1	E_H29602_c0_g1_i4	CYN	CYNS_VITVI	Cyanate hydratase	E_H29602_c0_g1_i4.p1	CYNS_VITVI	Cyanate hydratase	.	.	A0A067KD26_JATCU	.	PF02560.11^Cyanate_lyase^Cyanate lyase C-terminal domain	.	.	COG1513^Catalyzes the reaction of cyanate with bicarbonate to produce ammonia and carbon dioxide (By similarity)	KEGG:vvi:100245884`KO:K01725	GO:0005829^cellular_component^cytosol`GO:0008824^molecular_function^cyanate hydratase activity`GO:0003677^molecular_function^DNA binding`GO:0009440^biological_process^cyanate catabolic process	GO:0009439^biological_process^cyanate metabolic process
E_H41202_c0_g9	13.321	16.141	14.135	24.895	24.156	25.096	19.054	16.502	19.352	16.504	16.682	17.242	11.679	13.093	12.349	19.919	28.274	25.574	0.855979	E_H41202_c0_g9	E_H41202_c0_g9_i1	SEU	SEUSS_ARATH	Transcriptional corepressor SEUSS;	E_H41202_c0_g9_i1.p1	SEUSS_ARATH	Transcriptional corepressor SEUSS;	.	.	M5VVI7_PRUPE	.	.	.	.	ENOG410XT7C^NA	KEGG:ath:AT1G43850	GO:0005654^cellular_component^nucleoplasm`GO:0060090^molecular_function^binding, bridging`GO:0003677^molecular_function^DNA binding`GO:0046982^molecular_function^protein heterodimerization activity`GO:0030154^biological_process^cell differentiation`GO:0006974^biological_process^cellular response to DNA damage stimulus`GO:0071217^biological_process^cellular response to external biotic stimulus`GO:…	.
E_H37631_c1_g5	2.396	2.505	2.134	14.835	2.113	7.028	0	0	0	0	0	0	0.921	2.643	1.524	9.479	15.349	15.347	0.855888	E_H37631_c1_g5	E_H37631_c1_g5_i1	.	.	.	.	.	.	.	.	.	.	.	.	.	.	.	.	.
E_H38665_c0_g2	7.37	6.631	7.282	6.881	11.446	10.284	5.109	5.117	5.837	7.407	5.757	7.864	5.478	3.72	3.368	14.923	16.529	18.277	0.855867	E_H38665_c0_g2	E_H38665_c0_g2_i16	PUP4	PUP4_ARATH	Probable purine permease 4;	E_H38665_c0_g2_i16.p1	PUP4_ARATH	Probable purine permease 4;	.	.	A0A072V6T6_MEDTR	.	PF16913.2^PUNUT^Purine nucleobase transmembrane transport	.	.	ENOG410YE7D^purine permease	KEGG:ath:AT1G30840	GO:0016021^cellular_component^integral component of membrane`GO:0016020^cellular_component^membrane`GO:0005345^molecular_function^purine nucleobase transmembrane transporter activity`GO:1904823^biological_process^purine nucleobase transmembrane transport`GO:0006863^biological_process^purine nucleobase transport	.
E_H32396_c2_g2	340.3	323.068	323.498	631.475	440.617	523.542	320.878	257.146	317.015	85.227	304.005	132.685	392.505	351.741	366.988	677.675	684.668	727.872	0.85579	E_H32396_c2_g2	E_H32396_c2_g2_i1	LTI65	LTI65_ARATH	Low-temperature-induced 65 kDa protein;	E_H32396_c2_g2_i1.p1	LTI65_ARATH	Low-temperature-induced 65 kDa protein;	.	.	V4S8K6_9ROSI	.	PF07918.8^CAP160^CAP160 repeat	.	.	ENOG410ZG4Y^low-temperature-induced 65	.	GO:0009738^biological_process^abscisic acid-activated signaling pathway`GO:0010150^biological_process^leaf senescence`GO:0009737^biological_process^response to abscisic acid`GO:0009409^biological_process^response to cold`GO:0009651^biological_process^response to salt stress`GO:0009414^biological_process^response to water deprivation	.
E_H32610_c0_g1	0	0.358	0.299	0.376	2.982	1.49	0	0	0	0	0	0	0.423	0	0.461	3.961	3.946	5.743	0.855629	E_H32610_c0_g1	E_H32610_c0_g1_i5	.	.	.	.	.	.	.	.	.	.	.	.	.	.	.	.	.
E_H33521_c0_g3	4.24	3.507	3.772	3.766	6.896	5.829	2.902	3.245	3.374	4.202	4.321	3.974	2.59	3.035	2.245	6.543	6.407	8.099	0.855382	E_H33521_c0_g3	E_H33521_c0_g3_i2	.	.	.	E_H33521_c0_g3_i2.p1	.	.	.	.	D7T0B9_VITVI	.	.	.	.	.	.	.	.
E_H40618_c0_g12	3.547	2.815	3.364	7.758	5.023	6.57	2.216	1.803	1.949	4.815	1.651	4.744	4.657	5.837	4.892	8.669	10.823	10.842	0.85538	E_H40618_c0_g12	E_H40618_c0_g12_i1	SRRM2	SRRM2_HUMAN	Serine/arginine repetitive matrix protein 2;	E_H40618_c0_g12_i1.p1	SRRM2_MOUSE	Serine/arginine repetitive matrix protein 2;	.	.	F6H2X4_VITVI	.	PF08312.9^cwf21^cwf21 domain	.	.	ENOG4111F3M^serine arginine repetitive matrix	KEGG:mmu:75956`KO:K13172	GO:0015030^cellular_component^Cajal body`GO:0071013^cellular_component^catalytic step 2 spliceosome`GO:0016607^cellular_component^nuclear speck`GO:0044822^molecular_function^poly(A) RNA binding`GO:0006397^biological_process^mRNA processing`GO:0008380^biological_process^RNA splicing	.
E_H37954_c0_g4	9.483	9.486	9.001	11.469	16.038	12.915	7.854	5.89	7.533	5.528	9.102	6.015	8.741	9.728	9.783	14.792	12.63	15.158	0.855117	E_H37954_c0_g4	E_H37954_c0_g4_i2	.	.	.	E_H37954_c0_g4_i2.p1	.	.	.	.	.	.	.	.	.	.	.	.	.
E_H34294_c0_g3	10.706	10.178	10.537	14.655	11.46	12.602	8.636	8.277	8.396	6.181	7.953	6.576	5.777	7.244	6.596	13.776	18.235	17.04	0.854831	E_H34294_c0_g3	E_H34294_c0_g3_i9	LIP5	LIP5_ARATH	Protein HOMOLOG OF MAMMALIAN LYST-INTERACTING PROTEIN 5	E_H34294_c0_g3_i9.p1	LIP5_ARATH	Protein HOMOLOG OF MAMMALIAN LYST-INTERACTING PROTEIN 5	.	.	A0A067L565_JATCU	.	PF04652.13^Vta1^Vta1 like	.	.	ENOG4111H3M^Vps20-associated 1 homolog (S. cerevisiae)	KEGG:ath:AT4G26750`KO:K12199	GO:0005737^cellular_component^cytoplasm`GO:0010008^cellular_component^endosome membrane`GO:0005771^cellular_component^multivesicular body`GO:0005634^cellular_component^nucleus`GO:0042803^molecular_function^protein homodimerization activity`GO:0009814^biological_process^defense response, incompatible interaction`GO:1900426^biological_process^positive regulation of defense response to bacterium`GO:…	.
E_H38115_c0_g2	24.797	18.264	20.783	120.262	133.59	124.119	17.707	11.934	19.701	4.013	5.168	4.66	2.515	5.103	2.927	45.981	98.29	79.307	0.854753	E_H38115_c0_g2	E_H38115_c0_g2_i4	SDR5	SDR5_ARATH	Short-chain dehydrogenase reductase 5;	E_H38115_c0_g2_i4.p1	SDR5_ARATH	Short-chain dehydrogenase reductase 5;	.	.	M5X616_PRUPE	.	PF00106.22^adh_short^short chain dehydrogenase`PF08659.7^KR^KR domain`PF01370.18^Epimerase^NAD dependent epimerase/dehydratase family`PF13561.3^adh_short_C2^Enoyl-(Acyl carrier protein) reductase	.	.	COG1028^Dehydrogenase reductase	KEGG:ath:AT3G29260	GO:0016491^molecular_function^oxidoreductase activity	GO:0003824^molecular_function^catalytic activity`GO:0050662^molecular_function^coenzyme binding
E_H34626_c1_g7	3.406	3.165	3.11	14.185	9.757	11.171	2.355	3.263	1.91	8.646	11.743	8.073	3.735	6.29	4.631	12.499	12.971	13.614	0.854628	E_H34626_c1_g7	E_H34626_c1_g7_i1	BLH6	BLH6_ARATH	BEL1-like homeodomain protein 6;	E_H34626_c1_g7_i1.p1	BLH6_ARATH	BEL1-like homeodomain protein 6;	.	.	F6I1B0_VITVI	.	PF07526.8^POX^Associated with HOX	.	.	ENOG410XPMQ^homeobox	KEGG:ath:AT4G34610	GO:0005634^cellular_component^nucleus`GO:0003700^molecular_function^transcription factor activity, sequence-specific DNA binding`GO:0044212^molecular_function^transcription regulatory region DNA binding`GO:0006351^biological_process^transcription, DNA-templated	.
E_H39089_c1_g2	73.323	34.469	61.768	567.602	13.749	281.859	26.986	21.156	29.706	17.494	49.27	20.396	9.612	11.98	10.665	404.672	567.239	514.763	0.854327	E_H39089_c1_g2	E_H39089_c1_g2_i2	TSJT1	TSJT1_TOBAC	Stem-specific protein TSJT1;	E_H39089_c1_g2_i2.p1	TSJT1_TOBAC	Stem-specific protein TSJT1;	.	.	M5WHA9_PRUPE	.	PF12481.5^DUF3700^Aluminium induced protein	.	.	.	.	.	.
E_H36786_c2_g5	2.749	2.878	3	6.49	8.429	6.832	4.744	2.473	6.835	2.875	3	3.012	3.561	3.157	3.609	6.431	8.583	8.604	0.854288	E_H36786_c2_g5	E_H36786_c2_g5_i3	At4g12770	AUXI2_ARATH	Auxilin-related protein 2;	E_H36786_c2_g5_i3.p1	AUXI2_ARATH	Auxilin-related protein 2;	.	.	F6H4D8_VITVI	.	.	.	.	ENOG410YGT5^UBA TS-N domain protein	.	GO:0005829^cellular_component^cytosol`GO:0005886^cellular_component^plasma membrane	.
E_H37462_c0_g6	0.424	0	0.488	1.026	2.473	1.715	0.261	0	0	0.646	0.445	0.736	1.145	1.652	1.022	2.461	2.369	2.861	0.854207	E_H37462_c0_g6	E_H37462_c0_g6_i6	.	.	.	.	.	.	.	.	.	.	.	.	.	.	.	.	.
E_H41617_c0_g3	0.749	0.175	0.393	1.425	0.904	1.359	0	0	0	0.04	0	0.05	0.548	1.04	0.662	2.013	3.18	3.089	0.854004	E_H41617_c0_g3	E_H41617_c0_g3_i1	.	.	.	.	.	.	.	.	.	.	.	.	.	.	.	.	.
E_H34127_c0_g1	6.84	5.518	5.564	15.767	10.711	14.049	6.421	3.915	6.069	10.956	5.068	7.78	4.283	8.101	5.954	19.397	9.864	14.901	0.85398	E_H34127_c0_g1	E_H34127_c0_g1_i4	MGP	IDD3_ARATH	Zinc finger protein MAGPIE	E_H34127_c0_g1_i4.p1	IDD3_ARATH	Zinc finger protein MAGPIE	.	.	F6HBI4_VITVI	.	PF12171.5^zf-C2H2_jaz^Zinc-finger double-stranded RNA-binding`PF12874.4^zf-met^Zinc-finger of C2H2 type`PF13912.3^zf-C2H2_6^C2H2-type zinc finger	.	.	COG5048^Zinc finger protein	KEGG:ath:AT1G03840	GO:0005634^cellular_component^nucleus`GO:0046872^molecular_function^metal ion binding`GO:0003700^molecular_function^transcription factor activity, sequence-specific DNA binding`GO:0044212^molecular_function^transcription regulatory region DNA binding`GO:0006355^biological_process^regulation of transcription, DNA-templated`GO:0006351^biological_process^transcription, DNA-templated	GO:0046872^molecular_function^metal ion binding
E_H22937_c0_g1	0	0	0	2.38	0	2.515	0	0	0	0	0	0	0	0	0	2.34	1.788	3.98	0.853949	E_H22937_c0_g1	E_H22937_c0_g1_i2	.	.	.	.	.	.	.	.	.	.	.	.	.	.	.	.	.
E_H36314_c1_g1	54.335	68.619	60.428	91.586	67.869	79.633	20.478	15.746	18.925	15.467	28.928	17.033	31.053	32.231	29.47	92.875	99.369	98.287	0.85385	E_H36314_c1_g1	E_H36314_c1_g1_i1	.	.	.	E_H36314_c1_g1_i1.p1	.	.	.	.	.	.	PF13963.3^Transpos_assoc^Transposase-associated domain	.	.	.	.	.	.
E_H35702_c2_g7	0	0	0	1.073	0	1.127	0	0	0	0	0	0	0	0	0	1.063	0.811	1.812	0.853628	E_H35702_c2_g7	E_H35702_c2_g7_i1	PLP8	PLP8_ARATH	Patatin-like protein 8;	.	.	.	.	.	.	.	.	.	.	COG3621^Patatin group	KEGG:ath:AT4G29800	GO:0016787^molecular_function^hydrolase activity`GO:0006952^biological_process^defense response`GO:0016042^biological_process^lipid catabolic process	.
E_H35762_c0_g1	19.235	17.994	18.053	28.011	32.698	29.58	19.688	18.391	18.848	25.722	24.233	25.667	27.542	25.513	25.36	30.974	32.8	35.96	0.85334	E_H35762_c0_g1	E_H35762_c0_g1_i15	At1g65660	SLU7A_ARATH	Pre-mRNA-splicing factor SLU7-A;	E_H35762_c0_g1_i15.p1	SLU7A_ARATH	Pre-mRNA-splicing factor SLU7-A;	.	.	B9I2T5_POPTR	.	PF11708.5^Slu7^Pre-mRNA splicing Prp18-interacting factor	.	.	ENOG410XPPP^SLU7 splicing factor homolog (S. cerevisiae)	KEGG:ath:AT1G65660`KO:K12819	GO:0005681^cellular_component^spliceosomal complex`GO:0003727^molecular_function^single-stranded RNA binding`GO:0008270^molecular_function^zinc ion binding`GO:0006397^biological_process^mRNA processing`GO:0008284^biological_process^positive regulation of cell proliferation`GO:0008380^biological_process^RNA splicing`GO:0000375^biological_process^RNA splicing, via transesterification reactions	.
E_H36690_c0_g3	9.384	6.87	8.753	15.407	17.988	13.46	7.316	9.479	8.047	7.34	14.787	9.278	11.305	10.315	11.948	16.209	16.511	15.842	0.853257	E_H36690_c0_g3	E_H36690_c0_g3_i2	.	.	.	.	.	.	.	.	.	.	.	.	.	.	.	.	.
E_H33552_c1_g1	10.056	10.814	10.96	13.919	20.03	17.028	8.958	10.458	8.474	6.835	15.591	8.977	9.488	10.058	8.741	16.172	16.557	18.109	0.853149	E_H33552_c1_g1	E_H33552_c1_g1_i4	GATA1	GATA1_ARATH	GATA transcription factor 1;	E_H33552_c1_g1_i4.p1	GATA1_ARATH	GATA transcription factor 1;	.	.	A0A067JC77_JATCU	.	PF00320.24^GATA^GATA zinc finger	.	.	COG5641^Transcription factor	KEGG:ath:AT3G24050	GO:0005634^cellular_component^nucleus`GO:0005667^cellular_component^transcription factor complex`GO:0003682^molecular_function^chromatin binding`GO:0000977^molecular_function^RNA polymerase II regulatory region sequence-specific DNA binding`GO:0001085^molecular_function^RNA polymerase II transcription factor binding`GO:0003700^molecular_function^transcription factor activity, sequence-specific DN…	GO:0003700^molecular_function^transcription factor activity, sequence-specific DNA binding`GO:0008270^molecular_function^zinc ion binding`GO:0043565^molecular_function^sequence-specific DNA binding`GO:0006355^biological_process^regulation of transcription, DNA-templated
E_H38582_c0_g1	14.543	13.923	14.018	31.064	19.083	23.926	10.105	18.855	11.15	15.945	24.046	17.912	12.675	13.583	12.149	25.968	29.362	30.119	0.852953	E_H38582_c0_g1	E_H38582_c0_g1_i15	SKIP35	SKI35_ARATH	Ankyrin repeat protein SKIP35;	E_H38582_c0_g1_i15.p2	SKI35_ARATH	Ankyrin repeat protein SKIP35;	.	.	B9T519_RICCO	.	.	.	.	ENOG4110YQV^F-box ankyrin repeat protein	KEGG:ath:AT3G59910	.	.
E_H33529_c3_g6	5.759	1.376	4.282	9.152	9.34	7.813	0	0	0	0	0	0	0.996	0.844	1.183	11.959	4.397	9.772	0.852655	E_H33529_c3_g6	E_H33529_c3_g6_i1	.	.	.	.	.	.	.	.	.	.	.	.	.	.	.	.	.
E_H33912_c4_g2	4.643	6.162	5.309	10.224	9.369	9.564	7.846	6.56	8.134	7.03	8.111	7.036	4.109	4.821	4.671	11.549	9.597	11.465	0.852619	E_H33912_c4_g2	E_H33912_c4_g2_i13	At4g26100	KC1D_ARATH	Casein kinase I isoform delta-like;	E_H33912_c4_g2_i13.p1	KC1D_ARATH	Casein kinase I isoform delta-like;	.	.	A0A061GRJ7_THECC	.	PF00069.22^Pkinase^Protein kinase domain`PF07714.14^Pkinase_Tyr^Protein tyrosine kinase	.	.	ENOG410XPGP^Casein Kinase	KEGG:ath:AT4G26100`KO:K02218	GO:0005737^cellular_component^cytoplasm`GO:0009506^cellular_component^plasmodesma`GO:0005524^molecular_function^ATP binding`GO:0004674^molecular_function^protein serine/threonine kinase activity`GO:0018105^biological_process^peptidyl-serine phosphorylation`GO:0016055^biological_process^Wnt signaling pathway	GO:0004672^molecular_function^protein kinase activity`GO:0005524^molecular_function^ATP binding`GO:0006468^biological_process^protein phosphorylation
E_H38214_c1_g7	31.157	21.309	25.619	63.466	20.178	38.57	14.171	9.479	12.565	15.204	26.142	15.795	12.576	16.128	12.67	65.378	85.089	82.089	0.852105	E_H38214_c1_g7	E_H38214_c1_g7_i1	LOG2	LOFG2_ARATH	Probable E3 ubiquitin-protein ligase LOG2;	E_H38214_c1_g7_i1.p1	LOFG2_ARATH	Probable E3 ubiquitin-protein ligase LOG2;	.	.	F6HR19_VITVI	.	.	.	.	ENOG410XRAE^RING finger	KEGG:ath:AT3G09770	GO:0005886^cellular_component^plasma membrane`GO:0016874^molecular_function^ligase activity`GO:0004842^molecular_function^ubiquitin-protein transferase activity`GO:0008270^molecular_function^zinc ion binding`GO:1901527^biological_process^abscisic acid-activated signaling pathway involved in stomatal movement`GO:0080144^biological_process^amino acid homeostasis`GO:0009737^biological_process^respon…	.
E_H34547_c1_g3	10.883	11.664	10.821	15.986	19.754	17.021	6.855	7.453	6.573	11.588	13.681	12.767	8.317	10.279	8.56	14.876	16.188	17.02	0.852063	E_H34547_c1_g3	E_H34547_c1_g3_i8	CPK9	CDPK9_ARATH	Calcium-dependent protein kinase 9;	E_H34547_c1_g3_i8.p1	CDPK9_ARATH	Calcium-dependent protein kinase 9;	.	.	M9VR20_9ROSI	.	PF00069.22^Pkinase^Protein kinase domain`PF07714.14^Pkinase_Tyr^Protein tyrosine kinase	.	.	ENOG410XRMJ^calcium-dependent protein kinase	KEGG:ath:AT3G20410`KO:K13412	GO:0005737^cellular_component^cytoplasm`GO:0005886^cellular_component^plasma membrane`GO:0005524^molecular_function^ATP binding`GO:0005509^molecular_function^calcium ion binding`GO:0009931^molecular_function^calcium-dependent protein serine/threonine kinase activity`GO:0005516^molecular_function^calmodulin binding`GO:0004683^molecular_function^calmodulin-dependent protein kinase activity`GO:00097…	GO:0004672^molecular_function^protein kinase activity`GO:0005524^molecular_function^ATP binding`GO:0006468^biological_process^protein phosphorylation
E_H41470_c4_g1	7.349	6.115	6.678	8.791	9.623	8.729	5.639	5.495	5.769	6.249	8.183	6.902	8.79	7.526	7.397	11.456	9.339	10.703	0.851916	E_H41470_c4_g1	E_H41470_c4_g1_i1	VPS20.2	VP202_ARATH	Vacuolar protein sorting-associated protein 20 homolog 2;	E_H41470_c4_g1_i1.p1	VP202_ARATH	Vacuolar protein sorting-associated protein 20 homolog 2;	.	.	B9H4L4_POPTR	.	PF03357.18^Snf7^Snf7	.	.	ENOG4111HN3^Charged multivesicular body protein	KEGG:ath:AT5G09260`KO:K12195	GO:0005829^cellular_component^cytosol`GO:0000815^cellular_component^ESCRT III complex`GO:0005770^cellular_component^late endosome`GO:0005886^cellular_component^plasma membrane`GO:0070676^biological_process^intralumenal vesicle formation`GO:0015031^biological_process^protein transport`GO:0007034^biological_process^vacuolar transport	GO:0007034^biological_process^vacuolar transport
E_H32982_c1_g3	590.409	618.195	613.833	2080.04	329.361	1235.09	163.827	50.056	151.527	30.086	281.552	74.491	298.824	370.622	291.369	1909.9	1765.43	2001.24	0.851873	E_H32982_c1_g3	E_H32982_c1_g3_i5	DHN2	DHN2_HORVU	Dehydrin DHN2;	E_H32982_c1_g3_i5.p2	DHN2_HORVU	Dehydrin DHN2;	.	.	J9PZX2_MALDO	.	PF00257.16^Dehydrin^Dehydrin`PF00257.16^Dehydrin^Dehydrin	.	.	.	.	GO:0006950^biological_process^response to stress`GO:0009415^biological_process^response to water	GO:0006950^biological_process^response to stress`GO:0009415^biological_process^response to water
E_H34776_c0_g9	4.459	1.01	2.491	8.932	5.066	7.057	0	0	0	0	0	0	0	0	0	4.418	15.183	11.267	0.851682	E_H34776_c0_g9	E_H34776_c0_g9_i1	.	.	.	.	.	.	.	.	.	.	.	.	.	.	.	.	.
E_H32047_c0_g2	0.791	0	0	3.382	1.448	2.776	0	0	0	0	0	0	0	0	0	2.069	7.384	5.871	0.851681	E_H32047_c0_g2	E_H32047_c0_g2_i2	.	.	.	.	.	.	.	.	.	.	.	.	.	.	.	.	.
E_H37848_c2_g2	1.258	2.155	1.631	3.304	7.072	5.08	0.678	0	0.349	0.397	0	0.201	1.245	0.6	1.604	4.232	12.593	9.376	0.851609	E_H37848_c2_g2	E_H37848_c2_g2_i2	NAR2.1	NAR21_ORYSJ	High-affinity nitrate transporter-activating protein 2.1;	E_H37848_c2_g2_i2.p1	NAR21_ORYSJ	High-affinity nitrate transporter-activating protein 2.1;	.	.	A0A068UWV6_COFCA	.	PF16974.2^NAR2^High-affinity nitrate transporter accessory	.	.	ENOG4111P96^Nitrate transporter	KEGG:osa:4329861	GO:0016021^cellular_component^integral component of membrane`GO:0005886^cellular_component^plasma membrane`GO:0015112^molecular_function^nitrate transmembrane transporter activity`GO:0042128^biological_process^nitrate assimilation`GO:0015706^biological_process^nitrate transport`GO:0010167^biological_process^response to nitrate	GO:0010167^biological_process^response to nitrate`GO:0015706^biological_process^nitrate transport
E_H39263_c0_g1	0.509	0.978	0.961	6.286	0.933	3.161	0.434	0.481	0.679	0.842	2.254	1.18	1.644	1.15	0.902	7.289	5.135	7.446	0.851524	E_H39263_c0_g1	E_H39263_c0_g1_i1	CRK5	CAMK5_ARATH	CDPK-related kinase 5;	E_H39263_c0_g1_i1.p1	CAMK5_ARATH	CDPK-related kinase 5;	.	.	M5W2H5_PRUPE	.	PF00069.22^Pkinase^Protein kinase domain	.	.	ENOG410XRMJ^calcium-dependent protein kinase	KEGG:ath:AT3G50530`KO:K00924	GO:0016020^cellular_component^membrane`GO:0005524^molecular_function^ATP binding`GO:0046872^molecular_function^metal ion binding`GO:0004674^molecular_function^protein serine/threonine kinase activity	GO:0004672^molecular_function^protein kinase activity`GO:0005524^molecular_function^ATP binding`GO:0006468^biological_process^protein phosphorylation
E_H32281_c1_g8	8.233	18.55	10.894	19.853	16.667	17.385	11.052	12.089	11.179	7.01	11.686	8.107	5.354	3.855	4.41	28.01	29.371	29.396	0.851489	E_H32281_c1_g8	E_H32281_c1_g8_i1	abhd17c	AB17C_DANRE	Protein ABHD17C	E_H32281_c1_g8_i1.p1	AB17B_XENLA	Protein ABHD17B	.	.	G7KS01_MEDTR	.	.	.	.	.	KEGG:xla:446585`KEGG:xla:447065	GO:0005576^cellular_component^extracellular region`GO:0016787^molecular_function^hydrolase activity	.
E_H36741_c2_g3	0.671	0.771	0.692	1.331	3.978	2.994	0	0	0	0	0	0	0.199	0.795	0.621	2.396	2.148	2.188	0.85145	E_H36741_c2_g3	E_H36741_c2_g3_i1	.	.	.	.	.	.	.	.	.	.	.	.	.	.	.	.	.
E_H30269_c0_g1	18.833	17.31	18.766	29.482	32.712	30.866	17.498	27.578	19.487	26.631	28.368	27.717	21.316	22.16	19.987	30.75	39.401	38.842	0.851362	E_H30269_c0_g1	E_H30269_c0_g1_i2	FIS1A	FIS1A_ARATH	Mitochondrial fission 1 protein A;	E_H30269_c0_g1_i2.p1	FIS1A_ARATH	Mitochondrial fission 1 protein A;	.	.	M1D380_SOLTU	.	PF14852.3^Fis1_TPR_N^Fis1 N-terminal tetratricopeptide repeat`PF14853.3^Fis1_TPR_C^Fis1 C-terminal tetratricopeptide repeat`PF07719.14^TPR_2^Tetratricopeptide repeat`PF13181.3^TPR_8^Tetratricopeptide repeat	.	.	ENOG4111PPH^fission 1	KEGG:ath:AT3G57090`KO:K17969	GO:0009507^cellular_component^chloroplast`GO:0016021^cellular_component^integral component of membrane`GO:0005741^cellular_component^mitochondrial outer membrane`GO:0005739^cellular_component^mitochondrion`GO:0005778^cellular_component^peroxisomal membrane`GO:0005777^cellular_component^peroxisome`GO:0000266^biological_process^mitochondrial fission`GO:0007005^biological_process^mitochondrion organ…	GO:0005515^molecular_function^protein binding
E_H36662_c0_g3	11.554	8.746	9.379	14.318	18.469	15.698	8.914	5.89	6.651	6.336	8.685	5.731	8.218	13.937	9.242	13.814	19.682	17.951	0.851166	E_H36662_c0_g3	E_H36662_c0_g3_i1	CLC2	CLC2_ARATH	Clathrin light chain 2;	.	.	.	.	.	.	.	.	.	.	ENOG410YMJV^Clathrin is the major protein of the polyhedral coat of coated pits and vesicles	KEGG:ath:AT2G40060	GO:0009504^cellular_component^cell plate`GO:0009941^cellular_component^chloroplast envelope`GO:0030132^cellular_component^clathrin coat of coated pit`GO:0030130^cellular_component^clathrin coat of trans-Golgi network vesicle`GO:0030125^cellular_component^clathrin vesicle coat`GO:0005856^cellular_component^cytoskeleton`GO:0009524^cellular_component^phragmoplast`GO:0005886^cellular_component^plasma…	.
E_H37507_c0_g1	33.997	21.961	28.226	54.111	54.388	52.8	28.107	18.511	27.631	18.881	34.771	23.893	37.004	44.125	39.153	45.841	60.954	56.356	0.851163	E_H37507_c0_g1	E_H37507_c0_g1_i1	UBA2B	UBA2B_ARATH	UBP1-associated protein 2B;	E_H37507_c0_g1_i1.p1	UBA2B_ARATH	UBP1-associated protein 2B;	.	.	A0A067JQZ6_JATCU	.	.	.	.	COG0724^Rna-binding protein	KEGG:ath:AT2G41060`KO:K12741	GO:0005634^cellular_component^nucleus`GO:0000166^molecular_function^nucleotide binding`GO:0003723^molecular_function^RNA binding`GO:0008219^biological_process^cell death`GO:0006952^biological_process^defense response`GO:0009693^biological_process^ethylene biosynthetic process`GO:0010150^biological_process^leaf senescence	.
E_H35088_c0_g3	13.123	8.643	11.644	33.444	34.118	31.673	4.11	0	2.85	9.595	13.322	11.386	1.793	4.907	2.827	22.063	20.023	22.604	0.851154	E_H35088_c0_g3	E_H35088_c0_g3_i3	PLP3	PLP3_ARATH	Patatin-like protein 3;	E_H35088_c0_g3_i3.p1	PLP3_ARATH	Patatin-like protein 3;	.	.	A0A068U1Q0_COFCA	.	.	.	.	COG3621^Patatin group	KEGG:ath:AT4G37050	GO:0005737^cellular_component^cytoplasm`GO:0016020^cellular_component^membrane`GO:0047372^molecular_function^acylglycerol lipase activity`GO:0004620^molecular_function^phospholipase activity`GO:0006952^biological_process^defense response`GO:0016042^biological_process^lipid catabolic process`GO:0009737^biological_process^response to abscisic acid	.
E_H32982_c1_g2	118.832	120.931	117.36	496.597	77.534	303.554	65.249	15.746	60.964	15.831	86.697	21.517	66.862	66.432	61.946	380.251	375.609	397.713	0.851068	E_H32982_c1_g2	E_H32982_c1_g2_i2	.	.	.	.	.	.	.	.	.	.	.	.	.	.	.	.	.
E_H38115_c0_g1	17.78	29.69	19.16	149.815	112.126	129.221	25.578	16.966	27.631	4.754	2.57	4.317	1.619	8.162	4.25	52.999	104.578	84.178	0.851048	E_H38115_c0_g1	E_H38115_c0_g1_i6	SILD	SILD_FORIN	Secoisolariciresinol dehydrogenase;	E_H38115_c0_g1_i6.p1	SILD_FORIN	Secoisolariciresinol dehydrogenase;	.	.	A0A061EE58_THECC	.	PF13561.3^adh_short_C2^Enoyl-(Acyl carrier protein) reductase`PF00106.22^adh_short^short chain dehydrogenase	.	.	.	.	GO:0016491^molecular_function^oxidoreductase activity	.
E_H41896_c1_g1	35.58	25.881	30.316	53.156	31.695	44.05	20.035	27.767	22.318	16.464	14.801	17.736	14.418	19.664	14.013	49.634	74.598	67.931	0.851041	E_H41896_c1_g1	E_H41896_c1_g1_i10	At4g26340	FDL27_ARATH	F-box/FBD/LRR-repeat protein At4g26340;	E_H41896_c1_g1_i10.p1	FDL27_ARATH	F-box/FBD/LRR-repeat protein At4g26340;	.	.	B9RAY0_RICCO	.	.	.	.	ENOG410Z7P5^F-box domain	KEGG:ath:AT4G26340	.	.
E_H41962_c2_g2	1.661	2.043	2.017	6.631	4.988	6.228	0.33	1.185	0.368	0.619	5.025	1.339	1.145	5.164	1.704	8.417	5.633	6.277	0.85085	E_H41962_c2_g2	E_H41962_c2_g2_i8	RPM1	RPM1_ARATH	Disease resistance protein RPM1;	E_H41962_c2_g2_i8.p1	RPM1_ARATH	Disease resistance protein RPM1;	.	.	F6I005_VITVI	.	PF00931.19^NB-ARC^NB-ARC domain	.	.	COG4886^leucine Rich Repeat	KEGG:ath:AT3G07040`KO:K13457	GO:0012505^cellular_component^endomembrane system`GO:0019897^cellular_component^extrinsic component of plasma membrane`GO:0005886^cellular_component^plasma membrane`GO:0043531^molecular_function^ADP binding`GO:0005524^molecular_function^ATP binding`GO:0000166^molecular_function^nucleotide binding`GO:0009626^biological_process^plant-type hypersensitive response	GO:0043531^molecular_function^ADP binding
E_H40426_c0_g6	3.406	4.111	3.867	6.302	6.747	6.635	1.929	1.837	1.92	5.32	3.359	4.986	5.454	4.846	4.972	7.019	7.993	7.97	0.850768	E_H40426_c0_g6	E_H40426_c0_g6_i2	.	.	.	E_H40426_c0_g6_i2.p1	.	.	.	.	D7SK46_VITVI	.	.	.	.	.	.	.	.
E_H32982_c1_g1	35.481	54.077	43.402	214.448	26.184	120.529	10.635	7.538	12.594	3.663	58.372	15.77	16.908	20.839	20.188	151.056	185.352	182.941	0.850743	E_H32982_c1_g1	E_H32982_c1_g1_i1	DHN1	DHN1_HORVU	Dehydrin DHN1;	.	.	.	.	.	.	.	.	.	.	.	.	GO:0006950^biological_process^response to stress`GO:0009415^biological_process^response to water	.
E_H40088_c3_g5	2.169	1.813	1.915	3.257	2.381	3.038	2.25	0.601	2.084	0.956	1.077	0.97	0.548	1.346	0.962	3.654	4.351	4.188	0.85073	E_H40088_c3_g5	E_H40088_c3_g5_i4	At1g01540	Y1154_ARATH	Probable serine/threonine-protein kinase At1g01540;	E_H40088_c3_g5_i4.p1	Y1154_ARATH	Probable serine/threonine-protein kinase At1g01540;	.	.	A0A068UKF7_COFCA	.	PF00069.22^Pkinase^Protein kinase domain`PF07714.14^Pkinase_Tyr^Protein tyrosine kinase	.	.	COG0515^Serine Threonine protein kinase	KEGG:ath:AT1G01540	GO:0016021^cellular_component^integral component of membrane`GO:0005886^cellular_component^plasma membrane`GO:0005524^molecular_function^ATP binding`GO:0004674^molecular_function^protein serine/threonine kinase activity`GO:0046777^biological_process^protein autophosphorylation	GO:0004672^molecular_function^protein kinase activity`GO:0005524^molecular_function^ATP binding`GO:0006468^biological_process^protein phosphorylation
E_H37123_c3_g3	1.442	0.541	1.07	7.288	0.601	3.896	0	0	0	0	1.938	0.234	0.498	0.245	0.401	4.698	7.735	7.624	0.850709	E_H37123_c3_g3	E_H37123_c3_g3_i3	GAE2	GAE2_ARATH	UDP-glucuronate 4-epimerase 2;	.	.	.	.	.	.	.	.	.	.	COG0451^Nad-dependent epimerase dehydratase	KEGG:ath:AT1G02000`KO:K08679	GO:0032580^cellular_component^Golgi cisterna membrane`GO:0016021^cellular_component^integral component of membrane`GO:0050662^molecular_function^coenzyme binding`GO:0050378^molecular_function^UDP-glucuronate 4-epimerase activity`GO:0005975^biological_process^carbohydrate metabolic process	.
E_H35967_c2_g1	2.961	2.632	2.847	4.65	4.296	4.491	2.363	0	2.084	1.737	0	2.711	1.145	1.603	1.484	4.651	8.297	7.366	0.850477	E_H35967_c2_g1	E_H35967_c2_g1_i7	.	.	.	.	.	.	.	.	.	.	.	.	.	.	.	.	.
E_H37417_c0_g3	23.433	20.586	21.905	55.849	44.723	50.816	19.775	12.793	18.789	38.193	32.014	36.735	16.709	19.689	16.74	38.086	46.168	45.762	0.850261	E_H37417_c0_g3	E_H37417_c0_g3_i5	PGM1	PGMC_MESCR	Phosphoglucomutase, cytoplasmic;	E_H37417_c0_g3_i5.p1	PGMC_MESCR	Phosphoglucomutase, cytoplasmic;	.	.	M5XDI1_PRUPE	.	PF02879.13^PGM_PMM_II^Phosphoglucomutase/phosphomannomutase, alpha/beta/alpha domain II`PF02880.13^PGM_PMM_III^Phosphoglucomutase/phosphomannomutase, alpha/beta/alpha domain III`PF00408.17^PGM_PMM_IV^Phosphoglucomutase/phosphomannomutase, C-terminal domain	.	.	.	.	GO:0005737^cellular_component^cytoplasm`GO:0000287^molecular_function^magnesium ion binding`GO:0004614^molecular_function^phosphoglucomutase activity`GO:0006006^biological_process^glucose metabolic process	GO:0005975^biological_process^carbohydrate metabolic process`GO:0016868^molecular_function^intramolecular transferase activity, phosphotransferases`GO:0071704^biological_process^organic substance metabolic process
E_H34624_c0_g3	8.035	4.469	6.394	17.34	18.306	19.187	7.672	8.019	6.903	8.053	13.997	10.14	4.756	5.531	4.831	10.989	23.231	16.634	0.850127	E_H34624_c0_g3	E_H34624_c0_g3_i1	VPS37-1	VP371_ARATH	Vacuolar protein-sorting-associated protein 37 homolog 1;	E_H34624_c0_g3_i1.p1	VP372_ARATH	Vacuolar protein-sorting-associated protein 37 homolog 2;	.	.	M5VQZ7_PRUPE	.	PF07200.10^Mod_r^Modifier of rudimentary (Mod(r)) protein	.	.	ENOG4111UJN^vacuolar protein sorting 37 homolog	KEGG:ath:AT2G36680`KO:K12185	GO:0000813^cellular_component^ESCRT I complex`GO:0015031^biological_process^protein transport	.
E_H33301_c1_g3	17.172	14.169	16.254	41.554	32.338	34.58	17.811	17.034	17.994	22.059	33.708	23.935	12.75	12.971	12.048	27.674	42.867	38.693	0.850071	E_H33301_c1_g3	E_H33301_c1_g3_i9	PDX1	PDX1_HEVBR	Probable pyridoxal 5'-phosphate synthase subunit PDX1;	E_H33301_c1_g3_i9.p1	PDX1_HEVBR	Probable pyridoxal 5'-phosphate synthase subunit PDX1;	.	.	B9SI31_RICCO	.	PF01680.14^SOR_SNZ^SOR/SNZ family`PF05690.11^ThiG^Thiazole biosynthesis protein ThiG	.	.	.	.	GO:0036381^molecular_function^pyridoxal 5'-phosphate synthase (glutamine hydrolysing) activity`GO:0042823^biological_process^pyridoxal phosphate biosynthetic process`GO:0042819^biological_process^vitamin B6 biosynthetic process	GO:0042819^biological_process^vitamin B6 biosynthetic process`GO:0042823^biological_process^pyridoxal phosphate biosynthetic process
E_H36487_c1_g3	3.668	2.385	1.828	20.143	4.43	11.658	0	0	0	0	0	0	1.917	2.802	0.982	9.414	12.915	12.386	0.849974	E_H36487_c1_g3	E_H36487_c1_g3_i7	.	.	.	.	.	.	.	.	.	.	.	.	.	.	.	.	.
E_H35745_c0_g3	12.098	14.94	14.397	46.055	35.284	37.131	10.791	19.129	17.005	11.663	17.055	17.108	11.38	26.945	12.971	45.738	100.577	66.495	0.849877	E_H35745_c0_g3	E_H35745_c0_g3_i5	.	.	.	.	.	.	.	.	.	.	.	.	.	.	.	.	.
E_H37600_c0_g3	5.576	0	3.619	21.208	10.52	13.685	0.782	1.786	0.611	5.562	5.326	4.852	4.159	9.349	3.629	15.137	10.62	13.149	0.849857	E_H37600_c0_g3	E_H37600_c0_g3_i1	ACO3	ACCH3_SOLLC	1-aminocyclopropane-1-carboxylate oxidase homolog;	E_H37600_c0_g3_i1.p1	.	.	.	.	.	.	.	.	.	.	.	.	.
E_H33373_c0_g2	0.254	0.986	0.466	3.679	1.258	2.224	0.07	0.395	0	0.552	2.728	1.18	0.324	0.722	0.561	2.973	4.591	4.069	0.849789	E_H33373_c0_g2	E_H33373_c0_g2_i5	.	.	.	E_H33373_c0_g2_i5.p1	.	.	.	.	B9IB16_POPTR	.	.	.	.	.	.	.	.
E_H34160_c0_g3	6.544	7.14	6.969	13.637	19.86	17.239	5.448	6.834	5.08	10.7	12.389	11.763	9.114	7.709	8.781	12.36	16.548	15.644	0.849783	E_H34160_c0_g3	E_H34160_c0_g3_i1	PPP6R1	PP6R1_HUMAN	Serine/threonine-protein phosphatase 6 regulatory subunit 1;	E_H34160_c0_g3_i1.p1	.	.	.	.	V4RT64_9ROSI	.	.	.	.	.	.	.	.
E_H33849_c1_g6	0	0.596	0	1.425	1.47	1.635	0	0.601	0	0.162	1.507	0	0	0	0	1.202	2.996	1.97	0.849724	E_H33849_c1_g6	E_H33849_c1_g6_i1	.	.	.	E_H33849_c1_g6_i1.p1	.	.	.	.	V4UVH2_9ROSI	.	.	.	.	.	.	.	.
E_H37811_c0_g1	4.268	4.516	4.61	18.632	1.844	9.848	1.286	0	0.504	1.805	1.967	2.376	1.469	3.634	1.864	15.846	21.258	19.129	0.849617	E_H37811_c0_g1	E_H37811_c0_g1_i6	.	.	.	.	.	.	.	.	.	.	.	.	.	.	.	.	.
E_H38490_c0_g5	7.229	7.538	8.091	11.117	11.827	10.626	6.36	6.319	5.681	6.888	7.695	6.885	5.329	4.98	5.493	8.007	11.431	10.653	0.849587	E_H38490_c0_g5	E_H38490_c0_g5_i1	At2g02160	C3H17_ARATH	Zinc finger CCCH domain-containing protein 17;	E_H38490_c0_g5_i1.p1	C3H17_ARATH	Zinc finger CCCH domain-containing protein 17;	.	.	W9RM47_9ROSA	.	PF15663.2^zf-CCCH_3^Zinc-finger containing family`PF14608.3^zf-CCCH_2^RNA-binding, Nab2-type zinc finger`PF14608.3^zf-CCCH_2^RNA-binding, Nab2-type zinc finger`PF00642.21^zf-CCCH^Zinc finger C-x8-C-x5-C-x3-H type (and similar)`PF14608.3^zf-CCCH_2^RNA-binding, Nab2-type zinc finger	.	.	ENOG41101ZI^chromosome 12 open reading frame 50	KEGG:ath:AT2G02160	GO:0003677^molecular_function^DNA binding`GO:0046872^molecular_function^metal ion binding	GO:0046872^molecular_function^metal ion binding
E_H31130_c1_g1	7.236	4.23	5.935	64.155	2.699	29.921	11.59	2.885	10.781	3.771	10.509	5.404	1.619	2.741	2.185	69.572	86.417	82.802	0.84945	E_H31130_c1_g1	E_H31130_c1_g1_i4	IRX15-L	IX15L_ARATH	Protein IRX15-LIKE;	E_H31130_c1_g1_i4.p1	IX15L_ARATH	Protein IRX15-LIKE;	.	.	W9S8P1_9ROSA	.	PF04669.10^Polysacc_synt_4^Polysaccharide biosynthesis	.	.	ENOG410YAEW^Plant-specific domain TIGR01627 family protein	KEGG:ath:AT5G67210	GO:0005794^cellular_component^Golgi apparatus`GO:0000139^cellular_component^Golgi membrane`GO:0016021^cellular_component^integral component of membrane`GO:0009834^biological_process^plant-type secondary cell wall biogenesis`GO:0045492^biological_process^xylan biosynthetic process	.
E_H31494_c0_g1	1.696	1.026	1.202	12.126	0.671	5.56	1.52	0.687	1.008	0.896	1.464	0.962	0.598	0.71	0.682	13.227	9.246	10.861	0.849378	E_H31494_c0_g1	E_H31494_c0_g1_i2	.	.	.	E_H31494_c0_g1_i2.p1	.	.	.	.	F6H081_VITVI	.	.	.	.	.	.	.	.
E_H37759_c3_g1	23.744	16.213	18.606	49.978	32.458	43.563	23.189	2.146	21.64	39.162	19.18	32.058	7.869	11.099	9.803	43.921	58.945	53.624	0.849271	E_H37759_c3_g1	E_H37759_c3_g1_i2	PED1	THIK2_ARATH	3-ketoacyl-CoA thiolase 2, peroxisomal;	.	.	.	.	.	.	.	.	.	.	COG0183^acetyl-coa acetyltransferase	KEGG:ath:AT2G33150`KO:K07513	GO:0009507^cellular_component^chloroplast`GO:0009514^cellular_component^glyoxysome`GO:0016020^cellular_component^membrane`GO:0005739^cellular_component^mitochondrion`GO:0005730^cellular_component^nucleolus`GO:0005777^cellular_component^peroxisome`GO:0005774^cellular_component^vacuolar membrane`GO:0003988^molecular_function^acetyl-CoA C-acyltransferase activity`GO:0006635^biological_process^fatty …	.
E_H36669_c0_g3	1.145	1.232	1.063	1.996	3.335	2.849	0	0	0	0	0	0	0.623	0.954	0.902	2.386	2.065	2.347	0.849254	E_H36669_c0_g3	E_H36669_c0_g3_i3	.	.	.	.	.	.	.	.	.	.	.	.	.	.	.	.	.
E_H34391_c0_g2	0.657	0.994	0.801	4.141	33.263	19.47	0.886	0.326	1.173	0.189	0.445	0.343	0	0.147	0.12	15.025	21.157	18.277	0.849005	E_H34391_c0_g2	E_H34391_c0_g2_i2	SHT	SHT_ARATH	Spermidine hydroxycinnamoyl transferase;	E_H34391_c0_g2_i2.p1	SHT_ARATH	Spermidine hydroxycinnamoyl transferase;	.	.	H9DUD7_CAMSI	.	PF02458.12^Transferase^Transferase family	.	.	ENOG410YUQM^shikimate quinate hydroxycinnamoyltransferase-like	KEGG:ath:AT2G19070	GO:0050734^molecular_function^hydroxycinnamoyltransferase activity`GO:0016410^molecular_function^N-acyltransferase activity`GO:0080074^molecular_function^spermidine:caffeoyl CoA N-acyltransferase activity`GO:0080073^molecular_function^spermidine:coumaroyl CoA N-acyltransferase activity`GO:0080075^molecular_function^spermidine:feruloyl CoA N-acyltransferase activity`GO:0080072^molecular_function^s…	GO:0016747^molecular_function^transferase activity, transferring acyl groups other than amino-acyl groups
E_H38945_c0_g5	1.717	1.105	1.114	5.824	6.147	5.349	2.58	2.232	2.123	5.959	5.513	5.036	3.113	3.977	2.807	8.025	8.61	8.327	0.848998	E_H38945_c0_g5	E_H38945_c0_g5_i1	.	.	.	E_H38945_c0_g5_i1.p1	.	.	.	.	A0A067KU05_JATCU	.	.	.	.	.	.	.	.
E_H39420_c1_g1	4.035	3.435	3.758	4.407	4.797	3.939	2.294	1.631	2.753	3.165	2.196	3.581	2.415	3.463	2.546	6.59	5.725	6.653	0.848956	E_H39420_c1_g1	E_H39420_c1_g1_i4	Cog5	COG5_MOUSE	Conserved oligomeric Golgi complex subunit 5;	E_H39420_c1_g1_i4.p1	COG5_MOUSE	Conserved oligomeric Golgi complex subunit 5;	.	.	E0CU34_VITVI	.	.	.	.	ENOG410XWH0^Component of oligomeric golgi complex 5	KEGG:mmu:238123	GO:0005829^cellular_component^cytosol`GO:0005794^cellular_component^Golgi apparatus`GO:0000139^cellular_component^Golgi membrane`GO:0017119^cellular_component^Golgi transport complex`GO:0016020^cellular_component^membrane`GO:0005654^cellular_component^nucleoplasm`GO:0048219^biological_process^inter-Golgi cisterna vesicle-mediated transport`GO:0006891^biological_process^intra-Golgi vesicle-mediate…	.
E_H34115_c0_g4	0.516	0.151	0.422	4.298	0	1.824	0.261	0.12	0.339	0.189	0.244	0.259	0.324	0.049	0.16	3.831	3.918	3.98	0.848884	E_H34115_c0_g4	E_H34115_c0_g4_i1	At1g78530	Y1853_ARATH	Receptor-like serine/threonine-protein kinase At1g78530;	E_H34115_c0_g4_i1.p2	Y1853_ARATH	Receptor-like serine/threonine-protein kinase At1g78530;	.	.	E0CRZ0_VITVI	.	PF00069.22^Pkinase^Protein kinase domain`PF07714.14^Pkinase_Tyr^Protein tyrosine kinase	.	.	COG0515^Serine Threonine protein kinase	KEGG:ath:AT1G78530	GO:0016021^cellular_component^integral component of membrane`GO:0005886^cellular_component^plasma membrane`GO:0005524^molecular_function^ATP binding`GO:0004674^molecular_function^protein serine/threonine kinase activity	GO:0004672^molecular_function^protein kinase activity`GO:0005524^molecular_function^ATP binding`GO:0006468^biological_process^protein phosphorylation
E_H35662_c0_g7	3.491	5.089	3.779	17.763	8.627	12.617	2.216	6.474	2.172	3.885	10.624	5.095	9.687	10.927	9.623	18.055	21.157	20.891	0.84876	E_H35662_c0_g7	E_H35662_c0_g7_i7	PIAL2	PIAL2_ARATH	E4 SUMO-protein ligase PIAL2	E_H35662_c0_g7_i7.p1	.	.	.	.	F6HUN6_VITVI	.	.	.	.	.	.	.	.
E_H38076_c0_g2	5.088	6.639	5.862	11.203	5.398	8.133	5.456	1.391	3.81	4.956	3.532	3.932	2.092	1.481	1.544	18.008	15.119	17.436	0.848607	E_H38076_c0_g2	E_H38076_c0_g2_i2	.	.	.	E_H38076_c0_g2_i2.p1	.	.	.	.	A0A061FCE7_THECC	.	.	.	.	.	.	.	.
E_H41813_c0_g1	0.791	0.859	1.034	13.684	3.123	10.974	0	0	0	0	0	0	1.021	2.337	1.163	30.992	12.427	23.564	0.848574	E_H41813_c0_g1	E_H41813_c0_g1_i1	.	.	.	.	.	.	.	.	.	.	.	.	.	.	.	.	.
E_H37654_c0_g2	3.936	2.202	3.139	4.501	4.409	4.237	1.981	1.236	1.474	2.72	2.771	2.895	2.042	4.246	2.566	6.031	5.052	5.535	0.848377	E_H37654_c0_g2	E_H37654_c0_g2_i22	LPP2	LPP2_ARATH	Lipid phosphate phosphatase 2;	E_H37654_c0_g2_i22.p1	LPP2_ARATH	Lipid phosphate phosphatase 2;	.	.	M5XN21_PRUPE	.	PF01569.18^PAP2^PAP2 superfamily	.	.	COG0671^PHOsphatase	KEGG:ath:AT1G15080	GO:0005887^cellular_component^integral component of plasma membrane`GO:0005886^cellular_component^plasma membrane`GO:0003993^molecular_function^acid phosphatase activity`GO:0008195^molecular_function^phosphatidate phosphatase activity`GO:0046839^biological_process^phospholipid dephosphorylation`GO:0006644^biological_process^phospholipid metabolic process	.
E_H33647_c1_g4	0	0.525	0.43	3.351	4.946	4.695	0	0	0	0	0	0	0	1.909	0.702	1.156	4.37	3.733	0.848306	E_H33647_c1_g4	E_H33647_c1_g4_i7	.	.	.	.	.	.	.	.	.	.	.	.	.	.	.	.	.
E_H32226_c1_g1	9.808	7.808	9.394	17.387	9.694	11.672	7.09	0.962	6.409	0.72	3.201	1.313	1.295	2.19	1.443	20.637	19.101	21.218	0.848074	E_H32226_c1_g1	E_H32226_c1_g1_i15	.	.	.	E_H32226_c1_g1_i15.p1	.	.	.	.	B9SFD6_RICCO	.	PF00564.21^PB1^PB1 domain	.	.	.	.	.	GO:0005515^molecular_function^protein binding
E_H32396_c2_g1	221.107	226.515	223.171	408.51	315.548	348.156	210.319	197.955	214.575	58.117	241.01	96.995	279.948	216.894	252.557	423.92	445.441	458.248	0.847927	E_H32396_c2_g1	E_H32396_c2_g1_i4	.	.	.	E_H32396_c2_g1_i4.p1	.	.	.	.	.	.	.	.	.	.	.	.	.
E_H35676_c1_g2	1.873	1.892	1.609	3.139	1.42	2.791	1.112	0	0.349	0.357	0.703	0.544	1.395	0.196	0.501	5.91	5.328	5.762	0.847809	E_H35676_c1_g2	E_H35676_c1_g2_i1	TPR4	TPR4_ARATH	Topless-related protein 4;	.	.	.	.	.	.	.	.	.	.	ENOG410XP3K^Positively regulates the activity of the minus-end directed microtubule motor protein dynein. May enhance dynein- mediated microtubule sliding by targeting dynein to the microtubule plus end. Required for	.	GO:0005634^cellular_component^nucleus`GO:0010072^biological_process^primary shoot apical meristem specification`GO:0006355^biological_process^regulation of transcription, DNA-templated`GO:0006351^biological_process^transcription, DNA-templated	.
E_H33555_c0_g7	7.123	6.154	6.408	11.054	8.111	8.271	3.675	3.606	2.899	7.824	6.848	7.354	5.678	7.807	5.894	11.866	10.97	12.297	0.847687	E_H33555_c0_g7	E_H33555_c0_g7_i3	TOM1L2	TM1L2_HUMAN	TOM1-like protein 2;	E_H33555_c0_g7_i3.p1	TM1L2_XENLA	TOM1-like protein 2;	.	.	Q2V732_SOYBN	.	PF00790.16^VHS^VHS domain`PF03127.11^GAT^GAT domain	.	.	.	KEGG:xla:447242	GO:0005622^cellular_component^intracellular`GO:0006886^biological_process^intracellular protein transport	GO:0006886^biological_process^intracellular protein transport`GO:0005622^cellular_component^intracellular
E_H32079_c1_g1	7.342	5.717	6.736	14.42	5.801	9.223	3.632	1.305	5.72	1.165	5.699	2.652	1.245	2.374	1.303	15.1	15.829	16.495	0.8473	E_H32079_c1_g1	E_H32079_c1_g1_i5	BZIP53	BZP53_ARATH	bZIP transcription factor 53	E_H32079_c1_g1_i5.p1	BZP53_ARATH	bZIP transcription factor 53	.	.	A0A067JWD5_JATCU	.	PF07716.12^bZIP_2^Basic region leucine zipper`PF00170.18^bZIP_1^bZIP transcription factor	.	.	ENOG410YP2C^Ocs element-binding factor	KEGG:ath:AT3G62420	GO:0005634^cellular_component^nucleus`GO:0045735^molecular_function^nutrient reservoir activity`GO:0046982^molecular_function^protein heterodimerization activity`GO:0043565^molecular_function^sequence-specific DNA binding`GO:0003700^molecular_function^transcription factor activity, sequence-specific DNA binding`GO:0009267^biological_process^cellular response to starvation`GO:0006971^biological_pr…	GO:0003700^molecular_function^transcription factor activity, sequence-specific DNA binding`GO:0043565^molecular_function^sequence-specific DNA binding`GO:0006355^biological_process^regulation of transcription, DNA-templated
E_H41854_c1_g4	0	0	0	3.343	0.735	2.58	0	0	0	2.034	1.852	1.799	0	0	0	4.325	6.02	4.02	0.847211	E_H41854_c1_g4	E_H41854_c1_g4_i1	.	.	.	.	.	.	.	.	.	.	.	.	.	.	.	.	.
E_H38162_c0_g2	4.403	4.675	4.144	4.666	7.687	5.996	3.753	4.207	3.229	3.677	3.891	3.631	4.532	4.613	3.929	5.919	6.481	6.99	0.847067	E_H38162_c0_g2	E_H38162_c0_g2_i4	At1g54610	Y1461_ARATH	Probable serine/threonine-protein kinase At1g54610;	E_H38162_c0_g2_i4.p1	Y1461_ARATH	Probable serine/threonine-protein kinase At1g54610;	.	.	B9T5N4_RICCO	.	PF00069.22^Pkinase^Protein kinase domain`PF07714.14^Pkinase_Tyr^Protein tyrosine kinase	.	.	ENOG410XPIR^Cyclin-Dependent Kinase	.	GO:0005524^molecular_function^ATP binding`GO:0004674^molecular_function^protein serine/threonine kinase activity	GO:0004672^molecular_function^protein kinase activity`GO:0005524^molecular_function^ATP binding`GO:0006468^biological_process^protein phosphorylation
E_H40394_c1_g2	0	0	0	0.861	0	0.858	0	0	0	0	0	0	0	0	0	1.836	0.986	2	0.847063	E_H40394_c1_g2	E_H40394_c1_g2_i9	.	.	.	.	.	.	.	.	.	.	.	.	.	.	.	.	.
E_H40972_c1_g1	3.215	3.61	3.932	7.085	3.858	6.323	1.234	1.837	1.319	1.973	1.809	1.966	3.237	3.598	3.027	4.959	7.864	7.802	0.84682	E_H40972_c1_g1	E_H40972_c1_g1_i10	.	.	.	E_H40972_c1_g1_i10.p1	.	.	.	.	D7SPZ2_VITVI	.	.	.	.	.	.	.	.
E_H32586_c2_g1	7.116	4.636	5.84	11.719	13.396	12.719	5.587	4.757	6.06	7.205	5.455	7.739	3.511	2.888	2.265	9.778	9.79	10.554	0.846318	E_H32586_c2_g1	E_H32586_c2_g1_i3	.	.	.	E_H32586_c2_g1_i3.p1	.	.	.	.	F6HUX3_VITVI	.	.	.	.	.	.	.	.
E_H34975_c0_g2	0.502	0.278	0.546	1.973	0.572	1.134	0	0	0	0	0	0	0.324	0.22	0.361	1.053	1.475	1.287	0.846287	E_H34975_c0_g2	E_H34975_c0_g2_i8	.	.	.	.	.	.	.	.	.	.	.	.	.	.	.	.	.
E_H36383_c0_g2	8.233	11.688	8.2	24.887	19.154	22.915	0.104	0	0.097	0	0	0	5.279	8.321	6.215	14.811	19.913	18.149	0.846077	E_H36383_c0_g2	E_H36383_c0_g2_i10	.	.	.	.	.	.	.	.	.	.	.	.	.	.	.	.	.
E_H35628_c0_g1	6.664	7.347	7.362	16.236	8.627	11.49	10.052	3.366	10.17	4.929	5.455	5.02	4.682	4.344	5.152	16.228	15.819	17.327	0.845556	E_H35628_c0_g1	E_H35628_c0_g1_i6	CBLL1	HAKAI_CHICK	E3 ubiquitin-protein ligase Hakai;	E_H35628_c0_g1_i6.p1	HAKAI_CHICK	E3 ubiquitin-protein ligase Hakai;	.	.	M5VY33_PRUPE	.	.	.	.	ENOG410XQ6S^Cbl proto-oncogene, E3 ubiquitin protein ligase-like 1	KEGG:gga:417701`KO:K15685	GO:0016874^molecular_function^ligase activity`GO:0061630^molecular_function^ubiquitin protein ligase activity`GO:0004842^molecular_function^ubiquitin-protein transferase activity`GO:0008270^molecular_function^zinc ion binding`GO:0007162^biological_process^negative regulation of cell adhesion`GO:0030335^biological_process^positive regulation of cell migration`GO:0045807^biological_process^positive…	.
E_H37209_c0_g1	1.866	2.218	1.828	5.269	1.971	3.547	1.981	2.249	2.501	1.825	1.852	2.125	0.896	1.86	1.063	6.45	4.849	6.465	0.845288	E_H37209_c0_g1	E_H37209_c0_g1_i1	CYP89A2	C89A2_ARATH	Cytochrome P450 89A2;	E_H37209_c0_g1_i1.p1	C89A2_ARATH	Cytochrome P450 89A2;	.	.	B9SDH1_RICCO	.	PF00067.19^p450^Cytochrome P450	.	.	COG2124^Cytochrome p450	KEGG:ath:AT1G64900	GO:0016021^cellular_component^integral component of membrane`GO:0016020^cellular_component^membrane`GO:0020037^molecular_function^heme binding`GO:0005506^molecular_function^iron ion binding`GO:0016709^molecular_function^oxidoreductase activity, acting on paired donors, with incorporation or reduction of molecular oxygen, NAD(P)H as one donor, and incorporation of one atom of oxygen`GO:0044550^bio…	GO:0005506^molecular_function^iron ion binding`GO:0016705^molecular_function^oxidoreductase activity, acting on paired donors, with incorporation or reduction of molecular oxygen`GO:0020037^molecular_function^heme binding`GO:0055114^biological_process^oxidation-reduction process
E_H35408_c1_g1	16.614	12.468	15.336	24.762	39.092	31.499	16.134	6.354	15.852	15.184	12.576	15.034	8.541	9.691	8.56	22.277	28.265	27.535	0.845192	E_H35408_c1_g1	E_H35408_c1_g1_i13	HPD	HPPD_ARATH	4-hydroxyphenylpyruvate dioxygenase;	E_H35408_c1_g1_i13.p1	HPPD_ARATH	4-hydroxyphenylpyruvate dioxygenase;	.	.	B7X935_HEVBR	.	PF00903.22^Glyoxalase^Glyoxalase/Bleomycin resistance protein/Dioxygenase superfamily	.	.	COG3185^4-Hydroxyphenylpyruvate dioxygenase	.	GO:0005737^cellular_component^cytoplasm`GO:0003868^molecular_function^4-hydroxyphenylpyruvate dioxygenase activity`GO:0042802^molecular_function^identical protein binding`GO:0046872^molecular_function^metal ion binding`GO:0006559^biological_process^L-phenylalanine catabolic process`GO:0006572^biological_process^tyrosine catabolic process	.
E_H31701_c3_g5	6.763	8.492	6.001	34.266	6.79	20.626	1.321	2.919	1.28	0.653	14.299	2.987	11.579	13.681	11.527	48.758	40.295	47.654	0.84509	E_H31701_c3_g5	E_H31701_c3_g5_i2	dnaJ	DNAJ_STACT	Chaperone protein DnaJ	E_H31701_c3_g5_i2.p1	DNAJ_STACT	Chaperone protein DnaJ	.	.	A0A061ECU2_THECC	.	PF00226.28^DnaJ^DnaJ domain	.	.	COG0484^ATP binding to DnaK triggers the release of the substrate protein, thus completing the reaction cycle. Several rounds of ATP-dependent interactions between DnaJ, DnaK and GrpE are required for fully efficient folding. Also involved, together with DnaK and GrpE, in the DNA replication of plasmids through activation of initiation proteins (By similarity)	KEGG:sca:SCA_1201`KO:K03686	GO:0005737^cellular_component^cytoplasm`GO:0005524^molecular_function^ATP binding`GO:0008270^molecular_function^zinc ion binding`GO:0006260^biological_process^DNA replication`GO:0006457^biological_process^protein folding`GO:0009408^biological_process^response to heat	.
E_H41813_c1_g1	44.887	40.615	40.577	424.699	77.909	236.763	38.993	51.395	41.399	135.513	159.87	144.313	27.417	43.685	30.793	277.664	343.491	336.753	0.845035	E_H41813_c1_g1	E_H41813_c1_g1_i1	.	.	.	.	.	.	.	.	.	.	.	.	.	.	.	.	.
E_H35167_c4_g7	7.922	8.071	7.646	23.423	34.74	28.904	6.586	14.373	8.105	12.982	23.228	15.895	11.106	12.065	11.247	22.799	23.913	25.188	0.844814	E_H35167_c4_g7	E_H35167_c4_g7_i1	ADO1	ADO1_ARATH	Adagio protein 1;	E_H35167_c4_g7_i1.p1	ADO1_ARATH	Adagio protein 1;	.	.	F6H3B0_VITVI	.	PF13426.4^PAS_9^PAS domain`PF00646.30^F-box^F-box domain`PF12937.4^F-box-like^F-box-like`PF01344.22^Kelch_1^Kelch motif`PF13418.3^Kelch_4^Galactose oxidase, central domain`PF13415.3^Kelch_3^Galactose oxidase, central domain`PF13418.3^Kelch_4^Galactose oxidase, central domain`PF13415.3^Kelch_3^Galactose oxidase, central domain`PF13415.3^Kelch_3^Galactose oxidase, central domain`PF07646.12^Kelch_2^…	.	.	ENOG410XRGE^Component of an E3 ubiquitin ligase complex that plays a central role in blue light-dependent circadian cycles. Acts as a blue light photoreceptor, due to the presence of FMN, that mediates light-regulated protein degradation of critical clock components by targeting them to the proteasome complex	.	GO:0005737^cellular_component^cytoplasm`GO:0005634^cellular_component^nucleus`GO:0009881^molecular_function^photoreceptor activity`GO:0009908^biological_process^flower development`GO:0016567^biological_process^protein ubiquitination`GO:0018298^biological_process^protein-chromophore linkage`GO:0048511^biological_process^rhythmic process	GO:0005515^molecular_function^protein binding
E_H37238_c0_g4	4.94	5.264	5.243	9.097	11.347	10.269	3.779	7.933	4.353	6.552	8.585	6.944	5.528	5.788	5.072	7.979	11.293	10.307	0.844431	E_H37238_c0_g4	E_H37238_c0_g4_i2	BSL1	BSL1_ARATH	Serine/threonine-protein phosphatase BSL1;	E_H37238_c0_g4_i2.p1	BSL1_ARATH	Serine/threonine-protein phosphatase BSL1;	.	.	D7TP64_VITVI	.	PF00149.25^Metallophos^Calcineurin-like phosphoesterase	.	.	COG0639^serine threonine-protein phosphatase	KEGG:ath:AT4G03080`KO:K01090	GO:0005634^cellular_component^nucleus`GO:0005886^cellular_component^plasma membrane`GO:0046872^molecular_function^metal ion binding`GO:0004721^molecular_function^phosphoprotein phosphatase activity`GO:0009742^biological_process^brassinosteroid mediated signaling pathway	GO:0016787^molecular_function^hydrolase activity
E_H33799_c1_g4	146.696	127.196	142.222	396.885	84.741	229.662	54.684	65.544	57.774	138.274	83.208	133.228	125.581	111.659	105.61	413.769	453	460.496	0.844352	E_H33799_c1_g4	E_H33799_c1_g4_i1	EIFSV1	IF5A_SENVE	Eukaryotic translation initiation factor 5A;	.	.	.	.	.	.	.	.	.	.	.	.	GO:0043022^molecular_function^ribosome binding`GO:0003746^molecular_function^translation elongation factor activity`GO:0003743^molecular_function^translation initiation factor activity`GO:0045901^biological_process^positive regulation of translational elongation`GO:0045905^biological_process^positive regulation of translational termination`GO:0006452^biological_process^translational frameshifting	.
E_H38954_c0_g8	1.201	0.127	1.143	1.628	2.593	2.05	0.626	0.687	0.97	1.098	0.201	0.803	1.345	0.979	1.143	1.939	2.056	2.228	0.844252	E_H38954_c0_g8	E_H38954_c0_g8_i1	GGT3	GAGT3_ARATH	Gamma-glutamyltranspeptidase 3;	E_H38954_c0_g8_i1.p1	GAGT3_ARATH	Gamma-glutamyltranspeptidase 3;	.	.	D7TBD5_VITVI	.	PF01019.18^G_glu_transpept^Gamma-glutamyltranspeptidase	.	.	COG0405^gamma-glutamyltransferase activity	KEGG:ath:AT4G29210`KO:K18592	GO:0016021^cellular_component^integral component of membrane`GO:0005774^cellular_component^vacuolar membrane`GO:0005773^cellular_component^vacuole`GO:0003840^molecular_function^gamma-glutamyltransferase activity`GO:0016756^molecular_function^glutathione gamma-glutamylcysteinyltransferase activity`GO:0036374^molecular_function^glutathione hydrolase activity`GO:0006751^biological_process^glutathion…	GO:0003840^molecular_function^gamma-glutamyltransferase activity`GO:0006749^biological_process^glutathione metabolic process
E_H31707_c0_g3	1.986	0.453	0.939	6.639	0.389	3.467	0	0	0	0	0	0	0	0	0	8.603	6.647	11.188	0.844083	E_H31707_c0_g3	E_H31707_c0_g3_i1	At3g24760	FBK69_ARATH	F-box/kelch-repeat protein At3g24760;	E_H31707_c0_g3_i1.p1	.	.	.	.	U5D5W8_AMBTC	.	.	.	.	.	.	.	.
E_H35265_c0_g2	0.099	0	0.124	1.801	0.459	1.105	0.104	0.601	0.165	0.114	0.818	0.427	0.174	0.404	0.321	2.908	1.447	2.347	0.844047	E_H35265_c0_g2	E_H35265_c0_g2_i2	RCOM_0530710	Y231_RICCO	UPF0392 protein RCOM_0530710;	E_H35265_c0_g2_i2.p1	Y231_RICCO	UPF0392 protein RCOM_0530710;	.	.	F6GX57_VITVI	.	.	.	.	.	KEGG:rcu:RCOM_0530710	GO:0016021^cellular_component^integral component of membrane	.
E_H37183_c0_g6	1.463	2.584	1.821	9.277	13.601	11.578	0.591	4.636	1.096	2.66	4.709	4.016	7.296	8.639	7.879	10.104	12.833	11.584	0.843884	E_H37183_c0_g6	E_H37183_c0_g6_i1	.	.	.	.	.	.	.	.	.	.	.	.	.	.	.	.	.
E_H36704_c1_g2	1.703	1.352	2.221	3.64	3.928	3.75	2.085	0	2.046	1.232	0	1.933	0	0	0	2.955	5.66	5.03	0.843842	E_H36704_c1_g2	E_H36704_c1_g2_i3	.	.	.	.	.	.	.	.	.	.	.	.	.	.	.	.	.
E_H31476_c1_g6	1.95	2.489	2.156	1371.36	1.512	628.758	1.538	0	2.172	1.407	210.978	46.331	1.046	0.367	0.581	809.968	980.544	966.041	0.843635	E_H31476_c1_g6	E_H31476_c1_g6_i1	GOLS1	GOLS1_AJURE	Galactinol synthase 1;	E_H31476_c1_g6_i1.p1	GOLS1_AJURE	Galactinol synthase 1;	.	.	F6HHV4_VITVI	.	PF01501.17^Glyco_transf_8^Glycosyl transferase family 8	.	.	.	.	GO:0005737^cellular_component^cytoplasm`GO:0047216^molecular_function^inositol 3-alpha-galactosyltransferase activity`GO:0046872^molecular_function^metal ion binding`GO:0052576^biological_process^carbohydrate storage`GO:0070417^biological_process^cellular response to cold`GO:0006012^biological_process^galactose metabolic process`GO:0008152^biological_process^metabolic process`GO:0010325^biologica…	GO:0016757^molecular_function^transferase activity, transferring glycosyl groups
E_H3823_c0_g1	0	0	0	1.918	2.289	2.064	0	0	0	0	0	0	0	0	0	0	2.793	3.119	0.843398	E_H3823_c0_g1	E_H3823_c0_g1_i1	PRPX	PRPX_HORVU	Pathogen-related protein;	.	.	.	.	.	.	.	.	.	.	ENOG410YA3P^NA	.	GO:0006952^biological_process^defense response`GO:0009607^biological_process^response to biotic stimulus	.
E_H38382_c0_g4	11.377	9.152	10.683	17.348	11.898	13.678	12.416	7.985	10.839	10.471	12.533	11.135	8.765	13.056	10.304	17.235	20.125	20.604	0.843307	E_H38382_c0_g4	E_H38382_c0_g4_i1	.	.	.	E_H38382_c0_g4_i1.p1	.	.	.	.	.	.	.	.	.	.	.	.	.
E_H32982_c0_g2	109.278	132.675	117.455	482.02	79.661	267.418	49.637	23.766	47.09	10.141	109.437	31.347	72.714	59.445	67.56	377.193	340.292	389.179	0.843116	E_H32982_c0_g2	E_H32982_c0_g2_i9	.	.	.	E_H32982_c0_g2_i9.p1	ECP40_DAUCA	Embryogenic cell protein 40;	.	.	T2FGN1_VACCO	.	.	.	.	.	.	GO:0006950^biological_process^response to stress`GO:0009415^biological_process^response to water	.
E_H41962_c1_g5	0	0.135	0.058	8.056	1.922	4.586	0.243	0.12	0.126	0	5.355	1.046	0.075	1.273	0.421	12.527	6.158	9.574	0.843	E_H41962_c1_g5	E_H41962_c1_g5_i1	RPM1	RPM1_ARATH	Disease resistance protein RPM1;	E_H41962_c1_g5_i1.p1	RPM1_ARATH	Disease resistance protein RPM1;	.	.	F6I002_VITVI	.	PF00931.19^NB-ARC^NB-ARC domain	.	.	COG4886^leucine Rich Repeat	KEGG:ath:AT3G07040`KO:K13457	GO:0012505^cellular_component^endomembrane system`GO:0019897^cellular_component^extrinsic component of plasma membrane`GO:0005886^cellular_component^plasma membrane`GO:0043531^molecular_function^ADP binding`GO:0005524^molecular_function^ATP binding`GO:0000166^molecular_function^nucleotide binding`GO:0009626^biological_process^plant-type hypersensitive response	GO:0043531^molecular_function^ADP binding
E_H31022_c0_g1	7.794	5.335	6.416	16.855	9.785	13.525	9.505	3.417	9.24	5.528	8.14	6.308	5.229	6.816	5.473	10.934	16.511	14.584	0.84298	E_H31022_c0_g1	E_H31022_c0_g1_i2	.	.	.	E_H31022_c0_g1_i2.p1	.	.	.	.	A0A059AVK8_EUCGR	.	PF04398.9^DUF538^Protein of unknown function, DUF538	.	.	.	.	.	.
E_H39156_c1_g8	0.615	0	0	3.75	0.24	2.18	0.617	0	0.97	0.189	0.574	0.569	0	0	0	6.497	6.61	7.822	0.842964	E_H39156_c1_g8	E_H39156_c1_g8_i1	.	.	.	E_H39156_c1_g8_i1.p1	.	.	.	.	E0CPW6_VITVI	.	.	.	.	.	.	.	.
E_H41277_c0_g2	1.47	1.209	1.602	2.709	4.79	5.16	0.278	0	0	0.189	1.522	0.786	2.142	1.554	1.183	2.274	5.725	4.248	0.842941	E_H41277_c0_g2	E_H41277_c0_g2_i4	.	.	.	.	.	.	.	.	.	.	.	.	.	.	.	.	.
E_H33322_c0_g8	0.466	0.525	0.437	3.327	0.374	1.337	0	0	0	0	0.632	0.218	0.847	0.171	0.802	3.104	2.655	3.267	0.842841	E_H33322_c0_g8	E_H33322_c0_g8_i4	.	.	.	.	.	.	.	.	.	.	.	.	.	.	.	.	.
E_H32590_c0_g3	8.367	4.151	8.862	8.056	11.7	10.742	3.736	3.28	4.857	7.124	5.211	5.471	6.798	3.304	5.653	10.617	13.1	11.347	0.842824	E_H32590_c0_g3	E_H32590_c0_g3_i2	.	.	.	E_H32590_c0_g3_i2.p1	.	.	.	.	D7SSI3_VITVI	.	.	.	.	.	.	.	.
E_H41025_c0_g2	6.685	6.488	4.901	17.481	9.086	12.014	6.369	3.846	6.273	8.296	12.633	9.495	2.241	4.209	2.105	19.397	15.58	15.743	0.842404	E_H41025_c0_g2	E_H41025_c0_g2_i7	SCL23	SCL23_ARATH	Scarecrow-like protein 23;	E_H41025_c0_g2_i7.p1	SCL23_ARATH	Scarecrow-like protein 23;	.	.	A0A061DTB2_THECC	.	PF03514.11^GRAS^GRAS domain family	.	.	ENOG4110TCK^Transcription factor	KEGG:ath:AT5G41920	GO:0005634^cellular_component^nucleus`GO:0003700^molecular_function^transcription factor activity, sequence-specific DNA binding`GO:0090610^biological_process^bundle sheath cell fate specification`GO:0048366^biological_process^leaf development`GO:0006355^biological_process^regulation of transcription, DNA-templated`GO:0006351^biological_process^transcription, DNA-templated	.
E_H37672_c0_g7	4	2.608	3.612	5.605	10.259	8.096	2.702	1.563	2.53	4.559	4.436	4.308	4.184	4.381	3.829	6.068	7.504	7.149	0.842238	E_H37672_c0_g7	E_H37672_c0_g7_i3	WEB1	WEB1_ARATH	Protein WEAK CHLOROPLAST MOVEMENT UNDER BLUE LIGHT 1;	E_H37672_c0_g7_i3.p1	WEB1_ARATH	Protein WEAK CHLOROPLAST MOVEMENT UNDER BLUE LIGHT 1;	.	.	V4T4A5_9ROSI	.	PF05701.8^WEMBL^Weak chloroplast movement under blue light	.	.	ENOG410YG1U^Pfam:DUF827	KEGG:ath:AT2G26570	GO:0005829^cellular_component^cytosol`GO:0005886^cellular_component^plasma membrane`GO:0009904^biological_process^chloroplast accumulation movement`GO:0009903^biological_process^chloroplast avoidance movement	.
E_H31695_c0_g4	8.826	6.655	7.77	35.941	3.045	18.715	6.064	1.322	5.497	0.148	9.13	1.38	0	0.33	0.261	31.16	38.839	37.802	0.842015	E_H31695_c0_g4	E_H31695_c0_g4_i2	.	.	.	E_H31695_c0_g4_i2.p1	.	.	.	.	D7TNZ4_VITVI	.	.	.	.	.	.	.	.
E_H34536_c0_g3	17.582	16.706	16.684	49.163	12.046	28.461	14.466	9.908	14.116	11.11	14.571	11.679	7.645	9.753	7.478	39.931	51.708	49.188	0.841691	E_H34536_c0_g3	E_H34536_c0_g3_i3	SBT1.4	SBT14_ARATH	Subtilisin-like protease SBT1.4	E_H34536_c0_g3_i3.p1	SBT14_ARATH	Subtilisin-like protease SBT1.4	.	.	F6HXV5_VITVI	.	PF05922.13^Inhibitor_I9^Peptidase inhibitor I9`PF00082.19^Peptidase_S8^Subtilase family`PF02225.19^PA^PA domain	.	.	COG1404^peptidase (S8 and S53, subtilisin, kexin, sedolisin	KEGG:ath:AT3G14067	GO:0048046^cellular_component^apoplast`GO:0009505^cellular_component^plant-type cell wall`GO:0005774^cellular_component^vacuolar membrane`GO:0005773^cellular_component^vacuole`GO:0004252^molecular_function^serine-type endopeptidase activity`GO:0010260^biological_process^organ senescence`GO:0010223^biological_process^secondary shoot formation	GO:0004252^molecular_function^serine-type endopeptidase activity`GO:0006508^biological_process^proteolysis
E_H36420_c0_g9	6.141	4.898	6.022	29.02	8.238	22.021	5.3	0	5.672	3.905	0	6.174	5.827	0	3.348	11.978	26.504	29.406	0.841599	E_H36420_c0_g9	E_H36420_c0_g9_i1	.	.	.	.	.	.	.	.	.	.	.	.	.	.	.	.	.
E_H33590_c0_g3	32.881	37.212	35.115	76.72	74.037	75.447	35.9	56.718	36.929	55.949	72.929	58.127	56.478	48.298	50.419	68.92	92.022	84.416	0.841535	E_H33590_c0_g3	E_H33590_c0_g3_i3	MORF8	MORF8_ARATH	Multiple organellar RNA editing factor 8, chloroplastic/mitochondrial	E_H33590_c0_g3_i3.p1	MORF8_ARATH	Multiple organellar RNA editing factor 8, chloroplastic/mitochondrial	.	.	A0A0A0KXM3_CUCSA	.	.	.	.	ENOG410YC7H^DAG protein	KEGG:ath:AT3G15000	GO:0009507^cellular_component^chloroplast`GO:0005739^cellular_component^mitochondrion`GO:0050897^molecular_function^cobalt ion binding`GO:0016554^biological_process^cytidine to uridine editing`GO:0080156^biological_process^mitochondrial mRNA modification`GO:0009451^biological_process^RNA modification	.
E_H30478_c0_g1	5.123	4.508	4.857	14.561	7.009	10.705	3.554	2.421	3.791	4.134	2.642	3.028	3.436	4.209	3.428	7.27	10.316	9.446	0.841529	E_H30478_c0_g1	E_H30478_c0_g1_i2	.	.	.	.	.	.	.	.	.	.	.	.	.	.	.	.	.
E_H35909_c0_g5	5.258	5.152	5.469	11.563	11.552	10.219	5.517	4.86	5.255	10.343	11.772	11.085	6.674	6.84	6.736	13.161	15.054	16.396	0.841385	E_H35909_c0_g5	E_H35909_c0_g5_i2	RPP25L	RP25L_HUMAN	Ribonuclease P protein subunit p25-like protein;	E_H35909_c0_g5_i2.p1	RP25L_HUMAN	Ribonuclease P protein subunit p25-like protein;	.	.	M0ZV44_SOLTU	.	PF01918.18^Alba^Alba	.	.	ENOG4111WGZ^ribonuclease P MRP 25kDa	KEGG:hsa:138716`KO:K14525	GO:0005634^cellular_component^nucleus`GO:0044822^molecular_function^poly(A) RNA binding	GO:0003676^molecular_function^nucleic acid binding
E_H38088_c0_g3	16.677	14.909	15.977	18.742	27.781	22.697	10.217	4.43	9.317	6.04	6.805	6.333	5.727	6.473	6.395	20.544	24.835	24.96	0.841358	E_H38088_c0_g3	E_H38088_c0_g3_i1	rtfdc1	RTF2_DICDI	Protein RTF2 homolog;	E_H38088_c0_g3_i1.p1	RTF2_DICDI	Protein RTF2 homolog;	.	.	F6HYI7_VITVI	.	PF00240.20^ubiquitin^Ubiquitin family`PF04641.9^Rtf2^Rtf2 RING-finger	.	.	ENOG41113CN^replication termination factor 2 domain containing 1	KEGG:ddi:DDB_G0288549	.	GO:0005515^molecular_function^protein binding
E_H36160_c1_g3	9.547	10.615	10.304	16.871	9.234	13.671	7.237	8.311	7.562	6.612	12.016	8.04	4.806	4.821	4.872	18.334	21.692	21.475	0.841305	E_H36160_c1_g3	E_H36160_c1_g3_i1	.	.	.	E_H36160_c1_g3_i1.p1	.	.	.	.	M5W4N8_PRUPE	.	.	.	.	.	.	.	.
E_H38214_c1_g2	12.89	11.887	12.678	28.316	8.556	17.246	4.796	2.421	5.022	7.232	4.02	6.266	4.208	4.907	4.731	24.309	34.967	31.257	0.840816	E_H38214_c1_g2	E_H38214_c1_g2_i2	.	.	.	.	.	.	.	.	.	.	.	.	.	.	.	.	.
E_H31208_c0_g1	43.968	42.635	42.586	75.898	78.361	72.016	46.83	34.481	45.393	37.412	79.26	42.466	27.218	37.175	29.831	67.699	89.874	79.515	0.84057	E_H31208_c0_g1	E_H31208_c0_g1_i4	R3HDM1	R3HD1_HUMAN	R3H domain-containing protein 1;	E_H31208_c0_g1_i4.p1	R3HD1_HUMAN	R3H domain-containing protein 1;	.	.	A5AMT9_VITVI	.	PF01424.19^R3H^R3H domain`PF12752.4^SUZ^SUZ domain	.	.	ENOG410ZICF^R3h domain containing	KEGG:hsa:23518	GO:0044822^molecular_function^poly(A) RNA binding	GO:0003676^molecular_function^nucleic acid binding
E_H34041_c0_g1	12.367	9.764	9.634	18.327	14.053	14.972	3.771	1.185	3.073	10.754	3.646	9.813	13.547	11.453	12.971	26.201	29.011	29.149	0.840256	E_H34041_c0_g1	E_H34041_c0_g1_i5	.	.	.	E_H34041_c0_g1_i5.p1	.	.	.	.	V4UHG1_9ROSI	.	.	.	.	.	.	.	.
E_H31634_c0_g7	0	0	0	4.838	0	4.164	0	0	0	0	0	0	0	0	0	2.601	6.038	3.337	0.840219	E_H31634_c0_g7	E_H31634_c0_g7_i1	CYP71D9	C71D9_SOYBN	Cytochrome P450 71D9;	.	.	.	.	.	.	.	.	.	.	COG2124^Cytochrome p450	.	GO:0016020^cellular_component^membrane`GO:0020037^molecular_function^heme binding`GO:0005506^molecular_function^iron ion binding`GO:0016709^molecular_function^oxidoreductase activity, acting on paired donors, with incorporation or reduction of molecular oxygen, NAD(P)H as one donor, and incorporation of one atom of oxygen`GO:0044550^biological_process^secondary metabolite biosynthetic process	.
E_H38564_c1_g8	5.823	3.244	3.627	7.226	6.126	6.541	3.128	2.868	2.996	5.919	2.139	4.953	5.08	4.124	4.651	6.842	8.638	9.624	0.840003	E_H38564_c1_g8	E_H38564_c1_g8_i1	.	.	.	E_H38564_c1_g8_i1.p1	.	.	.	.	G7KXS7_MEDTR	.	.	.	.	.	.	.	.
E_H41388_c0_g1	5.13	9.812	8.331	21.458	37.658	29.042	9.462	11.642	9.346	17.541	20.615	22.488	12.028	23.886	13.913	32.195	31.74	27.564	0.839725	E_H41388_c0_g1	E_H41388_c0_g1_i4	.	.	.	.	.	.	.	.	.	.	.	.	.	.	.	.	.
E_H41693_c0_g10	0	0	0	0.141	1.844	1.039	0	0	0	0	0	0	0	0	0	0.764	1.051	1.168	0.839655	E_H41693_c0_g10	E_H41693_c0_g10_i1	.	.	.	E_H41693_c0_g10_i1.p1	.	.	.	.	A0A067GNH7_CITSI	.	PF03107.13^C1_2^C1 domain`PF03107.13^C1_2^C1 domain	.	.	.	.	.	.
E_H40160_c0_g3	0.17	1.065	0.437	3.515	1.717	2.457	0	0	0	0	0	0	0	0	0	0.746	4.36	2.931	0.839481	E_H40160_c0_g3	E_H40160_c0_g3_i10	.	.	.	.	.	.	.	.	.	.	.	.	.	.	.	.	.
E_H32192_c0_g9	0.869	0.525	0.692	1.503	0.996	1.323	0.747	0.464	0.494	0.963	1.12	1.146	0.448	1.04	0.501	1.957	1.438	1.653	0.839378	E_H32192_c0_g9	E_H32192_c0_g9_i1	GSVIVT00026920001	PGLR_VITVI	Probable polygalacturonase;	E_H32192_c0_g9_i1.p1	PGLR_VITVI	Probable polygalacturonase;	.	.	D7U2D3_VITVI	.	PF00295.14^Glyco_hydro_28^Glycosyl hydrolases family 28	.	.	COG5434^Glycoside hydrolase family 28	.	GO:0016021^cellular_component^integral component of membrane`GO:0004650^molecular_function^polygalacturonase activity`GO:0005975^biological_process^carbohydrate metabolic process	GO:0004650^molecular_function^polygalacturonase activity`GO:0005975^biological_process^carbohydrate metabolic process
E_H34784_c0_g10	4.403	2.473	4.413	8.071	12.138	10.08	4.231	3.331	4.276	4.431	2.283	3.899	3.113	2.521	2.746	6.655	7.808	7.505	0.839288	E_H34784_c0_g10	E_H34784_c0_g10_i1	CPK30	CDPKU_ARATH	Calcium-dependent protein kinase 30;	E_H34784_c0_g10_i1.p1	CDPKU_ARATH	Calcium-dependent protein kinase 30;	.	.	U3LP75_POPEU	.	PF13833.3^EF-hand_8^EF-hand domain pair`PF13499.3^EF-hand_7^EF-hand domain pair`PF00036.29^EF-hand_1^EF hand`PF13405.3^EF-hand_6^EF-hand domain`PF13202.3^EF-hand_5^EF hand`PF13833.3^EF-hand_8^EF-hand domain pair`PF13499.3^EF-hand_7^EF-hand domain pair`PF00036.29^EF-hand_1^EF hand`PF13405.3^EF-hand_6^EF-hand domain`PF13202.3^EF-hand_5^EF hand`PF13833.3^EF-hand_8^EF-hand domain pair`PF00036.29^EF-h…	.	.	ENOG410XRMJ^calcium-dependent protein kinase	KEGG:ath:AT1G74740`KO:K13412	GO:0005737^cellular_component^cytoplasm`GO:0005886^cellular_component^plasma membrane`GO:0005524^molecular_function^ATP binding`GO:0005509^molecular_function^calcium ion binding`GO:0009931^molecular_function^calcium-dependent protein serine/threonine kinase activity`GO:0005516^molecular_function^calmodulin binding`GO:0004683^molecular_function^calmodulin-dependent protein kinase activity`GO:00046…	GO:0005509^molecular_function^calcium ion binding
E_H39509_c0_g5	0	0	0	1.996	0	1.366	0	0	0	0	0	0	0	0	0	2.041	1.042	1.158	0.839205	E_H39509_c0_g5	E_H39509_c0_g5_i1	.	.	.	.	.	.	.	.	.	.	.	.	.	.	.	.	.
E_H32021_c1_g8	0.671	1.773	1.464	7.429	2.586	6.628	0	0	0	1.454	0	0.904	0.423	0.624	0	4.325	3.614	4.02	0.839144	E_H32021_c1_g8	E_H32021_c1_g8_i1	.	.	.	.	.	.	.	.	.	.	.	.	.	.	.	.	.
E_H38919_c0_g3	2.233	5.391	3.539	14.592	8.867	10.916	5.022	1.666	3.917	3.939	5.096	2.803	1.942	1.848	1.604	7.466	8.435	9.574	0.838904	E_H38919_c0_g3	E_H38919_c0_g3_i3	.	.	.	.	.	.	.	.	.	.	.	.	.	.	.	.	.
E_H33407_c0_g3	7.441	6.425	6.78	10.655	9.538	10.269	8.263	2.713	7.33	8.383	4.479	7.295	1.967	3.084	2.005	13.599	16.05	16	0.838903	E_H33407_c0_g3	E_H33407_c0_g3_i1	TOGT1	SCGT_TOBAC	Scopoletin glucosyltransferase;	E_H33407_c0_g3_i1.p1	SCGT_TOBAC	Scopoletin glucosyltransferase;	.	.	F6HQ86_VITVI	.	.	.	.	.	.	GO:0042802^molecular_function^identical protein binding`GO:0050275^molecular_function^scopoletin glucosyltransferase activity	.
E_H41563_c0_g3	2.304	2.409	2.447	5.308	5.504	6.599	2.45	2.679	2.249	2.404	5.326	3.371	3.362	2.765	3.147	8.585	3.909	8.634	0.838855	E_H41563_c0_g3	E_H41563_c0_g3_i8	.	.	.	E_H41563_c0_g3_i8.p3	.	.	.	.	.	.	.	.	.	.	.	.	.
E_H34140_c0_g6	0	0.302	0.248	0.313	3.653	1.846	0	0	0	0.242	0	0	0	0	0	3.011	1.346	3.337	0.838656	E_H34140_c0_g6	E_H34140_c0_g6_i1	.	.	.	.	.	.	.	.	.	.	.	.	.	.	.	.	.
E_H36089_c2_g1	35.976	28.593	30.512	57.626	52.346	53.484	19.427	17.395	18.683	32.873	68.005	39.889	21.914	16.74	18.985	66.049	73.722	74.901	0.838426	E_H36089_c2_g1	E_H36089_c2_g1_i9	ALDH7B4	AL7B4_ARATH	Aldehyde dehydrogenase family 7 member B4;	E_H36089_c2_g1_i9.p1	AL7B4_ARATH	Aldehyde dehydrogenase family 7 member B4;	.	.	B9GVZ7_POPTR	.	PF00171.19^Aldedh^Aldehyde dehydrogenase family	.	.	COG1012^Dehydrogenase	KEGG:ath:AT1G54100`KO:K14085	GO:0005829^cellular_component^cytosol`GO:0004029^molecular_function^aldehyde dehydrogenase (NAD) activity`GO:0006081^biological_process^cellular aldehyde metabolic process`GO:0009737^biological_process^response to abscisic acid`GO:0009269^biological_process^response to desiccation`GO:0009651^biological_process^response to salt stress	GO:0016491^molecular_function^oxidoreductase activity`GO:0008152^biological_process^metabolic process`GO:0055114^biological_process^oxidation-reduction process
E_H36764_c1_g5	0	0	0	0.83	0.798	1.083	0	0	0	0.417	0	0	0.299	0.453	0.341	0.895	2.277	2.792	0.838361	E_H36764_c1_g5	E_H36764_c1_g5_i2	NPF6.2	PTR27_ARATH	Protein NRT1/ PTR FAMILY 6.2;	.	.	.	.	.	.	.	.	.	.	COG3104^transporter	KEGG:ath:AT2G26690	GO:0016021^cellular_component^integral component of membrane`GO:0015293^molecular_function^symporter activity`GO:0042128^biological_process^nitrate assimilation`GO:0006857^biological_process^oligopeptide transport`GO:0009753^biological_process^response to jasmonic acid`GO:0009611^biological_process^response to wounding	.
E_H41730_c2_g1	10.508	9.542	9.43	23.509	16.907	19.223	14.275	14.802	12.565	10.693	11.226	12.106	11.355	11.478	9.041	14.699	22.955	20.228	0.838239	E_H41730_c2_g1	E_H41730_c2_g1_i4	SKIP	SKIP_ARATH	SNW/SKI-interacting protein;	E_H41730_c2_g1_i4.p1	.	.	.	.	.	.	.	.	.	.	.	.	.
E_H34528_c1_g4	0.021	0.072	0	11.649	0.028	5.4	0	0	0	1.959	0.201	1.757	0	0	0	6.143	9.91	9.257	0.838186	E_H34528_c1_g4	E_H34528_c1_g4_i1	MASY	MASY_GOSHI	Malate synthase, glyoxysomal;	E_H34528_c1_g4_i1.p1	MASY_SOYBN	Malate synthase, glyoxysomal;	.	.	B9RAK0_RICCO	.	PF01274.19^Malate_synthase^Malate synthase	.	.	COG2225^malate synthase	.	GO:0009514^cellular_component^glyoxysome`GO:0004474^molecular_function^malate synthase activity`GO:0006097^biological_process^glyoxylate cycle`GO:0006099^biological_process^tricarboxylic acid cycle	GO:0004474^molecular_function^malate synthase activity`GO:0006097^biological_process^glyoxylate cycle
E_H39213_c1_g2	2.961	0	1.427	7.32	7.086	7.864	0	0	0	0	0	0	4.159	6.131	4.811	5.975	10.058	9.871	0.83812	E_H39213_c1_g2	E_H39213_c1_g2_i2	.	.	.	.	.	.	.	.	.	.	.	.	.	.	.	.	.
E_H35368_c0_g2	0.049	0	0.066	30.367	0	14.034	0.591	0	0.465	0.97	0.158	0.97	0	0	0	14.96	27.112	21.97	0.837987	E_H35368_c0_g2	E_H35368_c0_g2_i2	ATL78	ATL78_ARATH	RING-H2 finger protein ATL78;	E_H35368_c0_g2_i2.p1	ATL78_ARATH	RING-H2 finger protein ATL78;	.	.	B9S872_RICCO	.	PF12678.4^zf-rbx1^RING-H2 zinc finger domain`PF13639.3^zf-RING_2^Ring finger domain`PF13923.3^zf-C3HC4_2^Zinc finger, C3HC4 type (RING finger)`PF17123.2^zf-RING_11^RING-like zinc finger`PF00097.22^zf-C3HC4^Zinc finger, C3HC4 type (RING finger)`PF13445.3^zf-RING_UBOX^RING-type zinc-finger`PF12861.4^zf-ANAPC11^Anaphase-promoting complex subunit 11 RING-H2 finger	.	.	ENOG41121N2^zinc ion binding	KEGG:ath:AT1G49230`KO:K19040	GO:0016021^cellular_component^integral component of membrane`GO:0008270^molecular_function^zinc ion binding`GO:0016567^biological_process^protein ubiquitination	GO:0008270^molecular_function^zinc ion binding`GO:0005515^molecular_function^protein binding`GO:0046872^molecular_function^metal ion binding`GO:0004842^molecular_function^ubiquitin-protein transferase activity`GO:0005680^cellular_component^anaphase-promoting complex
E_H35694_c1_g1	37.679	37.681	38.654	318.763	2.628	147.391	7.741	9.668	8.803	5.07	106.81	26.386	9.612	4.772	6.936	262.098	288.4	295.882	0.837676	E_H35694_c1_g1	E_H35694_c1_g1_i1	C/VIF1	CVIF1_ARATH	Cell wall / vacuolar inhibitor of fructosidase 1;	E_H35694_c1_g1_i1.p1	CVIF1_ARATH	Cell wall / vacuolar inhibitor of fructosidase 1;	.	.	A0A067K6Q3_JATCU	.	PF04043.12^PMEI^Plant invertase/pectin methylesterase inhibitor	.	.	ENOG41113RP^cell wall vacuolar inhibitor of fructosidase	KEGG:ath:AT1G47960	GO:0005618^cellular_component^cell wall`GO:0005773^cellular_component^vacuole`GO:0004857^molecular_function^enzyme inhibitor activity`GO:0043086^biological_process^negative regulation of catalytic activity	GO:0004857^molecular_function^enzyme inhibitor activity
E_H39194_c1_g8	0	0	0	0.736	0.728	0.363	0	0	0	0	0	0	0	0	0	1.165	2.388	2.653	0.837474	E_H39194_c1_g8	E_H39194_c1_g8_i1	.	.	.	.	.	.	.	.	.	.	.	.	.	.	.	.	.
E_H36102_c0_g5	6.636	6.281	7.202	11.164	10.93	11.519	9.105	5.237	8.299	7.077	7.867	7.002	4.906	5.347	4.811	10.057	10.141	10.594	0.837439	E_H36102_c0_g5	E_H36102_c0_g5_i2	BBR	BBR_ARATH	E3 ubiquitin ligase BIG BROTHER-related;	E_H36102_c0_g5_i2.p1	BBR_ARATH	E3 ubiquitin ligase BIG BROTHER-related;	.	.	D7TEV5_VITVI	.	.	.	.	ENOG41121N2^zinc ion binding	KEGG:ath:AT3G19910`KO:K19045	GO:0016874^molecular_function^ligase activity`GO:0004842^molecular_function^ubiquitin-protein transferase activity`GO:0008270^molecular_function^zinc ion binding`GO:0051865^biological_process^protein autoubiquitination`GO:0016567^biological_process^protein ubiquitination	.
E_H39274_c2_g3	1010.43	766.175	945.734	3827.86	7.567	2066.78	311.877	132.102	282.636	0	442.47	82.003	187.736	127.567	171.425	3951.44	4335.14	4508.88	0.837315	E_H39274_c2_g3	E_H39274_c2_g3_i1	.	.	.	.	.	.	.	.	.	.	.	.	.	.	.	.	.
E_H36901_c1_g2	1.442	2.051	1.617	2.991	1.646	2.209	0.938	1.168	0.776	1.3	1.034	1.347	0.772	1.065	1.042	2.461	2.609	2.574	0.837147	E_H36901_c1_g2	E_H36901_c1_g2_i1	DNAJB12	DJB12_BOVIN	DnaJ homolog subfamily B member 12;	E_H36901_c1_g2_i1.p1	DJB12_BOVIN	DnaJ homolog subfamily B member 12;	.	.	F6HGB6_VITVI	.	PF00226.28^DnaJ^DnaJ domain	.	.	COG0484^ATP binding to DnaK triggers the release of the substrate protein, thus completing the reaction cycle. Several rounds of ATP-dependent interactions between DnaJ, DnaK and GrpE are required for fully efficient folding. Also involved, together with DnaK and GrpE, in the DNA replication of plasmids through activation of initiation proteins (By similarity)	KEGG:bta:533603`KO:K09518	GO:0016021^cellular_component^integral component of membrane	.
E_H33307_c0_g3	5.576	5.208	5.221	7.993	6.903	7.399	5.482	2.146	5.361	3.434	2.713	3.556	4.059	4.687	3.869	7.634	7.762	8.129	0.837136	E_H33307_c0_g3	E_H33307_c0_g3_i1	.	.	.	E_H33307_c0_g3_i1.p1	.	.	.	.	A0A061FXB7_THECC	.	.	.	.	.	.	.	.
E_H30936_c0_g1	0	0	0	2.834	0.346	1.33	0	0.704	0	0	0.258	0.134	0.149	0	0.16	4.977	6.803	5.911	0.836983	E_H30936_c0_g1	E_H30936_c0_g1_i4	.	.	.	.	.	.	.	.	.	.	.	.	.	.	.	.	.
E_H36655_c0_g2	13.54	14.686	13.742	26.421	12.188	14.819	6.959	10.561	9.317	6.559	8.671	6.484	4.507	6.29	5.333	29.259	30.588	30.762	0.836945	E_H36655_c0_g2	E_H36655_c0_g2_i6	CBP20	NCBP2_ARATH	Nuclear cap-binding protein subunit 2;	.	.	.	.	.	.	.	.	.	.	ENOG4111FJQ^Nuclear cap-binding protein subunit	KEGG:ath:AT5G44200`KO:K12883	GO:0005737^cellular_component^cytoplasm`GO:0005845^cellular_component^mRNA cap binding complex`GO:0005846^cellular_component^nuclear cap binding complex`GO:0005634^cellular_component^nucleus`GO:0000166^molecular_function^nucleotide binding`GO:0000339^molecular_function^RNA cap binding`GO:0006370^biological_process^7-methylguanosine mRNA capping`GO:0045292^biological_process^mRNA cis splicing, via…	.
E_H35409_c2_g7	8.388	5.979	8.2	22.946	14.682	18.453	2.693	7.058	2.821	9.09	8.054	7.588	6.25	11.184	10.645	21.131	10.602	18.614	0.836714	E_H35409_c2_g7	E_H35409_c2_g7_i1	.	.	.	.	.	.	.	.	.	.	.	.	.	.	.	.	.
E_H37734_c0_g1	6.247	10.337	5.76	75.287	11.884	44.406	3.936	0.91	5.1	3.973	27.736	8.918	13.347	15.075	13.051	49.606	47.44	53.02	0.836673	E_H37734_c0_g1	E_H37734_c0_g1_i17	.	.	.	E_H37734_c0_g1_i17.p1	.	.	.	.	.	.	.	.	.	.	.	.	.
E_H36626_c0_g3	30.733	26.843	29.813	51.011	43.473	45.38	21.078	28.642	21.397	40.502	37.111	41.863	38.872	40.001	35.905	50.427	50.288	54	0.836347	E_H36626_c0_g3	E_H36626_c0_g3_i4	CDC48D	CD48D_ARATH	Cell division control protein 48 homolog D;	E_H36626_c0_g3_i4.p1	CD48D_ARATH	Cell division control protein 48 homolog D;	.	.	M4CFZ1_BRARP	.	PF02359.15^CDC48_N^Cell division protein 48 (CDC48), N-terminal domain`PF02933.14^CDC48_2^Cell division protein 48 (CDC48), domain 2`PF05496.9^RuvB_N^Holliday junction DNA helicase ruvB N-terminus`PF00004.26^AAA^ATPase family associated with various cellular activities (AAA)`PF07724.11^AAA_2^AAA domain (Cdc48 subfamily)	.	.	COG0464^Aaa atpase	KEGG:ath:AT3G53230`KO:K13525	GO:0005856^cellular_component^cytoskeleton`GO:0005829^cellular_component^cytosol`GO:0005794^cellular_component^Golgi apparatus`GO:0005730^cellular_component^nucleolus`GO:0005654^cellular_component^nucleoplasm`GO:0009524^cellular_component^phragmoplast`GO:0005886^cellular_component^plasma membrane`GO:0005524^molecular_function^ATP binding`GO:0016787^molecular_function^hydrolase activity`GO:0007049…	GO:0009378^molecular_function^four-way junction helicase activity`GO:0006281^biological_process^DNA repair`GO:0006310^biological_process^DNA recombination`GO:0005524^molecular_function^ATP binding
E_H37042_c0_g7	1.851	1.503	1.908	3.343	2.381	3.394	1.364	0.91	1.92	1.158	0.991	1.648	1.046	0.808	0.762	2.162	3.448	2.98	0.836299	E_H37042_c0_g7	E_H37042_c0_g7_i2	At2g33490	Y2349_ARATH	Uncharacterized protein At2g33490;	E_H37042_c0_g7_i2.p1	Y2349_ARATH	Uncharacterized protein At2g33490;	.	.	B9RFW5_RICCO	.	.	.	.	ENOG410YD6T^Hydroxyproline-rich glycoprotein family protein	KEGG:ath:AT2G33490	GO:0005886^cellular_component^plasma membrane	.
E_H39276_c0_g2	0	0	0	2.075	0.657	1.374	0.13	0.086	0	0.101	0.761	0.251	0	0.33	0	0.885	1.291	1	0.836235	E_H39276_c0_g2	E_H39276_c0_g2_i12	.	.	.	E_H39276_c0_g2_i12.p1	.	.	.	.	.	.	.	.	.	.	.	.	.
E_H38631_c2_g4	0	1.026	0.233	2.536	0.247	1.984	0	0	0	0.128	0	0	0.1	0.257	0.12	2.116	1.918	1.485	0.83622	E_H38631_c2_g4	E_H38631_c2_g4_i3	.	.	.	E_H38631_c2_g4_i3.p2	.	.	.	.	.	.	.	.	.	.	.	.	.
E_H32545_c0_g1	98.473	77.708	98.128	163.061	107.505	132.397	64.381	80.14	69.505	86.399	83.122	88.772	56.527	80.199	61.165	132.759	112.201	131.069	0.836033	E_H32545_c0_g1	E_H32545_c0_g1_i2	SDR1	SDR1_ARATH	(+)-neomenthol dehydrogenase;	E_H32545_c0_g1_i2.p1	SDR1_ARATH	(+)-neomenthol dehydrogenase;	.	.	M5X8K5_PRUPE	.	PF00106.22^adh_short^short chain dehydrogenase`PF08659.7^KR^KR domain`PF01370.18^Epimerase^NAD dependent epimerase/dehydratase family`PF13561.3^adh_short_C2^Enoyl-(Acyl carrier protein) reductase	.	.	COG1028^Dehydrogenase reductase	.	GO:0047501^molecular_function^(+)-neomenthol dehydrogenase activity`GO:0006952^biological_process^defense response	GO:0003824^molecular_function^catalytic activity`GO:0050662^molecular_function^coenzyme binding
E_H34160_c0_g2	7.773	8.222	8.142	14.107	15.854	15.459	6.577	4.877	6.205	10.525	11.614	9.956	7.396	6.547	6.876	9.852	15.358	13.901	0.835934	E_H34160_c0_g2	E_H34160_c0_g2_i4	Ppp6r2	PP6R2_MOUSE	Serine/threonine-protein phosphatase 6 regulatory subunit 2;	E_H34160_c0_g2_i4.p1	PP6R2_MOUSE	Serine/threonine-protein phosphatase 6 regulatory subunit 2;	.	.	M5W6B8_PRUPE	.	PF04499.12^SAPS^SIT4 phosphatase-associated protein	.	.	ENOG410XRM1^Protein phosphatase 6, regulatory subunit	.	GO:0005737^cellular_component^cytoplasm`GO:0043231^cellular_component^intracellular membrane-bounded organelle`GO:0019903^molecular_function^protein phosphatase binding`GO:0043666^biological_process^regulation of phosphoprotein phosphatase activity	.
E_H39619_c0_g7	1.943	0.636	1.231	2.059	5.942	3.925	0.521	0.996	0.669	2.007	0.273	2.041	1.395	0.453	1.423	3.141	3.89	4.495	0.835777	E_H39619_c0_g7	E_H39619_c0_g7_i2	ATG18H	AT18H_ARATH	Autophagy-related protein 18h;	E_H39619_c0_g7_i2.p1	AT18H_ARATH	Autophagy-related protein 18h;	.	.	A5AZC8_VITVI	.	.	.	.	ENOG410XSW7^Breast carcinoma amplified sequence	KEGG:ath:AT1G54710	GO:0005737^cellular_component^cytoplasm`GO:0034045^cellular_component^pre-autophagosomal structure membrane`GO:0005774^cellular_component^vacuolar membrane`GO:0006914^biological_process^autophagy`GO:0015031^biological_process^protein transport`GO:0042594^biological_process^response to starvation	.
E_H39197_c0_g3	2.36	1.543	1.886	18.303	1.088	8.758	0.33	1.545	0.873	3.549	9.518	4.693	2.166	2.68	2.085	20.516	22.3	22.584	0.83559	E_H39197_c0_g3	E_H39197_c0_g3_i2	AMP1	GCP2_ARATH	Probable glutamate carboxypeptidase 2;	E_H39197_c0_g3_i2.p1	GCP2_ARATH	Probable glutamate carboxypeptidase 2;	.	.	F6HGY0_VITVI	.	PF04253.12^TFR_dimer^Transferrin receptor-like dimerisation domain	.	.	COG2234^peptidase m28	KEGG:ath:AT3G54720`KO:K01301	GO:0016021^cellular_component^integral component of membrane`GO:0004180^molecular_function^carboxypeptidase activity`GO:0046872^molecular_function^metal ion binding`GO:0004181^molecular_function^metallocarboxypeptidase activity`GO:0009793^biological_process^embryo development ending in seed dormancy`GO:0009908^biological_process^flower development`GO:0010305^biological_process^leaf vascular tissu…	.
E_H36412_c0_g3	9.547	7.522	8.695	15.508	33.807	23.351	7.376	4.877	7.281	9.104	3.015	8.508	13.298	5.702	11.708	23.424	17.396	21.634	0.835508	E_H36412_c0_g3	E_H36412_c0_g3_i2	CBF5	CBF5_ARATH	H/ACA ribonucleoprotein complex subunit 4;	.	.	.	.	.	.	.	.	.	.	COG0130^Responsible for synthesis of pseudouridine from uracil- 55 in the psi GC loop of transfer RNAs (By similarity)	KEGG:ath:AT3G57150`KO:K11131	GO:0031429^cellular_component^box H/ACA snoRNP complex`GO:0005829^cellular_component^cytosol`GO:0005730^cellular_component^nucleolus`GO:0009506^cellular_component^plasmodesma`GO:0009982^molecular_function^pseudouridine synthase activity`GO:0003723^molecular_function^RNA binding`GO:0000495^biological_process^box H/ACA snoRNA 3'-end processing`GO:1990481^biological_process^mRNA pseudouridine synthe…	.
E_H33736_c0_g5	6.402	2.918	5.804	10.295	6.154	8.082	4.049	2.765	3.151	6.552	3.316	7.596	1.893	1.517	1.925	10.048	15.239	14.337	0.835346	E_H33736_c0_g5	E_H33736_c0_g5_i2	RGLG1	RGLG1_ARATH	E3 ubiquitin-protein ligase RGLG1;	E_H33736_c0_g5_i2.p1	RGLG1_ARATH	E3 ubiquitin-protein ligase RGLG1;	.	.	A0A068UAJ4_COFCA	.	PF13920.3^zf-C3HC4_3^Zinc finger, C3HC4 type (RING finger)`PF00097.22^zf-C3HC4^Zinc finger, C3HC4 type (RING finger)`PF13445.3^zf-RING_UBOX^RING-type zinc-finger	.	.	ENOG410XPC8^copine family	KEGG:ath:AT3G01650`KO:K16280	GO:0005886^cellular_component^plasma membrane`GO:0016874^molecular_function^ligase activity`GO:0004842^molecular_function^ubiquitin-protein transferase activity`GO:0008270^molecular_function^zinc ion binding`GO:0080148^biological_process^negative regulation of response to water deprivation`GO:0016567^biological_process^protein ubiquitination	GO:0046872^molecular_function^metal ion binding
E_H35385_c0_g8	0.325	0	0.422	2.176	0.565	1.657	0	0	0	0	1.464	0	0	0	0	3.384	6.038	4.317	0.835331	E_H35385_c0_g8	E_H35385_c0_g8_i1	.	.	.	.	.	.	.	.	.	.	.	.	.	.	.	.	.
E_H33757_c0_g3	0	0	0	1.08	2.649	1.395	0	0	0	0.936	0.273	1.138	0	0	0	0.904	3.162	2.04	0.83511	E_H33757_c0_g3	E_H33757_c0_g3_i1	At5g55150	FB294_ARATH	Putative F-box protein At5g55150;	E_H33757_c0_g3_i1.p1	FB294_ARATH	Putative F-box protein At5g55150;	.	.	A0A067KPD0_JATCU	.	.	.	.	ENOG410ZMUJ^F-box protein	KEGG:ath:AT5G55150	.	.
E_H35847_c1_g5	0.784	1.081	0.51	1.73	0.996	1.345	0	0	0	0	0	0	1.071	1.016	0.782	3.132	3.18	3.693	0.835093	E_H35847_c1_g5	E_H35847_c1_g5_i2	.	.	.	.	.	.	.	.	.	.	.	.	.	.	.	.	.
E_H23534_c0_g1	0.078	0	0	0.423	0.41	0.276	0	0.326	0	0.04	0.33	0.117	0.149	0.196	0.221	1.035	1.245	1.277	0.835048	E_H23534_c0_g1	E_H23534_c0_g1_i1	WOX4	WOX4_ARATH	WUSCHEL-related homeobox 4;	E_H23534_c0_g1_i1.p1	WOX4_ARATH	WUSCHEL-related homeobox 4;	.	.	V4TE66_9ROSI	.	PF00046.26^Homeobox^Homeobox domain	.	.	ENOG410YND1^homeobox	KEGG:ath:AT1G46480	GO:0005634^cellular_component^nucleus`GO:0003677^molecular_function^DNA binding`GO:0051301^biological_process^cell division`GO:0010067^biological_process^procambium histogenesis`GO:0006355^biological_process^regulation of transcription, DNA-templated`GO:0007165^biological_process^signal transduction`GO:0006351^biological_process^transcription, DNA-templated`GO:0001944^biological_process^vasculatu…	GO:0003677^molecular_function^DNA binding
E_H32970_c0_g1	6.318	5.884	6.168	9.473	6.712	6.708	3.945	4.877	3.384	3.522	2.34	3.94	2.839	2.692	2.666	8.482	10.279	9.693	0.835018	E_H32970_c0_g1	E_H32970_c0_g1_i1	.	.	.	E_H32970_c0_g1_i1.p1	.	.	.	.	F6HH87_VITVI	.	.	.	.	.	.	.	.
E_H30936_c0_g2	0.473	0	0	2.333	0	0.77	0	0	0	0	0	0	0	0	0	1.64	1.89	2.099	0.834922	E_H30936_c0_g2	E_H30936_c0_g2_i3	.	.	.	.	.	.	.	.	.	.	.	.	.	.	.	.	.
E_H36564_c0_g2	0.085	0	0.109	1.589	0.586	0.996	0	0	0	0.545	0	0.276	0	0.636	0	3.384	1.226	2.119	0.834895	E_H36564_c0_g2	E_H36564_c0_g2_i2	.	.	.	E_H36564_c0_g2_i2.p1	.	.	.	.	W5BVT7_WHEAT	.	PF00646.30^F-box^F-box domain	.	.	.	.	.	GO:0005515^molecular_function^protein binding
E_H32989_c2_g3	1.159	2.433	0.976	1.3	3.059	2.362	0	0	0	0	0	0	1.121	0.918	0.421	3.328	3.964	4.188	0.834598	E_H32989_c2_g3	E_H32989_c2_g3_i2	.	.	.	.	.	.	.	.	.	.	.	.	.	.	.	.	.
E_H37228_c0_g4	14.713	10.066	12.686	21.341	29.116	24.769	11.425	6.783	10.5	8.451	7.853	8.818	9.313	18.832	13.251	30.498	16.631	24.109	0.834448	E_H37228_c0_g4	E_H37228_c0_g4_i2	DIVARICATA	DIV_ANTMA	Transcription factor DIVARICATA;	E_H37228_c0_g4_i2.p1	DIV_ANTMA	Transcription factor DIVARICATA;	.	.	V7BAF7_PHAVU	.	PF00249.28^Myb_DNA-binding^Myb-like DNA-binding domain	.	.	.	.	GO:0005634^cellular_component^nucleus`GO:0003677^molecular_function^DNA binding`GO:0048262^biological_process^determination of dorsal/ventral asymmetry`GO:0009908^biological_process^flower development`GO:0006355^biological_process^regulation of transcription, DNA-templated`GO:0006351^biological_process^transcription, DNA-templated	.
E_H34516_c1_g3	3.505	2.624	3.554	6.028	6.366	6.505	2.615	4.516	2.812	3.798	5.283	4.718	2.963	1.309	1.945	4.949	7.79	7.129	0.834355	E_H34516_c1_g3	E_H34516_c1_g3_i3	.	.	.	.	.	.	.	.	.	.	.	.	.	.	.	.	.
E_H31833_c1_g1	44.696	36.353	41.581	57.775	70.582	61.26	47.569	31.304	45.829	48.711	52.156	48.79	26.272	32.354	28.888	57.539	68.44	67.772	0.834268	E_H31833_c1_g1	E_H31833_c1_g1_i9	C9orf114	CI114_HUMAN	Putative methyltransferase C9orf114	E_H31833_c1_g1_i9.p2	.	.	.	.	V4S2W7_9ROSI	.	.	.	.	.	.	.	.
E_H34413_c0_g1	9.865	9.875	10.69	73.706	11.912	42.066	6.612	8.483	6.428	14.053	39.006	20.129	10.11	15.247	11.768	64.129	112.561	95.852	0.83386	E_H34413_c0_g1	E_H34413_c0_g1_i8	.	.	.	E_H34413_c0_g1_i8.p1	.	.	.	.	F6HLC0_VITVI	.	.	.	.	.	.	.	.
E_H38115_c0_g4	11.109	8.77	11.419	32.316	59.878	51.296	9.783	4.705	7.659	2.774	6.432	3.698	0	4.148	1.223	30.573	28.099	28.198	0.833769	E_H38115_c0_g4	E_H38115_c0_g4_i4	SILD	SILD_FORIN	Secoisolariciresinol dehydrogenase;	.	.	.	.	.	.	.	.	.	.	.	.	GO:0016491^molecular_function^oxidoreductase activity	.
E_H33676_c1_g3	10.946	11.505	10.02	12.737	14.385	13.961	9.766	7.538	10.296	6.208	6.274	5.923	9.488	8.26	8.921	14.177	15.912	16.109	0.833729	E_H33676_c1_g3	E_H33676_c1_g3_i2	At3g50690	AN32_ARATH	Acidic leucine-rich nuclear phosphoprotein 32-related protein;	E_H33676_c1_g3_i2.p1	AN32_ARATH	Acidic leucine-rich nuclear phosphoprotein 32-related protein;	.	.	M5VPL8_PRUPE	.	PF14580.3^LRR_9^Leucine-rich repeat`PF12799.4^LRR_4^Leucine Rich repeats (2 copies)	.	.	ENOG4111HZT^Acidic leucine-rich nuclear phosphoprotein 32 family member	KEGG:ath:AT3G50690	.	.
E_H40719_c3_g1	0.481	0.127	0.313	3.985	1.47	2.689	1.251	0	1.454	0.175	0.775	0	0.299	0.208	0.321	2.274	2.047	2.891	0.833389	E_H40719_c3_g1	E_H40719_c3_g1_i3	.	.	.	.	.	.	.	.	.	.	.	.	.	.	.	.	.
E_H40133_c3_g2	11.54	11.45	10.45	20.229	16.893	18.7	16.777	13.154	17.093	16.093	15.892	17.887	13.621	14.598	14.835	24.449	30.182	27.208	0.833266	E_H40133_c3_g2	E_H40133_c3_g2_i1	.	.	.	E_H40133_c3_g2_i1.p1	.	.	.	.	.	.	.	.	.	.	.	.	.
E_H38792_c0_g9	1.866	2.942	1.566	11.43	10.866	11.41	1.859	7.556	2.075	4.882	5.297	4.827	4.881	9.85	7.017	12.938	9.145	11.792	0.833095	E_H38792_c0_g9	E_H38792_c0_g9_i2	.	.	.	.	.	.	.	.	.	.	.	.	.	.	.	.	.
E_H34598_c2_g7	0.226	0	0	1.096	0.17	1.047	0	0	0	0	0	0	0	0	0	2.209	0.608	1.535	0.833068	E_H34598_c2_g7	E_H34598_c2_g7_i4	.	.	.	E_H34598_c2_g7_i4.p2	.	.	.	.	.	.	.	.	.	.	.	.	.
E_H41173_c0_g7	24.514	22.661	23.259	50.111	33.518	38.541	37.117	24.521	37.356	26.692	39.192	27.892	19.722	25.746	21.33	54.453	52.98	56.525	0.833063	E_H41173_c0_g7	E_H41173_c0_g7_i2	LDJ2	DNJH2_ALLPO	DnaJ protein homolog 2;	E_H41173_c0_g7_i2.p1	DNJH2_ALLPO	DnaJ protein homolog 2;	.	.	A0A067HCR2_CITSI	.	PF01556.15^DnaJ_C^DnaJ C terminal domain	.	.	.	.	GO:0016020^cellular_component^membrane`GO:0005524^molecular_function^ATP binding`GO:0046872^molecular_function^metal ion binding`GO:0006457^biological_process^protein folding`GO:0009408^biological_process^response to heat	.
E_H32396_c2_g4	189.039	180.43	177.766	357.397	242.91	291.569	193.933	133.562	189.416	46.132	175.417	68.484	223.694	219.096	213.826	362.42	406.621	416.03	0.833036	E_H32396_c2_g4	E_H32396_c2_g4_i3	.	.	.	.	.	.	.	.	.	.	.	.	.	.	.	.	.
E_H38671_c1_g3	7.123	5.383	5.782	14.632	13.346	14.223	2.945	10.286	4.295	8.047	9.647	8.985	4.632	5.812	5.613	9.834	13.81	12.772	0.832923	E_H38671_c1_g3	E_H38671_c1_g3_i1	TOM3	TOM3_ARATH	Tobamovirus multiplication protein 3;	E_H38671_c1_g3_i1.p1	TOM3_ARATH	Tobamovirus multiplication protein 3;	.	.	D7TAG0_VITVI	.	PF06454.8^DUF1084^Protein of unknown function (DUF1084)	.	.	ENOG41110A4^tobamovirus multiplication	KEGG:ath:AT2G02180	GO:0016021^cellular_component^integral component of membrane`GO:0009705^cellular_component^plant-type vacuole membrane`GO:0046786^biological_process^viral replication complex formation and maintenance	.
E_H39429_c0_g4	3.752	3.3	3.328	4.564	3.999	3.961	2.328	2.713	2.724	3.178	2.182	3.405	2.615	4.014	3.288	5.061	5.771	6.614	0.832895	E_H39429_c0_g4	E_H39429_c0_g4_i1	CYCT1-3	CCT13_ORYSJ	Cyclin-T1-3;	E_H39429_c0_g4_i1.p1	CCT13_ORYSJ	Cyclin-T1-3;	.	.	F6H4Q9_VITVI	.	.	.	.	ENOG410ZAZC^NA	KEGG:osa:4349827`KO:K15188	GO:0000307^cellular_component^cyclin-dependent protein kinase holoenzyme complex`GO:0005634^cellular_component^nucleus`GO:0016538^molecular_function^cyclin-dependent protein serine/threonine kinase regulator activity`GO:0007049^biological_process^cell cycle`GO:0051301^biological_process^cell division`GO:0045737^biological_process^positive regulation of cyclin-dependent protein serine/threonine ki…	.
E_H36194_c0_g9	0	0	0	0.752	1.42	1.403	0	0	0	0	0	0	0.423	0	0.481	3.439	1.106	3.802	0.832845	E_H36194_c0_g9	E_H36194_c0_g9_i3	.	.	.	.	.	.	.	.	.	.	.	.	.	.	.	.	.
E_H35748_c0_g3	2.113	2.902	2.702	8.071	5.334	6.41	0.382	0	0.591	0	9.705	0.619	0	0.881	0.642	9.554	14.031	15.515	0.832704	E_H35748_c0_g3	E_H35748_c0_g3_i4	.	.	.	.	.	.	.	.	.	.	.	.	.	.	.	.	.
E_H41732_c0_g8	11.144	8.548	8.87	14.733	14.392	14.136	7.42	5.478	6.04	12.235	10.753	12.34	10.035	8.859	10.545	12.555	21.397	18.822	0.832559	E_H41732_c0_g8	E_H41732_c0_g8_i1	At1g65660	SLU7A_ARATH	Pre-mRNA-splicing factor SLU7-A;	E_H41732_c0_g8_i1.p1	SLU7A_ARATH	Pre-mRNA-splicing factor SLU7-A;	.	.	B9SF44_RICCO	.	PF11708.5^Slu7^Pre-mRNA splicing Prp18-interacting factor	.	.	ENOG410XPPP^SLU7 splicing factor homolog (S. cerevisiae)	KEGG:ath:AT1G65660`KO:K12819	GO:0005681^cellular_component^spliceosomal complex`GO:0003727^molecular_function^single-stranded RNA binding`GO:0008270^molecular_function^zinc ion binding`GO:0006397^biological_process^mRNA processing`GO:0008284^biological_process^positive regulation of cell proliferation`GO:0008380^biological_process^RNA splicing`GO:0000375^biological_process^RNA splicing, via transesterification reactions	.
E_H41324_c1_g6	0	0	0	0.431	8.351	3.707	0	0	0	0	0	0	0	0	0	2.983	6.61	6.812	0.832508	E_H41324_c1_g6	E_H41324_c1_g6_i1	ZPR4	ZPR4_ARATH	Protein LITTLE ZIPPER 4	.	.	.	.	.	.	.	.	.	.	.	.	GO:0006355^biological_process^regulation of transcription, DNA-templated`GO:0006351^biological_process^transcription, DNA-templated	.
E_H39770_c0_g1	11.165	4.811	8.404	88.588	7.638	46.15	9.21	4.705	10.946	11.413	4.106	6.952	1.195	4.001	2.506	48.367	61.71	57.208	0.832282	E_H39770_c0_g1	E_H39770_c0_g1_i5	CYP71D9	C71D9_SOYBN	Cytochrome P450 71D9;	E_H39770_c0_g1_i5.p1	C71D9_SOYBN	Cytochrome P450 71D9;	.	.	M5WIN1_PRUPE	.	PF00067.19^p450^Cytochrome P450	.	.	COG2124^Cytochrome p450	.	GO:0016020^cellular_component^membrane`GO:0020037^molecular_function^heme binding`GO:0005506^molecular_function^iron ion binding`GO:0016709^molecular_function^oxidoreductase activity, acting on paired donors, with incorporation or reduction of molecular oxygen, NAD(P)H as one donor, and incorporation of one atom of oxygen`GO:0044550^biological_process^secondary metabolite biosynthetic process	GO:0005506^molecular_function^iron ion binding`GO:0016705^molecular_function^oxidoreductase activity, acting on paired donors, with incorporation or reduction of molecular oxygen`GO:0020037^molecular_function^heme binding`GO:0055114^biological_process^oxidation-reduction process
E_H38854_c0_g1	2.092	2.831	2.119	2.701	5.709	5.393	0	0.996	0.262	0.667	0.847	1.012	1.32	2.619	1.684	4.129	4.231	4.723	0.832282	E_H38854_c0_g1	E_H38854_c0_g1_i4	.	.	.	.	.	.	.	.	.	.	.	.	.	.	.	.	.
E_H39247_c0_g3	25.715	20.323	23.689	115.158	28.07	66.667	15.709	11.316	17.325	21.325	54.711	31.147	12.899	13.118	11.447	62.824	105.481	91.832	0.832222	E_H39247_c0_g3	E_H39247_c0_g3_i1	.	.	.	E_H39247_c0_g3_i1.p1	.	.	.	.	.	.	.	.	.	.	.	.	.
E_H38564_c1_g2	12.762	12.062	11.885	23.415	12.689	17.486	8.176	8.912	10.422	13.965	9.317	13.595	14.717	11.527	13.311	18.763	23.038	26.218	0.832082	E_H38564_c1_g2	E_H38564_c1_g2_i1	.	.	.	E_H38564_c1_g2_i1.p1	.	.	.	.	W9R5H3_9ROSA	.	.	.	.	.	.	.	.
E_H34032_c0_g1	1.223	1.495	1.726	3.155	1.194	2.682	0	0	0	0	0	0	0.573	1.53	0.722	6.758	4.102	5.901	0.831939	E_H34032_c0_g1	E_H34032_c0_g1_i6	.	.	.	.	.	.	.	.	.	.	.	.	.	.	.	.	.
E_H33084_c0_g5	9.314	28.06	17.608	48.874	20.991	37.335	17.073	22.237	22.115	17.11	25.181	20.396	8.716	16.764	11.888	37.191	56.907	55.05	0.83178	E_H33084_c0_g5	E_H33084_c0_g5_i1	.	.	.	.	.	.	.	.	.	.	.	.	.	.	.	.	.
E_H31557_c0_g1	1.343	1.59	1.602	4.094	1.731	3.336	0.547	0.395	0.281	0.047	0.431	0.151	0.523	0.661	0.541	1.743	4.628	4.386	0.831737	E_H31557_c0_g1	E_H31557_c0_g1_i4	.	.	.	.	.	.	.	.	.	.	.	.	.	.	.	.	.
E_H64296_c0_g1	0	0	0	0	1.039	0.981	0	0	0	0	0	0	0	0	0	0.932	1.429	2.386	0.831498	E_H64296_c0_g1	E_H64296_c0_g1_i1	.	.	.	.	.	.	.	.	.	.	.	.	.	.	.	.	.
E_H33288_c0_g13	2.742	2.258	2.498	5.958	1.893	3.728	2.589	1.614	2.501	2.411	2.699	2.242	1.071	1.126	1.083	6.981	6.988	7.713	0.831472	E_H33288_c0_g13	E_H33288_c0_g13_i1	FKFBP	F26_ARATH	6-phosphofructo-2-kinase/fructose-2,6-bisphosphatase;	E_H33288_c0_g13_i1.p1	F26_ARATH	6-phosphofructo-2-kinase/fructose-2,6-bisphosphatase;	.	.	D7SJU7_VITVI	.	PF00686.16^CBM_20^Starch binding domain`PF01591.15^6PF2K^6-phosphofructo-2-kinase	.	.	COG0406^Phosphoglycerate mutase	KEGG:ath:AT1G07110`KO:K01103	GO:0005829^cellular_component^cytosol`GO:0005886^cellular_component^plasma membrane`GO:0003873^molecular_function^6-phosphofructo-2-kinase activity`GO:0005524^molecular_function^ATP binding`GO:0004331^molecular_function^fructose-2,6-bisphosphate 2-phosphatase activity`GO:2001070^molecular_function^starch binding`GO:0006003^biological_process^fructose 2,6-bisphosphate metabolic process`GO:0006002^…	GO:2001070^molecular_function^starch binding`GO:0003873^molecular_function^6-phosphofructo-2-kinase activity`GO:0005524^molecular_function^ATP binding`GO:0006000^biological_process^fructose metabolic process
E_H39772_c0_g5	0.134	0.421	0.524	0.219	1.42	0.836	0	0	0	0	0	0	0.747	0	0	1.985	1.447	1.545	0.831161	E_H39772_c0_g5	E_H39772_c0_g5_i4	.	.	.	.	.	.	.	.	.	.	.	.	.	.	.	.	.
E_H40989_c0_g1	47.481	43.342	45.121	74.301	61.227	62.939	32.703	18.958	32.935	55.996	13.294	53.191	39.246	48.2	35.925	66.161	90.906	87.901	0.831066	E_H40989_c0_g1	E_H40989_c0_g1_i3	NSI1	NSI1_YEAST	RNA polymerase I termination factor	.	.	.	.	.	.	.	.	.	.	.	KEGG:sce:YDR026C`KO:K09424	GO:0005730^cellular_component^nucleolus`GO:0033553^cellular_component^rDNA heterochromatin`GO:0003677^molecular_function^DNA binding`GO:0000183^biological_process^chromatin silencing at rDNA`GO:1900008^biological_process^negative regulation of extrachromosomal rDNA circle accumulation involved in replicative cell aging`GO:0001185^biological_process^termination of RNA polymerase I transcription fr…	.
E_H34276_c0_g1	11.257	14.932	12.001	17.027	29.674	20.822	6.786	7.281	7.504	8.222	4.766	8.048	4.881	7.097	6.616	18.605	18.539	20.079	0.831054	E_H34276_c0_g1	E_H34276_c0_g1_i7	ALDH3H1	AL3H1_ARATH	Aldehyde dehydrogenase family 3 member H1;	E_H34276_c0_g1_i7.p1	AL3H1_ARATH	Aldehyde dehydrogenase family 3 member H1;	.	.	M5XBG8_PRUPE	.	PF00171.19^Aldedh^Aldehyde dehydrogenase family	.	.	COG1012^Dehydrogenase	KEGG:ath:AT1G44170`KO:K00128	GO:0005783^cellular_component^endoplasmic reticulum`GO:0005794^cellular_component^Golgi apparatus`GO:0016020^cellular_component^membrane`GO:0009506^cellular_component^plasmodesma`GO:0009536^cellular_component^plastid`GO:0005773^cellular_component^vacuole`GO:0004028^molecular_function^3-chloroallyl aldehyde dehydrogenase activity`GO:0004029^molecular_function^aldehyde dehydrogenase (NAD) activity`…	GO:0016491^molecular_function^oxidoreductase activity`GO:0008152^biological_process^metabolic process`GO:0055114^biological_process^oxidation-reduction process
E_H34144_c2_g4	5.78	2.155	4.843	5.355	10.951	8.467	1.929	3.726	3.151	4.303	5.929	4.032	2.515	4.833	3.167	7.27	9.136	8.673	0.831022	E_H34144_c2_g4	E_H34144_c2_g4_i3	.	.	.	.	.	.	.	.	.	.	.	.	.	.	.	.	.
E_H38722_c2_g9	0.636	0.167	0.138	4.4	0.459	2.573	0	0	0	0.357	0	0	0	0.269	0.221	2.796	2.13	2.218	0.830602	E_H38722_c2_g9	E_H38722_c2_g9_i1	.	.	.	.	.	.	.	.	.	.	.	.	.	.	.	.	.
E_H32529_c0_g2	5.66	6.13	5.884	9.12	7.517	7.195	0.495	1.116	0	2.498	8.054	3.371	3.212	2.643	3.308	10.421	15.045	11.861	0.83044	E_H32529_c0_g2	E_H32529_c0_g2_i2	PPH	PPH_ARATH	Pheophytinase, chloroplastic;	E_H32529_c0_g2_i2.p1	PPH_ARATH	Pheophytinase, chloroplastic;	.	.	A0A061E2T3_THECC	.	.	.	.	COG0596^Alpha beta hydrolase	KEGG:ath:AT5G13800	GO:0009507^cellular_component^chloroplast`GO:0009570^cellular_component^chloroplast stroma`GO:0009535^cellular_component^chloroplast thylakoid membrane`GO:0080124^molecular_function^pheophytinase activity`GO:0015996^biological_process^chlorophyll catabolic process	.
E_H34205_c0_g1	2.749	1.725	2.636	3.82	4.868	4.339	1.694	0	1.319	3.582	0	2.702	1.594	2.215	1.203	3.719	5.771	5.376	0.830354	E_H34205_c0_g1	E_H34205_c0_g1_i1	At3g20650	MCES1_ARATH	mRNA cap guanine-N7 methyltransferase 1;	.	.	.	.	.	.	.	.	.	.	ENOG410Y7HG^mRNA (guanine-N7-)-methyltransferase activity	KEGG:ath:AT3G20650`KO:K00565	GO:0005634^cellular_component^nucleus`GO:0004482^molecular_function^mRNA (guanine-N7-)-methyltransferase activity`GO:0003723^molecular_function^RNA binding	.
E_H34454_c0_g2	20.309	20.777	19.181	40.294	33.694	36.506	17.377	15.987	18.014	41.526	17.744	41.587	25.151	28.829	25.621	53.512	60.65	61.654	0.830053	E_H34454_c0_g2	E_H34454_c0_g2_i10	.	.	.	E_H34454_c0_g2_i10.p1	.	.	.	.	.	.	.	.	.	.	.	.	.
E_H33486_c0_g12	0.912	1.034	0.808	3.883	4.048	5.262	0	0	0	2.996	0	3.162	1.32	1.481	1.864	5.639	2.692	3.941	0.830053	E_H33486_c0_g12	E_H33486_c0_g12_i3	.	.	.	.	.	.	.	.	.	.	.	.	.	.	.	.	.
E_H38788_c1_g1	0	0	0	2.443	4.55	2.209	0	0	0	1.104	0	0	0	1.236	0.461	1.976	1.862	2.149	0.830005	E_H38788_c1_g1	E_H38788_c1_g1_i9	.	.	.	.	.	.	.	.	.	.	.	.	.	.	.	.	.
E_H41761_c0_g2	0.685	0	0.714	1.558	1.66	1.497	0	0	0	0	0	0	0.747	0.722	0.842	0.969	2.95	3.287	0.829882	E_H41761_c0_g2	E_H41761_c0_g2_i1	.	.	.	.	.	.	.	.	.	.	.	.	.	.	.	.	.
E_H35402_c0_g1	21.278	19.433	22.487	49.249	18.532	32.138	14.866	15.884	16.181	20.032	21.793	20.706	18.104	21.23	18.123	48.479	75.999	65.099	0.829676	E_H35402_c0_g1	E_H35402_c0_g1_i1	.	.	.	E_H35402_c0_g1_i1.p1	.	.	.	.	A0A067KM67_JATCU	.	PF03127.11^GAT^GAT domain	.	.	.	.	.	GO:0006886^biological_process^intracellular protein transport`GO:0005622^cellular_component^intracellular
E_H30451_c0_g1	12.755	10.766	11.236	55.191	113.115	85.469	10.018	16.193	11.402	19.514	41.303	25.316	16.161	23.861	17.742	57.501	51.542	57.356	0.82962	E_H30451_c0_g1	E_H30451_c0_g1_i1	RAP2-1	RAP21_ARATH	Ethylene-responsive transcription factor RAP2-1;	E_H30451_c0_g1_i1.p1	RAP21_ARATH	Ethylene-responsive transcription factor RAP2-1;	.	.	A0A0A0L4Y9_CUCSA	.	PF00847.17^AP2^AP2 domain	.	.	ENOG410YR8V^AP2	KEGG:ath:AT1G46768`KO:K09286	GO:0005634^cellular_component^nucleus`GO:0003677^molecular_function^DNA binding`GO:0003700^molecular_function^transcription factor activity, sequence-specific DNA binding`GO:0009873^biological_process^ethylene-activated signaling pathway`GO:0045893^biological_process^positive regulation of transcription, DNA-templated`GO:0009409^biological_process^response to cold`GO:0009414^biological_process^re…	GO:0003700^molecular_function^transcription factor activity, sequence-specific DNA binding`GO:0006355^biological_process^regulation of transcription, DNA-templated
E_H33976_c2_g1	2.297	2.155	1.973	2.09	3.314	2.784	2.103	1.305	1.59	0.922	1.048	1.029	1.419	1.419	0.982	3.663	3.641	3.327	0.829561	E_H33976_c2_g1	E_H33976_c2_g1_i2	.	.	.	E_H33976_c2_g1_i2.p1	.	.	.	.	D7UDC0_VITVI	.	.	.	.	.	.	.	.
E_H40308_c0_g2	4.911	8.778	7.275	18.593	29.738	23.991	0	8.878	0.766	17.972	16.194	18.665	4.507	20.08	7.598	23.172	30.569	29.099	0.829492	E_H40308_c0_g2	E_H40308_c0_g2_i8	CODM	DIOX3_PAPSO	Codeine O-demethylase;	.	.	.	.	.	.	.	.	.	.	.	KEGG:ag:ADD85331`KO:K14975	GO:0051213^molecular_function^dioxygenase activity`GO:0046872^molecular_function^metal ion binding`GO:0008168^molecular_function^methyltransferase activity`GO:0009820^biological_process^alkaloid metabolic process	.
E_H36662_c0_g9	41.106	33.499	38.363	61.039	51.527	55.548	46.517	32.18	46.741	38.9	32.617	38.157	21.167	23.005	20.569	55.796	86.38	78.683	0.82946	E_H36662_c0_g9	E_H36662_c0_g9_i3	CLC2	CLC2_ARATH	Clathrin light chain 2;	E_H36662_c0_g9_i3.p1	CLC2_ARATH	Clathrin light chain 2;	.	.	F6HCE0_VITVI	.	PF01086.14^Clathrin_lg_ch^Clathrin light chain	.	.	ENOG410YMJV^Clathrin is the major protein of the polyhedral coat of coated pits and vesicles	KEGG:ath:AT2G40060	GO:0009504^cellular_component^cell plate`GO:0009941^cellular_component^chloroplast envelope`GO:0030132^cellular_component^clathrin coat of coated pit`GO:0030130^cellular_component^clathrin coat of trans-Golgi network vesicle`GO:0030125^cellular_component^clathrin vesicle coat`GO:0005856^cellular_component^cytoskeleton`GO:0009524^cellular_component^phragmoplast`GO:0005886^cellular_component^plasma…	GO:0005198^molecular_function^structural molecule activity`GO:0006886^biological_process^intracellular protein transport`GO:0016192^biological_process^vesicle-mediated transport`GO:0030130^cellular_component^clathrin coat of trans-Golgi network vesicle`GO:0030132^cellular_component^clathrin coat of coated pit
E_H41541_c0_g4	4.226	4.445	4.93	6.427	7.023	6.701	4.831	1.717	4.46	2.464	2.125	2.091	5.279	4.197	4.29	10.98	15.46	14.802	0.829108	E_H41541_c0_g4	E_H41541_c0_g4_i2	FER	FERON_ARATH	Receptor-like protein kinase FERONIA;	E_H41541_c0_g4_i2.p1	FERON_ARATH	Receptor-like protein kinase FERONIA;	.	.	M5W8D7_PRUPE	.	PF12819.4^Malectin_like^Carbohydrate-binding protein of the ER	.	.	COG0515^Serine Threonine protein kinase	KEGG:ath:AT3G51550	GO:0043680^cellular_component^filiform apparatus`GO:0016021^cellular_component^integral component of membrane`GO:0005622^cellular_component^intracellular`GO:0016020^cellular_component^membrane`GO:0005886^cellular_component^plasma membrane`GO:0009506^cellular_component^plasmodesma`GO:0005524^molecular_function^ATP binding`GO:0004672^molecular_function^protein kinase activity`GO:0004674^molecular_f…	.
E_H35311_c0_g3	4.883	4.31	4.682	7.054	5.122	5.291	3.658	3.434	4.76	5.454	4.522	5.488	5.18	4.944	4.972	7.494	7.486	8	0.829103	E_H35311_c0_g3	E_H35311_c0_g3_i1	RRP41	RRP41_ARATH	Exosome complex component RRP41 homolog	.	.	.	.	.	.	.	.	.	.	COG0689^Phosphorolytic exoribonuclease that removes nucleotide residues following the -CCA terminus of tRNA and adds nucleotides to the ends of RNA molecules by using nucleoside diphosphates as substrates (By similarity)	KEGG:ath:AT3G61620`KO:K11600	GO:0000177^cellular_component^cytoplasmic exosome (RNase complex)`GO:0005829^cellular_component^cytosol`GO:0000176^cellular_component^nuclear exosome (RNase complex)`GO:0005730^cellular_component^nucleolus`GO:0004527^molecular_function^exonuclease activity`GO:0071028^biological_process^nuclear mRNA surveillance`GO:0034427^biological_process^nuclear-transcribed mRNA catabolic process, exonucleolyt…	.
E_H37455_c0_g2	0.318	0.652	0.422	1.401	2.664	2.282	0.652	1.82	0.902	0.673	1.278	0.527	0.623	0.379	0.882	2.2	1.752	2.396	0.8289	E_H37455_c0_g2	E_H37455_c0_g2_i5	.	.	.	.	.	.	.	.	.	.	.	.	.	.	.	.	.
E_H32102_c0_g3	1.215	1.67	1.449	53.767	2.494	26.404	2.615	0.275	1.881	22.1	0.431	18.581	0.872	8.529	3.167	42.066	45.236	49.267	0.828694	E_H32102_c0_g3	E_H32102_c0_g3_i1	.	.	.	E_H32102_c0_g3_i1.p1	.	.	.	.	.	.	.	.	.	.	.	.	.
E_H32362_c0_g9	4.077	3.554	3.481	27.94	0.297	12.537	3.64	1.047	3.393	2.929	3.101	2.811	0.847	1.456	1.042	20.031	30.099	28.01	0.828638	E_H32362_c0_g9	E_H32362_c0_g9_i1	SAUR71	SAU71_ARATH	Auxin-responsive protein SAUR71	E_H32362_c0_g9_i1.p1	SAU71_ARATH	Auxin-responsive protein SAUR71	.	.	F6H073_VITVI	.	PF02519.11^Auxin_inducible^Auxin responsive protein	.	.	ENOG410YUJ0^Auxin responsive protein	KEGG:ath:AT1G56150`KO:K14488	GO:0005737^cellular_component^cytoplasm`GO:0009734^biological_process^auxin-activated signaling pathway`GO:0007275^biological_process^multicellular organism development`GO:0040008^biological_process^regulation of growth	GO:0009733^biological_process^response to auxin
E_H34413_c0_g4	13.045	12.205	11.95	88.275	13.996	46.492	4.753	5.718	4.479	5.084	32.789	10.801	11.007	16.238	13.492	71.352	150.054	118.366	0.828509	E_H34413_c0_g4	E_H34413_c0_g4_i2	.	.	.	E_H34413_c0_g4_i2.p1	.	.	.	.	B9IPQ8_POPTR	.	.	.	.	.	.	.	.
E_H36233_c1_g4	12.275	15.791	13.137	21.591	11.078	15.117	7.576	6.457	8.086	6.754	6.633	6.91	10.011	9.581	9.322	29.361	31.169	31.584	0.828414	E_H36233_c1_g4	E_H36233_c1_g4_i1	RSL1D1	RL1D1_PONAB	Ribosomal L1 domain-containing protein 1;	E_H36233_c1_g4_i1.p1	RL1D1_PONAB	Ribosomal L1 domain-containing protein 1;	.	.	V4SRI4_9ROSI	.	PF00687.18^Ribosomal_L1^Ribosomal protein L1p/L10e family	.	.	ENOG4111W39^Ribosomal L1 domain containing 1	.	GO:0005730^cellular_component^nucleolus`GO:0003723^molecular_function^RNA binding`GO:0042981^biological_process^regulation of apoptotic process`GO:2000772^biological_process^regulation of cellular senescence	.
E_H32872_c0_g1	1.477	3.077	2.709	9.347	3.398	6.665	0.938	0.309	0.814	4.74	3.288	5.505	0.398	0.82	0.722	6.86	6.822	9	0.828286	E_H32872_c0_g1	E_H32872_c0_g1_i4	GF14C	1433C_SOYBN	14-3-3-like protein C;	E_H32872_c0_g1_i4.p1	1433C_SOYBN	14-3-3-like protein C;	.	.	A0A067K8G8_JATCU	.	PF00244.17^14-3-3^14-3-3 protein	.	.	COG5040^Tyrosine 3-monooxygenase tryptophan 5-monooxygenase activation protein	.	.	.
E_H33764_c0_g4	0.346	0.604	0.502	1.112	1.717	1.134	0.295	0.532	0.339	1.32	0.488	1.313	0.548	0.575	0.541	3.253	1.788	3.109	0.828195	E_H33764_c0_g4	E_H33764_c0_g4_i1	.	.	.	E_H33764_c0_g4_i1.p1	.	.	.	.	D7SIL3_VITVI	.	PF02536.11^mTERF^mTERF	.	.	.	.	.	GO:0003690^molecular_function^double-stranded DNA binding`GO:0006355^biological_process^regulation of transcription, DNA-templated`GO:0005739^cellular_component^mitochondrion
E_H39274_c2_g2	541.486	430.489	476.046	1765.81	8.747	896.896	130.542	31.768	137.411	0	242.676	51.535	69.726	54.502	65.334	1964.06	1968.36	2157.88	0.827959	E_H39274_c2_g2	E_H39274_c2_g2_i1	.	.	.	.	.	.	.	.	.	.	.	.	.	.	.	.	.
E_H33616_c1_g2	5.236	4.691	5.112	7.719	7.355	7.13	4.214	3.709	4.237	7.434	6.46	6.802	4.408	5.188	4.591	7.224	8.039	8.376	0.827898	E_H33616_c1_g2	E_H33616_c1_g2_i1	Topors	TOPRS_DROME	E3 ubiquitin-protein ligase Topors;	E_H33616_c1_g2_i1.p1	TOPRS_DROME	E3 ubiquitin-protein ligase Topors;	.	.	A0A067KYE1_JATCU	.	.	.	.	ENOG410XQZR^topoisomerase I binding, arginine serine-rich, E3 ubiquitin protein ligase	KEGG:dme:Dmel_CG15104`KO:K10631	GO:0005652^cellular_component^nuclear lamina`GO:0005634^cellular_component^nucleus`GO:0005700^cellular_component^polytene chromosome`GO:0005521^molecular_function^lamin binding`GO:0016874^molecular_function^ligase activity`GO:0061630^molecular_function^ubiquitin protein ligase activity`GO:0008270^molecular_function^zinc ion binding`GO:0051299^biological_process^centrosome separation`GO:0016568^bi…	.
E_H41671_c2_g3	3.512	3.236	4.449	5.519	4.875	4.404	0	0	0	0	0	0	1.22	1.248	0.902	5.164	8.638	9.901	0.827648	E_H41671_c2_g3	E_H41671_c2_g3_i8	.	.	.	.	.	.	.	.	.	.	.	.	.	.	.	.	.
E_H34591_c0_g4	10.812	14.241	12.496	109.662	7.362	52.568	33.407	27.749	33.08	1.858	15.304	5.02	5.952	8.174	6.495	124.408	128.574	135.673	0.827554	E_H34591_c0_g4	E_H34591_c0_g4_i3	21KD	21KD_DAUCA	21 kDa protein;	E_H34591_c0_g4_i3.p1	21KD_DAUCA	21 kDa protein;	.	.	A0A067JNQ8_JATCU	.	PF04043.12^PMEI^Plant invertase/pectin methylesterase inhibitor	.	.	.	.	GO:0004857^molecular_function^enzyme inhibitor activity	GO:0004857^molecular_function^enzyme inhibitor activity
E_H35252_c0_g1	2.417	1.352	2.032	5.848	1.314	5.037	1.251	1.786	1.619	1.993	0.775	1.924	0.872	1.872	1.604	4.027	6.435	6.03	0.827426	E_H35252_c0_g1	E_H35252_c0_g1_i3	mag1	MAG1_SCHPO	DNA-3-methyladenine glycosylase 1;	E_H35252_c0_g1_i3.p1	MAG1_SCHPO	DNA-3-methyladenine glycosylase 1;	.	.	F6GWV9_VITVI	.	PF00730.22^HhH-GPD^HhH-GPD superfamily base excision DNA repair protein	.	.	.	KEGG:spo:SPAPB24D3.04c	GO:0005634^cellular_component^nucleus`GO:0032993^cellular_component^protein-DNA complex`GO:0032131^molecular_function^alkylated DNA binding`GO:0003905^molecular_function^alkylbase DNA N-glycosylase activity`GO:0003684^molecular_function^damaged DNA binding`GO:0052820^molecular_function^DNA-1,N6-ethenoadenine N-glycosylase activity`GO:0008725^molecular_function^DNA-3-methyladenine glycosylase acti…	GO:0006284^biological_process^base-excision repair
E_H32981_c0_g2	15.504	14.694	13.851	67.537	6.069	35.3	3.58	16.399	5.391	7.885	18.706	8.717	8.367	8.615	8.4	50.483	59.055	58.743	0.827421	E_H32981_c0_g2	E_H32981_c0_g2_i1	.	.	.	.	.	.	.	.	.	.	.	.	.	.	.	.	.
E_H33407_c0_g2	4.509	3.602	4.5	7.414	6.274	6.083	3.406	5.22	4.256	5.602	3.374	5.354	1.469	2.264	1.864	6.926	8.703	9.129	0.82735	E_H33407_c0_g2	E_H33407_c0_g2_i1	TOGT1	SCGT_TOBAC	Scopoletin glucosyltransferase;	E_H33407_c0_g2_i1.p1	SCGT_TOBAC	Scopoletin glucosyltransferase;	.	.	F6HQ86_VITVI	.	PF00201.15^UDPGT^UDP-glucoronosyl and UDP-glucosyl transferase	.	.	.	.	GO:0042802^molecular_function^identical protein binding`GO:0050275^molecular_function^scopoletin glucosyltransferase activity	GO:0016758^molecular_function^transferase activity, transferring hexosyl groups`GO:0008152^biological_process^metabolic process
E_H41200_c0_g3	10.084	10.353	10.253	16.119	14.922	16.723	6.707	9.101	7.62	7.272	14.988	10.048	4.906	3.683	3.729	18.661	14.354	17.693	0.827174	E_H41200_c0_g3	E_H41200_c0_g3_i4	EFL3	EF4L3_ARATH	Protein ELF4-LIKE 3;	.	.	.	.	.	.	.	.	.	.	ENOG410Y56Z^early flowering	KEGG:ath:AT2G06255	GO:0005634^cellular_component^nucleus`GO:0042803^molecular_function^protein homodimerization activity`GO:0048511^biological_process^rhythmic process	.
E_H33865_c0_g11	16.67	19.186	18.81	28.253	36.301	31.397	22.416	19.885	20.748	16.053	28.454	17.326	21.914	15.859	19.005	32.269	25.702	31.634	0.827037	E_H33865_c0_g11	E_H33865_c0_g11_i2	CABP2	CABP2_BOVIN	Calcium-binding protein 2;	E_H33865_c0_g11_i2.p1	CABP2_BOVIN	Calcium-binding protein 2;	.	.	E0CSC2_VITVI	.	PF13499.3^EF-hand_7^EF-hand domain pair`PF13202.3^EF-hand_5^EF hand`PF13833.3^EF-hand_8^EF-hand domain pair	.	.	COG5126^Calcium-binding protein	KEGG:bta:281654	GO:0005794^cellular_component^Golgi apparatus`GO:0048471^cellular_component^perinuclear region of cytoplasm`GO:0005886^cellular_component^plasma membrane`GO:0005509^molecular_function^calcium ion binding	GO:0005509^molecular_function^calcium ion binding
E_H39156_c1_g2	0.834	0.262	0.648	2.443	0.261	1.853	0.669	0	0.524	0.613	0	0.318	0.598	0	0.341	5.266	4.019	5.475	0.826438	E_H39156_c1_g2	E_H39156_c1_g2_i1	SELMODRAFT_444075	Y4407_SELML	Inactive protein kinase SELMODRAFT_444075;	E_H39156_c1_g2_i1.p1	.	.	.	.	E0CPW6_VITVI	.	.	.	.	.	.	.	.
E_H33875_c2_g5	8.183	9.875	8.797	38.164	12.548	23.373	4.544	16.038	6.438	13.844	23.128	16.699	11.679	15.198	12.73	31.729	48.675	41.733	0.826347	E_H33875_c2_g5	E_H33875_c2_g5_i3	RING1	RING1_GOSHI	E3 ubiquitin-protein ligase RING1;	E_H33875_c2_g5_i3.p1	RING1_GOSHI	E3 ubiquitin-protein ligase RING1;	.	.	F6HPQ9_VITVI	.	PF13639.3^zf-RING_2^Ring finger domain`PF17123.2^zf-RING_11^RING-like zinc finger`PF13923.3^zf-C3HC4_2^Zinc finger, C3HC4 type (RING finger)`PF00097.22^zf-C3HC4^Zinc finger, C3HC4 type (RING finger)`PF13445.3^zf-RING_UBOX^RING-type zinc-finger`PF12861.4^zf-ANAPC11^Anaphase-promoting complex subunit 11 RING-H2 finger	.	.	.	.	GO:0016874^molecular_function^ligase activity`GO:0008270^molecular_function^zinc ion binding`GO:0016567^biological_process^protein ubiquitination	GO:0005515^molecular_function^protein binding`GO:0008270^molecular_function^zinc ion binding`GO:0046872^molecular_function^metal ion binding`GO:0004842^molecular_function^ubiquitin-protein transferase activity`GO:0005680^cellular_component^anaphase-promoting complex
E_H39170_c0_g6	9.236	8.548	9.045	16.777	28.925	22.988	7.663	8.826	7.514	12.397	11.557	12.482	15.688	11.98	14.314	17.598	19.83	19.941	0.82627	E_H39170_c0_g6	E_H39170_c0_g6_i1	FUBP1	FUBP1_HUMAN	Far upstream element-binding protein 1;	E_H39170_c0_g6_i1.p1	FUBP1_HUMAN	Far upstream element-binding protein 1;	.	.	F6HN29_VITVI	.	PF00013.26^KH_1^KH domain`PF07650.14^KH_2^KH domain`PF00013.26^KH_1^KH domain	.	.	ENOG410XZYE^Far upstream element (FUSE) binding protein	KEGG:hsa:8880`KO:K13210	GO:0005654^cellular_component^nucleoplasm`GO:0005634^cellular_component^nucleus`GO:0044822^molecular_function^poly(A) RNA binding`GO:0003697^molecular_function^single-stranded DNA binding`GO:0003700^molecular_function^transcription factor activity, sequence-specific DNA binding`GO:0001205^molecular_function^transcriptional activator activity, RNA polymerase II distal enhancer sequence-specific bi…	GO:0003723^molecular_function^RNA binding
E_H41785_c0_g1	74.941	60.787	68.264	183.408	31.356	100.819	28.307	4.945	28.523	6.027	10.968	7.956	12.7	11.453	11.447	161.114	183.601	186.951	0.826203	E_H41785_c0_g1	E_H41785_c0_g1_i1	NUA	NUA_ARATH	Nuclear-pore anchor	E_H41785_c0_g1_i1.p1	NUA_ARATH	Nuclear-pore anchor	.	.	D7T103_VITVI	.	PF07926.9^TPR_MLP1_2^TPR/MLP1/MLP2-like protein	.	.	ENOG410XSA1^translocated promoter region, nuclear basket protein	KEGG:ath:AT1G79280`KO:K09291	GO:0031965^cellular_component^nuclear membrane`GO:0005643^cellular_component^nuclear pore`GO:0051028^biological_process^mRNA transport`GO:0006606^biological_process^protein import into nucleus	GO:0006606^biological_process^protein import into nucleus
E_H41161_c1_g6	1.343	0	0	13.512	0	6.243	1.077	0	1.687	4.532	2.469	3.597	0	0	0	11.316	14.132	11.069	0.826198	E_H41161_c1_g6	E_H41161_c1_g6_i2	.	.	.	.	.	.	.	.	.	.	.	.	.	.	.	.	.
E_H31879_c0_g1	23.913	24.617	23.755	73.534	19.634	42.255	27.768	27.561	26.071	13.73	37.513	18.974	14.617	13.803	14.394	71.986	78.94	79.406	0.826086	E_H31879_c0_g1	E_H31879_c0_g1_i24	.	.	.	E_H31879_c0_g1_i24.p1	.	.	.	.	M5XDA7_PRUPE	.	PF11255.5^DUF3054^Protein of unknown function (DUF3054)	.	.	.	.	.	.
E_H34110_c2_g4	0	0.644	0	0	1.491	0.712	0	0	0	0	0	0	0	0	0	2.834	3.254	3.02	0.826041	E_H34110_c2_g4	E_H34110_c2_g4_i2	.	.	.	.	.	.	.	.	.	.	.	.	.	.	.	.	.
E_H34147_c1_g4	1.413	2.894	1.18	4.063	1.547	2.369	0	0	0	0	0	0	1.444	1.065	1.724	6.385	5.55	6.198	0.825909	E_H34147_c1_g4	E_H34147_c1_g4_i1	.	.	.	.	.	.	.	.	.	.	.	.	.	.	.	.	.
E_H34485_c0_g9	1.152	0.708	0.248	2.521	0.615	1.243	0.921	0	0.727	0	0	0	0.697	0	0.401	4.222	3.651	3.634	0.825791	E_H34485_c0_g9	E_H34485_c0_g9_i2	.	.	.	.	.	.	.	.	.	.	.	.	.	.	.	.	.
E_H31642_c5_g1	169.048	820.737	374.452	586.367	946.158	729.104	0.999	0.24	1.037	0	0	0	0.797	374.648	129.606	1516.57	2678.52	2251.78	0.825787	E_H31642_c5_g1	E_H31642_c5_g1_i6	.	.	.	.	.	.	.	.	.	.	.	.	.	.	.	.	.
E_H39263_c1_g4	0.777	0.406	0.335	3.006	2.607	2.58	0.539	0	0	1.03	1.105	0.535	0	0.722	0.541	3.16	1.383	1.149	0.825595	E_H39263_c1_g4	E_H39263_c1_g4_i1	.	.	.	.	.	.	.	.	.	.	.	.	.	.	.	.	.
E_H39719_c0_g1	1.152	0.835	0.969	4.501	6.521	5.872	0.678	1.151	0.94	4.309	4.264	4.342	1.718	4.16	2.606	6.926	4.803	6.178	0.825546	E_H39719_c0_g1	E_H39719_c0_g1_i6	.	.	.	E_H39719_c0_g1_i6.p1	.	.	.	.	F6I633_VITVI	.	PF12552.5^DUF3741^Protein of unknown function (DUF3741)`PF14309.3^DUF4378^Domain of unknown function (DUF4378)	.	.	.	.	.	.
E_H36041_c1_g4	5.738	4.389	4.85	7.367	13.24	10.357	5.969	2.799	6.137	5.017	6.274	5.689	2.017	2.668	2.205	7.364	11.855	11.139	0.82539	E_H36041_c1_g4	E_H36041_c1_g4_i4	.	.	.	E_H36041_c1_g4_i4.p1	.	.	.	.	A0A059B2U6_EUCGR	.	.	.	.	.	.	.	.
E_H34389_c0_g2	6.862	4.834	4.442	11.782	16.596	15.277	6.76	5.77	5.846	7.414	3.776	6.785	5.802	5.237	7.037	10.756	11.994	8.901	0.825182	E_H34389_c0_g2	E_H34389_c0_g2_i1	At4g24290	MACP2_ARATH	MACPF domain-containing protein At4g24290;	E_H34389_c0_g2_i1.p1	MACP2_ARATH	MACPF domain-containing protein At4g24290;	.	.	M5WFV0_PRUPE	.	.	.	.	ENOG410Y9MJ^MAC/Perforin domain	KEGG:ath:AT4G24290	GO:0005886^cellular_component^plasma membrane`GO:0009626^biological_process^plant-type hypersensitive response	.
E_H35507_c0_g1	16.635	17.008	15.511	31.001	23.231	25.619	17.907	22.478	20.04	17.682	30.535	23.693	15.091	21.071	17.642	34.18	37.105	40.139	0.825029	E_H35507_c0_g1	E_H35507_c0_g1_i13	RID3	RID3_ARATH	Protein ROOT INITIATION DEFECTIVE 3;	E_H35507_c0_g1_i13.p1	RID3_ARATH	Protein ROOT INITIATION DEFECTIVE 3;	.	.	A0A061FBK5_THECC	.	PF00400.29^WD40^WD domain, G-beta repeat`PF00400.29^WD40^WD domain, G-beta repeat`PF00400.29^WD40^WD domain, G-beta repeat	.	.	COG2319^wd repeat	KEGG:ath:AT3G49180	GO:0080008^cellular_component^Cul4-RING E3 ubiquitin ligase complex`GO:1902184^biological_process^negative regulation of shoot apical meristem development	GO:0005515^molecular_function^protein binding
E_H37759_c3_g2	19.85	16.849	18.082	40.528	32.868	35.409	14.631	9.359	14.204	35.6	17.744	33.071	8.118	9.129	7.598	33.919	41.945	42.139	0.824806	E_H37759_c3_g2	E_H37759_c3_g2_i4	PED1	THIK2_ARATH	3-ketoacyl-CoA thiolase 2, peroxisomal;	E_H37759_c3_g2_i4.p1	THIK2_ARATH	3-ketoacyl-CoA thiolase 2, peroxisomal;	.	.	D7TS82_VITVI	.	PF00108.20^Thiolase_N^Thiolase, N-terminal domain`PF02803.15^Thiolase_C^Thiolase, C-terminal domain	.	.	COG0183^acetyl-coa acetyltransferase	KEGG:ath:AT2G33150`KO:K07513	GO:0009507^cellular_component^chloroplast`GO:0009514^cellular_component^glyoxysome`GO:0016020^cellular_component^membrane`GO:0005739^cellular_component^mitochondrion`GO:0005730^cellular_component^nucleolus`GO:0005777^cellular_component^peroxisome`GO:0005774^cellular_component^vacuolar membrane`GO:0003988^molecular_function^acetyl-CoA C-acyltransferase activity`GO:0006635^biological_process^fatty …	GO:0016747^molecular_function^transferase activity, transferring acyl groups other than amino-acyl groups`GO:0008152^biological_process^metabolic process
E_H37503_c1_g7	6.586	9.772	6.357	9.246	14.286	11.752	5.665	10.166	4.654	8.935	7.724	8.709	5.279	8.137	6.235	13.758	11.671	13.396	0.824695	E_H37503_c1_g7	E_H37503_c1_g7_i7	PRL1-IFG	Y2369_ARATH	BTB/POZ domain-containing protein At2g13690;	E_H37503_c1_g7_i7.p1	Y2369_ARATH	BTB/POZ domain-containing protein At2g13690;	.	.	F6I0F0_VITVI	.	.	.	.	ENOG410Y9NA^BTB POZ domain-containing protein At2g13690-like	KEGG:ath:AT2G13690	GO:0016567^biological_process^protein ubiquitination	.
E_H36415_c0_g4	5.13	5.502	5.127	10.224	10.52	10.72	2.641	9.513	2.307	7.4	7.666	6.618	4.457	4.014	3.889	11.856	9.025	10.673	0.824674	E_H36415_c0_g4	E_H36415_c0_g4_i7	SEC31B	SC31B_ARATH	Protein transport protein SEC31 homolog B	E_H36415_c0_g4_i7.p1	SC31B_ARATH	Protein transport protein SEC31 homolog B	.	.	A0A061DWZ7_THECC	.	PF00400.29^WD40^WD domain, G-beta repeat	.	.	ENOG410XQ1D^Component of the coat protein complex II (COPII) which promotes the formation of transport vesicles from the endoplasmic reticulum (ER). The coat has two main functions, the physical deformation of the endoplasmic reticulum membrane into vesicles and the selection of cargo molecules	.	GO:0005829^cellular_component^cytosol`GO:0005783^cellular_component^endoplasmic reticulum`GO:0005794^cellular_component^Golgi apparatus`GO:0016020^cellular_component^membrane`GO:0009506^cellular_component^plasmodesma`GO:0015031^biological_process^protein transport`GO:0016192^biological_process^vesicle-mediated transport	GO:0005515^molecular_function^protein binding
E_H38508_c0_g1	5.512	8.428	6.423	18.475	11.976	13.685	10.357	7.865	9.802	11.245	13.021	11.06	10.982	11.967	10.806	18.679	15.082	17.703	0.824641	E_H38508_c0_g1	E_H38508_c0_g1_i3	At5g14050	UTP18_ARATH	U3 small nucleolar RNA-associated protein 18 homolog;	E_H38508_c0_g1_i3.p1	UTP18_ARATH	U3 small nucleolar RNA-associated protein 18 homolog;	.	.	F6HWI5_VITVI	.	.	.	.	ENOG410YBWP^UTP18, small subunit (SSU) processome component, homolog (yeast)	KEGG:ath:AT5G14050`KO:K14553	GO:0080008^cellular_component^Cul4-RING E3 ubiquitin ligase complex`GO:0005730^cellular_component^nucleolus`GO:0006364^biological_process^rRNA processing	.
E_H34541_c0_g1	0.261	0.366	0.269	0.548	0.601	0.516	0.165	0.206	0.175	0	0	0	0	0	0	0.923	0.36	0.713	0.824608	E_H34541_c0_g1	E_H34541_c0_g1_i2	Os01g0760600	AATC_ORYSJ	Aspartate aminotransferase, cytoplasmic;	E_H34541_c0_g1_i2.p1	AATC_ORYSJ	Aspartate aminotransferase, cytoplasmic;	.	.	B4FUH2_MAIZE	.	PF00155.18^Aminotran_1_2^Aminotransferase class I and II	.	.	COG1448^aminotransferase	KEGG:osa:4325621`KO:K14454	GO:0005737^cellular_component^cytoplasm`GO:0042802^molecular_function^identical protein binding`GO:0004069^molecular_function^L-aspartate:2-oxoglutarate aminotransferase activity`GO:0080130^molecular_function^L-phenylalanine:2-oxoglutarate aminotransferase activity`GO:0030170^molecular_function^pyridoxal phosphate binding`GO:0006103^biological_process^2-oxoglutarate metabolic process`GO:0006522^b…	GO:0030170^molecular_function^pyridoxal phosphate binding`GO:0009058^biological_process^biosynthetic process
E_H41232_c0_g5	20.218	23.234	21.293	44.897	20.313	32.531	23.598	21.722	23.356	22.914	27.88	23.584	23.532	25.036	23.155	39.885	41.613	44.059	0.824587	E_H41232_c0_g5	E_H41232_c0_g5_i1	CCT2	TCPB_ARATH	T-complex protein 1 subunit beta	E_H41232_c0_g5_i1.p1	TCPB_ARATH	T-complex protein 1 subunit beta	.	.	A0A061FL42_THECC	.	PF00118.21^Cpn60_TCP1^TCP-1/cpn60 chaperonin family	.	.	COG0459^Prevents misfolding and promotes the refolding and proper assembly of unfolded polypeptides generated under stress conditions (By similarity)	KEGG:ath:AT5G20890`KO:K09494	GO:0046658^cellular_component^anchored component of plasma membrane`GO:0005618^cellular_component^cell wall`GO:0005829^cellular_component^cytosol`GO:0005524^molecular_function^ATP binding`GO:0006457^biological_process^protein folding	GO:0005524^molecular_function^ATP binding
E_H36365_c1_g8	8.741	3.379	6.685	13.904	8.076	10.037	0	0	0	0	0	0	5.703	5.849	5.373	11.922	14.538	14.089	0.824581	E_H36365_c1_g8	E_H36365_c1_g8_i1	.	.	.	E_H36365_c1_g8_i1.p2	.	.	.	.	R0G1P3_PEDAC	.	.	.	.	.	.	.	.
E_H33350_c2_g6	6.459	7.379	7.195	11.492	10.591	10.807	3.597	6.508	3.82	6.377	10.939	8.558	3.959	6.449	5.032	10.561	11.975	11.218	0.824488	E_H33350_c2_g6	E_H33350_c2_g6_i1	At2g38610	QKIL3_ARATH	KH domain-containing protein At2g38610;	.	.	.	.	.	.	.	.	.	.	COG5176^mRNA processing	KEGG:ath:AT2G38610`KO:K14945	GO:0005829^cellular_component^cytosol`GO:0005634^cellular_component^nucleus`GO:0003723^molecular_function^RNA binding	.
E_H33555_c0_g1	11.186	11.49	10.013	16.432	9.566	12.719	9.383	9.633	8.58	7.232	8.743	7.596	5.553	6.938	5.493	17.533	19.94	20.218	0.824473	E_H33555_c0_g1	E_H33555_c0_g1_i1	.	.	.	E_H33555_c0_g1_i1.p1	.	.	.	.	V4UI39_9ROSI	.	.	.	.	.	.	.	.
E_H38905_c0_g1	4.643	3.713	4.027	6.091	6.154	5.327	0.182	1.322	0.553	1.259	0	0.77	4.482	3.769	3.568	11.689	16.88	13.129	0.824375	E_H38905_c0_g1	E_H38905_c0_g1_i10	.	.	.	.	.	.	.	.	.	.	.	.	.	.	.	.	.
E_H36866_c0_g8	1.908	0	0.83	1.119	2.529	1.177	0	0	0	0	0	0	0	0	0	3.309	3.374	1.881	0.824356	E_H36866_c0_g8	E_H36866_c0_g8_i1	.	.	.	.	.	.	.	.	.	.	.	.	.	.	.	.	.
E_H54535_c0_g1	0	0	0	2.098	2.522	2.268	0	0	0	0	0	0	0	0	0	0	4.563	3.396	0.8243	E_H54535_c0_g1	E_H54535_c0_g1_i1	.	.	.	.	.	.	.	.	.	.	.	.	.	.	.	.	.
E_H36579_c0_g1	10.105	9.899	9.853	36.254	41.565	37.923	5.048	16.983	5.895	18.793	40.456	22.981	15.887	16.152	16.238	32.12	36.903	38.455	0.824277	E_H36579_c0_g1	E_H36579_c0_g1_i4	.	.	.	E_H36579_c0_g1_i4.p1	.	.	.	.	A0A061FMW2_THECC	.	PF04640.11^PLATZ^PLATZ transcription factor	.	.	.	.	.	.
E_H31919_c0_g5	6.805	5.94	6.692	27.979	0.113	13.169	1.103	0.687	1.222	0.088	0.976	0.443	1.718	0.624	1.303	25.838	38.82	35.158	0.824233	E_H31919_c0_g5	E_H31919_c0_g5_i1	CCD4	CCD4_ARATH	Probable carotenoid cleavage dioxygenase 4, chloroplastic;	E_H31919_c0_g5_i1.p1	CCD4_ARATH	Probable carotenoid cleavage dioxygenase 4, chloroplastic;	.	.	A0A067KNL6_JATCU	.	PF03055.12^RPE65^Retinal pigment epithelial membrane protein	.	.	COG3670^dioxygenase	KEGG:ath:AT4G19170`KO:K09840	GO:0009507^cellular_component^chloroplast`GO:0010287^cellular_component^plastoglobule`GO:0051213^molecular_function^dioxygenase activity`GO:0046872^molecular_function^metal ion binding	GO:0016702^molecular_function^oxidoreductase activity, acting on single donors with incorporation of molecular oxygen, incorporation of two atoms of oxygen`GO:0055114^biological_process^oxidation-reduction process
E_H40133_c3_g9	4.925	1.503	3.015	10.412	6.62	10.72	0	0	0	0.687	0	0	0.797	0.514	0.982	10.728	4.333	5.505	0.824187	E_H40133_c3_g9	E_H40133_c3_g9_i2	.	.	.	.	.	.	.	.	.	.	.	.	.	.	.	.	.
E_H34827_c1_g11	1.194	0.31	0.772	0.979	2.551	2.566	0	0	0	0	0	0	0.374	0.538	0.401	2.088	1.595	1.475	0.823991	E_H34827_c1_g11	E_H34827_c1_g11_i2	.	.	.	.	.	.	.	.	.	.	.	.	.	.	.	.	.
E_H37081_c3_g1	64.737	56.017	60.391	70.175	123.154	95.419	26.352	32.849	26.003	43.937	35.819	42.742	41.113	44.798	42.3	80.58	82.95	86.822	0.823915	E_H37081_c3_g1	E_H37081_c3_g1_i2	.	.	.	E_H37081_c3_g1_i2.p1	.	.	.	.	D7T102_VITVI	.	.	.	.	.	.	.	.
E_H32611_c0_g3	5.71	3.602	5.178	10.083	3.886	6.883	1.633	1.065	1.222	4.242	3.546	4.225	2.142	2.606	2.245	9.125	7.744	9.416	0.823752	E_H32611_c0_g3	E_H32611_c0_g3_i3	DMI3	CCAMK_MEDTR	Calcium and calcium/calmodulin-dependent serine/threonine-protein kinase DMI-3;	E_H32611_c0_g3_i3.p1	CCAMK_MEDTR	Calcium and calcium/calmodulin-dependent serine/threonine-protein kinase DMI-3;	.	.	F6HIW4_VITVI	.	PF00069.22^Pkinase^Protein kinase domain`PF07714.14^Pkinase_Tyr^Protein tyrosine kinase	.	.	.	KEGG:mtr:MTR_8g043970`KO:K13412	GO:0016021^cellular_component^integral component of membrane`GO:0005524^molecular_function^ATP binding`GO:0005509^molecular_function^calcium ion binding`GO:0004683^molecular_function^calmodulin-dependent protein kinase activity`GO:0009877^biological_process^nodulation	GO:0004672^molecular_function^protein kinase activity`GO:0005524^molecular_function^ATP binding`GO:0006468^biological_process^protein phosphorylation
E_H41142_c1_g6	1.731	1.765	1.405	3.304	6.394	5.058	1.017	2.49	1.571	3.441	1.421	3.505	1.992	3.769	0.862	3.989	5.522	5.554	0.823661	E_H41142_c1_g6	E_H41142_c1_g6_i2	NRPC2	NRPC2_ARATH	DNA-directed RNA polymerase III subunit 2	E_H41142_c1_g6_i2.p1	NRPC2_ARATH	DNA-directed RNA polymerase III subunit 2	.	.	A0A067DU81_CITSI	.	PF04563.12^RNA_pol_Rpb2_1^RNA polymerase beta subunit	.	.	COG0085^DNA-dependent RNA polymerase catalyzes the transcription of DNA into RNA using the four ribonucleoside triphosphates as substrates (By similarity)	KEGG:ath:AT5G45140`KO:K03021	GO:0005666^cellular_component^DNA-directed RNA polymerase III complex`GO:0003677^molecular_function^DNA binding`GO:0003899^molecular_function^DNA-directed RNA polymerase activity`GO:0046872^molecular_function^metal ion binding`GO:0032549^molecular_function^ribonucleoside binding`GO:0006383^biological_process^transcription from RNA polymerase III promoter	GO:0003677^molecular_function^DNA binding`GO:0003899^molecular_function^DNA-directed RNA polymerase activity`GO:0006351^biological_process^transcription, DNA-templated
E_H35468_c0_g1	0.113	0	0	0.446	0.233	0.247	0	0	0	0	0	0	0.1	0.428	0	0.913	1.281	1.188	0.823595	E_H35468_c0_g1	E_H35468_c0_g1_i1	POLX	POLX_TOBAC	Retrovirus-related Pol polyprotein from transposon TNT 1-94;	.	.	.	.	.	.	.	.	.	.	.	.	GO:0004190^molecular_function^aspartic-type endopeptidase activity`GO:0004519^molecular_function^endonuclease activity`GO:0003676^molecular_function^nucleic acid binding`GO:0003964^molecular_function^RNA-directed DNA polymerase activity`GO:0008270^molecular_function^zinc ion binding`GO:0015074^biological_process^DNA integration	.
E_H37765_c2_g4	52.547	49.632	47.648	89.872	58.967	70.054	38.828	28.024	36.173	20.598	35.661	26.085	43.902	50.696	42.942	94.254	62.088	80.802	0.823372	E_H37765_c2_g4	E_H37765_c2_g4_i3	KING1	KING1_ARATH	SNF1-related protein kinase regulatory subunit gamma-1;	E_H37765_c2_g4_i3.p1	KING1_ARATH	SNF1-related protein kinase regulatory subunit gamma-1;	.	.	W9RMC0_9ROSA	.	PF00571.25^CBS^CBS domain	.	.	ENOG4111F2I^snf1-related protein kinase regulatory subunit	KEGG:ath:AT3G48530	GO:0009505^cellular_component^plant-type cell wall`GO:0005524^molecular_function^ATP binding`GO:0003824^molecular_function^catalytic activity`GO:0019887^molecular_function^protein kinase regulator activity`GO:0005975^biological_process^carbohydrate metabolic process`GO:0006633^biological_process^fatty acid biosynthetic process`GO:0042128^biological_process^nitrate assimilation`GO:0045859^biologic…	.
E_H38397_c0_g3	0	0	0	0.845	0.389	0.778	0.078	0	0	0.465	0.976	0.636	0.149	0.098	0.08	1.911	1.226	1.495	0.823321	E_H38397_c0_g3	E_H38397_c0_g3_i2	.	.	.	.	.	.	.	.	.	.	.	.	.	.	.	.	.
E_H39676_c2_g7	0	0	0	0.493	0	0.472	0	0	0	0	0	0	0.199	0	0	0.55	1.254	0.931	0.82318	E_H39676_c2_g7	E_H39676_c2_g7_i1	DEGP8	DEGP8_ARATH	Protease Do-like 8, chloroplastic;	.	.	.	.	.	.	.	.	.	.	COG0265^Serine protease	KEGG:ath:AT5G39830	GO:0009507^cellular_component^chloroplast`GO:0009534^cellular_component^chloroplast thylakoid`GO:0009543^cellular_component^chloroplast thylakoid lumen`GO:0009579^cellular_component^thylakoid`GO:0031977^cellular_component^thylakoid lumen`GO:0008233^molecular_function^peptidase activity`GO:0004252^molecular_function^serine-type endopeptidase activity`GO:0010206^biological_process^photosystem II re…	.
E_H31808_c0_g2	1.95	3.316	3.182	11.203	4.154	7.181	1.303	0.962	1.532	1.421	7.81	2.125	0.896	2.79	0.762	10.589	6.665	9.802	0.822974	E_H31808_c0_g2	E_H31808_c0_g2_i1	.	.	.	.	.	.	.	.	.	.	.	.	.	.	.	.	.
E_H41419_c0_g5	0.558	0.294	0.488	2.536	0.94	1.265	0	0	0	0	0.316	0.159	0.174	0	0.18	0.662	3.015	2.099	0.822877	E_H41419_c0_g5	E_H41419_c0_g5_i1	.	.	.	.	.	.	.	.	.	.	.	.	.	.	.	.	.
E_H39836_c0_g3	7.406	4.811	6.496	10.545	11.672	10.778	3.797	6.285	3.636	10.787	5.886	9.93	6.923	6.571	6.716	10.207	12.279	12.218	0.822568	E_H39836_c0_g3	E_H39836_c0_g3_i4	SPBC800.10c	YHLA_SCHPO	Uncharacterized calcium-binding protein C800.10c;	E_H39836_c0_g3_i4.p1	YHLA_SCHPO	Uncharacterized calcium-binding protein C800.10c;	.	.	F6I0R5_VITVI	.	PF12763.4^EF-hand_4^Cytoskeletal-regulatory complex EF hand	.	.	.	KEGG:spo:SPBC800.10c`KO:K12472	GO:0030479^cellular_component^actin cortical patch`GO:0005938^cellular_component^cell cortex`GO:0005509^molecular_function^calcium ion binding`GO:0000147^biological_process^actin cortical patch assembly`GO:0006897^biological_process^endocytosis`GO:0006886^biological_process^intracellular protein transport`GO:0006898^biological_process^receptor-mediated endocytosis	GO:0005515^molecular_function^protein binding
E_H36326_c0_g1	22.097	15.64	20.055	287.097	43.826	162.66	104.503	57.903	104.592	99.401	100.335	97.715	19.498	50.819	24.358	250.922	285.348	286.258	0.822471	E_H36326_c0_g1	E_H36326_c0_g1_i2	.	.	.	.	.	.	.	.	.	.	.	.	.	.	.	.	.
E_H38627_c2_g5	6.289	4.691	6.204	10.185	14.003	11.687	3.067	3.434	3.267	10.222	8.255	9.947	8.591	6.302	7.377	9.731	17.451	14.901	0.822402	E_H38627_c2_g5	E_H38627_c2_g5_i1	.	.	.	E_H38627_c2_g5_i1.p1	.	.	.	.	V4TNU4_9ROSI	.	PF13174.3^TPR_6^Tetratricopeptide repeat	.	.	.	.	.	GO:0005515^molecular_function^protein binding
E_H37302_c0_g2	9.865	11.784	9.678	19.11	10.209	14.463	10.009	10.028	10.025	10.37	13.093	12.231	4.881	5.861	5.353	19.891	23.323	22.653	0.822185	E_H37302_c0_g2	E_H37302_c0_g2_i3	.	.	.	E_H37302_c0_g2_i3.p1	.	.	.	.	D7TBR5_VITVI	.	.	.	.	.	.	.	.
E_H37600_c0_g9	1.23	2.036	0.677	3.766	3.116	3.801	0	0	0	2.155	2.182	2.192	0.473	0.967	0.501	3.906	2.314	2.95	0.822165	E_H37600_c0_g9	E_H37600_c0_g9_i2	.	.	.	.	.	.	.	.	.	.	.	.	.	.	.	.	.
E_H33575_c1_g7	4.367	6.297	4.886	13.277	10.994	13.453	6.733	1.786	5.992	4.788	5.556	6.249	3.312	4.76	2.686	6.627	11.735	10.535	0.822064	E_H33575_c1_g7	E_H33575_c1_g7_i2	.	.	.	.	.	.	.	.	.	.	.	.	.	.	.	.	.
E_H33044_c0_g8	16.903	21.389	22.997	99.485	10.344	61.798	1.555	7.59	2.463	0	26.415	1.74	7.396	26.7	11.527	59.915	90.602	76.456	0.821904	E_H33044_c0_g8	E_H33044_c0_g8_i2	.	.	.	.	.	.	.	.	.	.	.	.	.	.	.	.	.
E_H40586_c0_g4	20.189	15.926	19.109	35.69	44.221	38.468	15.96	8.672	15.774	22.941	16.524	22.981	11.156	10.988	11.587	25.586	30.228	29.98	0.821702	E_H40586_c0_g4	E_H40586_c0_g4_i1	AAE7	AEE7_ARATH	Acetate/butyrate--CoA ligase AAE7, peroxisomal;	E_H40586_c0_g4_i1.p1	AEE7_ARATH	Acetate/butyrate--CoA ligase AAE7, peroxisomal;	.	.	F6H739_VITVI	.	PF00501.25^AMP-binding^AMP-binding enzyme`PF13193.3^AMP-binding_C^AMP-binding enzyme C-terminal domain	.	.	COG0318^Amp-dependent synthetase and ligase	KEGG:ath:AT3G16910	GO:0005777^cellular_component^peroxisome`GO:0003987^molecular_function^acetate-CoA ligase activity`GO:0047760^molecular_function^butyrate-CoA ligase activity`GO:0006083^biological_process^acetate metabolic process`GO:0019605^biological_process^butyrate metabolic process`GO:0006097^biological_process^glyoxylate cycle	GO:0003824^molecular_function^catalytic activity`GO:0008152^biological_process^metabolic process
E_H39393_c0_g3	0.897	7.085	2.811	18.82	7.955	10.073	0	3.864	0	3.131	6.288	3.104	6.275	6.314	6.616	14.196	12.547	11.01	0.821634	E_H39393_c0_g3	E_H39393_c0_g3_i1	.	.	.	.	.	.	.	.	.	.	.	.	.	.	.	.	.
E_H32246_c1_g1	3.823	5.502	4.988	12.353	12.371	11.381	5.152	5.718	4.615	0.976	6.388	3.037	7.745	8.064	5.834	8.473	12.049	10.822	0.821563	E_H32246_c1_g1	E_H32246_c1_g1_i2	.	.	.	.	.	.	.	.	.	.	.	.	.	.	.	.	.
E_H35452_c0_g3	0	0	0	0.65	0.989	0.93	0	0	0	0	0	0	0	0	0	1.883	4.388	3.733	0.821491	E_H35452_c0_g3	E_H35452_c0_g3_i2	.	.	.	.	.	.	.	.	.	.	.	.	.	.	.	.	.
E_H35664_c0_g1	8.642	13.12	10.69	29.889	21.606	25.001	6.899	10.114	6.476	17.224	30.363	19.777	11.729	15.32	12.449	32.996	26.605	31.119	0.821223	E_H35664_c0_g1	E_H35664_c0_g1_i3	DSP4	DSP4_CASSA	Phosphoglucan phosphatase DSP4, amyloplastic	E_H35664_c0_g1_i3.p1	DSP4_CASSA	Phosphoglucan phosphatase DSP4, amyloplastic	.	.	M5XRE9_PRUPE	.	PF00782.17^DSPc^Dual specificity phosphatase, catalytic domain	.	.	.	.	GO:0009501^cellular_component^amyloplast`GO:0005634^cellular_component^nucleus`GO:0019203^molecular_function^carbohydrate phosphatase activity`GO:0008138^molecular_function^protein tyrosine/serine/threonine phosphatase activity`GO:0007623^biological_process^circadian rhythm`GO:0005982^biological_process^starch metabolic process	GO:0008138^molecular_function^protein tyrosine/serine/threonine phosphatase activity`GO:0006470^biological_process^protein dephosphorylation
E_H34516_c1_g5	0.36	0.437	0.248	0.454	2.763	2.486	0.374	0	0.582	0.963	0.316	0.326	0.349	0.489	0	2.302	1.669	1.574	0.82119	E_H34516_c1_g5	E_H34516_c1_g5_i1	.	.	.	.	.	.	.	.	.	.	.	.	.	.	.	.	.
E_H40037_c0_g2	0.445	0.692	0.692	4.079	1.215	2.34	0	0	0	0	0	0	1.195	1.481	1.203	2.824	7.329	5.198	0.821164	E_H40037_c0_g2	E_H40037_c0_g2_i8	.	.	.	.	.	.	.	.	.	.	.	.	.	.	.	.	.
E_H33643_c0_g8	0.996	0.262	1.085	3.797	1.3	2.377	1.008	1.511	1.571	0.815	0.632	0.318	0.921	0.893	0.341	3.505	2.231	3.238	0.821161	E_H33643_c0_g8	E_H33643_c0_g8_i2	.	.	.	E_H33643_c0_g8_i2.p1	.	.	.	.	F6HR35_VITVI	.	.	.	.	.	.	.	.
E_H32866_c0_g13	0.551	0.445	0.437	3.272	0.685	1.672	0.599	0.069	0.688	1.468	1.407	1.606	0.1	0.514	0.2	3.449	2.673	2.921	0.821046	E_H32866_c0_g13	E_H32866_c0_g13_i1	.	.	.	.	.	.	.	.	.	.	.	.	.	.	.	.	.
E_H33604_c0_g2	3.01	2.608	2.731	3.836	8.62	6.534	1.955	3.778	2.812	2.936	4.393	3.279	2.341	2.655	2.305	4.483	7.154	6.584	0.820684	E_H33604_c0_g2	E_H33604_c0_g2_i4	.	.	.	.	.	.	.	.	.	.	.	.	.	.	.	.	.
E_H37870_c2_g7	23.405	24.53	24.017	49.054	23.958	33.89	27.533	14.854	26.652	30.422	29.114	30.017	11.629	12.885	11.768	54.537	57.894	61.238	0.820662	E_H37870_c2_g7	E_H37870_c2_g7_i1	RER1	RER1_ARATH	Protein RETICULATA-RELATED 1, chloroplastic	E_H37870_c2_g7_i1.p1	RER1_ARATH	Protein RETICULATA-RELATED 1, chloroplastic	.	.	F6H966_VITVI	.	PF11891.5^DUF3411^Domain of unknown function (DUF3411)	.	.	ENOG410YE28^Domain of unknown function (DUF3411)	KEGG:ath:AT5G22790	GO:0009941^cellular_component^chloroplast envelope`GO:0009706^cellular_component^chloroplast inner membrane`GO:0016021^cellular_component^integral component of membrane`GO:0005739^cellular_component^mitochondrion`GO:0009536^cellular_component^plastid`GO:0007275^biological_process^multicellular organism development	.
E_H36326_c0_g2	0.438	0	0.284	6.075	16.589	10.894	1.347	2.73	0.698	1.508	0	1.456	0.573	3.549	1.283	7.159	7.108	7.653	0.820457	E_H36326_c0_g2	E_H36326_c0_g2_i3	.	.	.	.	.	.	.	.	.	.	.	.	.	.	.	.	.
E_H39274_c5_g1	284.311	192.222	236.279	731.446	2.176	364.981	0.591	0	0	0	1.105	0	24.429	23.225	23.676	929.044	1043.28	1086.24	0.820441	E_H39274_c5_g1	E_H39274_c5_g1_i3	.	.	.	E_H39274_c5_g1_i3.p1	.	.	.	.	.	.	.	.	.	.	.	.	.
E_H34470_c0_g3	0	0.684	0.561	2.959	3.201	2.289	0	0	0	0	0	0	1.619	2.57	0.922	3.001	2.295	2.554	0.82044	E_H34470_c0_g3	E_H34470_c0_g3_i3	.	.	.	.	.	.	.	.	.	.	.	.	.	.	.	.	.
E_H41897_c1_g1	4.713	6.218	5.44	7.515	11.184	8.133	2.45	2.851	1.687	4.168	1.766	4.183	2.49	2.141	3.448	10.281	6.389	7.485	0.820314	E_H41897_c1_g1	E_H41897_c1_g1_i6	.	.	.	.	.	.	.	.	.	.	.	.	.	.	.	.	.
E_H34972_c0_g1	3.131	3.467	3.663	7.061	3.589	5.276	2.615	3.125	2.783	3.023	6.604	4.099	2.64	2.068	2.746	9.796	12.353	10.96	0.820278	E_H34972_c0_g1	E_H34972_c0_g1_i7	At1g13570	FDL1_ARATH	F-box/FBD/LRR-repeat protein At1g13570;	E_H34972_c0_g1_i7.p1	FDL1_ARATH	F-box/FBD/LRR-repeat protein At1g13570;	.	.	F6H032_VITVI	.	PF00646.30^F-box^F-box domain`PF07723.10^LRR_2^Leucine Rich Repeat	.	.	ENOG411183N^F-box FBD LRR-repeat protein	KEGG:ath:AT1G13570	.	GO:0005515^molecular_function^protein binding
E_H87010_c0_g1	0	0	0	0.853	0.551	0.56	0	0	0	0	0	0	0	0	0	0	1.171	0.782	0.820181	E_H87010_c0_g1	E_H87010_c0_g1_i1	CHIT3	CHIT3_VITVI	Acidic endochitinase;	.	.	.	.	.	.	.	.	.	.	.	KEGG:vvi:100233088`KO:K01183	GO:0004568^molecular_function^chitinase activity`GO:0006032^biological_process^chitin catabolic process`GO:0000272^biological_process^polysaccharide catabolic process	.
E_H31634_c0_g1	0	0	0	1.456	0	0.749	0	0	0	0	0	0	0	0	0	3.7	3.964	4.406	0.820142	E_H31634_c0_g1	E_H31634_c0_g1_i1	.	.	.	.	.	.	.	.	.	.	.	.	.	.	.	.	.
E_H37215_c0_g1	7.872	11.172	9.336	14.42	14.561	12.566	3.024	1.168	2.54	0	0.861	0.151	8.765	7.012	7.678	17.98	15.644	18.455	0.820107	E_H37215_c0_g1	E_H37215_c0_g1_i18	.	.	.	.	.	.	.	.	.	.	.	.	.	.	.	.	.
E_H37423_c2_g5	5.908	4.477	3.576	48.2	6.246	23.867	1.399	8.758	0.756	2.808	12.447	1.263	4.706	7.795	5.493	21.765	49.578	41.951	0.820106	E_H37423_c2_g5	E_H37423_c2_g5_i1	ND4	NU4M_ARATH	NADH-ubiquinone oxidoreductase chain 4;	.	.	.	.	.	.	.	.	.	.	.	KEGG:ath:ArthMp051`KO:K03881	GO:0016021^cellular_component^integral component of membrane`GO:0005743^cellular_component^mitochondrial inner membrane`GO:0070469^cellular_component^respiratory chain`GO:0008137^molecular_function^NADH dehydrogenase (ubiquinone) activity`GO:0042773^biological_process^ATP synthesis coupled electron transport	.
E_H36480_c0_g1	24.783	24.879	25.546	59.121	106.827	83.674	21.782	26.908	21.291	12.531	35.259	17.125	18.801	21.304	20.168	50.156	56.649	58.238	0.820062	E_H36480_c0_g1	E_H36480_c0_g1_i5	At2g39020	NATAL_ARATH	Probable acetyltransferase NATA1-like;	E_H36480_c0_g1_i5.p1	NATAL_ARATH	Probable acetyltransferase NATA1-like;	.	.	B9T0B8_RICCO	.	PF00583.22^Acetyltransf_1^Acetyltransferase (GNAT) family`PF13508.4^Acetyltransf_7^Acetyltransferase (GNAT) domain`PF13673.4^Acetyltransf_10^Acetyltransferase (GNAT) domain`PF08445.7^FR47^FR47-like protein	.	.	COG0454^acetyltransferase	KEGG:ath:AT2G39020	GO:0009507^cellular_component^chloroplast`GO:0008080^molecular_function^N-acetyltransferase activity	GO:0008080^molecular_function^N-acetyltransferase activity`GO:0016747^molecular_function^transferase activity, transferring acyl groups other than amino-acyl groups
E_H29869_c0_g2	3.47	4.373	4.289	5.386	7.086	6.635	3.858	1.597	3.287	6.639	3.345	5.279	2.54	5.139	4.25	7.308	7.449	8.287	0.820024	E_H29869_c0_g2	E_H29869_c0_g2_i2	TOM2AH3	TET19_ARATH	Tetraspanin-19;	E_H29869_c0_g2_i2.p1	TET19_ARATH	Tetraspanin-19;	.	.	A0A067JJR5_JATCU	.	PF00335.17^Tetraspannin^Tetraspanin family	.	.	ENOG410YHN9^expressed protein	KEGG:ath:AT2G20740	GO:0016021^cellular_component^integral component of membrane`GO:0005774^cellular_component^vacuolar membrane	GO:0016021^cellular_component^integral component of membrane
E_H31778_c1_g4	1.965	3.554	2.141	2.677	5.56	3.532	0.591	2.816	1.154	2.209	0	2.418	1.917	2.007	1.343	6.655	5.236	7.733	0.819999	E_H31778_c1_g4	E_H31778_c1_g4_i6	.	.	.	.	.	.	.	.	.	.	.	.	.	.	.	.	.
E_H40993_c0_g3	86.403	69.955	77.235	221.509	117.1	163.46	78.881	108.869	84.329	139.742	140.446	139.461	112.881	145.297	122.951	183.885	257.443	240.921	0.819974	E_H40993_c0_g3	E_H40993_c0_g3_i2	RBP45B	RB45B_ARATH	Polyadenylate-binding protein RBP45B;	E_H40993_c0_g3_i2.p1	RB45B_ARATH	Polyadenylate-binding protein RBP45B;	.	.	B9RXN0_RICCO	.	PF00076.19^RRM_1^RNA recognition motif. (a.k.a. RRM, RBD, or RNP domain)	.	.	COG0724^Rna-binding protein	KEGG:ath:AT1G11650	GO:0005634^cellular_component^nucleus`GO:0000166^molecular_function^nucleotide binding`GO:0008143^molecular_function^poly(A) binding`GO:0003723^molecular_function^RNA binding`GO:0006397^biological_process^mRNA processing`GO:0009735^biological_process^response to cytokinin`GO:0010193^biological_process^response to ozone	GO:0003676^molecular_function^nucleic acid binding
E_H37489_c0_g7	16.621	21.715	18.089	33.491	50.778	43.599	12.589	16.897	11.024	20.457	28.411	23.584	31.675	26.933	26.924	30.815	45.531	39.515	0.819914	E_H37489_c0_g7	E_H37489_c0_g7_i1	.	.	.	E_H37489_c0_g7_i1.p1	.	.	.	.	K7M6D0_SOYBN	.	.	.	.	.	.	.	.
E_H34715_c2_g5	13.165	12.42	13.115	45.954	4.691	23.635	7.533	5.031	7.62	10.767	7.925	10.248	7.769	9.153	8.199	43.138	64.559	59.594	0.819843	E_H34715_c2_g5	E_H34715_c2_g5_i4	MORF5	MORF5_ARATH	Multiple organellar RNA editing factor 5, mitochondrial	E_H34715_c2_g5_i4.p1	MORF5_ARATH	Multiple organellar RNA editing factor 5, mitochondrial	.	.	A0A068U665_COFCA	.	.	.	.	ENOG410YAFM^DAG protein	KEGG:ath:AT1G32580	GO:0005739^cellular_component^mitochondrion`GO:0080156^biological_process^mitochondrial mRNA modification	.
E_H38848_c0_g5	0	0	0	0.462	0.431	0.443	0	0	0	0.168	0	0.259	0	0	0	2.498	1.337	2.129	0.819761	E_H38848_c0_g5	E_H38848_c0_g5_i3	.	.	.	.	.	.	.	.	.	.	.	.	.	.	.	.	.
E_H39565_c0_g7	1.731	0.636	1.638	6.028	1.385	3.118	1.251	0.79	1.454	0	3.603	0.502	1.245	0.795	1.042	5.229	7.928	7.703	0.819629	E_H39565_c0_g7	E_H39565_c0_g7_i3	.	.	.	.	.	.	.	.	.	.	.	.	.	.	.	.	.
E_H31994_c0_g1	6.833	5.717	6.62	26.241	4.522	13.787	7.281	8.689	7.378	6.161	10.423	6.099	5.852	5.861	5.132	21.699	25.499	25.158	0.819606	E_H31994_c0_g1	E_H31994_c0_g1_i1	.	.	.	E_H31994_c0_g1_i1.p1	.	.	.	.	M5X0B4_PRUPE	.	.	.	.	.	.	.	.
E_H35745_c0_g6	394.713	309.789	367.395	1070.39	339.054	707.214	437.927	263.843	427.241	434.545	584.323	455.428	163.93	318.274	218.998	830.679	1284.73	1186.53	0.819564	E_H35745_c0_g6	E_H35745_c0_g6_i2	PCKR1	CYPH_CATRO	Peptidyl-prolyl cis-trans isomerase;	.	.	.	.	.	.	.	.	.	.	.	.	GO:0005737^cellular_component^cytoplasm`GO:0042277^molecular_function^peptide binding`GO:0003755^molecular_function^peptidyl-prolyl cis-trans isomerase activity`GO:0006457^biological_process^protein folding	.
E_H32181_c5_g2	0	0.39	0.32	0.227	4.762	3.917	0	0	0	0	0	0	0.523	1.052	0.782	2.405	5.052	2.98	0.819455	E_H32181_c5_g2	E_H32181_c5_g2_i2	.	.	.	.	.	.	.	.	.	.	.	.	.	.	.	.	.
E_H62465_c0_g1	0	0	0	0	1.59	1.039	0	0	0	0	0	0	0	0	0	2.125	0.811	2.723	0.819436	E_H62465_c0_g1	E_H62465_c0_g1_i1	.	.	.	.	.	.	.	.	.	.	.	.	.	.	.	.	.
E_H30781_c0_g1	11.413	11.124	11.346	18.084	14.392	15.241	13.276	6.852	12.972	5.946	10.006	6.542	5.18	7.929	6.195	21.485	16.299	19.782	0.819391	E_H30781_c0_g1	E_H30781_c0_g1_i4	.	.	.	E_H30781_c0_g1_i4.p1	.	.	.	.	E0CPV3_VITVI	.	.	.	.	.	.	.	.
E_H40529_c0_g1	1.343	1.312	0.888	5.042	6.415	5.734	1.086	2.833	1.687	1.32	1.493	1.18	1.519	3.243	2.245	3.346	4.785	3.634	0.81897	E_H40529_c0_g1	E_H40529_c0_g1_i6	.	.	.	.	.	.	.	.	.	.	.	.	.	.	.	.	.
E_H39881_c0_g2	3.901	2.377	3.597	9.12	9.778	8.765	2.25	4.104	1.561	6.053	2.24	4.727	3.935	3.304	4.33	6.441	6.591	6.584	0.818917	E_H39881_c0_g2	E_H39881_c0_g2_i2	NAC078	NAC78_ARATH	NAC domain-containing protein 78	.	.	.	.	.	.	.	.	.	.	ENOG410YG99^(NAC) domain-containing protein	KEGG:ath:AT5G04410	GO:0005737^cellular_component^cytoplasm`GO:0016021^cellular_component^integral component of membrane`GO:0005634^cellular_component^nucleus`GO:0003677^molecular_function^DNA binding`GO:0003700^molecular_function^transcription factor activity, sequence-specific DNA binding`GO:0045893^biological_process^positive regulation of transcription, DNA-templated`GO:0009962^biological_process^regulation of f…	.
E_H21046_c0_g1	0	0	0	5.112	3.116	5.56	0	0	0	0	0	0	0	0	0	4.828	0	4.089	0.818894	E_H21046_c0_g1	E_H21046_c0_g1_i1	.	.	.	.	.	.	.	.	.	.	.	.	.	.	.	.	.
E_H38439_c0_g5	4.572	3.228	3.641	6.709	4.02	4.368	1.825	0.807	1.425	0.626	1.249	1.113	1.693	1.444	2.065	9.088	5.273	6.861	0.818803	E_H38439_c0_g5	E_H38439_c0_g5_i1	.	.	.	.	.	.	.	.	.	.	.	.	.	.	.	.	.
E_H41225_c1_g3	0.367	1.058	0.313	1.691	1.985	1.308	1.19	0.653	0.795	1.737	0.287	1.029	0.473	0.942	0.702	2.47	4.231	4.099	0.818797	E_H41225_c1_g3	E_H41225_c1_g3_i3	PI4KG4	P4KG4_ARATH	Phosphatidylinositol 4-kinase gamma 4;	.	.	.	.	.	.	.	.	.	.	ENOG410XP06^Phosphatidylinositol 4-kinase type	.	GO:0005829^cellular_component^cytosol`GO:0016020^cellular_component^membrane`GO:0004430^molecular_function^1-phosphatidylinositol 4-kinase activity`GO:0005524^molecular_function^ATP binding`GO:0004674^molecular_function^protein serine/threonine kinase activity`GO:0046854^biological_process^phosphatidylinositol phosphorylation`GO:0046777^biological_process^protein autophosphorylation`GO:0009651^bi…	.
E_H34085_c1_g4	5.773	4.516	4.26	8.925	3.582	6.141	4.136	2.765	3.985	3.023	3.661	3.489	3.187	3.365	2.586	9.694	8.49	8.832	0.818611	E_H34085_c1_g4	E_H34085_c1_g4_i5	.	.	.	E_H34085_c1_g4_i5.p1	.	.	.	.	B9SSE9_RICCO	.	PF12874.4^zf-met^Zinc-finger of C2H2 type`PF12874.4^zf-met^Zinc-finger of C2H2 type	.	.	.	.	.	.
E_H31704_c1_g2	7.462	9.049	7.807	17.403	7.765	11.694	6.786	6.8	6.961	10.188	10.825	11.118	5.852	6.51	5.533	15.38	21.535	20.059	0.818594	E_H31704_c1_g2	E_H31704_c1_g2_i1	ATG18A	AT18A_ARATH	Autophagy-related protein 18a;	E_H31704_c1_g2_i1.p1	AT18A_ARATH	Autophagy-related protein 18a;	.	.	F6HPY7_VITVI	.	PF00400.29^WD40^WD domain, G-beta repeat	.	.	ENOG410XQZ6^WD repeat domain phosphoinositide-interacting protein	.	GO:0005829^cellular_component^cytosol`GO:0019898^cellular_component^extrinsic component of membrane`GO:0005634^cellular_component^nucleus`GO:0034045^cellular_component^pre-autophagosomal structure membrane`GO:0005774^cellular_component^vacuolar membrane`GO:0080025^molecular_function^phosphatidylinositol-3,5-bisphosphate binding`GO:0032266^molecular_function^phosphatidylinositol-3-phosphate bindin…	GO:0005515^molecular_function^protein binding
E_H40754_c0_g2	8.48	5.478	7.661	20.863	4.783	11.839	5.091	3.057	5.73	4.761	5.585	5.747	1.693	4.528	2.446	16.554	15.57	18.059	0.818282	E_H40754_c0_g2	E_H40754_c0_g2_i4	BBX32	BBX32_ARATH	B-box zinc finger protein 32	E_H40754_c0_g2_i4.p1	BBX32_ARATH	B-box zinc finger protein 32	.	.	E2JE17_VITVI	.	.	.	.	ENOG410YSB4^zinc finger	KEGG:ath:AT3G21150	GO:0005737^cellular_component^cytoplasm`GO:0005634^cellular_component^nucleus`GO:0046872^molecular_function^metal ion binding`GO:0003700^molecular_function^transcription factor activity, sequence-specific DNA binding`GO:0009785^biological_process^blue light signaling pathway`GO:0045892^biological_process^negative regulation of transcription, DNA-templated`GO:0009640^biological_process^photomorpho…	.
E_H39543_c0_g3	0.841	0.938	0.663	2.223	5.483	3.452	1.329	1.803	2.065	1.407	0.833	0.996	1.071	2.178	1.203	3.98	3.015	3.337	0.818267	E_H39543_c0_g3	E_H39543_c0_g3_i4	RH21	RH21_ARATH	DEAD-box ATP-dependent RNA helicase 21;	.	.	.	.	.	.	.	.	.	.	ENOG410XNVG^ATP-dependent RNA helicase involved in mRNA splicing. May destabilize the U1 5'-splice site duplex to permit an effective competition for the 5'-splice site by the U6 snRNA, resulting in the switch between U1 and U6 at the 5'-splice site. May also act to unwind the U4 U6 base-pairing interaction in the U4 U6 U5 snRNP, facilitating the first covalent step of splicing	KEGG:ath:AT2G33730`KO:K12858	GO:0005737^cellular_component^cytoplasm`GO:0005634^cellular_component^nucleus`GO:0005524^molecular_function^ATP binding`GO:0004386^molecular_function^helicase activity`GO:0003723^molecular_function^RNA binding`GO:0006397^biological_process^mRNA processing`GO:0008380^biological_process^RNA splicing	.
E_H33370_c0_g6	1.173	2.155	1.274	3.523	1.251	3.154	0	0	0	0	0	0	0.349	2.129	1.203	6.842	3.927	4.663	0.818239	E_H33370_c0_g6	E_H33370_c0_g6_i1	.	.	.	.	.	.	.	.	.	.	.	.	.	.	.	.	.
E_H37633_c0_g6	1.109	0.994	1.129	1.887	2.007	2.355	1.538	1.357	1.677	0.781	0.502	0.786	0.573	0.808	0.782	1.827	3.3	2.495	0.818222	E_H37633_c0_g6	E_H37633_c0_g6_i1	.	.	.	.	.	.	.	.	.	.	.	.	.	.	.	.	.
E_H31992_c0_g1	0.078	0	0	0.994	0.028	0.501	0.043	0	0	0	0.301	0.067	0	0.049	0.04	1.1	2.213	1.713	0.818201	E_H31992_c0_g1	E_H31992_c0_g1_i2	NAC68	NAC68_ORYSJ	NAC domain-containing protein 68;	E_H31992_c0_g1_i2.p1	NAC68_ORYSJ	NAC domain-containing protein 68;	.	.	A0A022QQJ6_ERYGU	.	PF02365.12^NAM^No apical meristem (NAM) protein	.	.	ENOG410Y97V^NAC domain-containing protein	KEGG:osa:4327485	GO:0005634^cellular_component^nucleus`GO:0003677^molecular_function^DNA binding`GO:0006355^biological_process^regulation of transcription, DNA-templated`GO:0006351^biological_process^transcription, DNA-templated	GO:0003677^molecular_function^DNA binding`GO:0006355^biological_process^regulation of transcription, DNA-templated
E_H39501_c0_g1	0.841	1.177	0.736	3.061	5.073	4.084	0.582	1.047	0.553	3.279	4.192	3.614	1.121	1.884	1.443	7.764	4.241	5.178	0.818074	E_H39501_c0_g1	E_H39501_c0_g1_i10	SCY2	SCY2_ARATH	Preprotein translocase subunit SCY2, chloroplastic;	E_H39501_c0_g1_i10.p1	SCY2_ARATH	Preprotein translocase subunit SCY2, chloroplastic;	.	.	A0A061DXQ3_THECC	.	PF00344.17^SecY^SecY translocase	.	.	COG0201^The central subunit of the protein translocation channel SecYEG. Consists of two halves formed by TMs 1-5 and 6-10. These two domains form a lateral gate at the front which open onto the bilayer between TMs 2 and 7, and are clamped together by SecE at the back. The channel is closed by both a pore ring composed of hydrophobic SecY resides and a short helix (helix 2A) on the extracellular …	KEGG:ath:AT2G31530	GO:0033097^cellular_component^amyloplast membrane`GO:0031969^cellular_component^chloroplast membrane`GO:0009535^cellular_component^chloroplast thylakoid membrane`GO:0016021^cellular_component^integral component of membrane`GO:0009526^cellular_component^plastid envelope`GO:0015031^biological_process^protein transport	GO:0015031^biological_process^protein transport`GO:0016020^cellular_component^membrane
E_H41383_c2_g5	27.857	26.899	28.757	72.359	27.724	49.268	38.281	18.855	37.084	26.315	37.857	28.879	8.99	11.637	9.482	68.137	101.563	92.426	0.818043	E_H41383_c2_g5	E_H41383_c2_g5_i1	RING1	RING1_GOSHI	E3 ubiquitin-protein ligase RING1;	E_H41383_c2_g5_i1.p1	RING1_GOSHI	E3 ubiquitin-protein ligase RING1;	.	.	A0A067KMS3_JATCU	.	PF14369.3^zinc_ribbon_9^zinc-ribbon`PF13639.3^zf-RING_2^Ring finger domain`PF13923.3^zf-C3HC4_2^Zinc finger, C3HC4 type (RING finger)`PF17123.2^zf-RING_11^RING-like zinc finger`PF12678.4^zf-rbx1^RING-H2 zinc finger domain`PF00097.22^zf-C3HC4^Zinc finger, C3HC4 type (RING finger)`PF13445.3^zf-RING_UBOX^RING-type zinc-finger	.	.	.	.	GO:0016874^molecular_function^ligase activity`GO:0008270^molecular_function^zinc ion binding`GO:0016567^biological_process^protein ubiquitination	GO:0005515^molecular_function^protein binding`GO:0008270^molecular_function^zinc ion binding`GO:0046872^molecular_function^metal ion binding
E_H31700_c0_g1	14.896	12.674	13.559	79.507	3.462	36.462	17.629	13.514	19.187	3.69	18.519	6.651	4.682	8.578	6.355	70.523	91.293	87.574	0.818043	E_H31700_c0_g1	E_H31700_c0_g1_i5	BAM2	BAME2_ARATH	Leucine-rich repeat receptor-like serine/threonine-protein kinase BAM2;	E_H31700_c0_g1_i5.p1	PGIP1_ORYSJ	Polygalacturonase inhibitor 1;	.	.	F6I5Y7_VITVI	.	PF08263.9^LRRNT_2^Leucine rich repeat N-terminal domain`PF13855.3^LRR_8^Leucine rich repeat`PF00560.30^LRR_1^Leucine Rich Repeat`PF00560.30^LRR_1^Leucine Rich Repeat`PF13516.3^LRR_6^Leucine Rich repeat`PF00560.30^LRR_1^Leucine Rich Repeat	.	.	COG4886^leucine Rich Repeat	KEGG:osa:4343645	GO:0004857^molecular_function^enzyme inhibitor activity`GO:0030154^biological_process^cell differentiation`GO:0043086^biological_process^negative regulation of catalytic activity`GO:0048833^biological_process^specification of floral organ number	GO:0005515^molecular_function^protein binding
E_H34695_c0_g1	5.929	4.349	5.367	7.445	9.686	8.779	5.717	6.439	5.672	5.912	7.767	6.475	6.201	5.213	5.673	7.27	8.509	8.327	0.818035	E_H34695_c0_g1	E_H34695_c0_g1_i5	FRI	FRIGI_ARATH	Protein FRIGIDA	E_H34695_c0_g1_i5.p1	FRIGI_ARATH	Protein FRIGIDA	.	.	V7B009_PHAVU	.	PF07899.8^Frigida^Frigida-like protein	.	.	ENOG410ZN0W^frigida-like	.	GO:0016607^cellular_component^nuclear speck`GO:0030154^biological_process^cell differentiation`GO:0009908^biological_process^flower development	.
E_H38780_c3_g8	0	0	0	1.73	0	0.807	0	0	0	0	0	0	0	0	0	1.454	3.485	2.356	0.817991	E_H38780_c3_g8	E_H38780_c3_g8_i1	.	.	.	.	.	.	.	.	.	.	.	.	.	.	.	.	.
E_H34870_c0_g1	0.106	0.199	0.16	2.81	0.805	1.984	0.07	0	0	0.774	0.502	0.686	0.847	0.355	0.862	1.258	1.844	1.644	0.817967	E_H34870_c0_g1	E_H34870_c0_g1_i3	.	.	.	E_H34870_c0_g1_i3.p1	PUM12_ARATH	Pumilio homolog 12;	.	.	A0A061EK76_THECC	.	.	.	.	COG5099^pumilio homolog	KEGG:ath:AT5G56510	GO:0005737^cellular_component^cytoplasm`GO:0005634^cellular_component^nucleus`GO:0003723^molecular_function^RNA binding`GO:0006417^biological_process^regulation of translation	.
E_H15123_c0_g1	0	0	0	1.135	0	0.574	0	0	0	0	0	0	0	0	0	0.587	1.788	1.495	0.817955	E_H15123_c0_g1	E_H15123_c0_g1_i1	.	.	.	.	.	.	.	.	.	.	.	.	.	.	.	.	.
E_H34633_c0_g2	54.54	46.785	52.57	94.428	50.7	70.316	43.381	52.082	43.154	50.172	65.406	54.705	58.968	67.473	59.441	91.859	98.567	100.218	0.817905	E_H34633_c0_g2	E_H34633_c0_g2_i5	SAPK1	SAPK1_ORYSJ	Serine/threonine-protein kinase SAPK1;	E_H34633_c0_g2_i5.p1	SAPK1_ORYSJ	Serine/threonine-protein kinase SAPK1;	.	.	D7SYT7_VITVI	.	PF00069.22^Pkinase^Protein kinase domain`PF07714.14^Pkinase_Tyr^Protein tyrosine kinase	.	.	COG0515^Serine Threonine protein kinase	KEGG:osa:4333017`KO:K14498	GO:0005524^molecular_function^ATP binding`GO:0004674^molecular_function^protein serine/threonine kinase activity`GO:0009738^biological_process^abscisic acid-activated signaling pathway	GO:0004672^molecular_function^protein kinase activity`GO:0005524^molecular_function^ATP binding`GO:0006468^biological_process^protein phosphorylation
E_H33054_c1_g8	231.269	154.398	202.963	297.642	214.558	248.304	167.355	158.34	160.873	145.984	142.8	149.5	161.265	221.617	164.148	241.041	352.322	309.693	0.817886	E_H33054_c1_g8	E_H33054_c1_g8_i3	.	.	.	.	.	.	.	.	.	.	.	.	.	.	.	.	.
E_H36720_c0_g1	11.519	8.882	10.363	13.246	13.961	14.499	9.783	3.245	8.755	7.939	6.633	8.048	4.607	5.005	5.433	11.698	17.737	16.297	0.817641	E_H36720_c0_g1	E_H36720_c0_g1_i7	PCO4	PCO4_ARATH	Plant cysteine oxidase 4	E_H36720_c0_g1_i7.p1	PCO4_ARATH	Plant cysteine oxidase 4	.	.	A0A061DLA3_THECC	.	PF07847.9^DUF1637^Protein of unknown function (DUF1637)	.	.	ENOG4111Y3H^2-aminoethanethiol	KEGG:ath:AT2G42670`KO:K10712	GO:0005737^cellular_component^cytoplasm`GO:0005634^cellular_component^nucleus`GO:0017172^molecular_function^cysteine dioxygenase activity`GO:0046872^molecular_function^metal ion binding	GO:0016702^molecular_function^oxidoreductase activity, acting on single donors with incorporation of molecular oxygen, incorporation of two atoms of oxygen`GO:0055114^biological_process^oxidation-reduction process
E_H34919_c2_g1	5.25	7.649	8.396	11.531	10.188	7.013	1.798	0.326	3.151	3.38	0.876	2.861	5.18	1.432	6.475	10.495	14.16	15.97	0.817587	E_H34919_c2_g1	E_H34919_c2_g1_i1	.	.	.	.	.	.	.	.	.	.	.	.	.	.	.	.	.
E_H35513_c0_g1	2.707	3.499	3.525	7.351	13.551	8.554	1.173	0	1.852	0	0	0	3.636	7.538	4.571	7.019	12.713	10.218	0.817512	E_H35513_c0_g1	E_H35513_c0_g1_i3	.	.	.	.	.	.	.	.	.	.	.	.	.	.	.	.	.
E_H36692_c0_g3	2.071	2.282	2.389	3.092	5.582	3.372	3.319	1.442	4.024	1.912	2.311	1.841	2.54	2.447	2.506	6.236	7.31	8.515	0.817444	E_H36692_c0_g3	E_H36692_c0_g3_i5	.	.	.	.	.	.	.	.	.	.	.	.	.	.	.	.	.
E_H36396_c0_g5	1.802	1.558	2.265	3.852	3.13	2.689	0.599	0.481	0.465	0.848	1.249	0.954	0.672	0.477	0.601	1.622	4.462	3.396	0.817263	E_H36396_c0_g5	E_H36396_c0_g5_i2	ACT	ACT_GOSHI	Actin;	.	.	.	.	.	.	.	.	.	.	.	.	GO:0005737^cellular_component^cytoplasm`GO:0005856^cellular_component^cytoskeleton`GO:0005524^molecular_function^ATP binding	.
E_H39197_c0_g1	5.074	6.965	5.993	39.307	2.275	18.773	9.114	5.203	9.249	6.572	14.672	9.621	5.752	5.188	5.593	34.395	41.558	41.03	0.817053	E_H39197_c0_g1	E_H39197_c0_g1_i4	PIP5K1	PI5K1_ARATH	Phosphatidylinositol 4-phosphate 5-kinase 1;	E_H39197_c0_g1_i4.p1	PI5K1_ARATH	Phosphatidylinositol 4-phosphate 5-kinase 1;	.	.	V4TCJ0_9ROSI	.	PF02493.17^MORN^MORN repeat`PF02493.17^MORN^MORN repeat`PF02493.17^MORN^MORN repeat`PF02493.17^MORN^MORN repeat`PF02493.17^MORN^MORN repeat`PF02493.17^MORN^MORN repeat`PF02493.17^MORN^MORN repeat	.	.	COG4642^whole genome shotgun sequence`COG5253^phosphatidylinositol-4-phosphate 5-kinase	KEGG:ath:AT1G21980`KO:K00889	GO:0005886^cellular_component^plasma membrane`GO:0016308^molecular_function^1-phosphatidylinositol-4-phosphate 5-kinase activity`GO:0051015^molecular_function^actin filament binding`GO:0003785^molecular_function^actin monomer binding`GO:0005524^molecular_function^ATP binding`GO:0016307^molecular_function^phosphatidylinositol phosphate kinase activity`GO:0046854^biological_process^phosphatidylinos…	.
E_H38584_c0_g1	0	0.557	0	3.578	1.258	1.824	0	0	0	0	3.244	0.77	0	0	0	3.067	3.282	3.129	0.817046	E_H38584_c0_g1	E_H38584_c0_g1_i1	XBOS34	XB34_ORYSJ	Probable E3 ubiquitin-protein ligase XBOS34;	.	.	.	.	.	.	.	.	.	.	ENOG410XNPA^protein ubiquitination	KEGG:osa:4343110	GO:0016874^molecular_function^ligase activity`GO:0008270^molecular_function^zinc ion binding`GO:0016567^biological_process^protein ubiquitination	.
E_H37063_c0_g4	4.614	5.447	4.624	8.956	14.427	11.243	5.196	5.22	5.274	3.656	8.039	4.978	4.383	2.876	4.43	7.755	9.127	10.406	0.816805	E_H37063_c0_g4	E_H37063_c0_g4_i7	FLK	FLK_ARATH	Flowering locus K homology domain	E_H37063_c0_g4_i7.p1	FLK_ARATH	Flowering locus K homology domain	.	.	D7SQM5_VITVI	.	PF00013.26^KH_1^KH domain`PF00013.26^KH_1^KH domain`PF00013.26^KH_1^KH domain	.	.	ENOG410XNN8^mRNA transport	KEGG:ath:AT3G04610`KO:K13162	GO:0005737^cellular_component^cytoplasm`GO:0005634^cellular_component^nucleus`GO:0003723^molecular_function^RNA binding`GO:0009911^biological_process^positive regulation of flower development`GO:0006355^biological_process^regulation of transcription, DNA-templated`GO:0006351^biological_process^transcription, DNA-templated	GO:0003723^molecular_function^RNA binding
E_H33678_c1_g10	93.746	76.491	82.93	370.307	23.838	179.151	60.801	36.404	60.033	63.518	62.693	65.648	37.179	48.995	39.754	285.754	459.029	398.545	0.816783	E_H33678_c1_g10	E_H33678_c1_g10_i1	.	.	.	E_H33678_c1_g10_i1.p1	.	.	.	.	F6HEU9_VITVI	.	.	.	.	.	.	.	.
E_H35773_c0_g3	0	3.936	1.602	4.728	4.868	7.275	0	0	0	1.704	1.881	0.887	0.747	1.162	0.842	2.759	7.504	4.149	0.816764	E_H35773_c0_g3	E_H35773_c0_g3_i2	.	.	.	.	.	.	.	.	.	.	.	.	.	.	.	.	.
E_H37469_c1_g4	0	0	0	0.611	0.65	0	0	0	0	0	0	0	0	0	0	1.883	1.927	2.673	0.816716	E_H37469_c1_g4	E_H37469_c1_g4_i2	.	.	.	.	.	.	.	.	.	.	.	.	.	.	.	.	.
E_H41917_c2_g2	0	0.334	0	2.09	0.685	2.064	0	0	0	0	0	0	0	0	0	0.746	1.134	0.95	0.816699	E_H41917_c2_g2	E_H41917_c2_g2_i1	.	.	.	.	.	.	.	.	.	.	.	.	.	.	.	.	.
E_H41064_c0_g3	2.749	2.783	2.942	4.423	5.228	4.339	1.303	1.271	1.319	4.04	1.708	3.982	2.839	2.472	2.787	4.269	4.72	5.04	0.81669	E_H41064_c0_g3	E_H41064_c0_g3_i2	SS3	SSY3_SOLTU	Soluble starch synthase 3, chloroplastic/amyloplastic;	E_H41064_c0_g3_i2.p1	SSY3_SOLTU	Soluble starch synthase 3, chloroplastic/amyloplastic;	.	.	F6H7M0_VITVI	.	PF16760.2^CBM53^Starch/carbohydrate-binding module (family 53)	.	.	.	.	GO:0009501^cellular_component^amyloplast`GO:0009507^cellular_component^chloroplast`GO:0033201^molecular_function^alpha-1,4-glucan synthase activity`GO:0004373^molecular_function^glycogen (starch) synthase activity`GO:2001070^molecular_function^starch binding`GO:0009011^molecular_function^starch synthase activity`GO:0019252^biological_process^starch biosynthetic process	GO:2001070^molecular_function^starch binding
E_H38897_c1_g3	1.046	0.922	1.282	1.769	2.105	1.89	0.695	0.532	0.582	0.458	0.402	0.427	0.772	0.563	0.722	1.007	1.982	1.832	0.816629	E_H38897_c1_g3	E_H38897_c1_g3_i9	.	.	.	E_H38897_c1_g3_i9.p1	.	.	.	.	D7U0M5_VITVI	.	.	.	.	.	.	.	.
E_H33555_c0_g5	9.674	7.657	8.498	15.297	9.1	12.101	5.065	5.083	5.265	6.559	7.25	7.036	6.923	7.88	7.297	10.794	10.961	13.356	0.816586	E_H33555_c0_g5	E_H33555_c0_g5_i1	.	.	.	E_H33555_c0_g5_i1.p1	.	.	.	.	A0A061GKP2_THECC	.	.	.	.	.	.	.	.
E_H40458_c0_g6	3.562	6.425	4.391	8.604	15.402	11.091	2.832	5.787	2.181	9.494	5.886	9.06	5.354	5.947	5.754	10.738	10.804	11.752	0.816487	E_H40458_c0_g6	E_H40458_c0_g6_i3	UPF1	RENT1_ARATH	Regulator of nonsense transcripts 1 homolog;	E_H40458_c0_g6_i3.p1	RENT1_ARATH	Regulator of nonsense transcripts 1 homolog;	.	.	D7TTH5_VITVI	.	PF09416.7^UPF1_Zn_bind^RNA helicase (UPF2 interacting domain)	.	.	COG1112^Helicase	KEGG:ath:AT5G47010`KO:K14326	GO:0005737^cellular_component^cytoplasm`GO:0000932^cellular_component^cytoplasmic mRNA processing body`GO:0005829^cellular_component^cytosol`GO:0005886^cellular_component^plasma membrane`GO:0009506^cellular_component^plasmodesma`GO:0005524^molecular_function^ATP binding`GO:0003677^molecular_function^DNA binding`GO:0004386^molecular_function^helicase activity`GO:0003723^molecular_function^RNA bind…	GO:0003677^molecular_function^DNA binding`GO:0004386^molecular_function^helicase activity`GO:0005524^molecular_function^ATP binding`GO:0008270^molecular_function^zinc ion binding`GO:0000184^biological_process^nuclear-transcribed mRNA catabolic process, nonsense-mediated decay`GO:0005737^cellular_component^cytoplasm
E_H39319_c0_g6	2.65	4.667	4.1	8.596	12.781	12.341	3.614	2.404	3.151	4.511	4.45	4.024	3.81	3.084	4.611	5.602	8.122	8.683	0.816389	E_H39319_c0_g6	E_H39319_c0_g6_i2	.	.	.	.	.	.	.	.	.	.	.	.	.	.	.	.	.
E_H37050_c0_g10	0.417	0.326	0.269	2.396	0	1.352	0.426	0.653	0	0	0	0	0	0	0	1.827	2.793	3.416	0.816346	E_H37050_c0_g10	E_H37050_c0_g10_i1	CAB16	CB21_TOBAC	Chlorophyll a-b binding protein 16, chloroplastic;	E_H37050_c0_g10_i1.p3	CB21_TOBAC	Chlorophyll a-b binding protein 16, chloroplastic;	.	.	I1I9D2_BRADI	.	PF00504.18^Chloroa_b-bind^Chlorophyll A-B binding protein	.	.	.	.	GO:0009535^cellular_component^chloroplast thylakoid membrane`GO:0016021^cellular_component^integral component of membrane`GO:0009522^cellular_component^photosystem I`GO:0009523^cellular_component^photosystem II`GO:0016168^molecular_function^chlorophyll binding`GO:0046872^molecular_function^metal ion binding`GO:0009765^biological_process^photosynthesis, light harvesting`GO:0018298^biological_proce…	.
E_H39041_c0_g7	0.367	0	0.24	3.57	6.126	5.233	1.121	0.567	1.745	0.458	1.436	1.062	1.469	0.502	0.882	3.7	2.093	3.238	0.816127	E_H39041_c0_g7	E_H39041_c0_g7_i2	SKIP24	SKI24_ARATH	F-box protein SKIP24;	E_H39041_c0_g7_i2.p1	SKI24_ARATH	F-box protein SKIP24;	.	.	A0A067KTZ6_JATCU	.	.	.	.	ENOG41120IE^F-box protein	KEGG:ath:AT1G08710	GO:0016567^biological_process^protein ubiquitination	.
E_H41089_c0_g2	0.424	0	0.553	0	1.208	1.127	0	0	0	0	0	0	0	0	0	3.188	1.696	2.446	0.815993	E_H41089_c0_g2	E_H41089_c0_g2_i3	.	.	.	.	.	.	.	.	.	.	.	.	.	.	.	.	.
E_H36905_c2_g3	7.116	5.518	6.241	5.464	10.004	8.104	3.519	1.975	3.645	4.929	5.326	4.61	2.963	6.155	3.769	9.116	13.856	13.782	0.815819	E_H36905_c2_g3	E_H36905_c2_g3_i1	At4g35230	Y4523_ARATH	Probable serine/threonine-protein kinase At4g35230;	E_H36905_c2_g3_i1.p1	Y4523_ARATH	Probable serine/threonine-protein kinase At4g35230;	.	.	A0A061FL71_THECC	.	.	.	.	ENOG410YDRD^STYKc	KEGG:ath:AT4G35230`KO:K14500	GO:0016020^cellular_component^membrane`GO:0005886^cellular_component^plasma membrane`GO:0009506^cellular_component^plasmodesma`GO:0005773^cellular_component^vacuole`GO:0005524^molecular_function^ATP binding`GO:0004674^molecular_function^protein serine/threonine kinase activity`GO:0009742^biological_process^brassinosteroid mediated signaling pathway`GO:0009737^biological_process^response to abscis…	.
E_H36220_c0_g1	4.311	9.033	5.797	30.993	2.042	14.746	1.911	1.254	2.579	0.343	8.082	1.615	7.296	12.029	7.959	34.385	32.238	36.376	0.815577	E_H36220_c0_g1	E_H36220_c0_g1_i8	.	.	.	E_H36220_c0_g1_i8.p1	.	.	.	.	D7T0C2_VITVI	.	.	.	.	.	.	.	.
E_H37528_c0_g5	16.592	22.279	18.679	35.33	63.283	49.755	14.892	24.487	13.292	35.6	40.197	38.668	24.255	39.928	28.026	43.977	62.07	55.406	0.815119	E_H37528_c0_g5	E_H37528_c0_g5_i3	tsr2	TSR2_DANRE	Pre-rRNA-processing protein TSR2 homolog;	E_H37528_c0_g5_i3.p1	TSR2_BOVIN	Pre-rRNA-processing protein TSR2 homolog;	.	.	U7E2V7_POPTR	.	PF10273.6^WGG^Pre-rRNA-processing protein TSR2	.	.	ENOG41123VE^TSR2, 20S rRNA accumulation, homolog (S. cerevisiae)	KEGG:bta:511210`KO:K14800	GO:0005634^cellular_component^nucleus`GO:0000462^biological_process^maturation of SSU-rRNA from tricistronic rRNA transcript (SSU-rRNA, 5.8S rRNA, LSU-rRNA)	.
E_H49291_c0_g1	0	0	0	0.72	0.77	1.475	0	0	0	0	0	0	0	0	0	1.454	0	1.238	0.815057	E_H49291_c0_g1	E_H49291_c0_g1_i1	TMK4	TMK4_ARATH	Receptor-like kinase TMK4	.	.	.	.	.	.	.	.	.	.	COG0515^Serine Threonine protein kinase	KEGG:ath:AT3G23750	GO:0005794^cellular_component^Golgi apparatus`GO:0016021^cellular_component^integral component of membrane`GO:0005886^cellular_component^plasma membrane`GO:0009506^cellular_component^plasmodesma`GO:0005524^molecular_function^ATP binding`GO:0004674^molecular_function^protein serine/threonine kinase activity	.
E_H41730_c2_g7	14.911	15.942	14.091	35.322	32.952	34.224	20.644	23.147	21.892	22.032	31.239	22.848	17.88	18.086	18.223	29.016	29.159	31.634	0.815044	E_H41730_c2_g7	E_H41730_c2_g7_i1	SKIP	SKIP_ARATH	SNW/SKI-interacting protein;	E_H41730_c2_g7_i1.p1	SKIP_ARATH	SNW/SKI-interacting protein;	.	.	V4T019_9ROSI	.	PF02731.12^SKIP_SNW^SKIP/SNW domain	.	.	ENOG410XQGT^SNW domain containing 1	KEGG:ath:AT1G77180`KO:K06063	GO:0016607^cellular_component^nuclear speck`GO:0005730^cellular_component^nucleolus`GO:0005634^cellular_component^nucleus`GO:0005681^cellular_component^spliceosomal complex`GO:0000398^biological_process^mRNA splicing, via spliceosome`GO:0045893^biological_process^positive regulation of transcription, DNA-templated`GO:0042752^biological_process^regulation of circadian rhythm`GO:0009737^biological_…	GO:0000398^biological_process^mRNA splicing, via spliceosome`GO:0005681^cellular_component^spliceosomal complex
E_H32186_c0_g4	5.943	6.297	4.704	14.796	1.936	8.205	0.261	0	0.398	0	0.459	0.234	0.697	2.374	1.042	14.792	12.501	15.089	0.814924	E_H32186_c0_g4	E_H32186_c0_g4_i1	ATJ11	DNJ11_ARATH	Chaperone protein dnaJ 11, chloroplastic;	E_H32186_c0_g4_i1.p1	DNJ11_ARATH	Chaperone protein dnaJ 11, chloroplastic;	.	.	F6H1L6_VITVI	.	PF00226.28^DnaJ^DnaJ domain	.	.	COG2214^DNAj domain protein	KEGG:ath:AT4G36040	GO:0009507^cellular_component^chloroplast`GO:0009570^cellular_component^chloroplast stroma`GO:0005634^cellular_component^nucleus`GO:0009536^cellular_component^plastid	.
E_H38173_c0_g3	2.162	3.395	1.755	5.034	2.317	3.663	1.59	1.82	1.367	1.481	4.163	1.372	2.789	1.848	2.165	5.9	7.135	6.356	0.814791	E_H38173_c0_g3	E_H38173_c0_g3_i2	.	.	.	E_H38173_c0_g3_i2.p1	.	.	.	.	A0A067F5C3_CITSI	.	.	.	.	.	.	.	.
E_H41225_c1_g6	10.656	15.187	11.419	19.885	24.403	20.808	20.218	16.605	19.274	12.026	12.131	12.097	9.687	11.857	10.405	21.364	28.975	26.941	0.814267	E_H41225_c1_g6	E_H41225_c1_g6_i1	snrpb	RSMB_DICDI	Small nuclear ribonucleoprotein-associated protein B;	E_H41225_c1_g6_i1.p1	RSMB_MACEU	Small nuclear ribonucleoprotein-associated protein B';	.	.	A5BRN5_VITVI	.	PF01423.19^LSM^LSM domain	.	.	COG1958^small nuclear ribonucleoprotein	.	GO:0005829^cellular_component^cytosol`GO:0034709^cellular_component^methylosome`GO:0034719^cellular_component^SMN-Sm protein complex`GO:0005681^cellular_component^spliceosomal complex`GO:0005685^cellular_component^U1 snRNP`GO:0005687^cellular_component^U4 snRNP`GO:0005683^cellular_component^U7 snRNP`GO:0003723^molecular_function^RNA binding`GO:0000387^biological_process^spliceosomal snRNP assembly	.
E_H38340_c0_g1	0	0	0	5.754	0	2.064	0	0	0	0	0	0	0	0	0	3.672	2.793	6.238	0.813682	E_H38340_c0_g1	E_H38340_c0_g1_i1	.	.	.	.	.	.	.	.	.	.	.	.	.	.	.	.	.
E_H32348_c0_g5	3.837	6.067	6.663	13.997	12.873	10.357	7.402	11.454	9.492	10.134	4.307	9.621	4.159	7.33	4.671	12.807	16.631	16.119	0.813637	E_H32348_c0_g5	E_H32348_c0_g5_i1	.	.	.	.	.	.	.	.	.	.	.	.	.	.	.	.	.
E_H33329_c1_g4	2.007	0	1.573	1.37	2.204	2.813	0	0	0	0	0	0	0	0	0	6.292	2.673	3.564	0.813593	E_H33329_c1_g4	E_H33329_c1_g4_i1	pgip	PGIP_VITVI	Polygalacturonase inhibitor	.	.	.	.	.	.	.	.	.	.	ENOG410YB0Y^polygalacturonase inhibiting protein	KEGG:vvi:100232865	GO:0005618^cellular_component^cell wall`GO:0005576^cellular_component^extracellular region`GO:0016020^cellular_component^membrane`GO:0006952^biological_process^defense response	.
E_H36549_c1_g2	0.664	1.582	0.961	3.946	3.893	3.583	0.408	2.009	0.785	3.172	2.857	3.689	1.22	1.444	1.002	2.88	6.684	5.832	0.813528	E_H36549_c1_g2	E_H36549_c1_g2_i4	.	.	.	E_H36549_c1_g2_i4.p1	.	.	.	.	A5ADJ6_VITVI	.	.	.	.	.	.	.	.
E_H33971_c2_g8	1.654	1.892	1.566	2.497	2.501	1.839	0.599	0.446	0.465	1.805	1.12	1.665	0.224	2.398	1.203	3.43	4.231	4.713	0.813444	E_H33971_c2_g8	E_H33971_c2_g8_i4	.	.	.	.	.	.	.	.	.	.	.	.	.	.	.	.	.
E_H36576_c0_g4	25.228	21.126	24.781	109.279	3.547	51.391	6.716	5.89	6.69	5.279	7.953	5.856	8.267	8.358	8.48	70.523	97.986	91.663	0.813417	E_H36576_c0_g4	E_H36576_c0_g4_i1	At5g46170	FB285_ARATH	F-box protein At5g46170;	.	.	.	.	.	.	.	.	.	.	ENOG41119HQ^NA	KEGG:ath:AT5G46170	GO:0010286^biological_process^heat acclimation	.
E_H35481_c1_g8	5.314	6.266	5.52	5.911	10.139	8.104	5.691	5.924	5.197	3.852	4.106	4.35	4.657	2.166	4.009	7.755	11.385	10.218	0.8133	E_H35481_c1_g8	E_H35481_c1_g8_i2	.	.	.	E_H35481_c1_g8_i2.p1	.	.	.	.	A5C2W7_VITVI	.	.	.	.	.	.	.	.
E_H38118_c2_g2	1.498	0	0.976	1.707	2.303	1.177	0	0.91	0.465	0.364	0	0.276	1.096	1.591	0.601	5.015	3.227	3.812	0.813296	E_H38118_c2_g2	E_H38118_c2_g2_i1	.	.	.	E_H38118_c2_g2_i1.p1	.	.	.	.	.	.	.	.	.	.	.	.	.
E_H33024_c1_g2	33.107	53.711	34.183	46.431	51.866	47.895	27.994	20.692	26.129	27.52	42.724	31.582	12.675	15.883	12.49	61.537	67.085	72.188	0.813237	E_H33024_c1_g2	E_H33024_c1_g2_i9	RABB1C	RAB1C_ARATH	Ras-related protein RABB1c;	E_H33024_c1_g2_i9.p1	RAB1C_ARATH	Ras-related protein RABB1c;	.	.	M0U448_MUSAM	.	PF00025.18^Arf^ADP-ribosylation factor family`PF00071.19^Ras^Ras family`PF08477.10^Roc^Ras of Complex, Roc, domain of DAPkinase`PF01926.20^MMR_HSR1^50S ribosome-binding GTPase	.	.	COG1100^GTP-binding Protein	KEGG:ath:AT4G17170`KO:K07877	GO:0016020^cellular_component^membrane`GO:0005886^cellular_component^plasma membrane`GO:0005773^cellular_component^vacuole`GO:0005525^molecular_function^GTP binding`GO:0006888^biological_process^ER to Golgi vesicle-mediated transport`GO:0015031^biological_process^protein transport`GO:0007264^biological_process^small GTPase mediated signal transduction	GO:0005525^molecular_function^GTP binding`GO:0007264^biological_process^small GTPase mediated signal transduction
E_H36894_c0_g1	14.027	8.961	10.523	10.913	16.25	13.336	3.38	4.447	3.548	4.39	6.202	4.693	5.005	4.968	4.31	13.478	18.852	16.97	0.813132	E_H36894_c0_g1	E_H36894_c0_g1_i4	.	.	.	E_H36894_c0_g1_i4.p1	.	.	.	.	M1A4Y3_SOLTU	.	PF12159.5^DUF3593^Protein of unknown function (DUF3593)	.	.	.	.	.	.
E_H40198_c0_g2	1.046	0.652	0.75	4.494	0.36	2.1	0	0	0	2.431	1.579	2.25	0	0	0	5.462	5.467	6.287	0.812955	E_H40198_c0_g2	E_H40198_c0_g2_i7	2019-10-03	OCT3_ARATH	Organic cation/carnitine transporter 3;	E_H40198_c0_g2_i7.p1	OCT3_ARATH	Organic cation/carnitine transporter 3;	.	.	V4RMN4_9ROSI	.	PF00083.21^Sugar_tr^Sugar (and other) transporter	.	.	ENOG410XR6G^ion transport	KEGG:ath:AT1G16390	GO:0016021^cellular_component^integral component of membrane`GO:0009705^cellular_component^plant-type vacuole membrane`GO:0005524^molecular_function^ATP binding`GO:0022891^molecular_function^substrate-specific transmembrane transporter activity`GO:0070417^biological_process^cellular response to cold`GO:0006811^biological_process^ion transport	GO:0022857^molecular_function^transmembrane transporter activity`GO:0055085^biological_process^transmembrane transport`GO:0016021^cellular_component^integral component of membrane
E_H34634_c0_g15	1.993	1.463	1.209	2.998	1.201	2.268	0	0	0	0	0	0	0.473	1.395	0.802	2.806	4.812	4.376	0.812677	E_H34634_c0_g15	E_H34634_c0_g15_i1	.	.	.	.	.	.	.	.	.	.	.	.	.	.	.	.	.
E_H39259_c0_g1	1.866	0.716	1.493	12.275	0.198	5.894	0.947	0.498	0.669	0.687	4.852	1.69	0.423	0.612	0.421	10.29	8.278	9.673	0.812515	E_H39259_c0_g1	E_H39259_c0_g1_i4	FLS2	FLS2_ARATH	LRR receptor-like serine/threonine-protein kinase FLS2;	E_H39259_c0_g1_i4.p1	FLS2_ARATH	LRR receptor-like serine/threonine-protein kinase FLS2;	.	.	B9HFC7_POPTR	.	PF08263.9^LRRNT_2^Leucine rich repeat N-terminal domain`PF13855.3^LRR_8^Leucine rich repeat`PF13855.3^LRR_8^Leucine rich repeat`PF12799.4^LRR_4^Leucine Rich repeats (2 copies)`PF13516.3^LRR_6^Leucine Rich repeat`PF00560.30^LRR_1^Leucine Rich Repeat`PF13855.3^LRR_8^Leucine rich repeat`PF12799.4^LRR_4^Leucine Rich repeats (2 copies)`PF12799.4^LRR_4^Leucine Rich repeats (2 copies)`PF13516.3^LRR_6^Le…	.	.	COG0515^Serine Threonine protein kinase`COG4886^leucine Rich Repeat	KEGG:ath:AT5G46330`KO:K13420	GO:0005768^cellular_component^endosome`GO:0010008^cellular_component^endosome membrane`GO:0016021^cellular_component^integral component of membrane`GO:0016020^cellular_component^membrane`GO:0005886^cellular_component^plasma membrane`GO:0005524^molecular_function^ATP binding`GO:0004675^molecular_function^transmembrane receptor protein serine/threonine kinase activity`GO:0052544^biological_process^…	GO:0005515^molecular_function^protein binding
E_H33456_c0_g1	0.29	1.407	0	7.946	0	4.644	1.981	0	0	0	0	0	0	0	0	5.099	5.07	5.208	0.812495	E_H33456_c0_g1	E_H33456_c0_g1_i2	.	.	.	.	.	.	.	.	.	.	.	.	.	.	.	.	.
E_H31963_c0_g4	49.41	71.307	57.894	485.12	19.21	234.481	126.024	73.564	121.675	168.575	98.483	162.66	14.941	56.007	29.45	477.478	465.418	505.04	0.812409	E_H31963_c0_g4	E_H31963_c0_g4_i1	14KD	14KD_DAUCA	14 kDa proline-rich protein DC2.15;	E_H31963_c0_g4_i1.p1	14KD_DAUCA	14 kDa proline-rich protein DC2.15;	.	.	A0A061G5A9_THECC	.	PF14547.3^Hydrophob_seed^Hydrophobic seed protein`PF00234.19^Tryp_alpha_amyl^Protease inhibitor/seed storage/LTP family	.	.	.	.	GO:0016021^cellular_component^integral component of membrane	.
E_H38173_c0_g1	2.678	2.091	2.775	3.867	3.045	3.481	1.894	2.164	1.406	0.916	2.512	1.146	2.963	2.349	2.967	5.089	4.13	4.564	0.812395	E_H38173_c0_g1	E_H38173_c0_g1_i6	.	.	.	E_H38173_c0_g1_i6.p1	.	.	.	.	D7T894_VITVI	.	PF10536.6^PMD^Plant mobile domain	.	.	.	.	.	.
E_H31388_c0_g1	0.933	1.479	0.83	9.504	31.688	20.597	1.538	5.306	2.094	1.502	2.125	1.857	3.735	6.693	4.912	12.677	15.294	15.98	0.812301	E_H31388_c0_g1	E_H31388_c0_g1_i2	.	.	.	E_H31388_c0_g1_i2.p1	.	.	.	.	A0A022QHD4_ERYGU	.	.	.	.	.	.	.	.
E_H37461_c0_g1	5.886	6.003	4.224	8.29	6.896	8.663	3.197	4.688	3.422	6	7.523	6.4	6.773	6.228	6.716	8.147	11.496	10.475	0.812282	E_H37461_c0_g1	E_H37461_c0_g1_i3	.	.	.	E_H37461_c0_g1_i3.p1	.	.	.	.	B9T639_RICCO	.	.	.	.	.	.	.	.
E_H35207_c1_g1	98.169	51.445	88.326	291.285	0	137.71	23.293	7.538	16.647	0	22.424	5.195	15.663	23.237	16.539	388.546	273.078	342.713	0.812206	E_H35207_c1_g1	E_H35207_c1_g1_i2	.	.	.	.	.	.	.	.	.	.	.	.	.	.	.	.	.
E_H37519_c0_g1	1.003	2.314	1.121	7.915	2.6	4.84	2.711	1.906	2.288	2.976	3.072	2.844	2.216	0.881	2.185	6.394	4.231	6.218	0.812057	E_H37519_c0_g1	E_H37519_c0_g1_i1	.	.	.	.	.	.	.	.	.	.	.	.	.	.	.	.	.
E_H33736_c0_g1	8.176	9.549	7.45	13.755	8.81	11.57	6.994	3.932	7.019	10.424	7.996	9.838	3.262	2.68	3.047	14.168	20.06	18.287	0.811864	E_H33736_c0_g1	E_H33736_c0_g1_i5	RGLG1	RGLG1_ARATH	E3 ubiquitin-protein ligase RGLG1;	E_H33736_c0_g1_i5.p1	RGLG2_ARATH	E3 ubiquitin-protein ligase RGLG2;	.	.	A0A061DJ08_THECC	.	PF07002.13^Copine^Copine	.	.	ENOG410XPC8^copine family	KEGG:ath:AT5G14420`KO:K16280	GO:0005634^cellular_component^nucleus`GO:0005886^cellular_component^plasma membrane`GO:0016874^molecular_function^ligase activity`GO:0004842^molecular_function^ubiquitin-protein transferase activity`GO:0008270^molecular_function^zinc ion binding`GO:0009850^biological_process^auxin metabolic process`GO:0009690^biological_process^cytokinin metabolic process`GO:0080148^biological_process^negative re…	.
E_H33145_c0_g3	19.893	18.614	18.999	39.542	15.24	27.196	18.975	12.982	16.055	21.251	27.248	22.521	11.355	9.936	10.786	43.222	49.892	49.792	0.811825	E_H33145_c0_g3	E_H33145_c0_g3_i6	AHL14	AHL14_ARATH	AT-hook motif nuclear-localized protein 14	E_H33145_c0_g3_i6.p2	AHL14_ARATH	AT-hook motif nuclear-localized protein 14	.	.	A0A059D4Z2_EUCGR	.	PF02178.16^AT_hook^AT hook motif`PF03479.12^DUF296^Domain of unknown function (DUF296)	.	.	ENOG4111EFQ^Domain of unknown function (DUF296)	KEGG:ath:AT3G04590	GO:0005634^cellular_component^nucleus`GO:0003677^molecular_function^DNA binding`GO:0006355^biological_process^regulation of transcription, DNA-templated`GO:0006351^biological_process^transcription, DNA-templated	GO:0003677^molecular_function^DNA binding
E_H34044_c0_g1	6.084	7.864	7.129	10.31	11.1	9.543	7.68	5.512	7.524	5.097	5.283	6.107	2.814	3.353	3.448	9.312	18.115	14.188	0.811642	E_H34044_c0_g1	E_H34044_c0_g1_i5	.	.	.	.	.	.	.	.	.	.	.	.	.	.	.	.	.
E_H37157_c0_g2	4.586	4.596	4.406	4.932	20.108	12.326	5.934	2.473	6.224	4.848	3.833	4.71	5.105	7.22	5.373	11.241	18.06	14.951	0.811557	E_H37157_c0_g2	E_H37157_c0_g2_i5	SR34A	SR34A_ARATH	Serine/arginine-rich splicing factor SR34A;	E_H37157_c0_g2_i5.p1	SR34A_ARATH	Serine/arginine-rich splicing factor SR34A;	.	.	A0A061G2B7_THECC	.	PF00076.19^RRM_1^RNA recognition motif. (a.k.a. RRM, RBD, or RNP domain)`PF00076.19^RRM_1^RNA recognition motif. (a.k.a. RRM, RBD, or RNP domain)	.	.	COG0724^Rna-binding protein	KEGG:ath:AT3G49430`KO:K12890	GO:0005829^cellular_component^cytosol`GO:0005730^cellular_component^nucleolus`GO:0005681^cellular_component^spliceosomal complex`GO:0000166^molecular_function^nucleotide binding`GO:0003723^molecular_function^RNA binding`GO:0006397^biological_process^mRNA processing`GO:0008380^biological_process^RNA splicing	GO:0003676^molecular_function^nucleic acid binding
E_H39878_c0_g1	3.18	1.884	2.68	5.081	8.514	6.745	3.814	1.494	3.665	3.037	3.891	2.727	0.274	1.762	0.882	6.068	4.858	5.96	0.811535	E_H39878_c0_g1	E_H39878_c0_g1_i1	RBOHD	RBOHD_ARATH	Respiratory burst oxidase homolog protein D;	E_H39878_c0_g1_i1.p1	RBOHD_ARATH	Respiratory burst oxidase homolog protein D;	.	.	M5XM37_PRUPE	.	PF01794.16^Ferric_reduct^Ferric reductase like transmembrane component`PF08022.9^FAD_binding_8^FAD-binding domain`PF08030.9^NAD_binding_6^Ferric reductase NAD binding domain	.	.	ENOG410XNZY^NADPH Oxidase	KEGG:ath:AT5G47910`KO:K13447	GO:0005794^cellular_component^Golgi apparatus`GO:0016021^cellular_component^integral component of membrane`GO:0005886^cellular_component^plasma membrane`GO:0005509^molecular_function^calcium ion binding`GO:0016174^molecular_function^NAD(P)H oxidase activity`GO:0004601^molecular_function^peroxidase activity`GO:0033500^biological_process^carbohydrate homeostasis`GO:0050832^biological_process^defens…	GO:0016491^molecular_function^oxidoreductase activity`GO:0055114^biological_process^oxidation-reduction process
E_H40101_c1_g3	1.003	3.355	2.126	11.203	2.883	6.447	0.243	0	0.378	0.29	0	0.443	0.896	1.003	0.501	18.595	5.116	11.673	0.811502	E_H40101_c1_g3	E_H40101_c1_g3_i3	.	.	.	E_H40101_c1_g3_i3.p1	.	.	.	.	.	.	.	.	.	.	.	.	.
E_H35467_c1_g6	0	0	0	1.448	0.36	0.77	0	0	0	0	0	0	0.125	0.33	0.261	0.699	2.637	1.475	0.811444	E_H35467_c1_g6	E_H35467_c1_g6_i3	.	.	.	.	.	.	.	.	.	.	.	.	.	.	.	.	.
E_H40618_c0_g6	3.512	3.061	3.066	6.983	5.313	6.926	1.72	3.383	2.656	6.282	4.12	7.262	5.454	5.666	4.551	9.368	9.256	9.178	0.811396	E_H40618_c0_g6	E_H40618_c0_g6_i1	.	.	.	E_H40618_c0_g6_i1.p1	.	.	.	.	B9HDZ1_POPTR	.	.	.	.	.	.	.	.
E_H33801_c0_g3	5.307	5.439	4.61	6.318	11.41	8.787	4.335	3.194	3.713	5.34	3.417	5.179	5.08	4.931	4.651	6.786	8.361	7.812	0.811355	E_H33801_c0_g3	E_H33801_c0_g3_i4	rpsI	RS9_BART1	30S ribosomal protein S9	E_H33801_c0_g3_i4.p1	RS9_BART1	30S ribosomal protein S9	.	.	A0A0A0KNH1_CUCSA	.	PF00380.16^Ribosomal_S9^Ribosomal protein S9/S16	.	.	COG0103^30S ribosomal protein S9	KEGG:btr:BT_1476`KO:K02996	GO:0005840^cellular_component^ribosome`GO:0003735^molecular_function^structural constituent of ribosome`GO:0006412^biological_process^translation	GO:0003735^molecular_function^structural constituent of ribosome`GO:0006412^biological_process^translation`GO:0005840^cellular_component^ribosome
E_H38628_c1_g2	22.543	29.571	25.874	77.792	38.506	51.412	40.557	18.769	36.968	50.731	35.316	47.067	23.781	25.562	25.621	55.236	80.489	73	0.810931	E_H38628_c1_g2	E_H38628_c1_g2_i14	ZC3HC1	NIPA_PONAB	Nuclear-interacting partner of ALK;	E_H38628_c1_g2_i14.p1	NIPA_PONAB	Nuclear-interacting partner of ALK;	.	.	F6GTH9_VITVI	.	PF07967.10^zf-C3HC^C3HC zinc finger-like	.	.	.	KEGG:pon:100174537	GO:0005634^cellular_component^nucleus`GO:0008270^molecular_function^zinc ion binding`GO:0051301^biological_process^cell division`GO:0007067^biological_process^mitotic nuclear division`GO:0016567^biological_process^protein ubiquitination	GO:0008270^molecular_function^zinc ion binding`GO:0005634^cellular_component^nucleus
E_H31607_c1_g1	8.946	5.105	7.989	16.064	6.67	12.697	1.512	6.508	1.212	4.316	16.28	7.245	1.942	1.664	1.022	24.337	22.485	25.584	0.810877	E_H31607_c1_g1	E_H31607_c1_g1_i16	.	.	.	.	.	.	.	.	.	.	.	.	.	.	.	.	.
E_H40862_c1_g1	2.085	0	1.566	4.572	1.999	3.074	0	0	0	1.064	0	0.828	1.893	1.101	1.985	3.663	3.549	2.782	0.81041	E_H40862_c1_g1	E_H40862_c1_g1_i5	.	.	.	.	.	.	.	.	.	.	.	.	.	.	.	.	.
E_H34892_c0_g1	5.484	7.784	6.183	13.34	6.09	9.383	5.091	7.109	5.391	6.128	5.34	5.814	3.81	4.111	3.989	10.607	10.343	11.059	0.810399	E_H34892_c0_g1	E_H34892_c0_g1_i1	MOCS3	MOCS3_ARATH	Adenylyltransferase and sulfurtransferase MOCS3	E_H34892_c0_g1_i1.p1	MOCS3_ARATH	Adenylyltransferase and sulfurtransferase MOCS3	.	.	V4UT14_9ROSI	.	PF00899.18^ThiF^ThiF family`PF00581.17^Rhodanese^Rhodanese-like domain	.	.	COG0476^small protein activating enzyme activity`COG0607^Rhodanese domain protein	KEGG:ath:AT5G55130`KO:K11996	GO:0005829^cellular_component^cytosol`GO:0005524^molecular_function^ATP binding`GO:0046872^molecular_function^metal ion binding`GO:0008265^molecular_function^Mo-molybdopterin cofactor sulfurase activity`GO:0061605^molecular_function^molybdopterin-synthase adenylyltransferase activity`GO:0061604^molecular_function^molybdopterin-synthase sulfurtransferase activity`GO:0070733^molecular_function^prot…	GO:0008641^molecular_function^small protein activating enzyme activity
E_H36940_c1_g4	3.816	1.861	3.59	6.357	7.461	7.275	2.798	2.782	1.978	5.286	4.106	5.43	2.49	2.668	2.746	7.587	6.379	4.257	0.810364	E_H36940_c1_g4	E_H36940_c1_g4_i2	Ambra1	AMRA1_MOUSE	Activating molecule in BECN1-regulated autophagy protein 1;	E_H36940_c1_g4_i2.p1	AMRA1_MOUSE	Activating molecule in BECN1-regulated autophagy protein 1;	.	.	A0A067K2E8_JATCU	.	PF07676.9^PD40^WD40-like Beta Propeller Repeat`PF00400.29^WD40^WD domain, G-beta repeat`PF00400.29^WD40^WD domain, G-beta repeat	.	.	ENOG410ZUDQ^Autophagy beclin-1 regulator 1	KEGG:mmu:228361`KO:K17985	GO:0005776^cellular_component^autophagosome`GO:0005930^cellular_component^axoneme`GO:0005737^cellular_component^cytoplasm`GO:0005829^cellular_component^cytosol`GO:0005739^cellular_component^mitochondrion`GO:0045335^cellular_component^phagocytic vesicle`GO:0031625^molecular_function^ubiquitin protein ligase binding`GO:0006914^biological_process^autophagy`GO:0030154^biological_process^cell differen…	GO:0005515^molecular_function^protein binding
E_H33782_c0_g4	10.141	9.637	12.737	16.056	12.555	13.286	7.246	6.182	6.118	15.151	7.48	7.471	11.704	7.183	13.011	19.322	21.12	23.693	0.810317	E_H33782_c0_g4	E_H33782_c0_g4_i3	.	.	.	.	.	.	.	.	.	.	.	.	.	.	.	.	.
E_H34446_c0_g7	0	0.898	0.182	1.151	2.162	1.999	0	0	0	0	0	0	0.249	1.505	1.443	3.505	1.337	2.98	0.810147	E_H34446_c0_g7	E_H34446_c0_g7_i1	Fah	FAAA_RAT	Fumarylacetoacetase;	.	.	.	.	.	.	.	.	.	.	.	KEGG:rno:29383`KO:K01555	GO:0004334^molecular_function^fumarylacetoacetase activity`GO:0046872^molecular_function^metal ion binding`GO:0006559^biological_process^L-phenylalanine catabolic process`GO:0006572^biological_process^tyrosine catabolic process	.
E_H39699_c0_g3	3.173	4.691	3.211	4.259	6.14	5.298	3.449	2.335	3.355	3.818	5.915	3.907	3.636	2.521	3.248	6.264	6.591	6.267	0.81006	E_H39699_c0_g3	E_H39699_c0_g3_i3	.	.	.	E_H39699_c0_g3_i3.p1	.	.	.	.	D7TS43_VITVI	.	.	.	.	.	.	.	.
E_H38319_c0_g1	5.038	4.262	4.449	8.549	11.227	10.022	3.684	1.683	3.762	4.525	5.297	4.76	6.898	4.919	5.794	7.699	7.9	7.208	0.80994	E_H38319_c0_g1	E_H38319_c0_g1_i1	Wdr70	WDR70_RAT	WD repeat-containing protein 70;	E_H38319_c0_g1_i1.p1	WDR70_RAT	WD repeat-containing protein 70;	.	.	A0A067JRD7_JATCU	.	PF00400.29^WD40^WD domain, G-beta repeat`PF00400.29^WD40^WD domain, G-beta repeat`PF00400.29^WD40^WD domain, G-beta repeat	.	.	ENOG410XP76^WD repeat domain 70	KEGG:rno:294783	.	GO:0005515^molecular_function^protein binding
E_H34768_c0_g1	7.696	9.375	8.018	13.324	18.596	15.408	7.029	6.834	7.465	9.932	5.771	9.152	9.388	9.581	10.204	10.878	13.699	13.584	0.809828	E_H34768_c0_g1	E_H34768_c0_g1_i11	LARP1C	LRP1C_ARATH	La-related protein 1C;	E_H34768_c0_g1_i11.p1	LRP1C_ARATH	La-related protein 1C;	.	.	F6GZT4_VITVI	.	PF05383.14^La^La domain	.	.	COG5193^La ribonucleoprotein domain family member	KEGG:ath:AT4G35890`KO:K18757	GO:0005737^cellular_component^cytoplasm`GO:0005844^cellular_component^polysome`GO:0003723^molecular_function^RNA binding`GO:0009738^biological_process^abscisic acid-activated signaling pathway`GO:0010150^biological_process^leaf senescence`GO:0009737^biological_process^response to abscisic acid`GO:0009753^biological_process^response to jasmonic acid`GO:0009751^biological_process^response to salicy…	.
E_H34862_c1_g7	0.332	0.35	0.43	1.417	0.975	1.519	0	0	0	0.761	0.761	0.962	0.398	0.575	0.662	0.783	2.378	1.495	0.809604	E_H34862_c1_g7	E_H34862_c1_g7_i2	At1g67190	FBL34_ARATH	F-box/LRR-repeat protein At1g67190;	.	.	.	.	.	.	.	.	.	.	ENOG410XRUS^F-box LRR-repeat protein	KEGG:ath:AT1G67190	.	.
E_H36865_c1_g5	0.523	0.827	0	2.709	11.008	8.474	0	0	0	1.562	0	2.451	2.938	0	3.348	6.338	4.849	6.158	0.809212	E_H36865_c1_g5	E_H36865_c1_g5_i1	.	.	.	.	.	.	.	.	.	.	.	.	.	.	.	.	.
E_H37232_c1_g1	6.734	9.581	8.251	18.428	43.819	32.698	12.32	0.944	11.024	13.912	11.212	13.879	3.362	3.549	3.107	29.939	17.811	25.238	0.809206	E_H37232_c1_g1	E_H37232_c1_g1_i1	.	.	.	E_H37232_c1_g1_i1.p1	.	.	.	.	F6H1M4_VITVI	.	PF15365.3^PNRC^Proline-rich nuclear receptor coactivator	.	.	.	.	.	.
E_H34005_c2_g1	21.666	24.633	21.919	44.732	21.521	32.08	9.722	17.481	11.848	31.655	28.167	30.804	14.319	24.534	17.141	43.995	50.5	52.485	0.808792	E_H34005_c2_g1	E_H34005_c2_g1_i21	NAT3	NAT3_ARATH	Nucleobase-ascorbate transporter 3;	E_H34005_c2_g1_i21.p1	NAT3_ARATH	Nucleobase-ascorbate transporter 3;	.	.	U5FU13_POPTR	.	PF00860.17^Xan_ur_permease^Permease family	.	.	COG2233^permease	.	GO:0016021^cellular_component^integral component of membrane`GO:0005886^cellular_component^plasma membrane`GO:0009506^cellular_component^plasmodesma`GO:0015207^molecular_function^adenine transmembrane transporter activity`GO:0015208^molecular_function^guanine transmembrane transporter activity`GO:0015294^molecular_function^solute:cation symporter activity`GO:0015210^molecular_function^uracil tran…	GO:0005215^molecular_function^transporter activity`GO:0006810^biological_process^transport`GO:0055085^biological_process^transmembrane transport`GO:0016020^cellular_component^membrane
E_H39472_c0_g3	7.37	14.996	8.382	15.187	29.561	21.411	1.72	1.391	1.929	4.929	2.541	3.363	4.308	10.389	4.15	17.244	16.087	18.574	0.808788	E_H39472_c0_g3	E_H39472_c0_g3_i2	.	.	.	E_H39472_c0_g3_i2.p2	.	.	.	.	.	.	.	.	.	.	.	.	.
[truncated: 35,470 more rows]
