# Supplementary material for: Comparative transcriptomics characterized the distinct biosynthetic abilities of terpenoid and paeoniflorin biosynthesis in herbaceous peony strains
Source: PeerJ. 2020 Apr 20;8:e8895. doi: 10.7717/peerj.8895 (PMC7179566; doi:10.7717/peerj.8895)
Supplement: Supplemental Information 4 [file peerj-08-8895-s004.zip › Supplemental Table 4.xlsx]

## Sheet: Sheet1
Stats of the completeness of de novo assembled Unigenes.
Hit_pct_cov (%) the coverage of known transcripts by de novo assembled transcripts	Count of transcripts	Cumulative count of transcripts
90-100	1836	1836
80-90	858	2694
70-80	871	3565
60-70	958	4523
50-60	1199	5722
40-50	1409	7131
30-40	1539	8670
20-30	1803	10473
43758	2467	12940
0-10	1225	14165
