# Supplementary material for: Comparative transcriptomics characterized the distinct biosynthetic abilities of terpenoid and paeoniflorin biosynthesis in herbaceous peony strains
Source: PeerJ. 2020 Apr 20;8:e8895. doi: 10.7717/peerj.8895 (PMC7179566; doi:10.7717/peerj.8895)
Supplement: Supplemental Information 4 [file peerj-08-8895-s004.zip › Supplemental Table 5.xlsx]

## Sheet: Supplemental Table 2
Gene	Family	Subfamily	XTShoots_1	XTShoots_2	XTShoots_3	XTRoots_1	XTRoots_2	XTRoots_3	GSShoots_1	GSShoots_2	GSShoots_3	GSRoots_1	GSRoots_2	GSRoots_3	PBShoots_1	PBShoots_2	PBShoots_3	PBRoots_1	PBRoots_2	PBRoots_3
E_H37727_c1_g5	HB	TALE	7.173	6.639	6.86	4.846	4.804	4.76	10.278	4.654	9.55	4.828	2.656	4.509	4.034	4.491	4.15	5.024	6.121	6.109
E_H35525_c0_g2	AP2/ERF	AP2	4.113	5.049	4.093	0	0.148	0.138	3.945	4.379	3.51	0	0	0	6.873	4.589	5.513	0	0	0
E_H36818_c0_g3	bZIP	bZIP	5.371	6.313	5.44	4.04	7.214	5.458	6.829	4.156	7.795	7.131	1.823	6.216	7.147	8.394	7.698	5.35	3.3	4.574
E_H34692_c0_g2	bZIP	bZIP	6.897	4.747	5.127	2.364	3.172	2.595	4.726	4.104	1.92	1.266	7.149	2.334	1.743	1.811	1.383	9.107	9.163	12.198
E_H32074_c1_g8	AP2/ERF	ERF	1.668	0.493	1.209	0.799	0.622	0.669	0.226	0	0.233	1.683	0.115	1.088	0.224	0.294	0.241	2.442	4.195	3.198
E_H32732_c0_g3	C2C2	GATA	2.12	3.181	2.352	1.323	0.586	1.01	7.463	0.79	7.543	3.609	0.933	3.154	1.917	0.538	1.604	1.398	0	0.891
E_H33014_c1_g7	B3_superfamily	B3	4.961	4.644	4.784	4.58	4.154	4.266	3.58	3.348	3.267	5.825	4.048	5.061	3.461	4.075	3.669	4.567	5.448	5.347
E_H37499_c0_g1	B3_superfamily	ARF	2.063	4.381	2.876	6.474	6.776	6.098	2.528	3.932	2.647	6.963	3.934	6.626	5.254	8.468	5.693	5.22	4.84	5.02
E_H37721_c1_g2	B3_superfamily	ARF	17.518	16.403	14.696	16.69	4.465	11.309	18.385	17.859	21.01	17.568	8.8	15.301	18.104	17.572	16.339	17.654	18.557	18.98
E_H33347_c2_g2	GRAS	GRAS	26.04	24.307	24.825	9.473	11.241	10.713	19.948	7.47	15.716	22.672	8.14	20.003	20.569	35.743	25.039	14.886	9.836	14.05
E_H31918_c0_g2	AP2/ERF	ERF	27.086	25.372	26.114	26.132	38.287	31.877	38.203	28.505	34.893	20.005	28.813	22.32	12.202	23.8	16.058	30.321	25.886	30.505
E_H35159_c0_g2	WRKY	WRKY	25.016	18.582	23.23	5.676	4.974	5.247	11.199	10.097	11.77	2.094	9.762	3.815	11.081	12.396	11.768	17.029	11.477	16.139
E_H35014_c1_g1	NAC	NAC	2.155	0.867	1.529	1.699	1.682	1.81	1.425	0.412	1.134	1.165	0.747	1.213	0.1	0.636	0.221	5.304	2.581	3.792
E_H32574_c1_g4	WRKY	WRKY	2.805	3.045	2.731	7.625	12.619	10.226	5.361	7.779	5.798	6.296	7.494	6.668	6.026	7.158	6.435	7.205	8.961	9.881
E_H40637_c2_g1	NAC	NAC	22.719	16.332	22.109	24.417	11.439	16.491	13.641	8.397	12.943	22.133	8.829	17.912	16.012	20.496	17.261	22.081	44.453	36.119
E_H32191_c2_g5	NAC	NAC	0	0.087	0.022	3.773	15.551	9.121	0	1.099	0	5.017	3.043	3.982	0.349	1.309	0.762	7.112	5.955	7.396
E_H33038_c0_g1	WRKY	WRKY	10.035	4.27	7.005	2.513	9.835	5.727	6.23	3.658	5.09	3.172	3.804	3.338	3.486	4.283	3.488	3.132	2.673	3.158
E_H39917_c0_g6	HSF	HSF	4.558	4.795	3.75	0.243	0.523	0.153	4.596	0.859	5.924	1.778	3.546	3.572	2.515	7.366	4.19	0.457	0.396	0.673
E_H31501_c0_g1	MADS	MIKC	0.445	0.27	0.313	5.19	17.275	10.844	0	0	0	38.402	8.312	33.071	0.672	2.117	1.283	4.166	5.882	5.05
E_H30690_c0_g2	AP2/ERF	ERF	2.911	1.352	2.185	0.924	0.353	0.567	15.179	0.584	14.824	1.03	0	0.82	0.523	3.39	1.443	10.262	0.627	5.703
E_H31819_c0_g1	HSF	HSF	3.441	5.463	3.911	6.842	7.009	6.665	6.933	11.934	7.436	4.518	14.859	6.919	5.08	5.017	4.651	6.059	8.832	8.04
E_H34286_c0_g1	GRAS	GRAS	13.702	17.803	13.909	12.025	16.13	14.354	16.873	5.89	16.472	30.873	4.766	26.913	5.952	11.649	7.919	8.035	7.993	9.158
E_H36112_c0_g4	AP2/ERF	ERF	5.081	1.495	4.369	2.795	79.371	40.525	4.605	2.146	3.849	3.394	6.345	4.183	1.818	1.322	1.985	6.953	10.998	9.941
E_H33696_c0_g4	GRAS	GRAS	22.38	30.533	25.196	15.093	22.835	19.332	27.968	19.37	25.217	15.649	8.743	14.958	15.564	17.413	16.419	12.798	13.146	13.97
E_H37664_c1_g8	bHLH	bHLH
E_H39739_c0_g2	GRAS	GRAS	7.582	3.443	4.508	3.319	0.657	1.446	3.041	2.576	2.86	3.374	6.087	3.689	3.387	5.494	3.969	5.192	3.374	4.475
E_H31918_c0_g4	C2C2	YABBY	6.282	6.321	5.986	0	0	0	10.791	4.516	10.597	0	0	0	1.843	1.615	1.163	0	0	0
E_H32942_c0_g1	B3_superfamily	B3	1.272	1.876	1.289	0.548	0.191	0.494	0.07	0.155	0.165	0	0.301	0.059	0.697	0.869	0.621	0.429	0.323	0.416
E_H32802_c0_g1	AP2/ERF	ERF	12.805	16.443	14.28	31.792	96.794	65.584	30.114	19.078	34.176	45.647	14.284	37.706	8.591	13.142	9.422	20.115	19.249	20.337
E_H34331_c2_g1	BBR-BPC	BBR-BPC	35.559	29.054	30.512	28.198	6.062	16.876	27.047	11.78	24.587	20.342	8.499	20.154	28.612	27.642	26.503	32.521	34.506	33.663
E_H33863_c1_g2	C2C2	Dof	22.104	19.178	19.575	17.943	11.121	13.075	20.07	8.552	16.366	5.777	4.12	5.505	8.865	13.681	10.946	18.782	18.659	19.97
E_H31745_c0_g2	GRAS	GRAS	4.622	5.733	5.098	4.439	0.36	1.592	3.606	0.841	2.744	0.034	0.043	0.025	4.308	1.615	2.967	1.268	4.803	3.653
E_H32627_c2_g1	bZIP	bZIP	5.512	4.294	4.347	5.049	2.388	3.503	5.978	6.319	5.856	4.929	5.613	5.262	4.333	4.944	4.35	6.366	2.987	4.901
E_H38264_c0_g6	FAR1	FAR1	0.29	1.455	0.604	0.642	1.194	1.192	0.452	0.498	0.524	0.31	0.172	0.368	0.324	0.147	0.241	0	1.881	1.485
E_H37833_c0_g2	B3_superfamily	B3	0.184	1.535	1.034	0.705	1.547	0.785	0.078	0.172	0.116	0.02	1.062	0.544	0.249	0.71	0.581	2.815	1.281	3.05
E_H32854_c0_g2	E2F/DP	E2F/DP	2.721	3.037	3.299	5.292	2.635	2.98	7.915	3.194	9.094	2.283	2.828	2.426	2.988	2.276	2.325	3.626	6.278	5.149
E_H32650_c0_g5	bZIP	bZIP	6.445	7.657	7.042	8.674	18.045	13.954	8.445	9.376	8.842	9.609	10.351	10.073	9.388	8.676	8.941	12.499	13.155	13.248
E_H33499_c0_g1	NAC	NAC	16.147	16.896	14.848	11.101	10.188	9.659	16.873	9.547	14.737	13.164	10.566	12.131	10.06	15.675	11.267	13.991	7.873	12.446
E_H34767_c0_g2	B3_superfamily	B3	7.568	6.281	6.27	4.955	5.829	5.407	6.899	4.551	8.891	4.727	4.723	4.81	7.72	6.314	7.057	5.676	4.591	5.337
E_H35774_c0_g2	BBR-BPC	BBR-BPC	4.176	3.061	4.595	4.838	4.508	3.714	2.667	1.219	2.87	2.007	1.421	2.342	3.436	4.601	3.448	0.979	1.595	1.535
E_H39610_c1_g1	FAR1	FAR1	8.367	5.423	8.426	2.114	1.999	2.246	7.515	0.841	5.992	0.478	3.977	1.071	3.412	1.481	0.762	3.887	1.761	2.871
E_H39738_c0_g2	SBP	SBP	6.106	7.053	5.629	1.558	0.297	0.727	4.961	2.816	5.216	5.414	1.048	4.785	2.291	3.267	2.526	1.622	1.254	1.396
E_H33704_c0_g11	AP2/ERF	ERF	2.629	2.449	2.294	0.579	0.657	0.887	6.846	0.687	6.593	0.209	0.718	0.251	1.046	2.154	1.544	0.438	0.443	0.554
E_H37466_c0_g3	NAC	NAC	6.579	5.948	6.066	1.206	1.081	1.301	2.954	0.996	2.957	3.212	0.718	2.878	1.195	2.239	0.862	2.675	6.785	4.772
E_H39990_c0_g7	bHLH	bHLH	4.494	7.267	5.425	23.854	6.394	13.024	16.525	6.336	15.9	15.44	9.863	13.929	5.404	11.98	8.219	41.777	18.253	30.832
E_H33091_c0_g1	bZIP	bZIP	5.046	4.127	4.93	4.658	1.046	2.624	11.512	3.383	10.985	23.446	4.781	19.484	1.743	4.723	3.127	3.691	3.033	3.495
E_H32937_c0_g1	WRKY	WRKY	4.021	3.729	3.743	1.621	6.005	3.212	3.362	0.927	2.841	4.35	1.263	3.38	0.349	1.481	0.621	1.566	3.992	2.752
E_H32310_c0_g1	bHLH	bHLH	12.536	10.885	11.178	8.024	6.663	7.529	7.637	3.846	6.903	2.397	2.139	2.359	5.877	10.658	8.019	5.453	7.329	8.198
E_H38977_c0_g3	bHLH	bHLH	5.703	3.761	5.447	0.9	1.809	1.286	7.151	2.576	6.118	0.821	1.507	0.87	2.963	1.517	1.664	2.004	1.521	1.634
E_H37860_c0_g2	bHLH	bHLH	0.537	0.684	0.699	0.102	0	0.094	2.824	0.738	3.18	3.003	0.287	2.61	0.847	1.248	0.922	0.056	0.267	0.099
E_H38488_c0_g3	FAR1	FAR1	2.106	2.401	2.177	1.182	1.71	1.308	3.892	1.889	3.355	1.32	0.991	1.422	1.818	1.811	1.624	1.491	1.503	1.871
E_H31054_c0_g1	bHLH	bHLH	2.063	2.966	2.33	1.84	0.813	1.127	3.232	1.442	2.821	1.535	2.096	1.648	1.743	1.566	1.884	4.101	2.535	3.446
E_H41025_c0_g2	GRAS	GRAS	6.685	6.488	4.901	17.481	9.086	12.014	6.369	3.846	6.273	8.296	12.633	9.495	2.241	4.209	2.105	19.397	15.58	15.743
E_H35905_c3_g4	AP2/ERF	ERF	6.791	7.792	6.234	0.219	151.211	77.853	10.044	53.37	16.492	11.063	29.085	14.105	19.374	42.791	27.405	8.454	0.046	4.416
E_H30349_c0_g1	WRKY	WRKY	0.608	0	0.422	2.654	12.35	7.064	0	0	0	1.946	0.703	1.464	0.249	2.349	0.922	2.834	4.665	3.881
E_H41178_c1_g1	MADS	M-type	1.526	2.839	1.981	3.656	5.144	4.259	4.309	4.19	3.452	1.959	5.915	2.819	2.49	3.243	2.125	6.059	1.678	2.109
E_H32980_c0_g1	GRAS	GRAS	0.325	0	0.415	1.19	0.629	1.214	1.408	0	1.464	0	0	0	0.647	1.016	0	0	0.47	0
E_H39052_c0_g3	B3_superfamily	B3	1.095	3.085	1.762	0	0.092	0	3.293	0	3.296	0	0	0	0.125	0.086	0.06	3.906	0	2.208
E_H32352_c0_g4	WRKY	WRKY	2.261	0	1.405	2.356	8.549	5.763	0	0	0	1.65	0.287	1.523	0.299	2.411	0.441	0.643	0.055	0.416
E_H40208_c1_g4	LBD_(AS2/LOB)	LBD_(AS2/LOB)	11.384	8.007	10.443	19.728	0.593	8.598	10.826	2.318	9.259	2.39	1.292	2.217	0.872	1.542	1.002	22.762	15.718	20.337
E_H37748_c0_g1	B3_superfamily	B3	15.299	15.02	14.528	5.879	4.981	4.717	10.313	12.364	11.024	6.612	2.082	4.777	18.577	17.29	17.862	4.67	3.706	4.545
E_H33105_c4_g3	bZIP	bZIP	9.278	12.269	10.472	14.037	12.505	14.579	14.588	8.792	10.393	11.413	6.977	11.236	7.197	9.41	6.114	9.862	13.054	12.535
E_H39825_c0_g1	GRF	GRF	1.682	0.779	1.369	0	0.155	0	3.658	0.155	2.928	0.121	1.464	0.368	0.398	0	0.441	0.103	0.074	0.089
E_H35907_c0_g1	GRAS	GRAS	25.56	21.667	24.323	45.139	22.058	31.586	31.573	13.566	30.395	20.49	20.285	22.212	11.156	17.217	14.815	50.65	51.791	56.376
E_H31869_c0_g3	WRKY	WRKY	2.41	0.485	1.697	4.063	6.797	5.4	3.206	0.79	2.947	5.306	2.914	4.693	0.548	1.664	0.882	4.465	5.227	5.554
E_H37477_c0_g1	GeBP	GeBP	33.877	29.133	33.462	49.022	34.768	40.314	50.271	23.044	47.865	35.971	36.063	36.208	33.319	44.088	41.318	57.408	58.797	62.04
E_H32577_c0_g1	AP2/ERF	ERF	20.43	20.292	20.594	19.023	2.035	8.736	17.794	6.096	15.483	19.662	8.642	16.715	4.433	9.912	5.914	30.517	14.888	24.109
E_H37283_c4_g2	HB	TALE	45.608	39.16	41.021	3.171	3.858	2.079	35.448	9.994	30.443	9.541	0.617	7.688	10.509	7.317	9.001	2.47	2.673	2.723
E_H34769_c1_g2	bZIP	bZIP	7.653	9.565	7.537	8.306	9.157	9.448	7.62	9.754	8.008	5.38	7.982	5.153	9.537	10.597	10.164	6.981	7.974	8.515
E_H40157_c0_g1	WRKY	WRKY	5.088	2.258	3.415	0.321	3.095	1.693	5.031	1.151	4.877	0.774	0.66	0.711	1.345	2.019	1.624	0.578	0.728	0.802
E_H32938_c0_g3	WRKY	WRKY	0.219	0.803	0.335	16.111	13.968	15.887	0.252	9.891	1.978	13.582	16.208	14.415	5.553	10.095	5.854	15.855	13.026	14.545
E_H39243_c1_g1	bHLH	bHLH	0.799	1.59	1.143	1.151	0.353	0.472	0.339	0.738	0.281	1.279	1.292	1.606	0.473	0.526	0.341	0.541	1.493	1.129
E_H40186_c0_g1	WRKY	WRKY	51.049	37.331	46.577	9.246	53.752	31.971	79.976	12.707	72.433	24.786	6.633	21.333	12.625	28.744	18.083	17.169	10.113	15.614
E_H36806_c0_g3	NF-Y	NF-YA	6.833	6.154	6.51	10.224	20.037	16.156	9.844	12.913	10.519	8.087	19.797	11.169	5.952	9.361	6.596	6.87	8.214	8.228
E_H31998_c0_g1	ZF-HD	ZF-HD	2.127	2.703	1.908	0	0	0	4.292	1.7	3.81	0	0	0	1.046	0.832	0.982	0	0	0
E_H32004_c0_g2	HB	WOX	32.309	30.819	31.729	11.234	34.705	22.719	33.763	25.758	33.836	14.181	18.778	14.456	67.933	66.812	63.891	13.916	11.127	13.475
E_H33246_c2_g5	AP2/ERF	ERF	16.38	17.93	16.05	24.104	33.518	26.84	23.007	14.098	20.854	16.322	35.689	21.191	14.02	11.6	12.309	34.572	24.633	29
E_H35682_c0_g1	HB	WOX	9.448	6.281	8.469	5.378	6.67	6.185	5.326	3.52	4.702	7.629	3.388	6.852	2.988	3.683	3.167	8.799	7.135	8.455
E_H35064_c1_g4	AP2/ERF	ERF	0.431	2.338	0.481	0	0.742	0.342	7.385	1.992	5.866	0	0	0	0.199	2.154	0.842	0	0	0
E_H35860_c0_g1	TCP	TCP	6.148	3.928	5.389	0	0	0	3.223	0.395	2.86	0	0	0	0.797	0.489	0.702	0	0.018	0
E_H40700_c1_g5	HB	WOX	8.084	2.091	5.236	0	0	0	1.633	0.206	1.464	0	0	0	0.548	0.379	0.561	0	0	0
E_H34061_c0_g1	NAC	NAC	29.652	13.756	26.66	6.866	17.098	10.807	11.999	4.911	18.266	2.889	6.661	3.187	6.425	9.838	7.157	10.132	13.939	16.089
E_H39954_c1_g5	EIL	EIL	18.126	22.343	19.596	19.736	4.246	10.117	15.274	29.432	16.54	19.056	11.801	19.008	23.383	21.561	22.553	22.277	20.503	23.05
E_H38197_c0_g1	bZIP	bZIP	1.095	1.121	1.056	6.122	9.248	7.355	1.216	1.958	1.299	6.161	8.283	6.5	2.64	3.671	2.285	8.324	7.67	7.554
E_H36565_c0_g8	FAR1	FAR1
E_H32450_c6_g5	bHLH	bHLH	8.939	6.798	7.807	0	0	0	2.815	2.043	2.443	0	0.517	0.134	1.021	0.759	0.922	0	0	0
E_H37160_c1_g3	AP2/ERF	AP2	7.194	3.538	6.102	1.253	0.417	0.741	5.361	0.429	4.78	0.747	1.235	0.862	2.914	3.561	3.127	2.917	3.365	3.663
E_H34237_c0_g1	B3_superfamily	B3	1.809	1.479	1.66	4.165	1.795	2.129	1.52	2.868	1.619	0.357	1.78	0.761	2.166	2.252	2.205	6.553	5.67	7.604
E_H35989_c0_g1	BES1	BES1	6.459	6.25	6.328	18.914	14.215	16.011	8.106	12.484	9.472	6.208	17.5	8.885	12.127	8.358	10.826	11.101	13.266	11.842
E_H32973_c0_g2	C2C2	GATA	6.925	5.932	7.056	5.958	8.302	6.795	6.629	10.44	7.301	5.784	8.958	6.643	8.492	8.945	9.162	7.252	10.353	9.02
E_H37292_c2_g6	AP2/ERF	ERF	1.717	0.557	1.442	0	5.836	2.769	9.948	0	8.425	0	0.172	0	0.05	0.086	0.06	1.193	0.489	1.168
E_H30438_c0_g1	bHLH	bHLH	4.445	1.519	2.957	0	0.268	0.109	3.623	1.271	4.13	0	0	0	3.287	1.468	2.546	1.324	0	1.129
E_H32102_c0_g1	AP2/ERF	ERF	0.325	0	0.167	0.822	4.677	3.547	0.122	0.361	0.194	1.67	1.22	1.364	0.224	0	0	0.578	1.844	1.663
E_H31986_c0_g1	bZIP	bZIP	0.36	0.111	0.175	2.27	0.12	0.908	0.261	0.618	0	2.693	1.522	2.033	0.224	1.762	0.802	2.554	0.784	1.208
E_H40419_c0_g11	B3_superfamily	B3	1.576	1.948	1.755	0.18	0.163	0.342	0.669	2.644	1.386	0	0.388	0.201	1.22	0.881	1.363	2.983	2.268	3.376
E_H26318_c0_g1	HB	WOX
E_H37147_c0_g1	HB	WOX	4.551	7.18	5.818	0.016	0	0	6.099	1.58	6.942	0	0.043	0.008	3.038	0.857	2.526	0	0	0
E_H35766_c1_g7	FAR1	FAR1	2.961	1.209	2.476	3.131	3.144	2.638	3.805	6.834	3.975	3.966	7.149	4.267	4.532	6.889	5.052	3.262	3.503	3.614
E_H41553_c0_g4	NAC	NAC	0.579	0.906	0.75	0	1.533	0.313	0	0	0	0	0	0	0.349	0	0	0	0.258	0.287
E_H36888_c0_g6	bZIP	bZIP
E_H33860_c0_g3	C2C2	YABBY	27.489	36.751	31.583	0	0	0	46.526	13.789	39.198	0	0	0	11.579	5.923	10.425	0.625	0	0.366
E_H32384_c0_g4	AP2/ERF	ERF	160.603	38.102	114.608	7.069	4.585	5.647	38.507	8.191	36.348	8.841	11.815	10.499	3.412	6.596	3.729	6.282	5.236	6.297
E_H38537_c0_g1	NF-Y	NF-YA	6.812	6.313	5.666	11.077	6.655	8.351	4.327	2.387	3.607	12.902	10.049	12.557	4.731	5.433	5.513	9.573	12.289	10.614
E_H38497_c2_g1	TCP	TCP	2.141	1.224	2.061	0	0	0	1.764	0.069	1.532	0	0	0	0.324	0.11	0.261	0	0	0
E_H36989_c0_g1	bZIP	bZIP	1.491	0.477	1.209	1.002	0	0.676	0.434	0.189	0.32	0.896	3.962	1.088	0.1	0.232	0.04	1.547	5.292	4.05
E_H33121_c1_g2	bHLH	bHLH	1.512	0.286	0.874	23.869	2.402	12.682	0	0	0	0.189	0.129	0	1.868	2.313	2.005	15.902	23.314	21.723
E_H32574_c1_g2	WRKY	WRKY	3.682	3.379	3.459	4.259	7.433	5.909	3.623	4.465	3.762	6.141	6.948	6.534	3.163	6.889	5.132	6.879	4.683	5.99
E_H39266_c0_g1	bHLH	bHLH	6.063	7.411	6.379	20.581	52.827	37.058	5.274	7.693	6.06	3.347	8.685	3.807	3.935	4.332	4.05	16.731	17.092	18.139
E_H34646_c0_g4	HSF	HSF	5.604	9.128	7.02	2.208	10.365	6.403	7.159	5.907	8.6	3.225	3.259	3.438	4.258	4.185	4.771	2.172	2.618	2.782
E_H41638_c0_g2	HB	WOX	6.6	10.074	6.226	6.091	20.779	11.745	3.684	16.554	2.56	12.262	14.284	12.055	7.471	10.022	8.34	8.445	10.297	9.525
E_H34455_c0_g4	FAR1	FAR1	0.827	1.479	0.852	2.012	0.367	1.555	1.103	0	1.377	1.454	1.12	1.196	0.921	1.101	1.022	1.827	0.922	1.416
E_H29639_c0_g1	WRKY	WRKY	1.3	0.755	1.063	1.19	1.385	1.163	0.174	0.378	0.136	1.3	0.919	1.138	0.149	0.11	0.08	1.771	3.153	2.178
E_H33881_c1_g5	bHLH	bHLH	5.152	4.485	4.653	1.769	0.29	0.698	5.074	9.084	5.517	1.084	4.852	1.673	6.798	5.849	5.954	0.802	1.595	1.257
E_H33832_c2_g1	HSF	HSF	4.445	6.067	4.835	0.759	1.992	1.424	5.23	0.549	4.644	4.619	3.79	4.359	0.872	2.949	1.644	1.911	1.152	1.366
E_H35177_c0_g7	HSF	HSF	6.296	4.508	5.666	5.715	19.634	13.271	5.752	5.152	6.04	4.41	4.953	4.493	7.495	8.039	7.498	4.129	6.794	5.911
E_H37323_c1_g1	NF-Y	NF-YA	5.024	2.56	4.027	96.988	7.51	53.912	1.694	8.208	2.686	85.166	38.015	73.981	2.291	10.071	5.914	82.193	74.257	82.277
E_H36740_c0_g3	bZIP	bZIP	28.394	27.177	27.636	24.284	41.65	34.006	18.819	22.718	17.868	14.275	22.525	17.242	30.455	51.455	36.947	23.908	30.735	30.248
E_H36056_c0_g1	bHLH	bHLH	7.144	6.767	7.268	7.719	8.697	8.176	4.978	11.642	5.555	2.067	1.005	2.276	1.818	2.203	1.925	4.148	3.706	3.248
E_H34729_c0_g2	bZIP	bZIP	8.43	6.52	7.391	4.235	6.825	5.349	10.73	3.125	9.569	4.417	1.507	3.748	4.208	3.377	4.33	3.738	4.231	3.881
E_H33958_c0_g5	HSF	HSF	11.738	14.773	13.174	16.401	30.734	25.721	9.974	18.923	9.715	9.818	13.495	12.231	26.62	20.374	23.636	11.353	11.855	14.99
E_H32442_c1_g10	bHLH	bHLH	30.132	24.808	28.379	55.129	26.17	37.742	48.481	35.82	45.733	47.169	71.235	52.907	18.851	23.286	20.388	51.303	59.111	59.248
E_H34788_c0_g2	GeBP	GeBP	2.311	1.185	2.512	2.262	4.995	3.968	0.973	0.567	0.805	5.353	1.206	4.016	1.395	2.239	1.423	1.957	2.397	2.129
E_H38270_c1_g1	SBP	SBP	6.628	6.345	5.986	2.944	1.039	1.795	7.559	3.761	7.853	3.414	3.417	3.731	4.507	6.804	5.112	2.601	1.014	1.95
E_H33783_c0_g1	HB	WOX	23.115	23.242	23.15	16.996	3.483	10.109	49.524	19.765	44.899	19.251	31.741	22.429	29.982	37.823	33.479	20.441	22.844	22.951
E_H31153_c0_g1	LBD_(AS2/LOB)	LBD_(AS2/LOB)	8.183	4.127	6.459	5.308	2.536	3.568	4.492	0.979	4.004	0.619	0.804	0.653	1.096	0.893	1.103	4.866	3.393	4.535
E_H35263_c0_g2	bHLH	bHLH	5.371	3.252	5.797	6.161	0.572	3.343	4.223	2.078	3.965	1.306	1.565	1.021	2.092	2.411	2.546	4.222	8.795	6.693
E_H39596_c1_g4	bHLH	bHLH	0.94	1.455	1.223	0.939	0.749	0.705	0.791	2.267	0.892	0.653	0.747	0.719	0.872	0.857	1.002	3.766	0.516	3.327
E_H41718_c0_g6	NAC	NAC	9.18	10.225	9.685	15.908	7.906	11.221	10.774	7.47	10.306	5.602	9.073	6.726	4.358	6.987	5.313	15.37	14.805	15.584
E_H35587_c0_g3	HB	WOX	3.526	4.985	2.935	0	0	0	3.997	13.926	5.313	0.936	2.067	1.431	9.214	7.195	8.219	0.084	0	0.069
E_H35957_c0_g1	C2C2	Dof	2.268	1.67	2.279	0.117	0.064	0.109	2.885	0.412	2.792	0	0.502	0.059	0.672	0.636	0.501	0.084	0.35	0.168
E_H33514_c0_g1	bHLH	bHLH	8.374	8.23	8.557	2.419	0.495	1.33	16.873	16.399	17.102	6.208	11.442	7.153	6.748	5.506	6.455	5.471	1.853	3.941
E_H40210_c0_g1	FAR1	FAR1	6.685	7.355	5.389	8.596	10.669	9.484	9.757	9.444	9.695	6.013	9.82	6.693	7.296	7.061	8.059	11.912	9.661	11.584
E_H33300_c2_g5	C2C2	GATA	19.299	16.491	17.099	2.732	0.148	1.265	23.771	5.873	23.026	0	0.747	0.142	3.586	3.096	3.689	3.337	1.18	2.386
E_H32389_c0_g1	C2C2	Dof	1.901	2.155	1.835	0.196	0.113	0.182	1.39	0.841	1.58	0	0.359	0.125	1.295	3.328	1.804	0	0.111	0.059
E_H35427_c1_g5	AP2/ERF	ERF	2.389	2.139	2.469	2.035	4.437	3.205	1.434	0.979	1.474	1.131	1.766	1.213	1.444	3.806	2.085	2.871	0.986	2.05
E_H33891_c0_g1	NAC	NAC	0.254	0	0.182	4.016	1.604	3.372	0	0	0	0.054	2.412	0.653	0	0	0	2.778	5.209	4.218
E_H34459_c0_g1	GRF	GRF	11.822	12.38	10.632	1.292	0	0.276	8.019	7.075	7.485	2.875	0.115	1.924	8.89	11.148	11.307	2.796	2.332	3.455
E_H33698_c1_g1	HSF	HSF	5.06	6.6	5.207	8.306	9.573	8.104	10.852	4.121	10.335	2.835	4.364	3.204	5.379	6.241	5.533	4.409	3.955	4.901
E_H33201_c0_g3	WRKY	WRKY	12.254	10.567	10.829	0.337	1.378	0.77	22.503	0.549	21.911	4.283	0.057	3.455	1.021	12.371	3.969	3.626	0.636	2.356
E_H39246_c0_g6	AP2/ERF	ERF	12.819	14.368	13.246	11.954	4.133	6.403	8.688	22.083	7.737	7.165	12.188	8.374	11.853	8.174	10.124	13.553	4.241	8.198
E_H33152_c0_g2	AP2/ERF	ERF	51.53	37.8	46.264	85.825	63.651	75.214	98.135	15.111	88.741	30.429	14.284	27.809	15.589	50.133	27.726	80.366	77.438	84.852
E_H35136_c0_g3	HB	WOX	7.406	6.448	7.115	26.508	19.648	22.254	6.264	4.602	5.488	12.524	9.174	12.741	7.271	8.076	6.736	19.006	19.737	19.644
E_H33532_c0_g1	LBD_(AS2/LOB)	LBD_(AS2/LOB)	11.095	11.839	11.477	1.041	2.317	1.228	61.374	5.237	55.942	7.717	5.57	8.558	2.266	1.921	2.526	0.979	1.724	1.564
E_H41184_c0_g3	C2C2	Dof	1.597	3.769	2.447	5.316	8.288	7.13	1.468	2.112	1.241	8.235	4.393	6.76	1.619	2.741	2.125	3.812	4.526	4.881
E_H32938_c0_g1	WRKY	WRKY	5.724	8.73	7.442	0.086	0	0.08	3.458	0	5.449	0.054	0	0.084	0	3.218	1.083	0	0	0
E_H35175_c0_g10	GRAS	GRAS	2.947	4.381	2.738	2.403	6.104	4.07	3.015	1.511	2.783	0.667	2.211	0.929	1.868	2.827	2.907	3.234	1.65	2.663
E_H33666_c0_g2	AP2/ERF	ERF	9.003	10.432	9.066	6.443	5.257	4.928	8.636	1.528	7.795	1.145	0.546	0.786	2.988	7.477	4.992	3.356	3.217	3.604
E_H38357_c4_g8	FAR1	FAR1	4.565	2.067	2.964	1.887	4.204	4.084	3.475	2.198	2.724	6.666	2.455	7.17	4.134	2.79	3.007	9.554	1.291	8.02
E_H40262_c0_g5	WRKY	WRKY	3.116	4.516	3.379	5.386	1.173	3.409	3.371	1.975	3.558	2.727	5.513	3.413	0.896	1.126	0.862	4.567	5.227	5.327
E_H35404_c0_g1	WRKY	WRKY	3.689	4.461	4.267	6.513	9.87	8.053	6.499	7.796	7.359	4.168	3.474	4.3	4.756	6.999	5.573	4.139	6.785	5.871
E_H37923_c25_g2	HB	WOX	1.943	2.529	1.515	0.352	6.458	2.282	0.791	3.263	1.406	0.983	0.689	0.753	2.366	2.423	2.827	0.261	0.544	0.574
E_H37880_c0_g1	EIL	EIL	48.484	56.247	49.235	45.288	63.1	52.095	38.733	84.948	44.007	78.419	109.796	86.412	63.45	54.636	57.897	50.175	52.178	56.485
E_H38427_c0_g1	bZIP	bZIP	4.254	4.405	3.765	0.376	0.947	0.705	4.344	0.841	3.393	0.31	0.258	0.268	1.021	0.477	0.662	0.522	0.857	1.099
E_H40202_c1_g1	AP2/ERF	ERF	5.159	2.417	3.794	0.399	0.699	0.429	6.977	0	5.837	0.673	0.33	0.477	0.772	3.683	1.604	5.36	0.065	3.02
E_H35594_c0_g1	MADS	MIKC	2.791	0	1.398	3.069	3.073	3.547	0.252	0.24	0.136	2.027	0.402	1.866	0.647	2.092	0.802	3.831	4.757	4.851
E_H38374_c0_g2	bHLH	bHLH	5.321	3.88	5.047	15.07	1.886	8.227	3.945	5.375	5.555	6.996	5.269	6.751	4.731	3.377	3.588	13.721	16.695	15.198
E_H33277_c0_g3	ZF-HD	ZF-HD	19.765	24.076	21.177	2.302	2.466	2.573	18.967	3.142	18.363	0.694	0.79	0.912	6.425	4.638	6.856	3.253	4.075	3.396
E_H41360_c1_g1	bHLH	bHLH	10.656	16.769	12.737	19.603	11.834	16.251	14.136	8.569	8.008	17.171	7.25	10.817	13.721	9.545	15.376	17.999	19.968	22.495
E_H38664_c1_g1	AP2/ERF	ERF	22.882	22.876	22.553	20.409	38.76	27.719	45.874	10.578	39.062	19.42	19.926	20.706	14.368	39.463	23.496	38.179	15.193	26.822
E_H36162_c0_g3	EIL	EIL	5.597	5.009	5.243	3.413	16.596	9.412	4.344	4.774	4.47	3.656	2.828	3.899	7.52	5.971	7.197	4.064	4.914	5.099
E_H35131_c0_g2	NAC	NAC	2.049	4.206	2.243	9.355	9.524	9.623	2.459	6.251	3.306	2.66	16.409	5.823	8.815	9.055	7.939	11.157	10.058	11.634
E_H41005_c0_g2	LBD_(AS2/LOB)	LBD_(AS2/LOB)	3.59	0.58	1.638	0.665	0	0.429	0.122	0	0.184	0	0	0	0.1	0.759	0.261	0.112	0	0.05
E_H37487_c0_g2	bZIP	bZIP	11.314	6.48	9.081	20.159	2.226	9.484	2.989	4.087	3.422	3.872	15.548	6.233	2.665	3.659	2.907	19.938	17.239	19.683
E_H38361_c0_g1	C2C2	GATA	24.655	17.58	22.247	2.372	1.314	1.265	67.213	3.589	64.396	9.629	1.881	8.592	2.914	8.774	5.152	12.388	2.72	7.703
E_H36981_c0_g1	bHLH	bHLH	3.837	5.709	4.442	0.853	0.431	0.538	9.158	7.075	9.337	1.784	1.019	2.091	4.482	4.576	4.831	0.522	0.138	0.337
E_H32479_c0_g2	GRF	GRF	4.085	5.391	4.333	0.086	0.021	0.109	6.403	4.945	7.116	0	0.416	0.059	3.362	2.717	2.967	0.466	1.558	1.871
E_H35568_c1_g1	AP2/ERF	ERF	2.346	3.507	1.435	0.861	4.31	2.246	1.129	0.446	0.562	3.259	0.718	2.727	3.088	2.509	2.666	3.001	0.341	1.693
E_H36396_c0_g8	HB	WOX	9.688	5.987	7.624	3.953	3.186	2.587	10.478	1.46	9.889	5.663	1.421	4.844	2.266	5.812	3.328	4.838	3.098	3.693
E_H35523_c0_g2	C2C2	GATA	3.406	3.483	3.16	2.129	6.408	5.087	3.901	2.37	3.044	4.208	3.015	4.392	1.693	2.557	1.804	3.635	3.263	3.772
E_H38135_c0_g3	bZIP	bZIP	0.749	2.974	1.609	1.55	3.483	2.558	3.362	5.615	4.043	1.199	2.168	1.69	6.25	6.412	6.114	1.109	1.77	1.851
E_H33394_c2_g5	B3_superfamily	B3	14.218	13.032	11.309	1.018	0.367	0.4	14.518	2.112	10.665	2.249	0.402	1.665	1.27	1.273	1.203	0.839	0.94	1.109
E_H37499_c0_g4	B3_superfamily	B3	3.244	0	0.641	0	0.466	0	0.374	0	0	0.067	0	0	1.145	5.054	3.027	0.522	0	0.198
E_H35827_c3_g1	WRKY	WRKY	4.749	2.322	3.182	0.485	0.968	0.741	6.577	1.133	5.633	2.666	1.235	2.409	1.37	2.056	1.323	1.184	1.171	1.614
E_H32974_c0_g3	AP2/ERF	ERF	11.554	12.213	11.513	12.424	5.2	8.758	14.779	6.525	13.515	5.346	6.087	5.714	5.379	8.039	5.854	10.784	12.574	12.941
E_H39217_c0_g1	FAR1	FAR1	6.431	12.452	7.872	7.774	14.229	10.96	6.647	14.836	8.445	15.029	8.944	12.507	10.16	12.175	10.926	5.91	6.536	7.129
E_H34953_c0_g6	ZF-HD	ZF-HD	13.299	11.895	12.271	3.178	0.396	1.81	16.812	4.259	14.746	1.502	1.895	1.849	5.802	6.131	6.014	2.843	3.042	3.079
E_H33094_c0_g5	bHLH	bHLH	3.095	2.87	3.299	0.744	1.413	0.872	3.779	4.259	4.305	0.478	1.938	0.719	3.461	3.708	3.689	0.811	1.318	1.03
E_H37286_c0_g1	SBP	SBP	240.47	180.629	214.185	46.173	10.895	25.503	226.21	220.983	232.492	9.75	48.897	19.635	105.684	112.87	106.893	69.115	44.886	57.852
E_H36051_c2_g4	FAR1	FAR1	8.105	6.178	6.43	10.623	5.695	7.697	7.846	7.332	6.399	6.599	6.948	7.019	6.225	6.779	5.774	8.249	10.325	8.376
E_H36321_c0_g2	LBD_(AS2/LOB)	LBD_(AS2/LOB)	0.629	2.656	0.757	0	0	0	2.302	0	2.579	0	0	0	0.249	0.33	0.261	0	0	0
E_H38741_c0_g1	B3_superfamily	ARF	37.241	47.851	39.047	19.54	13.106	16.062	43.285	33.777	40.1	15.514	18.878	15.954	33.418	28.989	31.033	20.655	19.673	19.277
E_H32731_c2_g9	WRKY	WRKY	0	0	0	0	0	0	2.381	4.585	2.715	3.286	5.125	3.915	0	0	0	0	0	0
E_H39535_c0_g4	FAR1	FAR1	0.848	1.113	0.677	2.356	0	1.257	2.224	1.425	0.892	1.104	3.747	2.167	1.419	0.881	1.564	1.864	0.811	1.475
E_H39185_c0_g7	C2C2	GATA	3.971	3.745	3.86	3.429	2.473	2.66	2.624	1.082	1.638	3.293	2.426	3.296	2.166	2.46	1.664	2.442	2.646	3.802
E_H39781_c2_g2	GRAS	GRAS	2.014	7.267	2.578	6.952	11.29	9.942	4.9	2.593	4.324	5.03	3.675	4.911	2.689	4.65	2.426	4.567	3.125	4.02
E_H38090_c0_g1	SBP	SBP	5.286	6.981	5.906	1.988	0.862	1.141	8.098	2.146	7.601	1.764	1.464	2.175	2.565	4.099	2.646	1.603	1.899	1.644
E_H32672_c0_g2	GRAS	GRAS	33.404	23.138	31.765	20.229	2.423	9.921	26.282	12.776	23.879	11.77	9.576	11.704	6.948	10.499	7.237	26.108	22.604	25.881
E_H40316_c0_g3	ZF-HD	ZF-HD	2.29	2.234	2.571	0	0	0	3.467	0.704	3.529	0	0	0	1.668	0.465	1.343	0	0	0
E_H40734_c1_g1	bHLH	bHLH	3.767	4.651	4.027	0.086	0.092	0.102	10.452	3.245	9.123	0.054	0.144	0.059	2.366	2.056	2.065	0.028	0.074	0.04
E_H37726_c1_g7	C2C2	GATA	4.487	3.467	3.612	4.18	2.586	3.169	3.18	4.654	3.655	4.848	4.048	5.48	3.088	4.528	3.127	3.421	4.222	4.178
E_H38824_c0_g1	GRF	GRF	6.31	10.178	7.144	0.634	0.367	0.305	8.523	5.461	7.669	0.862	0.23	0.912	5.478	3.879	5.152	2.041	0.544	1.406
E_H38252_c0_g1	WRKY	WRKY	0.813	0.39	0.677	0.18	0.163	0.174	0.339	1.631	0.688	1.037	0.359	0.736	0.523	1.456	0.682	0.513	2.646	1.663
E_H37285_c0_g5	GRF	GRF	4.12	1.566	4.602	0	0.035	0.022	3.779	2.456	3.578	0	0	0	1.893	2.239	1.784	0	0	0
E_H41781_c3_g1	bZIP	bZIP	18.585	19.648	20.296	8.69	15.247	9.274	15.795	2.232	17.044	5.932	3.718	6.099	16.062	12.946	12.189	10.756	10.675	11.802
E_H39120_c0_g1	B3_superfamily	ARF	2.897	2.409	2.673	6.02	1.321	3.321	4.848	2.936	4.499	7.851	3	6.718	2.515	2.729	2.386	6.171	4.748	5.327
E_H30571_c0_g1	B3_superfamily	B3	1.011	1.24	0.998	0.172	0.678	0.509	0.886	0.292	1.047	0.027	0.703	0.084	0.697	1.358	0.922	0	0.369	0.248
E_H34009_c0_g1	C2C2	YABBY	5.957	6.854	6.416	1.675	0.763	0.61	7.394	1.322	7	0	0	0	2.914	2.141	2.005	0.158	1.208	0.535
E_H38729_c1_g1	bZIP	bZIP	4.021	3.817	4.719	3.272	3.518	3.023	2.328	1.958	2.492	3.946	4.02	2.694	3.187	2.57	3.147	2.722	5.679	5.01
E_H33035_c1_g5	HB	WOX	2.671	3.546	2.862	6.545	4.797	7.835	3.684	7.453	4.431	1.953	1.493	1.907	4.084	4.87	4.771	4.866	3.144	4.396
E_H41130_c0_g6	C2C2	Dof	2.127	1.28	1.42	5.605	2.24	4.063	2.824	3.366	3.044	6.666	7.968	6.509	1.594	3.157	1.965	5.499	7.79	7.98
E_H30538_c0_g3	AP2/ERF	ERF
E_H35335_c3_g2	AP2/ERF	ERF	1.067	1.582	1.311	0	0.297	0.16	1.764	0	1.9	0	0	0	0	0.073	0	0	0	0
E_H34874_c0_g2	C2C2	Dof	6.077	4.429	5.389	3.601	3.024	3.823	8.098	3.074	6.428	6.559	3.115	5.271	1.868	1.53	1.484	4.856	2.526	3.198
E_H36907_c1_g4	AP2/ERF	ERF	16.592	16.443	15.009	1.848	1.512	1.911	19.279	7.985	17.684	12.053	0.359	9.278	5.752	6.008	5.673	0.112	0.212	0.139
E_H40183_c0_g2	CPP	CPP	1.138	0.525	0.612	0.384	0.29	0.32	0.851	0.429	0.785	0.734	0.187	0.644	0.274	0.771	0.441	1.333	0.148	0.436
E_H34220_c1_g1	C2C2	CO-like	116.352	98.619	107.551	16.283	0.678	7.566	133.748	34.292	126.038	1.555	4.694	2.836	13.098	16.348	13.332	8.995	16.787	13.713
E_H34286_c0_g3	GRAS	GRAS	5.194	5.757	5.505	5.049	10.45	8.365	13.945	5.34	10.607	24.51	3.804	21.291	4.233	8.358	5.513	2.694	6.444	5.168
E_H40499_c0_g8	CAMTA	CAMTA	1.512	1.996	0.903	0.493	1.166	0.981	1.998	1.03	2.133	1.549	1.407	1.849	0.772	1.468	0.722	0.969	1.143	1.188
E_H80378_c0_g1	AP2/ERF	ERF
E_H38699_c0_g2	bHLH	bHLH	3.767	2.433	2.84	0.924	3.278	2.166	1.434	5.048	1.493	3.326	1.996	3.104	4.308	3.145	3.228	2.917	0.903	2
E_H34640_c0_g1	bHLH	bHLH	8.692	4.596	6.736	2.114	1.837	2.05	10.252	2.404	9.162	1.926	1.048	2.292	3.387	4.258	3.629	2.237	8.232	4.564
E_H37453_c0_g8	SBP	SBP	2.904	2.218	2.694	0.266	0.827	0.371	0.321	1.425	0.504	2.922	1.349	2.493	1.494	1.065	1.163	2.498	1.899	2.366
E_H37844_c5_g1	bHLH	bHLH	4.876	4.842	4.792	0.72	3.158	1.999	3.388	0.962	2.783	0.896	1.292	1.129	1.469	1.211	1.343	2.125	0.406	0.881
E_H38160_c1_g2	C2C2	GATA	6.204	9.462	6.357	5.417	1.533	3.372	10.018	9.839	8.192	5.373	14.959	7.078	4.682	5.152	4.05	5.276	5.697	6.644
E_H26409_c0_g1	AP2/ERF	ERF	1.223	1.654	0.451	0	0	0	1.416	1.597	1.658	0	0	0	0	0.465	0	0	0	0
E_H39275_c0_g1	AP2/ERF	AP2	83.273	76.539	77.614	91.218	41.063	61.064	77.404	94.736	79.394	69.47	100.493	75.302	62.33	59.849	60.443	83.274	105.942	102.911
E_H35692_c0_g1	CPP	CPP	3.809	5.622	3.488	1.182	1.491	1.454	4.327	5.186	4.828	2.256	1.163	2.142	3.959	4.699	4.19	0.83	1.309	1.02
E_H39846_c1_g3	BES1	BES1	1.802	1.193	1.187	0	1.526	0.959	2.563	3.675	2.075	0.929	0.258	0.786	1.818	1.897	1.804	1.109	0.286	0.653
E_H35709_c0_g9	HB	WOX	10.049	9.557	10.632	0	0	0	10	2.851	10.849	0	0	0	3.959	1.884	2.486	0.084	0	0.069
E_H41985_c2_g3	AP2/ERF	ERF	1.272	0.382	0.561	0.548	4.444	2.384	4.223	7.624	4.547	0.653	4.35	1.598	3.984	3.255	3.989	2.684	3.125	3.743
E_H39078_c0_g3	B3_superfamily	B3	0.382	1.471	0.728	0	0	0	0.226	0.361	0.301	0	0	0	1.419	0.906	1.183	0	0	0
E_H37066_c0_g7	NAC	NAC	12.473	10.663	11.885	2.67	16.462	9.891	8.94	4.533	10.083	1.098	1.967	0.711	2.017	1.909	2.105	4.474	3.31	3.97
E_H38523_c0_g4	TCP	TCP	18.055	6.027	14.929	0.149	0.127	0.167	28.124	29.14	26.497	4.518	2.512	3.999	6.35	2.105	4.29	0.69	0.074	0.257
E_H31836_c0_g2	bZIP	bZIP	10.098	18.924	13.144	17.544	13.502	16.156	9.992	13.119	9.986	11.932	18.175	15.594	14.866	15.712	14.875	21.438	23.056	23.792
E_H35231_c1_g3	FAR1	FAR1	9.498	2.314	8.112	1.049	0.205	0.952	1.425	0.412	1.328	2.666	3.977	1.933	2.49	1.493	2.706	5.471	2.637	5.089
E_H37402_c1_g3	DBB	DBB	2.933	2.934	2.986	12.988	10.103	10.328	5.682	6.731	5.963	23.864	15.734	23.308	3.536	7.795	4.872	18.288	15.829	18.05
E_H36374_c1_g1	GRAS	GRAS	4.657	5.439	4.908	3.719	11.361	7.849	7.498	4.722	7.184	5.353	5.943	5.906	3.436	5.433	4.31	6.981	3.973	5.673
E_H33552_c1_g1	C2C2	GATA	10.056	10.814	10.96	13.919	20.03	17.028	8.958	10.458	8.474	6.835	15.591	8.977	9.488	10.058	8.741	16.172	16.557	18.109
E_H49120_c0_g1	bHLH	bHLH
E_H38381_c0_g3	CAMTA	CAMTA	5.215	5.447	5.513	5.159	4.847	4.964	3.927	3.606	3.975	7.346	5.556	6.894	6.499	6.877	6.576	5.005	7.504	6.891
E_H36200_c0_g1	HB	WOX	1.244	0.978	1.034	1.581	2.098	1.722	0.843	0.962	0.834	1.151	1.134	1.012	0.598	0.587	0.682	2.274	1.89	2.119
E_H35064_c1_g1	GeBP	GeBP	3.689	2.862	2.935	4.306	6.585	5.095	3.015	4.705	3.035	3.495	3.575	3.597	2.291	2.031	1.965	4.688	4.213	4.594
E_H41314_c0_g3	FAR1	FAR1	2.41	1.121	2.403	0.258	1.427	0.727	0	0	0	0.35	0.172	0.351	2.391	1.248	2.285	0.69	0.148	0.416
E_H33246_c2_g2	AP2/ERF	ERF	1.965	3.491	2.119	1.284	1.441	1.374	1.738	0.687	1.58	2.848	1.091	2.56	1.096	1.542	1.303	2.731	2.803	2.198
E_H36310_c0_g2	GRAS	GRAS	1.583	3.379	2.491	2.129	9.008	5.887	1.885	2.335	1.134	2.579	4.982	3.179	3.237	2.619	2.967	2.526	1.152	2.109
E_H30839_c0_g1	AP2/ERF	ERF	39.531	48.336	44.254	46.11	10.88	25.27	140.36	11.093	123.905	37.56	9.82	31.08	13.646	46.964	23.355	52.104	34.137	46.673
E_H34013_c1_g1	FAR1	FAR1	3.272	0.819	2.199	0.712	2.664	1.97	2.572	0.738	2.812	2.027	0.847	2.426	2.241	3.377	2.125	3.057	1.245	2.604
E_H40622_c1_g5	NAC	NAC	8.211	5.391	6.925	3.617	3.695	3.336	5.656	7.092	6.486	2.417	4.206	2.911	2.889	4.417	3.388	2.936	3.383	3.406
E_H32925_c0_g3	AP2/ERF	ERF	9.052	16.555	10.785	0.18	0.17	0.174	6.482	6.319	6.273	0.128	0.79	0	12.775	5.311	7.518	0.597	0	0.337
E_H39988_c1_g10	bHLH	bHLH	6.332	5.431	6.008	0	0	0	5.404	0	4.954	0	0	0	0	0.073	0.06	0.056	0	0
E_H37858_c0_g3	TCP	TCP	1.901	0.676	1.369	0	0	0	3.397	1.992	3.151	0.027	0	0	0.249	1.065	0.501	0	0	0
E_H40312_c0_g6	WRKY	WRKY	6.53	7.283	5.294	0	0.692	0.436	12.563	0.515	8.978	5.299	0	5.689	0.075	0.93	0.241	0.988	0	0.624
E_H35000_c0_g6	TCP	TCP	9.413	7.546	7.501	2.607	0	1.475	10.913	1.357	9.763	1.34	1.565	1.33	2.415	3.549	2.526	2.237	0.811	1.545
E_H34942_c0_g7	SRS	SRS	6.876	5.399	6.037	3.147	0.523	1.831	5.7	5.186	5.129	4.68	3.56	4.434	3.163	3.916	2.887	2.824	2.812	2.871
E_H32530_c0_g1	NAC	NAC	2.89	3.125	2.978	1.237	1.653	1.621	2.78	4.224	2.715	2.256	3.632	2.928	6.076	4.528	4.009	3.542	3.144	2.842
E_H38129_c0_g3	HB	WOX	49.509	43.04	48.711	91.649	29.695	56.696	32.573	58.384	38.238	24.551	60.468	30.394	51.024	46.621	47.733	73.916	108.744	97.208
E_H36949_c0_g1	HB	WOX	13.773	9.136	12.555	9.95	63.241	36.724	11.834	4.654	10.325	19.642	10.738	18.288	13.821	17.449	15.677	11.027	11.8	11.228
E_H32746_c1_g3	LBD_(AS2/LOB)	LBD_(AS2/LOB)	7.929	7.331	7.85	30.469	2.664	14.485	14.744	13.548	14.048	27.311	19.366	25.583	7.794	14.072	9.763	17.346	20.871	20.752
E_H35192_c2_g2	LBD_(AS2/LOB)	LBD_(AS2/LOB)
E_H39566_c2_g3	HB	WOX	2.332	1.805	2.294	5.574	3.37	4.143	2.511	5.014	2.889	7.016	8.384	8.249	3.586	5.029	2.987	7.764	6.508	7.98
E_H38761_c1_g1	GRAS	GRAS	9.9	9.724	9.642	18.655	2.607	9.346	7.229	7.418	6.932	10.168	6.877	10.207	6.45	8.896	7.057	16.61	18.373	18.792
E_H32520_c2_g3	bZIP	bZIP	4.289	5.057	4.733	1.66	1.78	1.861	4.17	6.371	4.886	2.835	3.417	2.778	4.532	5.164	4.972	4.642	3.088	4.188
E_H32779_c0_g1	B3_superfamily	B3	0	2.918	1.245	1.754	0.989	1.999	0.521	0	0.814	1.852	1.421	1.422	0.473	3.071	1.925	2.172	3.365	3
E_H38425_c1_g4	B3_superfamily	B3
E_H38252_c0_g6	WRKY	WRKY	0	0	0	0	0	0	0	0	0	1.017	1.091	2.1	0	0.71	0.521	0	1.364	0.762
E_H41108_c0_g3	E2F/DP	E2F/DP
E_H41342_c1_g5	HB	WOX	4.925	5.836	4.551	0	0	0	3.858	1.168	4.247	0	0	0	1.893	0.636	1.383	0	0	0
E_H34672_c0_g2	bZIP	bZIP	8.847	9.732	10.486	3.703	2.049	2.762	5.317	1.322	3.684	3.959	4.623	3.187	1.27	8.823	2.085	3.961	1.613	2.703
E_H38092_c0_g2	bHLH	bHLH	2.021	0.819	1.755	0.783	0.855	0.574	1.208	0.79	1.105	1.138	0.775	1.397	0.822	1.224	0.802	5.509	1.051	4.861
E_H33347_c2_g1	GRAS	GRAS	0.523	0.914	0.575	14.365	0.869	7.406	0.252	0.67	0.65	7.683	6.704	7.638	0.548	0.82	0.802	11.847	15.405	15.168
E_H41689_c0_g3	HB	WOX	3.229	3.999	3.292	0	5.56	2.566	3.458	5.581	3.422	0.04	1.062	0.393	6.35	5.776	6.515	0.326	0.47	0.475
E_H37833_c0_g3	B3_superfamily	B3
E_H32332_c1_g6	C2C2	GATA	0.629	3.188	0.939	0	0	0	0.608	0.996	0.805	0	0	0	0.896	0.673	0.802	0	0	0
E_H31473_c0_g3	AP2/ERF	ERF	17.327	7.093	12.241	0	0.099	0	32.677	0	31.975	1.858	0.603	1.815	0.623	1.162	0.682	9.442	0.535	5.436
E_H35283_c0_g1	NAC	NAC	26.528	15.632	22.844	5.848	63.7	36.877	19.557	7.47	19.361	10.477	4.709	8.483	10.235	13.84	12.028	6.506	2.434	5.228
E_H32079_c1_g1	bZIP	bZIP	7.342	5.717	6.736	14.42	5.801	9.223	3.632	1.305	5.72	1.165	5.699	2.652	1.245	2.374	1.303	15.1	15.829	16.495
E_H35635_c1_g2	NAC	NAC	3.449	1.042	2.491	1.347	0.805	0.959	0	0.618	0	0.909	0	0.82	0.772	1.762	1.103	0.382	0.719	0.505
E_H39137_c0_g1	bHLH	bHLH	12.515	12.046	12.453	3.155	3.752	3.285	14.31	8.328	15.464	21.797	3.316	19.125	9.662	10.866	8.681	5.182	4.683	4.366
E_H40979_c1_g1	AP2/ERF	ERF	15.886	16.014	14.098	5.879	7.129	6.483	35.909	5.22	31.849	27.574	12.073	26.127	3.436	21.39	9.242	28.42	5.448	16.842
E_H40742_c1_g5	bZIP	bZIP	2.841	2.831	2.811	4.666	1.759	2.616	3.666	3.795	3.742	3.973	4.379	4.777	3.76	3.879	3.629	3.048	4.038	3.208
E_H41130_c0_g3	C2C2	Dof	0.481	0.278	0.167	3.914	7.821	5.909	0.669	2.799	0.785	1.764	2.857	2.184	1.195	2.521	1.644	4.716	3.743	3.703
E_H33350_c2_g5	DBB	DBB	3.964	2.727	3.495	1.871	0.261	1.025	3.415	0.653	3.17	0.572	0.933	0.427	0.921	1.089	0.702	1.771	2.083	2.327
E_H33890_c1_g2	AP2/ERF	ERF	10.685	15.6	11.426	0	0	0	11.738	6.577	12.662	0	0	0	13.671	8.443	11.307	0	0	0
E_H35931_c0_g3	C2C2	GATA	3.173	4.62	3.423	4.744	14.752	9.753	5.178	6.748	5.866	3.259	5.915	3.715	6.724	6.363	6.335	4.344	5.236	5.238
E_H39194_c1_g2	BES1	BES1	0.862	1.137	0.874	0.963	3.434	2.406	1.06	1.013	1.047	1.946	0.991	1.69	1.644	1.566	1.463	1.435	1.466	1.446
E_H3485_c0_g1	MADS	MIKC	0.29	0	0.284	0	0	0	0.851	1.666	1.551	0	0	0	0	0.184	0.14	0	0	0
E_H37748_c0_g9	B3_superfamily	ARF	4.805	4.628	4.486	7.343	2.169	4.295	1.633	12.827	2.686	7.367	8.413	7.713	9.214	9.3	8.821	5.257	6.472	6.188
E_H39631_c0_g5	LBD_(AS2/LOB)	LBD_(AS2/LOB)	0.77	2.998	2.301	0	0	0	0.921	0	1.076	0	0	0	0	0.306	0.08	0	0	0
E_H39951_c0_g1	NF-X1	NF-X1	0.905	4.715	0.925	0.861	1.265	1.337	3.745	0.773	4.886	1.582	1.407	1.983	2.714	1.762	3.368	0.736	1.245	1.099
E_H31391_c0_g2	AP2/ERF	ERF	33.439	21.922	28.554	9.371	23.93	17.624	77.578	12.759	70.145	29.863	21.821	28.085	3.337	19.297	8.801	35.644	4.342	22.109
E_H36074_c0_g9	GRAS	GRAS	2.29	1.956	2.068	4.4	1.54	2.464	2.624	1.185	2.812	2.087	1.306	1.807	1.245	1.236	0.962	3.822	1.77	2.505
E_H39331_c0_g2	bZIP	bZIP	6.431	7.037	5.112	3.507	0.918	1.301	6.238	1.477	4.44	1.448	1.723	1.129	1.644	2.814	2.225	2.89	1.908	2.297
E_H38030_c0_g4	FAR1	FAR1	0.897	0	0.561	2.662	0.148	1.846	0	0.584	0	1.542	0.675	2.418	0	0.514	0	0	0.94	0.752
E_H33868_c0_g7	C2C2	Dof	15.532	12.118	14.579	4.102	8.952	6.083	21.087	5.821	19.613	2.714	3.359	2.727	5.628	8.737	7.217	5.732	2.72	4.376
E_H39483_c1_g3	NAC	NAC	2.565	0.358	1.427	1.487	0	0.734	0	1.408	0	0	3.704	0.904	0	2.129	0.762	7.653	2.849	4.723
E_H35827_c3_g3	WRKY	WRKY	10.119	14.439	12.598	1.996	2.713	3.111	11.295	5.066	10.936	4.889	1.952	4.944	3.088	3.059	2.406	3.43	1.503	2.446
E_H37758_c0_g1	FAR1	FAR1	2.12	1.789	1.777	1.605	0.94	1.613	3.154	1.597	3.277	0.646	0.129	0.502	2.366	2.447	2.165	0.727	1.134	1.129
E_H34579_c2_g1	AP2/ERF	ERF	1.314	1.145	1.194	3.351	1.83	2.144	3.84	2.421	3.558	3.98	5.455	3.974	2.54	3.022	2.767	3.672	3.881	4.485
E_H33076_c0_g6	NAC	NAC
E_H41045_c2_g5	B3_superfamily	B3	26.267	22.987	21.781	22.75	1.236	11.701	42.59	4.911	38.141	18.995	14.586	19.777	6.275	26.407	14.133	67.726	21.729	45.406
E_H39960_c1_g1	SBP	SBP	6.925	11.386	8.593	11.453	11.855	12.501	16.708	9.685	18.072	5.703	8.327	6.743	8.143	12.751	7.999	11.735	11.007	11.98
E_H35815_c0_g6	GRAS	GRAS	15.335	6.83	12.19	4.314	1.498	2.943	10.904	1.958	9.753	2.438	4.278	2.635	3.885	7.893	5.413	14.233	4.821	10.089
E_H41353_c3_g3	FAR1	FAR1	1.109	1.129	1.005	1.574	0.904	1.541	0.53	2.164	0.659	2.741	2.527	2.46	3.287	2.925	2.967	0.792	0.452	0.416
E_H35362_c2_g5	WRKY	WRKY	2.798	2.115	1.893	2.881	10.548	6.694	1.772	0.979	1.377	4.505	2.713	4.317	2.864	2.631	2.245	5.341	0.756	2.356
E_H40402_c0_g1	bHLH	bHLH	2.12	1.845	2.097	0.673	2.501	1.541	1.581	1.271	1.823	1.387	0.775	1.297	2.665	2.925	2.706	0.615	1.208	0.822
E_H31845_c0_g4	B3_superfamily	B3	0.933	0	0	0	0.382	0.385	0	1.46	1.503	0.909	1.938	0	1.295	2.582	0.962	0	0.313	0.347
E_H38112_c0_g5	C2C2	GATA
E_H36385_c0_g1	bHLH	bHLH	3.399	1.964	2.775	3.358	0.134	1.664	2.867	0.79	3.025	1.239	1.263	1.205	0.349	0.477	0.441	3.467	3.743	3.921
E_H40355_c0_g3	WRKY	WRKY	1.894	2.544	1.923	4.149	0.403	2.013	2.328	0.052	1.512	2.586	1.263	1.347	3.586	1.016	2.305	4.25	6.167	5.446
E_H38186_c0_g1	AP2/ERF	ERF	6.685	6.989	7.18	1.66	0.565	1.366	10.252	0.309	6.418	0.646	1.436	0.561	0.523	1.077	0.742	2.955	1.42	2.505
E_H38824_c0_g2	GRF	GRF	6.657	6.504	6.685	0	0.071	0	11.008	8.981	11.819	0	0	0	5.827	4.075	5.313	0	0	0
E_H41452_c1_g3	AP2/ERF	ERF	13.964	3.125	9.926	1.699	1.109	2.442	30.235	2.181	27.273	2.269	3.546	2.51	0.299	2.46	1.744	4.129	4.278	2.802
E_H29035_c0_g1	C2C2	GATA
E_H38783_c0_g2	FAR1	FAR1	1.413	0.35	0.291	0.384	0.155	0.225	1.329	0.962	1.6	1.885	0.66	1.514	0.224	0.697	0.381	0.96	0.406	0.614
E_H33479_c0_g1	WRKY	WRKY	2.735	2.417	2.731	4.83	1.067	2.566	11.243	3.589	10.752	5.979	0.617	4.175	1.569	1.358	1.644	3.626	6.186	5.822
E_H34372_c0_g2	HSF	HSF	1.272	0.986	1.274	0.36	0.155	0.167	1.625	1.923	2.269	2.35	0.876	1.824	3.511	2.741	2.947	0	0.304	0.347
E_H39623_c0_g3	HB	WOX	9.83	10.154	9.62	0.172	0.092	0.138	13.571	4.413	13.399	0.108	0	0.059	3.91	2.398	3.789	0	0.507	0.248
E_H39954_c1_g7	EIL	EIL	14.536	13.469	15.373	12.095	2.777	6.17	16.534	29.432	21.853	23.211	9.217	21.367	15.962	17.939	15.557	15.669	14.713	16.416
E_H39354_c0_g4	GRAS	GRAS
E_H33881_c1_g2	bHLH	bHLH	6.374	6.751	7.239	0.626	1.696	1.294	9.288	3.949	8.415	2.781	1.206	2.016	3.436	4.442	3.087	1.818	2.157	2.05
E_H35635_c1_g3	NAC	NAC	9.172	5.749	7.311	9.512	6.889	7.631	15.057	10.835	10.713	17.972	7.838	17.778	3.885	5.923	4.39	19.434	18.613	20.297
E_H33445_c0_g2	GRAS	GRAS	18.331	12.889	15.824	8.619	6.288	7.733	38.594	3.898	35.921	7.797	4.522	7.329	3.76	13.95	7.257	20.208	7.163	14.901
E_H37751_c0_g2	bZIP	bZIP	1.675	1.447	1.085	1.738	0	0.959	0.956	0	1.493	0	0	0	0	0	0	1.324	1.678	1.495
E_H35075_c0_g5	HSF	HSF	3.328	4.19	3.656	5.253	2.593	3.67	5.222	1.683	5.129	2.35	3.977	2.761	2.017	5.886	3.629	14.792	4.665	10.822
E_H32802_c0_g2	AP2/ERF	ERF	31.333	20.498	28.306	31.941	24.559	28.293	19.358	16.227	21.165	54.966	7.523	42.943	7.097	22.124	11.748	22.1	15.69	21.366
E_H40120_c0_g1	FAR1	FAR1
E_H40417_c1_g3	bHLH	bHLH	2.134	3.228	2.389	0.618	0.841	0.69	3.501	2.421	3.161	1.36	1.249	1.539	2.689	2.203	2.285	1.156	1.281	1.089
E_H39647_c0_g2	MADS	M-type	1.957	1.121	1.121	0.094	0.636	0.276	1.903	0.086	1.037	0.471	0.144	0.318	0.349	1.603	0.862	0.988	1.798	1.515
E_H32856_c1_g6	NAC	NAC	8.261	7.132	7.209	9.684	1.773	5.24	9.131	10.956	9.22	6.767	6.561	6.333	6.674	6.926	6.094	8.324	10.74	9.752
E_H32973_c0_g1	WRKY	WRKY	5.074	3.379	3.656	2.075	0.473	1.301	5.76	1.271	6.467	2.404	1.292	2.903	2.067	1.835	1.804	1.137	1.291	1.168
E_H40546_c0_g4	Nin-like	Nin-like	1.569	3.848	1.646	2.396	3.829	3.14	0.608	2.215	0.65	2.363	2.914	2.761	2.49	2.778	2.145	6.543	3.66	4.416
E_H39324_c0_g4	B3_superfamily	B3	0.862	1.996	1.638	1.965	1.512	1.446	2.441	1.391	2.337	2.121	0.646	1.631	1.046	3.867	1.524	0.503	0.903	1
E_H35774_c0_g6	HB	WOX
E_H37695_c0_g1	Nin-like	Nin-like	5.519	6.297	5.323	11.508	11.446	11.251	3.484	7.847	3.665	2.882	9.69	4.894	14.866	8.92	14.254	9.936	11.145	10.297
E_H39578_c0_g10	FAR1	FAR1	2.982	2.099	2.651	2.897	3.582	3.394	3.163	7.384	3.752	6.484	13.294	7.864	6.524	7.697	5.874	5.518	3.383	3.931
E_H32250_c0_g3	bZIP	bZIP	3.759	3.109	3.59	4.165	1.985	2.987	6.23	2.129	6.922	2.242	2.283	2.627	4.383	2.68	3.268	5.378	3.346	4.99
E_H32925_c0_g1	AP2/ERF	ERF	3.145	5.828	3.867	0	0.509	0.254	3.276	5.375	3.461	0.027	0	0.042	7.545	6.498	6.656	0.149	0.138	0.119
E_H32821_c1_g2	C2C2	Dof	1.477	1.217	1.202	2.247	14.788	9.027	1.364	0.773	1.115	0.734	0.79	0.803	1.195	1.884	1.403	1.314	1.088	1.376
E_H40620_c1_g6	SBP	SBP	2.247	0.374	1.93	0.493	0.064	0.182	2.693	1.339	3.248	0.202	0	0.226	1.345	1.077	1.002	0	0	0
E_H38992_c1_g3	B3_superfamily	ARF	3.314	4.715	3.845	2.983	0.749	1.839	7.316	5.632	7.533	3.656	2.311	4.342	3.636	3.536	3.127	4.735	3.153	4.307
E_H40761_c0_g3	TCP	TCP	9.505	5.749	8.018	0.571	1.201	1.163	8.575	0	8.105	1.098	0	1.472	1.345	0.343	1.484	0	0	0
E_H35911_c0_g2	bZIP	bZIP	3.858	3.141	3.86	4.635	3.582	2.573	7.402	8.277	7.242	3.973	9.202	5.898	6.773	7.061	6.776	5.527	8.306	7.475
E_H34275_c2_g3	DBB	DBB	5.017	6.544	5.418	4.439	3.37	4.005	5.752	5.272	5.614	2.714	2.412	2.694	4.258	4.821	3.909	8.603	5.393	7.951
E_H30376_c0_g1	bZIP	bZIP	8.621	6.719	7.872	3.484	4.741	4.15	5.135	5.22	4.615	7.286	5.541	6.961	2.64	15.7	7.478	8.603	4.102	6.257
E_H36325_c0_g1	FAR1	FAR1	10.346	11.172	11.207	0.799	1.364	1.039	3.319	3.022	1.687	4.094	3.575	4.802	2.59	3.23	3.268	2.601	1.761	2.634
E_H38541_c0_g2	SBP	SBP	3.215	3.435	3.379	0	0	0	2.294	1.305	2.084	0	0	0	3.76	1.995	2.726	0	0	0
E_H35586_c0_g3	bHLH	bHLH	2.113	4.707	2.913	2.576	1.003	1.548	2.815	0.309	3.733	0.774	3.56	1.355	2.415	2.007	2.105	4.045	2.314	3.604
E_H37013_c0_g4	WRKY	WRKY	5.152	2.377	3.947	1.613	0.431	0.945	9.227	2.696	7.601	0.518	1.077	0.77	1.693	1.921	1.524	4.698	3.365	3.03
E_H36667_c1_g2	bZIP	bZIP	11.052	13.04	11.346	17.332	14.872	15.895	10.183	15.266	10.471	8.195	10.868	9.395	21.291	23.25	22.253	15.454	19.682	18.792
E_H31787_c0_g1	HB	WOX	4.94	1.495	3.976	3.03	0.509	1.49	4.101	1.202	4.848	1.05	1.019	0.945	1.893	2.411	1.804	1.23	0.719	1.069
E_H38126_c0_g4	C2C2	GATA	3.788	4.262	3.678	11.109	1.434	9.143	2.068	0.635	1.551	0.377	1.163	0.376	2.963	2.044	2.907	3.523	1.77	2.584
E_H35158_c0_g1	FAR1	FAR1	3.258	0.358	1.981	5.057	0.805	1.679	4.657	1.906	3.801	1.151	1.378	1.221	1.444	1.689	2.265	2.806	1.337	2.307
E_H35769_c0_g3	SBP	SBP	2.106	3.594	2.279	0.9	0.65	1.017	3.11	2.078	1.832	0.956	0.517	0.82	1.992	2.814	2.005	1.808	0.47	1.257
E_H36700_c2_g1	TCP	TCP	12.183	6.194	9.365	15.79	5.271	9.702	8.567	6.783	7.31	4.067	13.222	6.141	4.881	5.8	4.23	17.281	13.284	15.802
E_H37453_c0_g7	SBP	SBP	3.682	1.869	3.597	3.413	1.088	1.621	0.209	0	0	1.212	1.78	1.665	2.914	3.659	2.767	2.843	6.241	4.891
E_H31440_c0_g1	HB	WOX	3.074	5.629	3.481	0	0.155	0.08	1.703	4.207	2.55	0	0	0	1.644	1.432	1.704	0	0	0
E_H38295_c0_g3	FAR1	FAR1	0	1.328	0.655	0	0.53	0	0.851	1.545	0.669	2.606	1.493	2.911	3.461	0.906	2.426	7.103	1.106	3.04
E_H31986_c0_g3	bZIP	bZIP	2.699	1.606	1.689	0.415	0	0.036	1.703	0.481	1.58	0.249	0.072	0.117	0.847	0.954	0.982	0.364	0.59	0.317
E_H35093_c0_g1	AP2/ERF	ERF	3.915	2.576	3.474	2.184	2.197	1.628	3.71	2.232	2.666	0.141	1.306	0.36	1.245	1.175	1.203	2.545	1.106	1.733
E_H35375_c0_g2	AP2/ERF	ERF	4.035	4.087	3.758	5.081	6.097	5.487	6.568	8.603	7.233	6.929	9.805	7.831	5.205	8.088	5.934	5.313	4.785	4.594
E_H37662_c0_g2	NAC	NAC	2.629	3.689	2.84	2.09	3.469	2.864	4.127	4.825	4.421	4.572	2.153	4.242	3.511	2.986	3.869	1.976	3.475	2.95
E_H35946_c0_g2	bHLH	bHLH	3.18	3.785	3.233	4.681	3.434	3.401	1.025	1.477	0.688	26.288	1.349	20.915	1.469	1.97	1.544	4.586	5.946	6.198
E_H38280_c0_g4	B3_superfamily	ARF	0.261	0.66	0.51	0.258	0.254	0.276	0.061	0.172	0	1.616	1.12	1.832	0.523	0.318	0.441	1.1	0.793	1.178
E_H40246_c1_g1	B3_superfamily	B3
E_H38030_c0_g2	FAR1	FAR1
E_H33888_c0_g10	C2C2	Dof	7.13	6.266	6.62	7.093	18.341	13.802	3.215	6.886	3.985	2.848	8.327	4.108	11.33	11.539	12.349	7.867	8.537	8.802
E_H40368_c1_g10	bHLH	bHLH	7.378	6.417	7.996	9.026	5.631	6.723	9.618	5.255	10.228	4.579	8.671	4.76	2.689	3.744	3.368	5.136	3.881	5.376
E_H39808_c0_g5	bHLH	bHLH	1.329	0.843	0.692	0.885	1.349	1.33	4.978	0	1.735	6.74	0	3.857	1.469	2.239	3.308	1.855	1.069	1.584
E_H32031_c0_g1	bHLH	bHLH	5.06	4.508	4.748	7.061	0.042	3.023	1.842	0.893	1.832	0.337	0.718	0.594	1.793	2.484	2.346	7.242	3.393	5.356
E_H36324_c0_g3	Nin-like	Nin-like	4.65	6.226	4.034	3.311	4.974	3.35	6.542	2.061	7.756	4.384	2.943	3.731	4.632	5.274	4.531	0.848	4.849	3.881
E_H28390_c0_g1	NAC	NAC	1.053	0.7	1.078	0	0.049	0	0.582	0	0.717	0	0	0	0.149	0.196	0.12	0	0	0
E_H40694_c1_g1	AP2/ERF	ERF	1.364	8.039	4.333	1.01	17.275	9.237	2.685	2.765	3.548	4.054	1.795	2.727	2.739	5.494	4.35	2.228	1.696	2.366
E_H36385_c0_g2	SBP	SBP	1.201	1.224	1.456	0.258	0.488	0.414	1.156	0.67	1.037	0.249	0.273	0.251	0.822	0.82	0.662	0.27	0.267	0.228
E_H33205_c1_g1	GRAS	GRAS	1.583	1.026	2.054	3.867	4.974	4.601	0.122	0	0.097	0.094	3.603	0.761	0.946	0.428	0.481	6.72	10.417	8.287
E_H40868_c1_g4	HB	WOX	1.102	1.224	1.245	0.744	5.193	3.002	0.391	1.511	0.368	2.788	1.393	2.501	1.519	2.105	1.403	1.137	1.208	1.218
E_H39827_c0_g3	bHLH	bHLH	0.064	0.517	0.269	0.094	0	0.087	2.476	0.996	2.889	0.579	0.574	0.644	0.772	1.664	0.802	0.457	0.747	0.545
E_H38418_c1_g2	NAC	NAC	0.594	0.922	0.983	0.462	0.226	0.182	0	0	0	0.04	0.502	0.192	0	0.844	0.16	0	0	0
E_H34640_c0_g8	C2C2	Dof	5.081	13.66	5.389	3.883	0.643	1.541	13.415	3.932	11.557	2.72	11.657	3.924	2.216	3.536	2.426	13.935	3.07	8.891
E_H32974_c0_g2	BES1	BES1	13.2	20.117	16.101	1.73	4.472	2.82	17.186	1.855	15.231	2.034	1.091	2.142	2.515	1.872	2.065	2.563	2.655	2.634
E_H37750_c1_g4	WRKY	WRKY	11.766	10.758	10.974	5.002	2.579	3.787	13.867	5.924	13.292	5.616	1.407	4.685	2.59	2.594	2.085	5.015	5.725	6.218
E_H35720_c0_g1	S1Fa-like	S1Fa-like	124.061	53.902	101.412	166.748	1.243	82.642	12.433	3.022	11.072	0.855	1.751	0.109	11.754	51.333	25.981	0.28	0.369	0.307
E_H34419_c0_g1	bHLH	bHLH	4.48	4.429	4.457	5.676	6.677	6.236	3.38	4.739	3.17	2.869	4.206	3.305	2.415	3.218	3.308	3.589	4.37	3.812
E_H36866_c0_g1	CAMTA	CAMTA	2.127	2.338	2.207	5.472	2.967	3.772	2.719	2.524	2.56	5.575	5.915	5.865	3.735	3.267	3.408	5.518	5.882	6.079
E_H34725_c0_g1	C2C2	Dof	1.71	2.966	1.558	0	0	0	3.11	0	1.619	0.209	0	0.326	0.324	0.465	0.702	0	0	0
E_H35815_c0_g1	GRAS	GRAS	5.625	4.707	5.098	1.3	0.918	1.199	8.827	0.532	10.161	1.111	1.881	1.364	1.395	3.402	1.824	7.513	2.812	5.475
E_H36024_c1_g1	GRAS	GRAS
E_H13389_c0_g1	AP2/ERF	ERF
E_H37660_c0_g2	NAC	NAC	5.123	1.924	3.794	0.642	0.134	0.385	0.834	0.635	1.28	0.929	0.1	0.728	1.195	11.123	5.232	0	0.138	0.05
E_H33973_c0_g3	bZIP	bZIP	2.205	2.274	2.236	1.652	13.438	8.154	2.633	1.837	2.55	2.283	1.823	2.158	2.914	2.313	2.686	1.743	2.489	2.554
E_H36310_c0_g1	GRAS	GRAS	1.738	3.499	2.942	2.082	7.171	4.644	2.433	2.644	2.366	2.666	2.943	3.028	3.088	2.68	2.887	1.967	2	2.347
E_H41575_c1_g1	Nin-like	Nin-like	1.081	0.31	0.961	0.626	2.261	1.563	1.242	0.859	0.921	1.461	0.646	1.539	0.349	0.844	0.401	2.312	1.106	2.089
E_H35175_c0_g8	GRAS	GRAS	3.533	4.675	3.678	2.748	6.055	4.557	2.867	2.902	2.821	1.784	1.192	1.933	4.134	1.37	3.829	5.49	2.01	2.396
E_H35731_c1_g3	TCP	TCP	1.187	0.994	1.1	0	0	0	0.895	0.704	0.63	0.128	0	0.134	0.075	0	0.08	0	0	0
E_H37347_c0_g3	NF-X1	NF-X1	10.536	5.59	8.571	8.009	11.94	9.753	5.456	5.856	5.895	7.683	9.676	8.558	7.944	9.434	8.681	11.409	7.421	9.713
E_H38418_c1_g13	NAC	NAC	1.258	1.097	1.274	0	0.636	0.436	0	0	0	0	0	0	0	0	0	0	0	0
E_H30588_c0_g2	C2C2	Dof	0.184	0.278	0.197	0.094	0.155	0.131	0.973	1.065	0.708	0	0	0	0.224	0.22	0.301	0.056	0	0.05
E_H39912_c0_g4	GRF	GRF	1.816	2.473	1.966	0	0.057	0.058	1.938	1.099	1.619	0	0	0	1.843	0.196	1.564	0	0	0
E_H41755_c0_g2	HB	WOX	2.438	3.825	3.044	0	0	0	3.623	2.438	3.364	0	0	0	2.216	1.982	1.884	0	0	0
E_H41391_c0_g1	HB	WOX	0.671	1.01	0.736	0.243	0	0.036	1.234	0.704	1.144	0.391	0.517	0.627	0.523	0.71	0.662	0.419	1.632	1.337
E_H36321_c0_g7	E2F/DP	E2F/DP	1.025	0	0.568	0.712	0.445	0.458	0	0	0	0.35	0	0.268	0.523	0.783	0.882	0	0.986	0.881
E_H36188_c0_g3	WRKY	WRKY	1.018	0.588	0.685	0	0	0	1.625	0	1.6	1.037	0.33	0.937	0.075	1.126	0.581	0.13	0.157	0.228
E_H31434_c0_g2	SBP	SBP	11.78	7.745	9.307	0.329	1.236	0.727	3.936	1.391	3.49	0.606	0.747	0.778	6.798	6.082	6.535	0.149	0.166	0.257
E_H39956_c0_g6	HB	HD-ZIP	2.855	2.346	2.811	2.286	1.653	1.97	2.216	2.404	2.337	3.475	2.943	3.187	3.063	3.842	3.308	2.125	2.305	2.267
E_H38030_c0_g5	FAR1	FAR1	0.989	0.525	0.852	0.806	1.54	1.039	1.668	1.992	1.037	1.414	1.263	1.556	0.896	0.441	1.002	0.289	1.106	0.743
E_H35598_c0_g3	FAR1	FAR1	3.427	3.165	3.044	2.724	5.355	4.201	2.615	2.387	2.24	4.235	2.196	4.141	3.71	2.79	3.408	2.768	2.286	2.505
E_H38655_c0_g2	TCP	TCP	1.844	1.598	1.901	0.29	0.862	0.552	3.006	0	2.85	0.795	0.287	0.837	0.398	0.416	0.341	0.578	0.599	0.624
E_H40242_c0_g2	BBR-BPC	BBR-BPC	1.604	2.958	1.857	0.877	0.657	0.632	0.721	2.473	0	0.889	0.689	1.021	2.938	1.444	2.907	11.511	2.637	6.089
E_H40533_c0_g10	bHLH	bHLH	0.367	0.095	0.393	0	0	0	1.885	0.515	2.017	0	0	0	0	0	0	0	0	0
E_H34052_c0_g3	WRKY	WRKY	0.855	0.445	0.823	0.251	0.918	0.501	0.608	1.047	0.562	1.38	1.177	1.498	0.847	1.811	1.183	0.68	2.397	1.634
E_H38229_c0_g1	GRAS	GRAS	12.367	4.039	8.906	3.045	1.505	2.369	5.908	2.816	5.846	7.198	2.857	6.199	2.714	3.855	3.188	1.799	2.72	2.337
E_H37028_c0_g1	C2C2	GATA	5.159	5.717	5.447	5.323	5.525	5.364	4.553	5.443	4.877	4.606	3.489	4.225	3.063	3.806	3.268	7.187	6.499	6.98
E_H33902_c0_g1	AP2/ERF	ERF	3.265	1.519	2.177	4.588	29.222	17.239	0.843	3.417	1.309	4.693	0.517	3.84	1.419	5.849	2.887	0.634	0.95	0.931
E_H32651_c0_g1	MADS	MIKC	6.798	5.526	6.248	5.151	0.947	2.667	7.316	3.057	7.669	4.269	2.699	3.873	2.839	3.133	3.027	5.005	5.955	5.822
E_H32175_c0_g1	bHLH	bHLH
E_H39579_c0_g1	CAMTA	CAMTA	1.908	1.932	1.879	1.378	2.19	1.788	1.277	0.944	1.193	2.276	1.565	2.058	1.693	2.557	1.824	1.1	1.364	1.366
E_H32744_c1_g1	bZIP	bZIP	1.533	2.751	2.163	1.628	2.48	2.086	4.144	2.868	3.888	2.801	1.608	2.384	2.689	2.594	3.568	1.846	0.968	0.95
E_H7909_c0_g1	LFY	LFY
E_H39717_c2_g3	CPP	CPP	0.89	1.463	1.216	0.838	1.194	1.163	0.087	0	0.136	1.104	0.531	0.904	0.398	0.563	0.441	1.035	0.304	0.535
E_H41048_c0_g3	TCP	TCP	2.29	1.344	1.791	1.816	0.304	0.574	0.773	2.078	0.853	1.172	0.345	0.82	0.722	0.294	0.561	3.272	0.304	2.228
E_H37331_c0_g1	NAC	NAC
E_H33601_c1_g2	bHLH	bHLH	2.353	3.34	2.775	3.813	0.622	1.744	4.761	3.743	4.634	3.757	4.465	3.606	2.515	2.961	2.706	4.828	4.831	5.218
E_H31793_c0_g3	ZF-HD	ZF-HD	1.76	3.093	2.396	0	0	0	4.883	3.039	3.917	0	0	0	1.494	0.551	1.303	0.075	0	0.069
E_H34059_c0_g5	AP2/ERF	ERF	21.334	6.933	15.591	2.396	8.902	5.829	29.349	3.194	26.449	4.963	8.815	6.492	1.395	18.808	7.859	23.564	1.051	12.941
E_H34849_c0_g3	bZIP	bZIP	11.476	12.595	12.795	16.189	8.012	11.912	7.637	17.326	8.454	6.377	39.58	13.971	27.317	34.679	29.79	24.729	21.443	23.99
E_H37479_c1_g2	AP2/ERF	ERF	2.085	3.705	3.394	1.3	3.518	2.173	5.952	0.824	7.63	3.468	5.57	4.844	1.917	3.659	3.769	5.919	2.793	4.267
E_H37833_c0_g1	B3_superfamily	B3
E_H41045_c2_g2	B3_superfamily	B3	24.076	17.397	20.558	26.969	1.399	12.74	45.622	5.014	42.979	17.07	10.035	15.268	4.582	22.026	8.841	51.946	22.125	40.455
E_H32646_c0_g2	E2F/DP	E2F/DP	1.477	0.938	1.1	1.198	0.678	0.894	0.73	0.824	0.727	1.044	0.847	1.029	0.971	1.089	1.083	0.979	1.918	1.317
E_H37319_c1_g3	C2C2	Dof	0.7	0.318	0.604	0	0	0	1.329	0.635	0.94	0	0.244	0.042	0.324	0.073	0.281	0.056	0.083	0.129
E_H34763_c0_g9	TCP	TCP	8.402	4.946	7.574	16.009	3.059	8.547	6.846	5.495	7.553	6.296	7.537	6.609	3.561	3.928	4.07	12.602	20.327	17.812
E_H33338_c1_g6	AP2/ERF	ERF	4.925	4.477	4.69	16.698	3.851	10.139	3.866	10.938	5.303	23.904	22.338	24.629	2.017	7.048	3.428	16.051	16.363	18.238
E_H39460_c0_g1	AP2/ERF	ERF	0.304	0.477	0.248	1.198	0.205	0.712	0.947	0.412	0.679	0.815	0.66	0.996	0.473	0.379	0.441	3.514	0.618	2.851
E_H32925_c0_g9	AP2/ERF	ERF
E_H37736_c0_g7	NAC	NAC	14.847	22.597	17.201	26.241	72.709	48.934	21.443	22.959	24.849	24.281	8.269	22.797	16.684	17.119	13.492	39.055	26.827	35.505
E_H34437_c0_g4	BBR-BPC	BBR-BPC	2.989	3.371	2.745	3.703	2.289	2.936	4.657	8.483	5.206	2.498	9.576	3.815	4.532	4.381	4.811	4.698	3.171	4.396
E_H39571_c0_g5	TCP	TCP	28.966	24.132	27.01	15.242	14.434	13.896	48.438	16.948	47.342	9.878	5.929	9.387	11.405	9.177	10.184	18.549	17.442	20.307
E_H32326_c0_g1	C2C2	Dof	2.657	2.544	2.636	0.759	0.65	0.77	3.971	8.448	4.431	7.892	2.254	6.977	3.76	4.32	3.749	0.541	0.323	0.485
E_H31479_c0_g1	HSF	HSF	5.123	4.365	4.457	0.47	1.477	1.083	2.103	0.687	2.075	1.246	0.301	1.171	1.793	4.748	2.767	0.708	0.406	0.673
E_H31925_c0_g3	GRAS	GRAS	4.063	4.174	4.187	2.075	5.808	3.779	3.771	3.417	4.053	1.683	2.455	2.066	4.134	3.842	3.789	2.731	2.581	2.822
E_H38721_c0_g2	bZIP	bZIP	0	0	0	1.495	3.455	1.89	0	0	0	0.431	1.507	0.544	0	0	0	0.895	1.798	1.505
E_H37038_c0_g4	FAR1	FAR1	1.357	1.431	1.187	0.415	1.78	1.265	1.625	0.395	1.735	0.896	1.436	1.113	0.847	0.441	0.581	2.423	2.425	2.713
E_H37736_c0_g10	B3_superfamily	ARF	1.343	0.867	1.129	0.752	0.558	0.705	1.694	0	1.435	2.337	0.761	2.225	0.423	0.196	0.481	0.979	1.705	1.188
E_H35811_c1_g6	bZIP	bZIP	8.819	7.085	8.236	16.268	43.098	31.622	6.864	23.731	8.289	10.208	16.797	12.039	15.389	15.467	14.935	13.497	15.386	14.861
E_H59522_c0_g1	NAC	NAC
E_H33128_c0_g1	bZIP	bZIP	8.833	7.697	8.542	14.248	0.671	7.304	6.603	10.492	6.35	5.959	8.772	6.425	5.877	8.492	6.856	12.341	14.52	14.584
E_H38981_c0_g2	MADS	MIKC	0.608	0.867	0.859	0	0	0	0	2.164	0.165	0	0.172	0	4.383	1.946	2.947	0	0	0
E_H35800_c1_g6	NAC	NAC	3.321	5.208	4.078	2.771	0.417	1.599	1.868	1.013	1.454	0.579	0.56	0.293	1.967	1.53	2.285	4.511	7.652	7.01
E_H31904_c0_g2	FAR1	FAR1	0.17	0	0	0	0.268	0	1.034	0.515	1.076	1.266	0	1.623	1.569	0.918	1.403	0.904	0	0.257
E_H39147_c0_g2	FAR1	FAR1	0.82	0.938	0.794	0.54	4.946	1.454	1.755	1.374	1.076	1.495	1.206	1.439	1.569	1.101	1.463	5.947	0.774	3.505
E_H35989_c0_g6	NAC	NAC	0.657	0.366	0.546	3.703	4.366	4.092	0.087	0.653	0.281	0.242	0.273	0.293	0.772	0.82	0.922	3.346	2.535	3.05
E_H35800_c1_g5	NAC	NAC	2.657	11.935	5.287	3.499	0	1.359	1.625	1.837	1.377	0	0.244	0	2.415	0.771	1.664	5.695	4.6	6.03
E_H34455_c0_g7	FAR1	FAR1	1.986	1.368	1.544	1.065	3.865	2.115	2.58	1.528	2.123	2.363	0.703	1.958	2.714	1.689	2.827	1.342	1.982	1.495
E_H34837_c1_g8	BBR-BPC	BBR-BPC	7.865	6.401	6.598	8.126	3.116	5.037	6.951	5.426	7.271	5.185	4.953	5.296	2.988	3.732	2.967	5.593	7.891	7.426
E_H33205_c1_g2	GRAS	GRAS	0	0	0	1.574	2.522	2.246	0	0	0	0	1.292	0.218	0	0	0	0.858	1.798	1.644
E_H37394_c0_g8	GRAS	GRAS	2.629	4.524	3.051	5.543	0.24	2.675	2.615	5.323	2.404	3.374	3.675	3.447	1.818	2.509	2.025	5.714	3.678	4.802
E_H35832_c0_g7	B3_superfamily	B3	3.328	4.763	3.678	7.054	6.147	7.006	5.117	6.937	4.76	4.693	6.403	4.827	6.45	6.155	6.736	5.285	5.485	5.079
E_H31833_c1_g8	AP2/ERF	ERF	8.635	6.56	7.391	10.099	5.582	7.471	8.497	6.525	8.9	5.299	6.762	5.237	7.147	6.265	6.616	9.731	8.988	10
E_H31992_c0_g1	NAC	NAC	0.078	0	0	0.994	0.028	0.501	0.043	0	0	0	0.301	0.067	0	0.049	0.04	1.1	2.213	1.713
E_H31666_c1_g4	HSF	HSF	1.102	1.296	1.289	1.832	8.577	5.567	2.554	2.164	2.472	2.734	3.532	3.154	1.693	1.811	1.644	0.783	3.125	2.663
E_H33104_c0_g2	FAR1	FAR1	1.604	2.425	1.937	1.487	2.19	2.02	1.39	1.082	1.328	2.101	2.527	2.025	1.195	1.946	1.423	0.885	0.894	0.832
E_H31793_c0_g1	ZF-HD	ZF-HD	0.608	1.129	0.859	0	0	0	2.667	0.309	2.976	0	0	0	0.199	0.135	0.1	0	0	0
E_H33996_c0_g5	B3_superfamily	B3	0.968	0.525	0.823	0.055	0	0.051	1.425	0.103	1.105	0	0.215	0	0.125	0.098	0.08	0	0	0
E_H35000_c0_g3	TCP	TCP	20.076	16.205	17.659	3.374	0.057	1.483	27.29	3.091	26.138	2.034	1.321	1.941	1.693	1.003	1.323	2.545	2.461	2.891
E_H34400_c0_g1	B3_superfamily	B3	4.403	3.101	4.297	2.724	3.985	4.019	14.753	7.006	18.062	4.33	5.541	4.66	7.147	5.91	6.014	3.477	2.342	2.614
E_H37578_c0_g1	TCP	TCP	12.67	12.65	11.535	3.437	0.918	2.246	15.222	14.115	14.824	0.882	4.723	1.489	10.807	8.982	10.405	1.799	4.305	3.089
E_H37036_c0_g2	WRKY	WRKY	9.377	4.548	8.032	0.125	22.114	12.319	4.405	0.378	4.217	1.037	0.115	0.962	1.021	3.39	1.624	0.736	0.212	0.505
E_H31166_c0_g1	HB	TALE	4.381	3.268	4.049	2.591	4.218	3.641	4.579	4.104	4.751	3.273	1.594	3.129	3.486	4.05	3.709	2.834	2.083	2.396
E_H38774_c1_g4	FAR1	FAR1	1.215	1.956	1.675	0.587	0.389	0.72	3.362	6.697	3.345	3.818	7.164	4.559	0.125	1.322	0.301	1.277	0.599	1.158
E_H36074_c0_g3	GRAS	GRAS	2.473	2.012	2.338	3.883	1.533	2.573	3.241	2.404	3.548	1.892	1.55	1.472	2.142	1.909	1.664	3.43	2.747	3.178
E_H40897_c0_g7	HB	WOX
E_H32856_c1_g4	NAC	NAC	5.936	8.007	6.831	8.94	3.314	6.33	7.42	8.826	7.679	6.653	8.829	7.17	7.197	8.137	7.438	9.34	12.298	11.594
E_H31250_c0_g3	HSF	HSF	12.473	6.281	10.938	15.469	6.599	10.066	11.495	10.355	10.927	9.649	11.37	10.382	15.19	12.53	13.732	15.007	16.133	16.337
E_H37954_c0_g3	AP2/ERF	ERF	9.307	8.428	12.023	13.614	13.791	14.848	12.059	3.984	11.469	5.185	6.331	6.902	3.76	6.143	6.816	18.4	13.432	18.535
E_H30451_c0_g1	AP2/ERF	ERF	12.755	10.766	11.236	55.191	113.115	85.469	10.018	16.193	11.402	19.514	41.303	25.316	16.161	23.861	17.742	57.501	51.542	57.356
E_H35362_c2_g7	WRKY	WRKY	2.77	2.282	2.345	2.529	15.332	9.332	1.477	2.164	1.047	3.286	3.704	3.279	2.64	2.814	2.907	4.558	2.895	4.485
E_H41184_c0_g2	C2C2	Dof	1.265	4.397	3.299	0	2.551	0.843	0	0.807	0.824	0.667	0	0.519	1.395	3.536	2.626	3.095	1.355	2.257
E_H34378_c0_g1	LBD_(AS2/LOB)	LBD_(AS2/LOB)	18.112	16.213	16.4	8.29	0.918	3.975	29.393	5.409	25.566	7.622	5.34	7.672	2.415	4.307	2.386	7.774	8.739	9.139
E_H35600_c0_g3	GRAS	GRAS	13.179	14.058	13.581	18.929	1.194	9.114	14.822	4.585	13.37	3.468	2.943	3.271	4.607	6.681	5.132	19.425	18.179	19.802
E_H33149_c0_g6	GRAS	GRAS
E_H34215_c0_g1	FAR1	FAR1
E_H35681_c1_g7	AP2/ERF	ERF	11.978	5.892	10.29	10.342	0.911	4.593	13.111	2.73	10.529	0.593	1.78	0.544	1.32	6.204	2.927	13.804	3.918	8.901
E_H30901_c0_g3	NAC	NAC	0.989	0.262	0.641	1.073	0	0.523	0	0	0	0	0	0	0.598	0	0.662	2.312	1.106	1.96
E_H32743_c3_g3	AP2/ERF	ERF	7.031	5.582	6.299	4.431	3.738	4.099	7.767	4.911	7.078	4.841	2.785	4.702	4.184	5.421	4.571	3.822	3.033	3.505
E_H35284_c0_g3	AP2/ERF	ERF	6.226	1.908	4.551	0.329	0.113	0.305	2.268	4.894	2.56	0.525	0.129	0.745	0.822	0.734	0.982	0.224	0.341	0.317
E_H38264_c0_g4	FAR1	FAR1	1.442	1.376	1.427	1.088	2.303	1.366	1.156	0.412	0.795	1.192	1.321	1.355	1.419	0.881	1.103	2.573	1.374	1.683
E_H39684_c0_g3	SBP	SBP	6.303	5.375	5.425	8.58	1.71	4.353	3.189	3.108	2.889	7.515	9.245	7.58	8.193	6.436	7.498	8.519	7.753	9.168
E_H38182_c1_g1	B3_superfamily	B3	0.7	1.097	0.83	0.462	1.674	1.366	0.565	1.305	0.698	0.862	0.531	1.021	0.324	0.294	0.461	0.205	0.074	0.089
E_H37680_c0_g4	bHLH	bHLH	6.664	7.657	6.437	6.466	0.346	2.551	6.812	1.168	5.662	1.158	1.579	1.757	2.789	1.872	2.586	11.381	6.564	8.426
E_H35842_c0_g2	AP2/ERF	ERF	9.441	3.133	7.617	2.458	22.107	11.694	9.922	0.687	8.231	1.502	0.517	1.071	1.419	1.493	1.163	1.948	1.623	2.495
E_H41098_c0_g1	bHLH	bHLH	1.47	1.002	0.976	0.305	0.106	0.24	1.268	1.133	1.066	4.478	0.79	3.815	0.398	1.101	0.501	0.252	0.867	0.673
E_H33119_c0_g1	bHLH	bHLH	2.523	2.672	2.702	2.231	2.84	2.522	3.432	2.73	3.093	2.848	2.369	2.97	3.785	3.634	3.609	2.097	2.517	2.624
E_H39876_c1_g3	CPP	CPP	0.488	0.398	0.379	0.791	0.382	0.61	0.886	0.584	0.747	2.485	0.976	2.209	0.498	0.343	0.381	0.913	1.235	1.119
E_H35013_c0_g6	B3_superfamily	B3	0.742	0.469	0.961	0	0	0	0.895	1.786	1.386	0.532	2.196	0.82	1.619	0.392	1.504	0	0.203	0
E_H32646_c0_g1	E2F/DP	E2F/DP
E_H38801_c0_g4	FAR1	FAR1	1.484	1.129	1.566	0.571	0.855	0.814	0.921	0.549	0.834	1.199	1.536	1.548	2.092	1.909	1.905	1.286	0.544	1.089
E_H22826_c0_g1	NAC	NAC
E_H39399_c1_g2	bHLH	bHLH	6.106	5.852	6.772	6.138	0.862	2.435	3.971	1.511	3.694	2.619	3.575	2.945	2.415	1.884	1.764	7.876	2.554	4.723
E_H35423_c2_g2	bHLH	bHLH	10.678	11.092	11.054	0.117	47.945	24.289	15.257	8.002	13.932	9.131	1.823	8.868	8.741	10.646	8.199	4.101	1.65	2.495
E_H35386_c0_g7	NZZ/SPL	NZZ/SPL
E_H39094_c1_g4	bHLH	bHLH	5.752	5.049	4.733	10.412	4.091	6.803	5.291	4.825	6.234	5.219	9.647	7.354	6.001	6.29	6.576	11.027	12.206	12.178
E_H37347_c0_g9	NF-X1	NF-X1	3.286	2.91	3.459	4.008	6.104	4.535	2.05	2.576	2.385	3.522	3.058	3.246	3.436	5.201	3.609	3.906	4.729	5.05
E_H33211_c0_g6	AP2/ERF	ERF	8.508	3.149	6.117	2.724	0.29	1.519	8.853	5.237	7.96	0.902	0	0.686	1.27	2.325	1.002	0.708	0.673	0.752
E_H37099_c0_g5	AP2/ERF	ERF	11.943	11.704	10.887	11.469	2.134	6.141	8.106	8.637	8.949	4.41	9.633	5.605	6.873	15.822	8.36	13.851	6.167	10.723
E_H35148_c0_g4	FAR1	FAR1
E_H39207_c1_g2	HB	WOX	38.421	30.914	34.671	9.253	3.42	6.541	40.409	15.128	37.637	8.471	3.991	7.387	14.493	15.027	14.334	14.047	10.555	13.436
E_H40938_c0_g3	AP2/ERF	ERF	4.297	7.578	4.901	6.576	11.255	9.092	1.712	5.564	2.133	0.68	2.598	0.736	8.591	5.409	7.197	9.172	6.02	8.564
E_H36779_c0_g1	GRAS	GRAS	0.94	1.193	0.939	0	0.078	0.058	1.851	0.155	1.891	0	0.215	0	0.498	0.526	0.501	0.075	0.055	0.089
E_H32128_c1_g12	NF-Y	NF-YA	0	0	0	3.852	0.798	2.893	0.469	0	0.485	2.828	0.79	2.685	0	0	0	2.004	1.632	1.455
E_H39951_c0_g5	NF-X1	NF-X1	2.784	2.425	2.811	2.302	1.745	2.268	1.416	2.181	1.319	1.737	1.048	1.715	1.519	1.676	1.564	1.445	2.48	2
E_H33474_c0_g1	TCP	TCP	1.187	0.732	1.165	0.172	0.148	0.131	1.147	0.67	1.125	0.424	0.316	0.468	0.647	0.551	0.702	0.158	0.24	0.099
E_H37453_c0_g1	SBP	SBP	0.36	1.694	0.583	1.292	2.819	1.89	1.408	1.03	1.91	3.495	3.56	4.551	3.088	3.463	3.769	3.971	1.447	2.02
E_H35502_c0_g4	FAR1	FAR1	1.802	1.113	1.486	0.094	0.325	0.262	0	0	0	0	0	0	0.647	0.147	0.361	0	0	0
E_H25891_c0_g1	bHLH	bHLH	1.35	1.407	1.26	0.759	0.042	0.4	0.591	0.292	0.824	0.774	0.904	0.845	0.249	0.171	0.341	2.162	3.503	2.713
E_H32672_c0_g8	GRAS	GRAS	18.571	10.909	15.518	12.839	1.427	6.868	15.309	8.431	15.512	9.676	8.987	9.797	5.752	9.447	7.017	15.547	11.606	13.634
E_H31335_c0_g1	HB	WOX	7.688	6.79	6.685	2.717	2.487	2.609	6.03	8.946	6.806	0.963	0.646	0.954	5.752	5.188	5.473	3.495	3.144	3.178
E_H23534_c0_g1	HB	WOX	0.078	0	0	0.423	0.41	0.276	0	0.326	0	0.04	0.33	0.117	0.149	0.196	0.221	1.035	1.245	1.277
E_H35350_c0_g3	HB	WOX	6.763	5.987	6.022	4.149	2.614	3.605	7.611	1.133	7.465	2.471	2.211	2.317	1.619	0.759	1.423	2.433	5.467	4.663
E_H34529_c0_g2	HSF	HSF	0.205	1.002	0.568	0.313	0.092	0.145	1.086	0.927	0.999	0.135	0.187	0.1	0.249	1.089	0.521	0.242	0.267	0.257
E_H35189_c2_g8	GRF	GRF	2.311	2.075	2.461	0	0	0	2.172	0.515	1.803	0	0	0	3.138	1.799	3.228	0.205	0	0.119
E_H37821_c0_g8	AP2/ERF	ERF	91.576	64.206	79.522	32.16	11.488	20.662	247.583	37.434	228.76	62.313	22.812	54.789	14.941	61.44	30.693	66.272	13.257	41.248
E_H41231_c0_g5	GRAS	GRAS	2.381	2.695	2.993	0	0.035	0	2.459	1.58	2.094	0	0	0	2.042	1.187	1.604	0	0	0
E_H35055_c0_g10	WRKY	WRKY	2.099	0.302	0.99	2.818	5.786	4.608	5.439	4.121	6.069	1.677	3.015	1.849	2.092	3.622	2.346	3.346	3.586	3.129
E_H34638_c0_g5	WRKY	WRKY	7.95	6.115	7.566	5.402	3.723	5	5.135	0	4.314	5.367	3.833	6.032	0.722	3.157	1.584	1.016	2.342	2.604
E_H41144_c1_g2	NF-Y	NF-YA	1.152	1.232	1.063	20.667	6.988	13.504	0.348	2.249	0.175	8.686	4.249	7.73	1.469	1.285	1.323	12.211	15.561	15.267
E_H33328_c0_g6	GeBP	GeBP	4.968	4.834	3.692	7.038	6.655	6.73	7.489	3.486	6.564	8.208	2.067	5.229	3.885	3.402	2.626	9.386	9.375	10.099
E_H39571_c0_g14	TCP	TCP	3.894	5.574	4.457	0	0.551	0.298	5.63	2.284	4.431	0	0	0	3.436	3.206	3.428	0.075	0	0.059
E_H32785_c0_g4	BBR-BPC	BBR-BPC	0.488	3.196	1.886	1.393	0.841	1.17	5.126	0.567	4.431	1.306	0.33	0.996	0.697	1.505	0.782	1.202	0.784	0.871
E_H33726_c0_g7	NAC	NAC	1.413	1.328	1.347	2.403	0.947	1.846	3.501	3.263	4.305	3.05	2.512	3.045	1.718	2.178	2.265	1.995	2.277	2.822
E_H35083_c0_g4	HB	WOX
E_H39264_c0_g5	B3_superfamily	B3	5.929	7.442	6.43	3.985	0.579	2.58	6.899	4.757	6.302	4.134	1.321	4.325	2.789	4.785	2.506	4.455	2.351	3.782
E_H38191_c0_g3	AP2/ERF	ERF	0.989	0.58	0.881	0	7.701	4.077	0.626	1.065	0.843	0.29	0	0.218	1.295	1.162	1.163	0	0	0
