# Supplementary material for: Comparative transcriptomics characterized the distinct biosynthetic abilities of terpenoid and paeoniflorin biosynthesis in herbaceous peony strains
Source: PeerJ. 2020 Apr 20;8:e8895. doi: 10.7717/peerj.8895 (PMC7179566; doi:10.7717/peerj.8895)
Supplement: Supplemental Information 4 [file peerj-08-8895-s004.zip › Supplemental Table 6.xls]

## Sheet: output_run (1)
##Databases: KEGG PATHWAY, Gene Ontology
##Statistical test method: hypergeometric test / Fisher's exact test
##FDR correction method: Benjamini and Hochberg
#Term	Database	ID	Input number	Background number	P-Value	Corrected P-Value	Input	Hyperlink
Metabolic pathways	KEGG PATHWAY	ath01100	673	2100	4.86135e-26	1.51277e-24	Q9FK51|Q9FNB0|Q9SJT7|Q9FJ95|A1L4Y2|Q93YN9|O80840|Q6DBA5|Q9LPW0|Q9LEU8|P04778|Q9LIK9|Q8VWJ1|Q9C9W5|Q9ZRA2|Q42538|Q8W471|P18616|Q9FIJ7|Q42533|P46283|Q3ED65|Q96533|Q93ZY3|P93306|Q9SYG7|Q42029|Q84P21|Q8VYJ1|Q84P24|Q9SAH9|Q500W7|Q9SGE0|Q8RY79|Q9FLC0|Q5XF03|Q9M8D3|Q9C8P0|Q94C12|Q9SCL7|Q9ZUA0|Q9LYU8|Q9SVS1|Q9S750|O65896|Q9LIR6|Q9M315|Q9LIR4|Q9S9N9|Q9LVI9|Q1EC69|Q9LPL5|Q43870|Q9ZU38|Q9M9M9|Q9ZU32|Q8LKS5|…	http://www.genome.jp/kegg-bin/show_pathway?ath01100/ath:AT5G35170%09red/ath:AT3G16785%09red/ath:AT1G10070%09red/ath:AT4G08900%09red/ath:AT4G28750%09red/ath:AT1G10670%09red/ath:AT3G09260%09red/ath:AT1G53000%09red/ath:AT1G31800%09red/ath:AT5G42870%09red/ath:AT2G26420%09red/ath:AT4G31050%09red/ath:AT4G00400%09red/ath:AT5G23670%09red/ath:AT3G10550%09red/ath:AT5G57220%09red/ath:AT1G18640%09red/ath:AT1…
Biosynthesis of secondary metabolites	KEGG PATHWAY	ath01110	364	1181	1.77727e-12	2.60263e-11	Q9FNB0|A1L4Y2|O80840|Q9LEU8|Q8VWJ1|Q9C9W5|Q42538|Q9LVD6|Q9FIJ7|Q42533|P54873|Q3ED65|Q96533|Q9LE33|Q9SYG7|Q84P21|Q8VYJ1|Q84P24|Q9SAH9|Q8RY79|Q9FLC0|Q9SAH5|Q9M8D3|Q9C8P0|Q43316|Q9SCL7|Q570B4|Q9LYU8|Q9SVS1|Q9SRZ6|Q56Y11|Q9M643|Q9LIR4|Q9S9N9|Q1EC69|Q9LPL5|Q9ZU38|Q9FI78|Q9SAA9|Q9LUX9|Q8LFC0|Q9LV03|Q9FIW4|Q9SJ05|Q8GWU0|Q8L9C4|Q9FH04|Q9FYA6|P93733|Q38932|Q9FVC8|O23653|Q9LHT0|Q9LDR4|Q9MAC8|P46643|Q9FZH5|…	http://www.genome.jp/kegg-bin/show_pathway?ath01110/ath:AT3G16785%09red/ath:AT1G10070%09red/ath:AT4G08900%09red/ath:AT1G10670%09red/ath:AT3G09260%09red/ath:AT1G31800%09red/ath:AT5G58770%09red/ath:AT4G00400%09red/ath:AT5G35170%09red/ath:AT1G74260%09red/ath:AT3G22740%09red/ath:AT1G20330%09red/ath:AT1G62430%09red/ath:AT4G37870%09red/ath:AT2G39770%09red/ath:AT4G27270%09red/ath:AT2G26250%09red/ath:AT4…
Endocytosis	KEGG PATHWAY	ath04144	73	149	3.21611e-09	3.67445e-08	O82197|Q9ZNT0|Q0WTY4|Q9FGK5|P36397|Q9LHG8|Q9M117|Q9C5Y0|Q1ECJ7|Q9LHA8|Q9LRZ5|Q5PNU3|Q9STT2|Q8L850|Q8RY89|O80925|Q9S9T7|O65719|P93733|Q9SZ15|Q9M9G7|Q42510|Q9FJN8|O82171|Q9SUI2|Q9LZX8|Q8LPL6|Q8LGI3|Q9FJD0|Q0WLB5|Q9FY89|Q9LQ55|O23140|P22953|Q8H100|Q8VY07|Q7X659|F4K2K3|Q9FIQ0|Q9FF81|Q941D5|Q9FLY5|Q9FFB3|F4JUL9|Q8VYB5|Q0WNJ6|Q9SKI2|Q9FL69|Q8LPK4|Q56YP2|Q9STW6|Q9LH50|Q5M759|B3LF48|Q9LPC5|O24466|P28186|…	http://www.genome.jp/kegg-bin/show_pathway?ath04144/ath:AT5G02500%09red/ath:AT1G13980%09red/ath:AT2G26420%09red/ath:AT3G16785%09red/ath:AT5G46630%09red/ath:AT4G26750%09red/ath:AT2G27600%09red/ath:AT3G09440%09red/ath:AT3G53610%09red/ath:AT5G11710%09red/ath:AT5G46750%09red/ath:AT5G22780%09red/ath:AT4G27040%09red/ath:AT1G48790%09red/ath:AT4G14147%09red/ath:AT1G77140%09red/ath:AT3G47810%09red/ath:AT4…
Carbon metabolism	KEGG PATHWAY	ath01200	106	284	1.48219e-07	1.38279e-06	Q0WQF7|Q8GVE8|Q9SCS3|Q96533|Q94JQ3|Q94A28|Q9LPW0|Q5M729|Q9LSV0|Q9T074|Q9FI13|Q9M3B6|Q42538|P10797|Q42533|P46283|O24457|O49506|Q8LAS8|Q9LKJ1|Q9C8P0|Q9LT69|Q9ZW34|Q9SHP0|P48491|Q8LB02|Q9LE33|Q8RWN9|Q9ZU38|P0DKI1|O49485|Q9SHJ8|B9DGD6|Q8LFC0|Q944I4|Q9M5K3|Q9SRZ6|Q8LEV7|Q9LJH5|F4I907|Q39218|Q42560|Q8GWU0|Q9C9W5|Q0WM29|Q9FJI5|Q9FWA3|Q9FH04|O65595|Q9C9C4|Q94C74|P25857|Q9SPK5|Q84WV0|P46643|Q9SZJ5|Q9LRR9|…	http://www.genome.jp/kegg-bin/show_pathway?ath01200/ath:AT5G15530%09red/ath:AT1G80380%09red/ath:AT3G06810%09red/ath:AT4G24620%09red/ath:AT4G35260%09red/ath:AT5G03290%09red/ath:AT3G25860%09red/ath:AT5G47720%09red/ath:AT1G53240%09red/ath:AT4G29130%09red/ath:AT4G26910%09red/ath:AT1G13700%09red/ath:AT3G50520%09red/ath:AT3G52200%09red/ath:AT1G18640%09red/ath:AT1G17650%09red/ath:AT1G11860%09red/ath:AT4…
Aminoacyl-tRNA biosynthesis	KEGG PATHWAY	ath00970	37	57	1.56221e-07	1.45172e-06	F4IFC5|O48593|P36428|Q9FEA2|F4HWL4|Q8L785|Q94K73|F4JLM5|Q9T034|O82462|F4IPY2|Q9ZPI1|O23627|Q8RXK8|Q9LJE2|F4JJT9|Q8RXE9|Q8RWT8|Q8W4F3|F4KE63|F4IYF8|B3LFA4|Q9SW96|Q9SGE9|Q9FYR6|Q9SR15|Q9M084|Q9M2T9|Q8S9J2|F4I116|Q9SVN5|O23247|Q9M1R2|Q9M876|O82413|Q9XEA0|P93736	http://www.genome.jp/kegg-bin/show_pathway?ath00970/ath:AT5G38830%09red/ath:AT2G04842%09red/ath:AT1G25350%09red/ath:AT4G33760%09red/ath:AT1G14610%09red/ath:AT4G17300%09red/ath:AT2G25840%09red/ath:AT4G04350%09red/ath:AT3G48110%09red/ath:AT3G62120%09red/ath:AT3G46100%09red/ath:AT1G50200%09red/ath:AT4G10320%09red/ath:AT5G56680%09red/ath:AT5G16715%09red/ath:AT5G49030%09red/ath:AT5G64050%09red/ath:AT5…
Fatty acid degradation	KEGG PATHWAY	ath00071	31	44	4.33348e-07	3.82413e-06	Q9CAP8|Q96533|Q0V7W6|A1L4Y2|P0CZ23|Q9SU63|Q8LKS5|Q9ZPI5|Q96329|Q9ZPI6|Q8W471|Q8S528|Q8LPS1|Q9SJD4|Q8S4Y1|Q9SK86|Q9SYG7|O65201|O65202|O22898|Q70E96|Q9XIA9|Q9T0A0|Q8VZ49|Q56WD9|Q9FH04|Q8RWZ3|Q9FIK7|Q70DU8|Q9LK39|Q8LEB2	http://www.genome.jp/kegg-bin/show_pathway?ath00071/ath:AT4G36250%09red/ath:AT1G06290%09red/ath:AT5G48230%09red/ath:AT2G47240%09red/ath:AT3G06810%09red/ath:AT4G16760%09red/ath:AT1G44170%09red/ath:AT4G14070%09red/ath:AT5G47720%09red/ath:AT3G05970%09red/ath:AT5G24760%09red/ath:AT3G51840%09red/ath:AT2G04350%09red/ath:AT3G23790%09red/ath:AT1G77590%09red/ath:AT5G65110%09red/ath:AT4G29010%09red/ath:AT1…
mRNA surveillance pathway	KEGG PATHWAY	ath03015	53	120	4.76534e-06	3.64136e-05	A9QM73|O04319|F4IUX6|Q9FJR0|Q9FGR0|Q56XM9|Q8L4J2|Q9FEE2|Q6NLV4|Q9FVW4|O04375|O04376|Q93VI4|Q9C952|Q9LVE2|Q9LMT2|Q9M9G6|A9LNK9|Q9FJN9|Q9SIU2|Q9LX90|Q9LHQ7|P48484|Q8VZQ4|Q5QIT3|Q9ZQA8|Q8RW96|Q8L773|P42731|Q9C652|Q94AF0|Q39247|Q07098|O64644|O82312|Q94EH8|P35614|Q8GUP1|Q8L719|Q9XFD1|Q8LF36|Q9ZT87|Q38950|Q9SLI8|Q9FXA2|Q0WPF2|Q9LKF9|Q05196|Q9SR06|Q9M9W3|Q8GXS3|Q9XGR4|Q8W034	http://www.genome.jp/kegg-bin/show_pathway?ath03015/ath:AT5G60940%09red/ath:AT3G25800%09red/ath:AT3G09880%09red/ath:AT1G30460%09red/ath:AT5G59950%09red/ath:AT5G23880%09red/ath:AT3G26618%09red/ath:AT4G34110%09red/ath:AT3G21650%09red/ath:AT5G65260%09red/ath:AT1G33980%09red/ath:AT3G04680%09red/ath:AT1G17760%09red/ath:AT5G28850%09red/ath:AT1G71800%09red/ath:AT1G61010%09red/ath:AT1G13460%09red/ath:AT2…
Peroxisome	KEGG PATHWAY	ath04146	44	91	5.09541e-06	3.8873e-05	Q93ZB9|Q9LRR9|Q9CAP8|Q94A82|Q8LKS5|Q9SRR0|Q8GUQ8|P0CZ23|O04200|Q9FHR8|Q8LDG7|Q8LPJ5|O81027|Q9LTV6|Q9ZVF6|Q9LF46|Q9SJD4|Q9LU64|Q9FNP1|Q9LK39|Q8LPS1|O49506|Q9SRZ6|Q96329|Q9LJH5|O65201|O65202|O22898|Q9ZS51|P46086|Q9T0A0|Q9XIA9|Q9FXT6|Q9FMA3|Q56WD9|Q8RY16|Q56YA5|Q9XF57|Q9M841|Q8W471|Q9FMX0|Q9LXN3|Q8S8S1|Q9SYU4	http://www.genome.jp/kegg-bin/show_pathway?ath04146/ath:AT2G45690%09red/ath:AT1G06290%09red/ath:AT1G03000%09red/ath:AT4G16760%09red/ath:AT4G14070%09red/ath:AT2G47240%09red/ath:AT2G26800%09red/ath:AT5G23310%09red/ath:AT4G33790%09red/ath:AT4G18360%09red/ath:AT3G05970%09red/ath:AT3G44540%09red/ath:AT2G26350%09red/ath:AT3G07560%09red/ath:AT3G51840%09red/ath:AT2G39970%09red/ath:AT3G12800%09red/ath:AT2…
Protein processing in endoplasmic reticulum	KEGG PATHWAY	ath04141	83	229	7.63711e-06	5.66199e-05	Q8GWH3|Q9M391|Q9C5S2|Q9M081|Q9FG93|Q8GUK7|Q8GYE0|Q8RWU7|Q9LW77|Q9LHA8|F4JKK0|Q9ZS88|P13853|Q9SFU0|Q9FN05|Q9SCN8|Q9LKR3|Q9SYB5|Q39221|Q9STW6|Q9LZK5|O65719|Q9LSP7|Q9SRS9|Q8VYC8|Q7Y175|Q940X7|Q9C7S7|O82264|Q38885|Q38798|Q84L33|Q9STX5|Q9C512|Q9FHW7|P29402|Q84L31|O64740|Q9LM25|P22953|Q66GQ3|Q9SYG1|Q9ZUA0|Q93Z16|P27323|Q9SFX3|Q9SXC9|Q9MAU6|Q39255|Q93Y37|Q9LNT9|Q0WUG6|Q8L611|O04153|Q9ZU93|P31170|F4JMJ1|…	http://www.genome.jp/kegg-bin/show_pathway?ath04141/ath:AT5G02500%09red/ath:AT5G28540%09red/ath:AT1G76400%09red/ath:AT3G62600%09red/ath:AT2G47970%09red/ath:AT1G08450%09red/ath:AT3G09440%09red/ath:AT5G35080%09red/ath:AT1G52260%09red/ath:AT4G27670%09red/ath:AT5G52640%09red/ath:AT3G52190%09red/ath:AT5G20570%09red/ath:AT2G01720%09red/ath:AT1G30000%09red/ath:AT1G79650%09red/ath:AT5G43710%09red/ath:AT2…
Ubiquitin mediated proteolysis	KEGG PATHWAY	ath04120	60	148	9.79664e-06	7.17308e-05	P93028|Q9SCQ2|Q42540|Q8RWB8|Q9LPL4|Q8GY23|F4JYG0|Q84JL3|Q9LW77|Q9SJT1|Q8LGU6|Q8H1U5|Q9SU29|Q8VZK0|Q9S7I8|Q8GY87|Q9FWT2|Q9ZVH4|Q9SRS9|Q9LUQ5|Q9C9L0|Q940X7|Q42551|Q8VY10|Q8L3Z8|Q9FHW7|Q8VZS9|B3DNN5|P43254|Q9FFF9|Q9LSP7|Q84K34|P42749|Q9LJD7|Q39255|Q9LNT9|Q9SZA4|Q8S3N1|O65418|O65041|Q9LF41|Q9M2P4|Q94F47|P92974|Q9FI61|Q8LGH4|Q9STS3|Q6WWW4|Q8H0T4|Q94AH6|Q9FMM0|Q8LPL5|Q9LYZ7|Q9ZVX1|Q8VY78|Q9FZ48|Q9LJZ5|…	http://www.genome.jp/kegg-bin/show_pathway?ath04120/ath:AT4G02570%09red/ath:AT5G05560%09red/ath:AT5G50870%09red/ath:AT2G20000%09red/ath:AT3G13550%09red/ath:AT1G70320%09red/ath:AT5G53360%09red/ath:AT3G48150%09red/ath:AT5G20570%09red/ath:AT4G11920%09red/ath:AT3G57870%09red/ath:AT5G41580%09red/ath:AT2G32950%09red/ath:AT5G42990%09red/ath:AT1G53025%09red/ath:AT1G64230%09red/ath:AT5G37930%09red/ath:AT2…
Glycerophospholipid metabolism	KEGG PATHWAY	ath00564	42	88	1.05355e-05	7.63136e-05	F4HXY7|Q9ZV56|O81020|Q9SD81|O81024|Q9C5Y0|Q9LMM0|Q9LRZ5|Q9M2W3|Q8LBA6|P93733|F4JJE0|Q8H965|Q1PDI2|Q9SS48|F4KAK5|Q9SAH5|O82567|Q8L7R3|Q9FMN2|O04928|Q944H0|O82568|Q9LZA6|F4JQ95|Q9FFN7|Q8L518|Q9ZV87|A4GNA8|Q93YW7|Q9C5E5|Q5XF03|Q8L7Y9|Q39017|Q8LG50|Q9ZVI9|F4IDU4|Q9LHN4|O80952|Q9SF47|Q8S8N6|Q8S8S2	http://www.genome.jp/kegg-bin/show_pathway?ath00564/ath:AT2G38670%09red/ath:AT2G26870%09red/ath:AT5G08030%09red/ath:AT2G06925%09red/ath:AT4G15130%09red/ath:AT2G26830%09red/ath:AT3G09560%09red/ath:AT1G80950%09red/ath:AT3G18850%09red/ath:AT1G80860%09red/ath:AT3G16785%09red/ath:AT5G57690%09red/ath:AT5G04040%09red/ath:AT5G42870%09red/ath:AT5G07920%09red/ath:AT2G42010%09red/ath:AT4G25970%09red/ath:AT5…
Biosynthesis of amino acids	KEGG PATHWAY	ath01230	95	278	1.24588e-05	8.86167e-05	Q9ZW85|Q9ZW84|Q9SCL7|Q94JQ3|Q94A28|Q9LEU8|Q9LMR3|Q9FI13|Q9M3B6|Q42538|P49572|Q9SCS3|Q8L7R2|Q9S726|Q9SYG7|Q9LT69|Q9ZW34|Q9FLH0|Q9SZ30|Q9SHP0|Q9LFG2|Q9M401|P48491|Q9LYU8|Q9LIR4|O80574|Q9ZU38|Q9SQT8|O49485|O82768|Q8LFC0|Q93ZN9|Q9SRZ6|P46637|Q9LV03|Q39218|Q42565|Q42560|Q9SJ05|Q9ZSS6|Q9LVY1|P55217|P53780|P32068|Q9S7B5|Q9FYA6|Q9C9C4|Q94C74|Q9LM59|Q9FVC8|O23653|Q84WV0|P46643|Q9SZJ5|Q94AA4|Q05758|Q02166|…	http://www.genome.jp/kegg-bin/show_pathway?ath01230/ath:AT5G65770%09red/ath:AT1G10070%09red/ath:AT4G08900%09red/ath:AT4G35260%09red/ath:AT5G03290%09red/ath:AT3G01120%09red/ath:AT3G50520%09red/ath:AT4G37670%09red/ath:AT3G06350%09red/ath:AT1G18640%09red/ath:AT5G16290%09red/ath:AT1G25220%09red/ath:AT3G23940%09red/ath:AT3G04790%09red/ath:AT3G53580%09red/ath:AT5G13280%09red/ath:AT2G31810%09red/ath:AT5…
RNA transport	KEGG PATHWAY	ath03013	70	186	1.4193e-05	9.93091e-05	Q8GWR1|Q8L773|O04319|Q9C811|Q93VM9|Q9SMV6|F4IUX6|Q9FJR0|P42731|Q05196|P55852|Q9LVA7|Q9FFK6|Q9FVW4|Q9C8F1|O04202|Q8RWH9|F4IGA5|Q93VR9|Q9LD55|Q9FWS3|P41916|Q8RY25|Q9FJD4|Q42551|Q9SIU2|Q38884|P41568|Q5S2C3|Q8L7F7|F4KBW6|F4IAT2|Q93ZT6|O22224|Q9ZQA8|Q9M651|Q9C5Z2|Q9C5Z3|O64740|O04326|Q38942|Q680B9|Q8L4M1|Q0WP44|A4GSN8|O64644|O82233|Q8RXH2|Q6AWV1|Q94EH8|Q66GI4|P56820|Q94JV4|Q8L719|Q9XFD1|Q9FKT5|F4HXV6|…	http://www.genome.jp/kegg-bin/show_pathway?ath03013/ath:AT2G05120%09red/ath:AT1G24706%09red/ath:AT1G33410%09red/ath:AT3G56900%09red/ath:AT1G72560%09red/ath:AT5G59950%09red/ath:AT4G20980%09red/ath:AT1G75340%09red/ath:AT2G32230%09red/ath:AT5G09860%09red/ath:AT5G40480%09red/ath:AT3G57870%09red/ath:AT1G10390%09red/ath:AT3G56150%09red/ath:AT4G34110%09red/ath:AT1G80670%09red/ath:AT2G16650%09red/ath:AT5…
Spliceosome	KEGG PATHWAY	ath03040	72	197	2.36144e-05	0.000158885	Q9LZQ9|Q9SQV1|Q93VM9|P93008|Q0WMV8|Q9LFE0|Q9ZT71|Q42384|Q93Y16|F4IE66|Q9SI54|Q9LKA4|O22315|O80653|Q39244|Q9LM92|Q8W4R3|Q8RWN5|Q8H0U8|P92965|O65719|Q9SIH1|P92948|Q9SIU2|Q9LES2|Q9FE62|Q8VYA5|Q9LHP2|O22703|B6EUA9|Q9FMY5|P92964|A2RVS6|Q9SYP1|F4IAT2|Q8VY00|P22953|F4JHI7|Q9ZVJ4|O22907|Q8L773|F4KGU4|Q9SHY8|F4IJV4|P0CE10|Q9FNR1|O80678|Q9FYB7|Q9LT25|Q1PDV2|Q8L716|Q94EH8|Q9C7X7|Q9STW6|Q9LHA8|Q8LB54|Q9XFD1|…	http://www.genome.jp/kegg-bin/show_pathway?ath03040/ath:AT5G02500%09red/ath:AT2G41060%09red/ath:AT3G50670%09red/ath:AT2G47580%09red/ath:AT5G04280%09red/ath:AT4G03430%09red/ath:AT5G59950%09red/ath:AT1G30480%09red/ath:AT5G18810%09red/ath:AT3G09440%09red/ath:AT5G16780%09red/ath:AT1G77180%09red/ath:AT2G37340%09red/ath:AT2G38730%09red/ath:AT1G65660%09red/ath:AT5G44200%09red/ath:AT3G13570%09red/ath:AT5…
Glycine, serine and threonine metabolism	KEGG PATHWAY	ath00260	38	79	2.37145e-05	0.000159332	Q940M2|Q2PGG3|Q9SZJ5|Q9SR86|Q9CA90|Q9SCS3|Q9LE33|Q94JQ3|O65396|O82179|Q9C9W5|O23254|O49485|O04130|Q56YA5|Q8L7R2|Q944I4|Q9M5K3|O81852|Q9S7E9|Q9LYU8|Q9SYG7|A8MS68|Q9LT69|Q9SZR0|Q9ZSS6|Q9SHP0|Q9S7B5|Q9S795|Q42529|O82796|Q8H1H9|Q8RXU4|Q94C74|Q9LM59|O23653|Q9SA18|Q84WV0	http://www.genome.jp/kegg-bin/show_pathway?ath00260/ath:AT5G14060%09red/ath:AT3G19480%09red/ath:AT1G12550%09red/ath:AT2G13360%09red/ath:AT4G29890%09red/ath:AT3G54640%09red/ath:AT5G26780%09red/ath:AT2G17265%09red/ath:AT3G50520%09red/ath:AT4G19710%09red/ath:AT5G13280%09red/ath:AT1G62810%09red/ath:AT3G10050%09red/ath:AT3G16950%09red/ath:AT4G11640%09red/ath:AT1G18640%09red/ath:AT1G11860%09red/ath:AT2…
RNA degradation	KEGG PATHWAY	ath03018	47	112	4.37411e-05	0.000279967	Q9SZQ5|O04319|Q9FQ03|Q94AA4|P42731|Q9M209|Q8GZQ3|Q9SI54|Q05196|A9LLI7|Q9S7G6|Q9FIK0|F4INY4|Q9LXM2|Q9FMS6|Q67XL4|Q8RXK6|Q9LTT9|A2RVK7|Q9SHL7|F4ILR7|Q9SJF3|Q3EDJ0|Q9ZQA8|Q9ZVW2|Q9SP08|Q9LX74|Q9LZ98|Q9LTT8|Q93ZM7|Q9LG26|Q9ZW34|F4IM84|F4JAA5|Q8VYN6|Q8GW31|P29197|Q9FXA2|Q9C9C4|Q9SKZ2|Q9XIF2|Q8LFL8|Q9C5J7|Q8W4C3|Q8W0Z9|F4HYJ7|Q9ZVT7	http://www.genome.jp/kegg-bin/show_pathway?ath03018/ath:AT3G25430%09red/ath:AT3G13300%09red/ath:AT3G46960%09red/ath:AT5G35910%09red/ath:AT2G30800%09red/ath:AT3G46210%09red/ath:AT4G34110%09red/ath:AT2G22480%09red/ath:AT1G75660%09red/ath:AT2G06990%09red/ath:AT1G48650%09red/ath:AT1G03905%09red/ath:AT5G22250%09red/ath:AT4G00660%09red/ath:AT1G71770%09red/ath:AT3G25440%09red/ath:AT4G29830%09red/ath:AT3…
Proteasome	KEGG PATHWAY	ath03050	31	60	4.64393e-05	0.000294053	Q6XJG8|Q8LD27|O23708|Q9LNU4|Q42134|Q9SGW3|Q9MAK9|P34066|O24412|Q9SZD4|Q9C5U3|Q8GYA6|Q9FIB6|Q9SEI3|Q9XI05|Q9LT08|Q9SEI4|O23714|Q93Y35|P55034|O81148|Q9SL67|F4JC97|Q9SIV2|Q9LP45|O23710|O23712|Q9M330|Q9LIP2|Q7DLR9|O48844	http://www.genome.jp/kegg-bin/show_pathway?ath03050/ath:AT5G42790%09red/ath:AT3G22630%09red/ath:AT2G20140%09red/ath:AT4G28470%09red/ath:AT1G16470%09red/ath:AT4G29040%09red/ath:AT3G14290%09red/ath:AT1G47250%09red/ath:AT3G26340%09red/ath:AT5G58290%09red/ath:AT5G23540%09red/ath:AT4G19006%09red/ath:AT5G19990%09red/ath:AT2G32730%09red/ath:AT1G56450%09red/ath:AT1G29150%09red/ath:AT5G05780%09red/ath:AT5…
Glycerolipid metabolism	KEGG PATHWAY	ath00561	29	56	7.79611e-05	0.000476362	Q9LMM0|Q8VXZ7|Q9ASU1|Q39017|Q9SU63|O81770|Q1PDI2|Q8S528|Q9FMN2|Q9SLD2|Q9LZA6|F4JQ95|Q9FNA9|Q944I4|Q70E96|Q8S4F6|Q9FFN7|Q9C5E5|Q5XF03|Q9M8L4|Q9FYC7|Q8LG50|F4IDU4|Q9LHN4|Q70DU8|Q9SF47|Q9FT97|Q9SYG7|O82730	http://www.genome.jp/kegg-bin/show_pathway?ath00561/ath:AT4G36250%09red/ath:AT3G18850%09red/ath:AT5G57690%09red/ath:AT5G04040%09red/ath:AT5G42870%09red/ath:AT5G07920%09red/ath:AT5G20410%09red/ath:AT1G80460%09red/ath:AT4G00400%09red/ath:AT3G09560%09red/ath:AT3G57650%09red/ath:AT1G12640%09red/ath:AT5G63770%09red/ath:AT5G01220%09red/ath:AT5G13640%09red/ath:AT3G44830%09red/ath:AT4G31780%09red/ath:AT5…
Inositol phosphate metabolism	KEGG PATHWAY	ath00562	35	75	7.82523e-05	0.000476362	Q9LT75|O81020|Q93YN9|Q9LY23|Q9XID0|Q93Z01|Q8H1S0|Q39033|Q8RY89|Q9LUM0|Q8LBA6|Q944C1|Q6NPM8|Q8H965|Q9SUI2|Q8L850|Q9SBA5|Q8GV43|Q9SXA1|Q8L799|Q9SUG3|P42339|Q0WUR5|O48709|Q9FMJ0|Q56YP2|Q0WM29|Q8L7Y9|Q9SSJ8|Q42546|Q0WPX9|F4J3T8|P48491|Q9FLT2|Q94F00	http://www.genome.jp/kegg-bin/show_pathway?ath00562/ath:AT2G26870%09red/ath:AT5G09350%09red/ath:AT1G31190%09red/ath:AT5G58730%09red/ath:AT5G64070%09red/ath:AT2G14170%09red/ath:AT5G07370%09red/ath:AT5G42810%09red/ath:AT3G14270%09red/ath:AT1G60890%09red/ath:AT5G61760%09red/ath:AT5G63980%09red/ath:AT1G68000%09red/ath:AT3G08510%09red/ath:AT4G39120%09red/ath:AT3G10550%09red/ath:AT3G55440%09red/ath:AT4…
Valine, leucine and isoleucine degradation	KEGG PATHWAY	ath00280	29	57	9.89251e-05	0.000587096	Q940M2|O81027|Q9LPL5|Q9SU63|Q9SAV3|Q0WM29|Q9SR86|Q9SHJ8|Q8S528|P54873|A8MS68|Q9M5K3|Q9FLH0|Q9LKJ1|Q9M439|Q9SYG7|Q9LDD8|Q8S4Y1|Q70E96|Q8RXN4|F4JML5|Q56WD9|Q8RWZ3|Q9FYA6|Q9M7Z1|Q9FIK7|Q70DU8|Q9M401|Q8H151	http://www.genome.jp/kegg-bin/show_pathway?ath00280/ath:AT3G06850%09red/ath:AT5G65770%09red/ath:AT4G36250%09red/ath:AT1G10070%09red/ath:AT3G49680%09red/ath:AT3G06810%09red/ath:AT4G16800%09red/ath:AT4G34030%09red/ath:AT4G11820%09red/ath:AT5G47720%09red/ath:AT2G26800%09red/ath:AT1G21400%09red/ath:AT5G48230%09red/ath:AT1G55510%09red/ath:AT5G65940%09red/ath:AT3G08860%09red/ath:AT2G33150%09red/ath:AT1…
Plant-pathogen interaction	KEGG PATHWAY	ath04626	66	186	0.000101716	0.000602905	Q9LQN4|Q9FJV0|Q94AZ4|Q9SVG9|Q9ZNS4|Q9ZV15|Q38869|Q39016|O65717|Q42484|O82226|Q9LX27|Q9SI37|Q570B4|Q8W4L0|Q9SCU7|Q8L3R2|Q52K82|Q9ZSA2|Q42479|Q8L7Z0|Q39214|Q38868|A8R7E6|Q42438|Q9STX5|Q9SUR9|Q9SUT5|C0LGT6|Q66GP9|Q9SS31|Q9M9V8|Q9LI84|Q9SRE6|Q9LPK5|Q9SJA4|P27323|Q9FL28|O65718|Q9FIJ0|Q9FE20|Q9SE33|P43296|Q8W4I7|Q9SIF2|Q9SU71|Q06850|Q39024|Q39023|Q39008|Q8GYN5|Q9M8L4|Q38873|Q9S7U9|Q9LIK5|Q9ZQH1|Q94F62|…	http://www.genome.jp/kegg-bin/show_pathway?ath04626/ath:AT5G47910%09red/ath:AT3G20410%09red/ath:AT5G19450%09red/ath:AT4G01370%09red/ath:AT3G28910%09red/ath:AT5G15410%09red/ath:AT5G56580%09red/ath:AT5G52640%09red/ath:AT3G21630%09red/ath:AT1G76650%09red/ath:AT5G53130%09red/ath:AT2G13790%09red/ath:AT3G59440%09red/ath:AT4G30360%09red/ath:AT1G18890%09red/ath:AT4G04720%09red/ath:AT1G80460%09red/ath:AT3…
Fatty acid metabolism	KEGG PATHWAY	ath01212	32	69	0.000169454	0.000953372	Q9CAP8|P0CZ23|Q8LKS5|P52410|Q9ZPI5|Q9ZPI6|Q8W471|Q42533|Q9LLC1|Q8L3X9|Q8LPS1|Q8VZB2|Q9SJD4|Q8S4Y1|Q96329|O65201|O65202|O22898|Q9XIA9|F4I1L3|Q9LD43|Q9T0A0|Q8L9C4|Q8LCU7|Q56WD9|Q8RWZ3|Q9FIK7|Q9M2U2|Q9LK39|Q38970|Q9C9P4|Q9SLA8	http://www.genome.jp/kegg-bin/show_pathway?ath01212/ath:AT1G49430%09red/ath:AT5G16390%09red/ath:AT5G15530%09red/ath:AT3G55360%09red/ath:AT2G47240%09red/ath:AT3G06810%09red/ath:AT5G46290%09red/ath:AT4G14070%09red/ath:AT5G47720%09red/ath:AT2G05990%09red/ath:AT3G05970%09red/ath:AT3G45770%09red/ath:AT5G48230%09red/ath:AT3G51840%09red/ath:AT1G06290%09red/ath:AT1G36180%09red/ath:AT2G04350%09red/ath:AT1…
Purine metabolism	KEGG PATHWAY	ath00230	58	162	0.000213664	0.00116566	F4KD38|Q9M682|O49434|O80452|Q8GUQ8|Q9S7G6|Q6DBA5|Q6NLH0|Q9ZVB9|Q9LIK9|F4I366|Q9M3B6|Q9STG9|Q94AP0|Q9SPM5|Q9SCY0|Q9FIJ7|P31166|Q9ZUU1|Q9FLW9|Q8LAH8|Q9SZ63|P39207|Q8VXY9|O48890|F4JXF9|Q9LZG0|Q9M1J2|Q9SI61|Q9LFP0|P52420|Q9SR52|Q8GXV5|Q43870|O48520|Q8GZQ3|Q43295|Q39211|Q9FJI1|O81098|P18616|Q8VYL1|Q9M8D3|Q9SF85|Q8L7W7|O65595|Q9SVY0|Q9SRW7|P93740|Q38859|Q9SA34|Q9LVM5|Q9M1A8|Q9FHA3|Q9SJ20|O80612|Q84ND9|…	http://www.genome.jp/kegg-bin/show_pathway?ath00230/ath:AT1G09830%09red/ath:AT5G51820%09red/ath:AT4G26390%09red/ath:AT4G04955%09red/ath:AT5G67100%09red/ath:AT4G34740%09red/ath:AT5G03300%09red/ath:AT4G35800%09red/ath:AT2G42120%09red/ath:AT5G47840%09red/ath:AT1G29940%09red/ath:AT2G14750%09red/ath:AT1G50840%09red/ath:AT3G16980%09red/ath:AT3G49160%09red/ath:AT1G19920%09red/ath:AT2G16570%09red/ath:AT3…
Pyruvate metabolism	KEGG PATHWAY	ath00620	38	92	0.000287292	0.0015032	Q8W593|Q0WQF7|Q9T074|O82191|Q8RWN9|Q9SU63|Q9FI53|Q5M729|Q9ZP06|Q94AX4|Q8GVE8|Q9LLC1|Q9M3B6|Q42533|Q9FLW9|Q8S528|B9DGD6|P93033|A8MS68|Q9M5K3|Q9SN86|Q9M8R4|Q9SYG7|Q8S4Y1|O24496|Q70E96|F4I1L3|Q9LD43|O24457|Q9C6Z3|Q9C8P0|Q8LDW8|O65595|O64688|Q9FIK7|Q70DU8|Q38970|Q9SQI8	http://www.genome.jp/kegg-bin/show_pathway?ath00620/ath:AT1G06130%09red/ath:AT4G36250%09red/ath:AT5G16390%09red/ath:AT2G34590%09red/ath:AT2G19900%09red/ath:AT3G47520%09red/ath:AT3G25860%09red/ath:AT5G47720%09red/ath:AT1G53240%09red/ath:AT1G30120%09red/ath:AT3G49160%09red/ath:AT3G10850%09red/ath:AT5G50950%09red/ath:AT4G26390%09red/ath:AT3G52200%09red/ath:AT5G48230%09red/ath:AT2G47510%09red/ath:AT5…
Arginine and proline metabolism	KEGG PATHWAY	ath00330	27	57	0.000408319	0.00205027	P46643|Q8H191|Q66GP9|Q8VZC3|Q8L970|Q9SU63|Q8LAN3|F4J0A8|Q9ZUB3|Q8S528|F4JZ24|Q9FNK4|Q9LYT1|P46637|Q9SYG7|Q9FNA2|Q70E96|Q8VZJ7|Q8GWW7|Q94BN2|Q9SU79|P46248|Q9SKX5|P93732|Q70DU8|Q6NKX1|Q9LN20	http://www.genome.jp/kegg-bin/show_pathway?ath00330/ath:AT1G65840%09red/ath:AT4G36250%09red/ath:AT1G23800%09red/ath:AT4G08900%09red/ath:AT5G38710%09red/ath:AT3G28490%09red/ath:AT4G33910%09red/ath:AT5G62530%09red/ath:AT2G14260%09red/ath:AT1G20270%09red/ath:AT5G13700%09red/ath:AT3G47450%09red/ath:AT4G29720%09red/ath:AT5G18900%09red/ath:AT2G43020%09red/ath:AT5G46180%09red/ath:AT3G48000%09red/ath:AT1…
beta-Alanine metabolism	KEGG PATHWAY	ath00410	22	42	0.000485042	0.00239984	Q8H191|Q9LVI9|Q9SU63|Q0WM29|Q9SHJ8|Q9ZUB3|Q8S528|Q9LYT1|Q8H1H9|Q9LKJ1|Q9SYG7|Q8H183|Q9FNA2|Q70E96|Q8RXN4|Q94BN2|Q9SU79|Q42521|Q8RWZ3|Q9SKX5|Q9FMP3|Q70DU8	http://www.genome.jp/kegg-bin/show_pathway?ath00410/ath:AT4G31810%09red/ath:AT1G65840%09red/ath:AT5G64370%09red/ath:AT4G36250%09red/ath:AT5G17330%09red/ath:AT3G06810%09red/ath:AT1G62810%09red/ath:AT3G17810%09red/ath:AT5G13700%09red/ath:AT5G65940%09red/ath:AT5G12200%09red/ath:AT1G06550%09red/ath:AT4G29720%09red/ath:AT2G14170%09red/ath:AT2G43020%09red/ath:AT3G48000%09red/ath:AT1G44170%09red/ath:AT5…
Homologous recombination	KEGG PATHWAY	ath03440	27	60	0.000755031	0.00355353	Q9SD82|O49453|F4ISQ7|Q9FHJ6|F4JSG3|Q9LQQ2|Q9FT74|Q8GXF0|Q9XGM2|Q9SIW2|F4I8S3|Q0H8D7|Q682D3|Q9M297|C5H8J1|F4INA9|Q9ZQ19|Q6NLG7|O48520|Q9SKI4|F4K493|Q39199|Q8LFJ8|Q9ZUP2|Q9SL02|Q84ND9|F4I6M1	http://www.genome.jp/kegg-bin/show_pathway?ath03440/ath:AT5G64520%09red/ath:AT2G16390%09red/ath:AT5G45400%09red/ath:AT2G06510%09red/ath:AT1G05490%09red/ath:AT3G42670%09red/ath:AT2G42120%09red/ath:AT1G50840%09red/ath:AT2G24490%09red/ath:AT4G18590%09red/ath:AT2G22140%09red/ath:AT3G05740%09red/ath:AT2G31970%09red/ath:AT2G45280%09red/ath:AT4G28440%09red/ath:AT5G54260%09red/ath:AT1G07745%09red/ath:AT2…
Ubiquinone and other terpenoid-quinone biosynthesis	KEGG PATHWAY	ath00130	20	38	0.000822327	0.00382459	Q94FY7|Q8VWJ1|Q9S777|Q3ED65|Q9FN30|P93836|Q84P24|Q9LUX9|Q6NQE2|Q8VYJ1|Q0WUA3|Q8GYN9|Q9LVY1|Q9ZSK1|Q9M0X9|Q9LVC8|O23207|Q93YP7|O49354|Q1ACB3	http://www.genome.jp/kegg-bin/show_pathway?ath00130/ath:AT2G30920%09red/ath:AT1G65060%09red/ath:AT2G18950%09red/ath:AT5G36160%09red/ath:AT1G60550%09red/ath:AT1G30520%09red/ath:AT5G57300%09red/ath:AT1G06570%09red/ath:AT4G36750%09red/ath:AT3G11945%09red/ath:AT4G19010%09red/ath:AT4G32770%09red/ath:AT1G60600%09red/ath:AT5G58800%09red/ath:AT1G64970%09red/ath:AT4G05160%09red/ath:AT5G53970%09red/ath:AT1…
Propanoate metabolism	KEGG PATHWAY	ath00640	19	35	0.000830955	0.00386092	Q9LKJ1|Q9LLC1|Q8RWZ3|Q9LPL5|Q9M7Z1|Q9FIK7|Q8S4Y1|Q9SHJ8|Q42533|B9DGD6|F4I1L3|Q9LD43|Q8RXN4|A8MS68|Q9M5K3|Q9SAV3|Q0WM29|O82662|Q38970	http://www.genome.jp/kegg-bin/show_pathway?ath00640/ath:AT3G06850%09red/ath:AT1G36160%09red/ath:AT2G20420%09red/ath:AT4G31810%09red/ath:AT5G16390%09red/ath:AT5G48230%09red/ath:AT5G15530%09red/ath:AT1G06550%09red/ath:AT3G06810%09red/ath:AT5G36880%09red/ath:AT1G55510%09red/ath:AT2G38040%09red/ath:AT1G36180%09red/ath:AT5G47720%09red/ath:AT2G14170%09red/ath:AT3G16950%09red/ath:AT1G21400%09red/ath:AT1…
Phosphatidylinositol signaling system	KEGG PATHWAY	ath04070	33	82	0.000988713	0.00447523	Q9LT75|Q93YN9|Q9LY23|Q9XID0|Q39017|Q39033|Q8RY89|Q8LBA6|Q9LUM0|Q944C1|Q6NPM8|Q1PDI2|Q9SUI2|Q8L850|O04928|Q9SBA5|Q8GV43|Q9SXA1|F4JQ95|Q9SUG3|P42339|Q0WUR5|O48709|Q9FMJ0|Q56YP2|Q9C5E5|Q9FFN7|Q9SSJ8|Q42546|Q0WPX9|F4J3T8|Q9FLT2|Q94F00	http://www.genome.jp/kegg-bin/show_pathway?ath04070/ath:AT1G31190%09red/ath:AT5G09350%09red/ath:AT5G64070%09red/ath:AT5G07370%09red/ath:AT5G57690%09red/ath:AT5G07920%09red/ath:AT3G14270%09red/ath:AT1G60890%09red/ath:AT5G61760%09red/ath:AT5G63980%09red/ath:AT4G30340%09red/ath:AT1G68000%09red/ath:AT3G08510%09red/ath:AT4G39120%09red/ath:AT3G10550%09red/ath:AT5G42810%09red/ath:AT5G63770%09red/ath:AT4…
Amino sugar and nucleotide sugar metabolism	KEGG PATHWAY	ath00520	54	160	0.00105631	0.00472691	Q9SKT6|Q9FK51|Q8GWT1|Q9ZV36|Q9FZH5|Q8VZC0|P55229|Q9C524|Q9LZI2|Q9LPS1|O80840|P34795|Q9LNJ9|Q0WQD2|Q93ZX7|O22287|Q9LF33|P55230|A7WM73|Q9M2U5|Q9FLH8|Q9C5I1|Q9M0B6|Q9ZVI7|Q9FFD2|Q9SN95|Q9ZNT1|Q93ZC9|O64765|Q0WV13|P57750|Q9LSG3|Q9LIS3|Q9SNY3|Q9SYM5|Q9SGE0|O81312|Q940S3|Q42525|Q8H103|Q949Q1|Q9LPC1|Q9SYK0|Q9FWA4|Q8L4B0|Q9SRW9|O23461|Q9LMU0|Q9SG80|Q9SCY0|Q9M9Y5|Q8L7S6|Q9LE59|Q9SA77	http://www.genome.jp/kegg-bin/show_pathway?ath00520/ath:AT1G06780%09red/ath:AT4G24620%09red/ath:AT3G55260%09red/ath:AT3G61130%09red/ath:AT2G38650%09red/ath:AT5G15470%09red/ath:AT3G25140%09red/ath:AT1G01220%09red/ath:AT1G05590%09red/ath:AT1G02730%09red/ath:AT3G01040%09red/ath:AT4G29130%09red/ath:AT3G23820%09red/ath:AT2G28760%09red/ath:AT1G50460%09red/ath:AT5G17770%09red/ath:AT1G66430%09red/ath:AT4…
Nucleotide excision repair	KEGG PATHWAY	ath03420	29	70	0.00136839	0.00586809	Q9SD82|Q9LKI5|O49453|Q9MA98|Q42572|Q8LF41|F4JSG3|Q38861|Q940X7|Q8W4M7|Q3ECP0|Q9FHJ6|Q9ATY5|Q9ZVN9|Q680U9|Q84L31|Q84L33|Q9ZQ19|Q6NLG7|Q8W489|O48520|Q9SKI4|Q9ZV43|Q9CAM7|Q8LFJ8|Q8LGH4|Q84ND9|Q8VXX4|F4I6M1	http://www.genome.jp/kegg-bin/show_pathway?ath03420/ath:AT1G63160%09red/ath:AT5G45400%09red/ath:AT1G05055%09red/ath:AT3G05210%09red/ath:AT2G06510%09red/ath:AT5G20570%09red/ath:AT5G41370%09red/ath:AT1G79650%09red/ath:AT1G50840%09red/ath:AT4G17020%09red/ath:AT2G24490%09red/ath:AT4G18590%09red/ath:AT1G55750%09red/ath:AT5G16630%09red/ath:AT5G46210%09red/ath:AT1G03190%09red/ath:AT3G02540%09red/ath:AT5…
Pyrimidine metabolism	KEGG PATHWAY	ath00240	42	119	0.00182697	0.00755381	Q9LVI9|F4KD38|Q39242|Q6DBA5|Q8GZQ3|Q9S7G6|Q6NLH0|Q9ZVB9|F4I366|P18616|Q9STG6|O65583|Q8LAH8|O04904|O04905|Q9FKS0|F4JXF9|O65896|Q9M1J2|Q9SPM5|F4KBF5|Q8H183|Q05763|O48890|O22229|O48520|Q42586|Q39211|O81098|Q42601|P39207|O80612|Q9FMP3|Q9SJ20|Q9SJM7|Q38859|Q9SVY0|Q9M1A8|Q9FHA3|Q9S750|Q84ND9|F4I6M1	http://www.genome.jp/kegg-bin/show_pathway?ath00240/ath:AT5G64370%09red/ath:AT4G34570%09red/ath:AT1G29900%09red/ath:AT3G54470%09red/ath:AT2G42120%09red/ath:AT1G29940%09red/ath:AT2G21790%09red/ath:AT1G50840%09red/ath:AT4G26510%09red/ath:AT3G46940%09red/ath:AT2G17420%09red/ath:AT5G26667%09red/ath:AT4G15950%09red/ath:AT3G57080%09red/ath:AT3G16980%09red/ath:AT2G19570%09red/ath:AT5G67100%09red/ath:AT2…
N-Glycan biosynthesis	KEGG PATHWAY	ath00510	23	52	0.002136	0.00866492	O82244|Q9FN05|Q9SYB5|Q8L7M0|Q9XGM8|Q9C512|Q6NLA5|Q93Z16|Q9SFX3|Q93Y37|Q944K2|A8MR93|O80505|F4HTM3|Q93ZY3|Q9FF17|Q9ZUA0|Q9LFR0|Q9FX21|Q9FZ49|F4J4C8|Q8H116|Q9XEE9	http://www.genome.jp/kegg-bin/show_pathway?ath00510/ath:AT1G16570%09red/ath:AT2G40190%09red/ath:AT1G76400%09red/ath:AT1G30000%09red/ath:AT1G61790%09red/ath:AT3G21160%09red/ath:AT1G67490%09red/ath:AT1G34130%09red/ath:AT4G21150%09red/ath:AT3G45040%09red/ath:AT1G16900%09red/ath:AT1G51590%09red/ath:AT5G19690%09red/ath:AT4G38240%09red/ath:AT2G44660%09red/ath:AT5G66680%09red/ath:AT5G38460%09red/ath:AT2…
Histidine metabolism	KEGG PATHWAY	ath00340	13	21	0.00229721	0.00918495	Q6NPM8|Q9SYG7|Q9C5U8|Q8GSJ1|O82768|O82782|Q70E96|Q9MA74|Q70DU8|Q9SU63|P0DI07|Q9SZ30|Q8S528	http://www.genome.jp/kegg-bin/show_pathway?ath00340/ath:AT5G63890%09red/ath:AT1G09795%09red/ath:AT4G36250%09red/ath:AT1G54100%09red/ath:AT4G26900%09red/ath:AT1G23800%09red/ath:AT4G39120%09red/ath:AT1G31860%09red/ath:AT1G43710%09red/ath:AT2G36230%09red/ath:AT5G10330%09red/ath:AT3G48000%09red/ath:AT1G44170%09red
Glyoxylate and dicarboxylate metabolism	KEGG PATHWAY	ath00630	32	84	0.00235565	0.00936321	Q9SZJ5|Q9LRR9|Q9CA90|Q9LE33|Q94JQ3|Q94A28|O65396|Q9LSV0|O82179|Q9C9W5|O23254|P10797|Q9ZP06|P0DKC4|Q944I4|Q9M5K3|Q9SN86|O49506|Q9S7E9|Q9LJH5|F4I907|Q8S4Y1|A8MS68|O03042|Q8GWU0|F4JP46|Q9FIK7|Q94C74|Q9LM59|Q56YA5|Q42560|Q84WV0	http://www.genome.jp/kegg-bin/show_pathway?ath00630/ath:AT3G14130%09red/ath:AT1G12550%09red/ath:ArthCp030%09red/ath:AT3G47520%09red/ath:AT5G26780%09red/ath:AT5G47720%09red/ath:AT1G53240%09red/ath:AT5G47760%09red/ath:AT1G17650%09red/ath:AT3G16950%09red/ath:AT5G48230%09red/ath:AT4G26970%09red/ath:AT1G11860%09red/ath:AT4G35830%09red/ath:AT1G36370%09red/ath:AT4G13930%09red/ath:AT1G70580%09red/ath:AT4…
Selenocompound metabolism	KEGG PATHWAY	ath00450	12	19	0.00297502	0.0114034	Q9SGU9|Q9M2T9|Q9SVN5|P53780|Q93WX6|Q39242|Q43870|O22229|O50008|Q9LTB2|Q9LIK9|P55217	http://www.genome.jp/kegg-bin/show_pathway?ath00450/ath:AT5G17920%09red/ath:AT3G55400%09red/ath:AT2G41680%09red/ath:AT3G22890%09red/ath:AT4G13780%09red/ath:AT1G64660%09red/ath:AT3G57050%09red/ath:AT3G01120%09red/ath:AT5G49810%09red/ath:AT2G17420%09red/ath:AT1G08490%09red/ath:AT1G19920%09red
Glycolysis / Gluconeogenesis	KEGG PATHWAY	ath00010	42	123	0.00299056	0.0114537	Q0WQF7|Q9T074|Q94AA4|Q9FFT4|Q96533|Q0V7W6|A1L4Y2|Q8RWN9|Q9LPS1|Q9SU63|P34795|Q5M729|Q9M3B6|Q9SCY0|Q9FLW9|Q8S528|B9DGD6|Q9SCS3|Q8VYN6|A8MS68|Q9M5K3|O24457|Q8H103|Q9SK86|Q9SYG7|Q70E96|Q9ZW34|Q9SAJ6|Q8VZ49|Q9C6Z3|Q42525|Q9C8P0|Q9FH04|O65595|O64688|Q9C9C4|Q9FIK0|Q70DU8|P48491|Q9C5J7|Q8LEB2|Q9SQI8	http://www.genome.jp/kegg-bin/show_pathway?ath00010/ath:AT4G26390%09red/ath:AT1G79530%09red/ath:AT2G34590%09red/ath:AT4G24620%09red/ath:AT4G26270%09red/ath:AT3G25860%09red/ath:AT3G50520%09red/ath:AT5G54960%09red/ath:AT1G30120%09red/ath:AT2G22480%09red/ath:AT3G49160%09red/ath:AT1G50460%09red/ath:AT4G29130%09red/ath:AT4G36250%09red/ath:AT3G52200%09red/ath:AT5G51820%09red/ath:AT5G24760%09red/ath:AT5…
Pantothenate and CoA biosynthesis	KEGG PATHWAY	ath00770	16	31	0.00306618	0.0116771	Q9M439|Q9LVI9|Q9FYA6|Q8H183|Q9FMP3|Q05758|Q9ZQH0|Q9M401|Q93YZ7|Q8L5Y9|Q9FFF4|Q9ZPV8|Q9FLH0|O82357|Q9M315|Q9LIR4	http://www.genome.jp/kegg-bin/show_pathway?ath00770/ath:AT5G65770%09red/ath:AT2G27490%09red/ath:AT5G12200%09red/ath:AT5G64370%09red/ath:AT3G17810%09red/ath:AT1G10070%09red/ath:AT3G49680%09red/ath:AT2G31810%09red/ath:AT3G61530%09red/ath:AT5G65780%09red/ath:AT4G32180%09red/ath:AT2G18250%09red/ath:AT5G16290%09red/ath:AT3G58610%09red/ath:AT3G23940%09red/ath:AT2G46110%09red
Regulation of autophagy	KEGG PATHWAY	ath04140	15	28	0.00312843	0.0118285	F4J8V5|Q8S929|Q9SCK0|Q9LRP7|P42339|Q8VZ52|Q94CD5|F4IRW0|Q38997|Q6NNP0|Q8VYK7|Q0WWQ1|Q9M367|Q94C95|Q9FFI2	http://www.genome.jp/kegg-bin/show_pathway?ath04140/ath:AT3G61710%09red/ath:AT3G01090%09red/ath:AT5G17290%09red/ath:AT3G61960%09red/ath:AT5G50230%09red/ath:AT3G18770%09red/ath:AT4G16520%09red/ath:AT5G61500%09red/ath:AT3G49590%09red/ath:AT3G15580%09red/ath:AT2G37840%09red/ath:AT3G07525%09red/ath:AT5G45900%09red/ath:AT1G60490%09red/ath:AT2G44140%09red
Citrate cycle (TCA cycle)	KEGG PATHWAY	ath00020	27	68	0.0031516	0.0118876	Q0WQF7|Q9T074|Q8LB02|Q945K7|Q94A28|Q9FI53|Q5M729|Q9ZP06|Q8LPJ5|Q9SGY2|P0DKI1|P93033|Q8LFC0|A8MS68|Q9M5K3|Q9SN86|O82663|Q8H107|Q9SRZ6|Q42560|O24457|Q9C6Z3|Q9C8P0|O82662|O64688|Q8RWN9|Q9SQI8	http://www.genome.jp/kegg-bin/show_pathway?ath00020/ath:AT5G40650%09red/ath:AT2G34590%09red/ath:AT4G32210%09red/ath:AT4G35260%09red/ath:AT5G03290%09red/ath:AT1G10670%09red/ath:AT3G25860%09red/ath:AT1G53240%09red/ath:AT1G30120%09red/ath:AT4G26910%09red/ath:AT2G20420%09red/ath:AT3G16950%09red/ath:AT2G47510%09red/ath:AT4G26970%09red/ath:AT4G35830%09red/ath:AT4G37870%09red/ath:AT5G66760%09red/ath:AT1…
One carbon pool by folate	KEGG PATHWAY	ath00670	12	20	0.00404239	0.0147194	Q9SZJ5|O23254|Q05763|Q84WV0|Q94C74|Q8L539|F4JP46|Q94JQ3|Q9LM59|Q9SRE0|Q9SPK5|O65396	http://www.genome.jp/kegg-bin/show_pathway?ath00670/ath:AT1G76730%09red/ath:AT4G13930%09red/ath:AT4G17360%09red/ath:AT4G34570%09red/ath:AT4G32520%09red/ath:AT1G50480%09red/ath:AT5G13050%09red/ath:AT4G37930%09red/ath:AT1G22020%09red/ath:AT1G11860%09red/ath:AT5G26780%09red/ath:AT1G36370%09red
Mismatch repair	KEGG PATHWAY	ath03430	18	39	0.00439389	0.0159136	Q8LFJ8|Q941I6|Q9SD82|Q9SMV7|O65607|Q42572|Q9ZQ19|Q9FHJ6|Q6NLG7|O04716|O24617|O48520|Q9SKI4|Q9ZRV4|F4JSG3|O49453|Q9CAM7|Q8VXX4	http://www.genome.jp/kegg-bin/show_pathway?ath03430/ath:AT4G28440%09red/ath:AT3G24495%09red/ath:AT3G02920%09red/ath:AT1G63160%09red/ath:AT5G08020%09red/ath:AT3G18524%09red/ath:AT5G45400%09red/ath:AT4G19130%09red/ath:AT4G02460%09red/ath:AT2G06510%09red/ath:AT4G18590%09red/ath:AT2G42120%09red/ath:AT1G08130%09red/ath:AT4G09140%09red/ath:AT2G24490%09red/ath:AT4G25540%09red/ath:AT4G02070%09red/ath:AT5…
Porphyrin and chlorophyll metabolism	KEGG PATHWAY	ath00860	21	50	0.0052156	0.0184792	P55826|O48782|Q9FYC2|Q8LDU4|Q9FNB0|O64886|Q9FKT8|Q43316|Q9MBA1|Q9FEA2|Q9ZR07|Q9SJE1|Q9SR43|Q9M7I7|O82462|Q93Z96|Q93ZB6|Q38833|Q9SW18|Q9SFH9|O48721	http://www.genome.jp/kegg-bin/show_pathway?ath00860/ath:AT1G69740%09red/ath:AT4G03205%09red/ath:AT5G26710%09red/ath:AT5G43860%09red/ath:AT4G25080%09red/ath:AT5G08280%09red/ath:AT1G44446%09red/ath:AT3G09150%09red/ath:AT4G03240%09red/ath:AT2G44520%09red/ath:AT4G37000%09red/ath:AT2G26540%09red/ath:AT5G13630%09red/ath:AT1G08520%09red/ath:AT2G26670%09red/ath:AT3G44880%09red/ath:AT5G56090%09red/ath:AT3…
Ascorbate and aldarate metabolism	KEGG PATHWAY	ath00053	19	44	0.00609375	0.0211448	Q6NPM8|P82281|Q8L799|Q9SYG7|Q70DU8|Q9LF33|Q70E96|Q8S528|Q42564|Q8H1S0|Q8RWE8|Q9SU63|Q93ZC9|O81884|Q9SU56|Q9C5I1|Q9LK94|Q42593|Q8GY91	http://www.genome.jp/kegg-bin/show_pathway?ath00053/ath:AT3G27820%09red/ath:AT3G01640%09red/ath:AT1G77490%09red/ath:AT5G52560%09red/ath:AT4G35000%09red/ath:AT4G36250%09red/ath:AT4G33670%09red/ath:AT5G15490%09red/ath:AT1G54100%09red/ath:AT1G23800%09red/ath:AT4G26260%09red/ath:AT4G32320%09red/ath:AT4G39120%09red/ath:AT3G47930%09red/ath:AT4G26850%09red/ath:AT4G09010%09red/ath:AT1G14520%09red/ath:AT3…
Fatty acid biosynthesis	KEGG PATHWAY	ath00061	18	41	0.0065617	0.0225068	Q9SJD4|Q9SLA8|Q8W471|Q42533|O22898|Q9LD43|Q9XIA9|Q9LLC1|Q9CAP8|Q8L3X9|Q9LK39|Q8LPS1|Q8LKS5|Q9T0A0|Q38970|F4I1L3|Q9C9P4|P52410	http://www.genome.jp/kegg-bin/show_pathway?ath00061/ath:AT1G36160%09red/ath:AT5G27600%09red/ath:AT4G23850%09red/ath:AT3G05970%09red/ath:AT2G04540%09red/ath:AT5G16390%09red/ath:AT5G15530%09red/ath:AT2G38040%09red/ath:AT5G46290%09red/ath:AT1G36180%09red/ath:AT2G04350%09red/ath:AT4G14070%09red/ath:AT2G47240%09red/ath:AT2G05990%09red/ath:AT3G23790%09red/ath:AT1G74960%09red/ath:AT1G49430%09red/ath:AT1…
Non-homologous end-joining	KEGG PATHWAY	ath03450	7	8	0.00685076	0.0232454	Q9XGM2|Q9SL02|Q9FQ09|Q682V0|Q9LL84|O65251|Q9FQ08	http://www.genome.jp/kegg-bin/show_pathway?ath03450/ath:AT5G54260%09red/ath:AT3G23100%09red/ath:AT5G57160%09red/ath:AT1G48050%09red/ath:AT1G16970%09red/ath:AT2G31970%09red/ath:AT5G26680%09red
SNARE interactions in vesicular transport	KEGG PATHWAY	ath04130	23	59	0.00726376	0.0243844	O65359|Q9SF29|Q9SEL5|Q9SJL6|Q9LMP7|Q9FFK1|Q94CG2|Q9LK09|Q9LVP9|Q9SA23|Q94AU2|Q94KK7|P59277|Q42374|Q9SUJ1|Q9FMR5|Q9ZRD6|P93654|Q8VXX9|Q9LFP1|Q9ZSD4|Q9SRV7|Q9M2J9	http://www.genome.jp/kegg-bin/show_pathway?ath04130/ath:AT5G46860%09red/ath:AT3G03800%09red/ath:AT5G11150%09red/ath:AT1G16240%09red/ath:AT4G14600%09red/ath:AT1G79590%09red/ath:AT1G11890%09red/ath:AT3G58170%09red/ath:AT3G09740%09red/ath:AT1G26670%09red/ath:AT4G14455%09red/ath:AT3G24350%09red/ath:AT2G36900%09red/ath:AT1G15880%09red/ath:AT3G11820%09red/ath:AT5G58060%09red/ath:AT1G08560%09red/ath:AT5…
Starch and sucrose metabolism	KEGG PATHWAY	ath00500	68	237	0.00744921	0.0249185	Q9SKT6|F4JLK2|Q9SRW9|Q8GWT1|Q9ZV36|O80738|Q93Z08|Q9LV33|P55229|Q9C524|Q9SCY0|O65399|Q9LPS1|P34795|Q0WQD2|Q93ZX7|Q9LSG3|Q9LMI0|Q9ZU91|Q9M1D0|Q8RY24|Q9SRX4|Q8RXK7|Q9C7U5|Q9SUW0|P49040|Q9SZ63|Q9FLH8|Q9FLU9|Q9SR37|B3H5Q1|Q9M0B6|Q9ZVI7|Q9LIS3|D2WL32|P55230|Q9LRA7|Q8LFG1|Q8VZC0|Q0WV13|Q9FIW4|Q9SYM4|Q8H103|Q9LF33|Q9M088|F4K5W8|O81312|Q42525|Q94AH8|Q9LE59|Q9LPC1|Q9LVQ0|Q9FWA4|Q94CD8|Q8RXD9|Q8L4B0|O23553|…	http://www.genome.jp/kegg-bin/show_pathway?ath00500/ath:AT4G10120%09red/ath:AT1G06780%09red/ath:AT5G51820%09red/ath:AT3G09260%09red/ath:AT2G40840%09red/ath:AT3G23920%09red/ath:AT2G38650%09red/ath:AT4G00490%09red/ath:AT5G15470%09red/ath:AT3G25140%09red/ath:AT4G11980%09red/ath:AT4G24620%09red/ath:AT3G20440%09red/ath:AT1G66250%09red/ath:AT5G24540%09red/ath:AT4G29130%09red/ath:AT3G23820%09red/ath:AT2…
alpha-Linolenic acid metabolism	KEGG PATHWAY	ath00592	17	39	0.00856243	0.027702	Q56WD9|Q9FNX8|Q9LNR3|Q9ZPI5|Q96329|Q9ZPI6|O65201|O65202|Q93ZC5|P0CZ23|Q8GYB8|Q9CAG3|Q8LAH7|Q8S8N6|Q84P21|Q96242|Q9LZA6	http://www.genome.jp/kegg-bin/show_pathway?ath00592/ath:AT4G29010%09red/ath:AT1G20510%09red/ath:AT2G33150%09red/ath:AT1G13280%09red/ath:AT1G06290%09red/ath:AT3G06860%09red/ath:AT1G67560%09red/ath:AT5G42650%09red/ath:AT1G17420%09red/ath:AT3G51840%09red/ath:AT4G16760%09red/ath:AT1G72520%09red/ath:AT1G76680%09red/ath:AT2G06925%09red/ath:AT5G04040%09red/ath:AT5G65110%09red/ath:AT1G76690%09red
DNA replication	KEGG PATHWAY	ath03030	20	50	0.00952598	0.0298594	P43299|Q9SEZ6|Q8LFJ8|Q9SD82|F4KAB8|Q9SKI4|O49453|Q9ZQ19|Q9FHJ6|Q6NLG7|Q42572|O48520|Q0WVF5|Q9FHA3|F4JSG3|Q84ND9|Q8VXX4|Q9CAM7|O65251|F4I6M1	http://www.genome.jp/kegg-bin/show_pathway?ath03030/ath:AT4G28440%09red/ath:AT2G16440%09red/ath:AT2G25100%09red/ath:AT5G08020%09red/ath:AT5G44635%09red/ath:AT5G45400%09red/ath:AT5G67100%09red/ath:AT2G06510%09red/ath:AT5G26680%09red/ath:AT2G42120%09red/ath:AT3G20540%09red/ath:AT1G08130%09red/ath:AT3G02920%09red/ath:AT4G19130%09red/ath:AT1G50840%09red/ath:AT2G24490%09red/ath:AT1G63160%09red/ath:AT4…
Ether lipid metabolism	KEGG PATHWAY	ath00565	13	27	0.0111419	0.034333	O81020|Q8H965|Q8L7Y9|O82567|Q9C5Y0|F4IDU4|P93733|Q9LRZ5|Q8L7R3|Q9LZA6|Q8S8N6|O82568|Q8S8S2	http://www.genome.jp/kegg-bin/show_pathway?ath00565/ath:AT1G13560%09red/ath:AT2G26870%09red/ath:AT3G16785%09red/ath:AT1G12640%09red/ath:AT2G45670%09red/ath:AT4G35790%09red/ath:AT1G80950%09red/ath:AT2G42010%09red/ath:AT2G06925%09red/ath:AT3G25585%09red/ath:AT3G48610%09red/ath:AT5G04040%09red/ath:AT1G07230%09red
Valine, leucine and isoleucine biosynthesis	KEGG PATHWAY	ath00290	13	27	0.0111419	0.034333	Q9M439|Q9FYA6|Q9ZW85|Q9ZW84|Q05758|Q93YZ7|Q9M401|Q94AR8|Q9FFF4|Q9FLH0|Q9SA14|Q9ZSS6|Q9LIR4	http://www.genome.jp/kegg-bin/show_pathway?ath00290/ath:AT5G65770%09red/ath:AT1G31180%09red/ath:AT2G31810%09red/ath:AT2G43090%09red/ath:AT1G10070%09red/ath:AT3G49680%09red/ath:AT4G13430%09red/ath:AT5G65780%09red/ath:AT3G10050%09red/ath:AT2G43100%09red/ath:AT5G16290%09red/ath:AT3G58610%09red/ath:AT3G23940%09red
Circadian rhythm - plant	KEGG PATHWAY	ath04712	18	44	0.0113624	0.0348534	Q6R0H1|O80536|Q93WK5|Q9LKL2|Q9LVG4|Q9C9W9|O24646|O64816|Q96524|Q94BT6|Q6LA42|Q43125|O82804|Q08467|O80507|P43254|P40228|Q9SQI2	http://www.genome.jp/kegg-bin/show_pathway?ath04712/ath:AT5G67380%09red/ath:AT5G24470%09red/ath:AT2G25930%09red/ath:AT5G02810%09red/ath:AT1G22770%09red/ath:AT5G11260%09red/ath:AT5G57360%09red/ath:AT1G04400%09red/ath:AT4G08920%09red/ath:AT2G44680%09red/ath:AT5G60100%09red/ath:AT1G01060%09red/ath:AT1G68050%09red/ath:AT2G32950%09red/ath:AT1G09530%09red/ath:AT5G47080%09red/ath:AT2G23070%09red/ath:AT5…
Lysine biosynthesis	KEGG PATHWAY	ath00300	10	18	0.0123447	0.0364258	Q9LYU8|Q9SYG7|O80574|Q9LFG2|Q93ZN9|Q9FVC8|O23653|Q9SA18|O81852|Q94A94	http://www.genome.jp/kegg-bin/show_pathway?ath00300/ath:AT5G14060%09red/ath:AT3G53580%09red/ath:AT5G13280%09red/ath:AT1G54100%09red/ath:AT2G44040%09red/ath:AT4G33680%09red/ath:AT2G45440%09red/ath:AT5G11880%09red/ath:AT1G31230%09red/ath:AT4G19710%09red
Terpenoid backbone biosynthesis	KEGG PATHWAY	ath00900	23	64	0.0151475	0.0432589	Q39108|F4JCU3|Q8RX88|P57681|Q8S948|Q76FS5|P54873|Q9XFS9|Q9FMW9|Q94AS5|P69834|F4K0E8|Q8S4Y1|Q5HZ00|P46086|Q38854|Q8GW19|Q9CAK8|Q94B35|Q9FIK7|Q9C6T1|Q56Y11|Q93W54	http://www.genome.jp/kegg-bin/show_pathway?ath00900/ath:AT4G15560%09red/ath:AT2G36305%09red/ath:AT4G11820%09red/ath:AT5G47720%09red/ath:AT4G01320%09red/ath:AT5G58770%09red/ath:AT5G62790%09red/ath:AT1G78510%09red/ath:AT5G60600%09red/ath:AT5G48230%09red/ath:AT4G38460%09red/ath:AT1G63970%09red/ath:AT5G08335%09red/ath:AT5G27450%09red/ath:AT3G54250%09red/ath:AT2G34630%09red/ath:AT1G31910%09red/ath:AT1…
Plant hormone signal transduction	KEGG PATHWAY	ath04075	83	312	0.0159246	0.0446885	O80536|Q9M7Q5|Q8S307|Q9ZUZ3|P42777|Q9FMZ0|Q9MAA7|Q8W2F3|P93024|Q9ZNS4|Q9C5U2|O22190|Q9M7Q4|Q9ZWJ9|Q9FGM1|Q9LVI4|Q0WPQ2|Q9STX3|Q8L746|Q39163|Q9ZW21|Q570C0|Q8LDC8|O04197|P42753|P49597|Q9LTV3|Q9C958|Q9LMA8|O80920|Q9C5U1|Q9LES3|Q9FXD6|Q9SJN0|Q9CAJ0|Q9C5U0|Q9FJF6|Q9SGU2|Q8L7G0|Q8VZS8|O22150|Q38826|Q38827|Q9LYC1|P43273|Q940D0|Q39011|Q9FGQ7|Q9LSQ4|P93002|Q9SKE2|Q9ZNV8|Q9ZNV9|Q39193|Q5ICL9|Q05609|Q9ZVC2|…	http://www.genome.jp/kegg-bin/show_pathway?ath04075/ath:AT5G03730%09red/ath:AT3G23240%09red/ath:AT2G14960%09red/ath:AT1G32640%09red/ath:AT5G45110%09red/ath:AT1G59750%09red/ath:AT5G54510%09red/ath:AT5G65670%09red/ath:AT4G16110%09red/ath:AT3G23150%09red/ath:AT1G17550%09red/ath:AT2G45210%09red/ath:AT5G66880%09red/ath:AT5G42750%09red/ath:AT5G06960%09red/ath:AT2G23170%09red/ath:AT1G01360%09red/ath:AT3…
Butanoate metabolism	KEGG PATHWAY	ath00650	10	19	0.0160665	0.0446885	Q42521|O81027|Q93YZ7|F4I907|Q8S4Y1|P54873|Q9FFF4|Q9FIK7|Q9SAK4|Q9LSV0	http://www.genome.jp/kegg-bin/show_pathway?ath00650/ath:AT2G26800%09red/ath:AT1G17650%09red/ath:AT1G79440%09red/ath:AT5G17330%09red/ath:AT2G31810%09red/ath:AT5G48230%09red/ath:AT5G16290%09red/ath:AT4G11820%09red/ath:AT5G47720%09red/ath:AT3G25530%09red
ABC transporters	KEGG PATHWAY	ath02010	12	26	0.0183024	0.0498597	Q8LPK2|Q9SKX0|Q9M1Q9|O80725|Q9M3B9|Q9SYI2|Q9LVM1|Q9LJX0|Q9ZR72|Q9FWX7|Q8LPT1|Q84M24	http://www.genome.jp/kegg-bin/show_pathway?ath02010/ath:AT3G62150%09red/ath:AT5G58270%09red/ath:AT3G28860%09red/ath:AT2G07680%09red/ath:AT4G01820%09red/ath:AT2G47000%09red/ath:AT2G41700%09red/ath:AT3G55320%09red/ath:AT2G39480%09red/ath:AT4G25960%09red/ath:AT1G02520%09red/ath:AT2G36910%09red
Lysine degradation	KEGG PATHWAY	ath00310	14	33	0.019148	0.0519323	Q9FF80|O22781|Q9SYG7|Q9FIK7|Q8S4Y1|O82175|Q70E96|Q8S528|Q9C5P4|Q70DU8|Q9SU63|Q8H107|Q8GZB6|Q8VZ17	http://www.genome.jp/kegg-bin/show_pathway?ath00310/ath:AT4G26910%09red/ath:AT2G35160%09red/ath:AT4G36250%09red/ath:AT1G54100%09red/ath:AT5G13960%09red/ath:AT1G23800%09red/ath:AT5G48230%09red/ath:AT5G04940%09red/ath:AT2G33290%09red/ath:AT5G47720%09red/ath:AT1G73100%09red/ath:AT2G22740%09red/ath:AT3G48000%09red/ath:AT1G44170%09red
Ribosome biogenesis in eukaryotes	KEGG PATHWAY	ath03008	31	97	0.0196466	0.0527588	Q9FQ03|Q9SMV6|O64816|Q8VZT0|P40228|P41916|Q9M2Q4|Q9SHS8|Q8L7M4|O82266|A3KPE8|Q9FEF8|Q9M060|Q9SJF1|Q9M8Z5|Q9XIK4|Q9FMU5|Q9C6I8|O04658|Q9MAB3|Q9C578|Q8RXK2|Q6AWV1|Q9ZVE0|O80507|Q9FJI1|Q9SS94|Q8H156|Q9C8Z4|Q08467|Q9LD90	http://www.genome.jp/kegg-bin/show_pathway?ath03008/ath:AT3G03920%09red/ath:AT5G52470%09red/ath:AT2G44680%09red/ath:AT2G47990%09red/ath:AT1G08410%09red/ath:AT1G50920%09red/ath:AT5G25800%09red/ath:AT3G07050%09red/ath:AT5G27120%09red/ath:AT5G17020%09red/ath:AT1G75660%09red/ath:AT3G05060%09red/ath:AT3G01610%09red/ath:AT3G06530%09red/ath:AT1G10490%09red/ath:AT3G50100%09red/ath:AT5G22100%09red/ath:AT5…
Thiamine metabolism	KEGG PATHWAY	ath00730	7	11	0.0213497	0.0558566	O49543|B9DGU7|Q5M731|Q38814|Q9LIQ4|O82392|Q38854	http://www.genome.jp/kegg-bin/show_pathway?ath00730/ath:AT2G29630%09red/ath:AT4G15560%09red/ath:AT5G54770%09red/ath:AT5G65720%09red/ath:AT1G02880%09red/ath:AT3G24030%09red/ath:AT1G22940%09red
2-Oxocarboxylic acid metabolism	KEGG PATHWAY	ath01210	28	86	0.0214705	0.0560461	P46643|Q9ZW85|Q9ZW84|Q05758|Q945K7|Q9SCL7|Q94A28|Q8LPJ5|Q8LFC0|Q9S7E9|Q9LDV4|Q93YZ7|Q9FFF4|Q9FLH0|Q9SRZ6|Q9M439|O23653|B5X4Z4|Q42560|Q9C5C4|P46248|Q9SIV0|Q9FYA6|Q9M401|Q94AR8|Q9LYU8|Q9SA14|Q9LIR4	http://www.genome.jp/kegg-bin/show_pathway?ath01210/ath:AT5G14060%09red/ath:AT5G65770%09red/ath:AT2G43090%09red/ath:AT1G10070%09red/ath:AT3G49680%09red/ath:AT4G35260%09red/ath:AT5G03290%09red/ath:AT5G13280%09red/ath:AT4G37670%09red/ath:AT2G20610%09red/ath:AT4G13430%09red/ath:AT5G16290%09red/ath:AT4G26970%09red/ath:AT4G35830%09red/ath:AT1G31180%09red/ath:AT1G70580%09red/ath:AT2G31810%09red/ath:AT2…
Sulfur relay system	KEGG PATHWAY	ath04122	8	14	0.0217439	0.0563245	O64530|O49543|Q9ZNW0|B3H7G2|O65628|O64862|Q39056|Q39055	http://www.genome.jp/kegg-bin/show_pathway?ath04122/ath:AT4G35910%09red/ath:AT2G31955%09red/ath:AT1G01290%09red/ath:AT3G61113%09red/ath:AT5G65720%09red/ath:AT5G55130%09red/ath:AT2G44270%09red/ath:AT1G79230%09red
Steroid biosynthesis	KEGG PATHWAY	ath00100	16	41	0.0225656	0.058198	Q8L7W5|Q9SAA9|Q1EC69|Q9LM02|O81000|Q9M643|Q67ZE1|A9X4U2|Q9LDR4|O48962|Q9FX01|Q9LDU6|Q8VWZ8|Q39227|Q9SM02|Q9LZA6	http://www.genome.jp/kegg-bin/show_pathway?ath00100/ath:AT1G07420%09red/ath:AT1G58440%09red/ath:AT1G11680%09red/ath:AT3G52940%09red/ath:AT4G22756%09red/ath:AT4G12110%09red/ath:AT2G22830%09red/ath:AT1G20330%09red/ath:AT1G50430%09red/ath:AT5G50375%09red/ath:AT2G43420%09red/ath:AT2G26260%09red/ath:AT1G20050%09red/ath:AT5G04040%09red/ath:AT5G13710%09red/ath:AT1G47290%09red
Fructose and mannose metabolism	KEGG PATHWAY	ath00051	22	65	0.0281898	0.069247	Q94AA4|Q9FZH5|Q7Y223|Q9C524|Q9LPS1|O80840|Q9LNJ9|Q9MB58|Q9FLH8|Q9LZV3|Q9SNY3|Q9FJ95|Q9LMU0|Q8VYN6|Q9FJZ3|Q42525|Q9FIK0|P48491|Q9C5J7|Q9SZ63|Q9FKK7|O22287	http://www.genome.jp/kegg-bin/show_pathway?ath00051/ath:AT1G01220%09red/ath:AT5G66460%09red/ath:AT4G29130%09red/ath:AT2G22480%09red/ath:AT1G50460%09red/ath:AT1G66430%09red/ath:AT5G01930%09red/ath:AT4G11980%09red/ath:AT1G07110%09red/ath:AT3G55440%09red/ath:AT5G57655%09red/ath:AT2G39770%09red/ath:AT5G66280%09red/ath:AT5G47810%09red/ath:AT5G51970%09red/ath:AT5G51830%09red/ath:AT4G26270%09red/ath:AT2…
Base excision repair	KEGG PATHWAY	ath03410	16	43	0.0307988	0.0742499	Q24JK4|O49595|F4JCQ3|Q42572|Q9SIC4|Q0IGK1|Q11207|Q9FNY7|Q9ZP54|O80358|O48520|Q84ND9|Q39147|O65251|P45951|F4I6M1	http://www.genome.jp/kegg-bin/show_pathway?ath03410/ath:AT1G21710%09red/ath:AT3G51880%09red/ath:AT3G07930%09red/ath:AT1G52500%09red/ath:AT2G31450%09red/ath:AT1G80420%09red/ath:AT5G26680%09red/ath:AT2G42120%09red/ath:AT3G20540%09red/ath:AT1G08130%09red/ath:AT4G02390%09red/ath:AT1G50840%09red/ath:AT3G47830%09red/ath:AT3G12040%09red/ath:AT2G31320%09red/ath:AT2G41460%09red
Monobactam biosynthesis	KEGG PATHWAY	ath00261	8	16	0.0367016	0.0857277	O23653|Q43870|Q9LIK9|Q9FVC8|Q9LYU8|Q9SA18|O80574|O81852	http://www.genome.jp/kegg-bin/show_pathway?ath00261/ath:AT5G14060%09red/ath:AT5G13280%09red/ath:AT3G22890%09red/ath:AT2G44040%09red/ath:AT2G45440%09red/ath:AT1G31230%09red/ath:AT4G19710%09red/ath:AT1G19920%09red
Basal transcription factors	KEGG PATHWAY	ath03022	19	56	0.0387048	0.0877013	Q9M565|Q680U9|Q9SYH2|Q8LRK9|Q9SU25|Q38861|O04173|Q9ZVN9|Q3ECP0|Q9MAU3|Q9SR71|B9DG24|Q8LF41|Q6S7B0|F4K4L7|Q8LPF0|Q8W4M7|Q9SYZ9|Q6PUA2	http://www.genome.jp/kegg-bin/show_pathway?ath03022/ath:AT3G19040%09red/ath:AT4G12610%09red/ath:AT1G55750%09red/ath:AT5G43130%09red/ath:AT1G18340%09red/ath:AT1G05055%09red/ath:AT1G03190%09red/ath:AT4G31720%09red/ath:AT1G32750%09red/ath:AT4G34340%09red/ath:AT5G41370%09red/ath:AT1G54140%09red/ath:AT1G73960%09red/ath:AT4G17020%09red/ath:AT4G20280%09red/ath:AT5G25150%09red/ath:AT1G04950%09red/ath:AT1…
Tyrosine metabolism	KEGG PATHWAY	ath00350	16	45	0.0410533	0.0918989	P46643|Q9FH04|Q9SK86|Q9ZRA2|Q96533|Q0V7W6|P0DI07|A1L4Y2|Q9FN30|P93836|Q8LEB2|Q8VZ49|Q8RY79|Q9LVY1|Q8H1H9|P46248	http://www.genome.jp/kegg-bin/show_pathway?ath00350/ath:AT1G62810%09red/ath:AT4G31990%09red/ath:AT5G36160%09red/ath:AT1G32780%09red/ath:AT5G54080%09red/ath:AT5G24760%09red/ath:AT2G20340%09red/ath:AT1G06570%09red/ath:AT5G42250%09red/ath:AT1G64710%09red/ath:AT2G30970%09red/ath:AT5G10330%09red/ath:AT1G22430%09red/ath:AT5G53970%09red/ath:AT4G22110%09red/ath:AT5G43940%09red
Nicotinate and nicotinamide metabolism	KEGG PATHWAY	ath00760	8	17	0.0462755	0.101806	Q9C723|Q56YN3|Q9FGS4|Q9ZU32|Q9SJM7|Q84WV8|Q94A82|F4K687	http://www.genome.jp/kegg-bin/show_pathway?ath00760/ath:AT3G21070%09red/ath:AT5G50210%09red/ath:AT2G01350%09red/ath:AT2G36310%09red/ath:AT2G23420%09red/ath:AT1G55090%09red/ath:AT5G55810%09red/ath:AT5G20070%09red
Glycosphingolipid biosynthesis - ganglio series	KEGG PATHWAY	ath00604	4	5	0.0490731	0.105077	Q8L7S6|A7WM73|Q93Z24|Q9SYK0	http://www.genome.jp/kegg-bin/show_pathway?ath00604/ath:AT1G65590%09red/ath:AT1G05590%09red/ath:AT1G72990%09red/ath:AT3G55260%09red
Cutin, suberine and wax biosynthesis	KEGG PATHWAY	ath00073	11	28	0.0515369	0.107762	Q93ZB9|Q9CAD6|Q9FVS9|F4HVY0|Q94CD1|Q9CAB7|O80823|O23066|Q9LXN3|Q9S746|Q93ZR6	http://www.genome.jp/kegg-bin/show_pathway?ath00073/ath:AT4G33790%09red/ath:AT4G00360%09red/ath:AT1G57750%09red/ath:AT1G63710%09red/ath:AT5G41040%09red/ath:AT5G37300%09red/ath:AT3G44540%09red/ath:AT1G72970%09red/ath:AT1G02205%09red/ath:AT1G70670%09red/ath:AT2G45970%09red
C5-Branched dibasic acid metabolism	KEGG PATHWAY	ath00660	6	11	0.0518224	0.107762	Q9ZW85|Q9ZW84|Q93YZ7|Q94AR8|Q9FFF4|Q9SA14	http://www.genome.jp/kegg-bin/show_pathway?ath00660/ath:AT1G31180%09red/ath:AT2G43090%09red/ath:AT4G13430%09red/ath:AT2G31810%09red/ath:AT2G43100%09red/ath:AT5G16290%09red
Other glycan degradation	KEGG PATHWAY	ath00511	8	18	0.0573427	0.116809	Q9SYK0|Q56W64|Q9FXE5|Q8L7W8|A7WM73|Q8L7S6|Q8GW72|Q93Z24	http://www.genome.jp/kegg-bin/show_pathway?ath00511/ath:AT3G55260%09red/ath:AT1G72990%09red/ath:AT1G67830%09red/ath:AT1G05590%09red/ath:AT2G28100%09red/ath:AT1G65590%09red/ath:AT4G34260%09red/ath:AT5G61540%09red
Vitamin B6 metabolism	KEGG PATHWAY	ath00750	7	15	0.0623497	0.125978	Q9SHP0|Q9S7B5|Q9ZNR6|Q9LTX3|Q8LAD0|Q8W1X2|Q9FZ62	http://www.genome.jp/kegg-bin/show_pathway?ath00750/ath:AT5G37850%09red/ath:AT5G60540%09red/ath:AT1G17710%09red/ath:AT3G16050%09red/ath:AT4G29840%09red/ath:AT5G49970%09red/ath:AT2G17630%09red
Biotin metabolism	KEGG PATHWAY	ath00780	7	15	0.0623497	0.125978	Q8GW43|B0F481|Q8L3X9|P52410|P54967|Q9C9P4|Q9SLA8	http://www.genome.jp/kegg-bin/show_pathway?ath00780/ath:AT5G46290%09red/ath:AT2G04540%09red/ath:AT2G43360%09red/ath:AT5G57590%09red/ath:AT5G04620%09red/ath:AT2G05990%09red/ath:AT1G74960%09red
Sphingolipid metabolism	KEGG PATHWAY	ath00600	10	26	0.0676458	0.133996	Q9LSZ9|Q6USK2|Q0WRJ2|Q8L7L1|Q8VXZ7|Q94IB8|Q9C509|Q9FT97|Q9AST3|Q93Z24	http://www.genome.jp/kegg-bin/show_pathway?ath00600/ath:AT1G27980%09red/ath:AT5G51290%09red/ath:AT1G14290%09red/ath:AT5G23670%09red/ath:AT5G08380%09red/ath:AT3G06060%09red/ath:AT4G36480%09red/ath:AT3G56310%09red/ath:AT1G72990%09red/ath:AT4G21540%09red
Oxidative phosphorylation	KEGG PATHWAY	ath00190	50	193	0.0691756	0.133996	P93285|Q9LHA4|Q9LX65|Q9SJT7|Q8LB02|O82663|Q9FLX7|Q43128|Q9SQT4|P56757|P19366|Q9FT52|Q9M9M9|O80800|Q9SZN1|Q9SH76|Q9SDS7|Q9XGM1|P92514|Q9LXC9|Q9FGI6|Q9LHI0|F4JWS8|O22769|Q9SJB3|Q95748|Q9FJW4|P93306|O64886|Q9LJQ9|P53665|Q8W4S4|P0DKI1|Q9SU58|Q9FWR2|P60497|P31414|Q8GWR0|Q8RWZ7|Q93V56|Q9SSB8|Q94C12|Q9SK66|Q9FNN5|Q9FKT8|Q9SKC9|Q9FX83|O82793|O49313|Q01908	http://www.genome.jp/kegg-bin/show_pathway?ath00190/ath:ArthMp024%09red/ath:AT5G66760%09red/ath:AT1G15690%09red/ath:AT4G39080%09red/ath:AT2G44520%09red/ath:AT4G32210%09red/ath:AT4G02580%09red/ath:AT5G40650%09red/ath:AT3G03100%09red/ath:AT2G28520%09red/ath:AT4G04640%09red/ath:AT3G47950%09red/ath:AT3G06310%09red/ath:AT2G20360%09red/ath:AT2G07687%09red/ath:AT2G07560%09red/ath:AT1G80230%09red/ath:AT5…
Cysteine and methionine metabolism	KEGG PATHWAY	ath00270	35	128	0.0698471	0.133996	Q940M2|Q9SR86|O64530|Q94F87|Q94F88|O50008|Q9ZP06|Q9M1W4|Q9SGU9|P53780|Q9M0S8|Q42538|Q0WPW4|P46643|Q9ZUB3|Q7XA67|P55217|Q9SN86|Q9FLH0|Q9ZUN4|Q9M439|O23653|P34881|Q39218|Q9C6D2|Q9FN30|Q94BN2|Q9LVY1|P46248|Q9FYA6|Q8LAX0|O81852|Q9M401|Q9LYU8|Q9SA18	http://www.genome.jp/kegg-bin/show_pathway?ath00270/ath:AT5G14060%09red/ath:AT5G65770%09red/ath:AT5G36160%09red/ath:AT1G10070%09red/ath:AT3G49680%09red/ath:AT1G64660%09red/ath:AT3G47520%09red/ath:AT3G01120%09red/ath:AT1G53240%09red/ath:AT5G53970%09red/ath:AT4G19710%09red/ath:AT5G17920%09red/ath:AT3G63250%09red/ath:AT3G57050%09red/ath:AT4G08990%09red/ath:AT1G49820%09red/ath:AT4G19020%09red/ath:AT1…
Linoleic acid metabolism	KEGG PATHWAY	ath00591	5	9	0.0706514	0.133996	Q9FNX8|Q9CAG3|Q9LNR3|Q8S8N6|Q9LZA6	http://www.genome.jp/kegg-bin/show_pathway?ath00591/ath:AT1G72520%09red/ath:AT5G04040%09red/ath:AT2G06925%09red/ath:AT1G17420%09red/ath:AT1G67560%09red
Glycosphingolipid biosynthesis - globo series	KEGG PATHWAY	ath00603	5	9	0.0706514	0.133996	Q8VXZ7|Q8L7S6|A7WM73|Q9SYK0|Q9FT97	http://www.genome.jp/kegg-bin/show_pathway?ath00603/ath:AT5G08380%09red/ath:AT1G05590%09red/ath:AT1G65590%09red/ath:AT3G56310%09red/ath:AT3G55260%09red
Riboflavin metabolism	KEGG PATHWAY	ath00740	5	9	0.0706514	0.133996	Q84MD8|Q9FN89|Q9STY4|P47924|P93740	http://www.genome.jp/kegg-bin/show_pathway?ath00740/ath:AT5G64300%09red/ath:AT4G21470%09red/ath:AT3G47390%09red/ath:AT5G59750%09red/ath:AT2G42070%09red
Synthesis and degradation of ketone bodies	KEGG PATHWAY	ath00072	4	6	0.0711906	0.133996	P54873|Q8S4Y1|O81027|Q9FIK7	http://www.genome.jp/kegg-bin/show_pathway?ath00072/ath:AT2G26800%09red/ath:AT5G48230%09red/ath:AT4G11820%09red/ath:AT5G47720%09red
Alanine, aspartate and glutamate metabolism	KEGG PATHWAY	ath00250	17	54	0.0768569	0.143293	Q9S7E9|Q940M2|Q9SI61|Q9LV03|Q42521|Q56YA5|P46643|Q8VZC3|Q9SR86|Q8RUF8|Q9LDV4|Q9LFU1|Q9SAK4|Q9LEU8|Q42601|P46248|Q9STG9	http://www.genome.jp/kegg-bin/show_pathway?ath00250/ath:AT1G70580%09red/ath:AT5G62530%09red/ath:AT5G10240%09red/ath:AT5G53460%09red/ath:AT3G08860%09red/ath:AT1G79440%09red/ath:AT5G17330%09red/ath:AT1G29900%09red/ath:AT4G31990%09red/ath:AT4G34740%09red/ath:AT4G39660%09red/ath:AT2G30970%09red/ath:AT1G72330%09red/ath:AT2G13360%09red/ath:AT5G12040%09red/ath:AT5G10920%09red/ath:AT2G16570%09red
Glycosaminoglycan degradation	KEGG PATHWAY	ath00531	4	7	0.0974872	0.169777	Q8L7S6|A7WM73|Q93Z24|Q9SYK0	http://www.genome.jp/kegg-bin/show_pathway?ath00531/ath:AT1G65590%09red/ath:AT1G05590%09red/ath:AT1G72990%09red/ath:AT3G55260%09red
Arachidonic acid metabolism	KEGG PATHWAY	ath00590	7	18	0.11226	0.191279	Q9M0G0|Q9FY49|O04922|Q8LBU2|O48646|Q8S8N6|Q9LZA6	http://www.genome.jp/kegg-bin/show_pathway?ath00590/ath:AT4G11600%09red/ath:AT2G31570%09red/ath:AT1G63460%09red/ath:AT4G29210%09red/ath:AT5G13520%09red/ath:AT2G06925%09red/ath:AT5G04040%09red
RNA polymerase	KEGG PATHWAY	ath03020	14	46	0.119905	0.201475	F4I366|Q9M1J2|O81098|F4KD38|Q9SVY0|Q6DBA5|Q38859|Q9M1A8|Q39211|O48890|Q6NLH0|Q9ZVB9|P18616|F4JXF9	http://www.genome.jp/kegg-bin/show_pathway?ath03020/ath:AT3G57080%09red/ath:AT3G59600%09red/ath:AT4G15950%09red/ath:AT2G15430%09red/ath:AT5G45140%09red/ath:AT3G16980%09red/ath:AT5G09920%09red/ath:AT5G60040%09red/ath:AT1G29940%09red/ath:AT3G22320%09red/ath:AT3G52090%09red/ath:AT2G41340%09red/ath:AT3G57660%09red/ath:AT4G35800%09red
Sulfur metabolism	KEGG PATHWAY	ath00920	14	46	0.119905	0.201475	O64530|Q38945|Q42538|Q42546|P92980|Q43870|Q9S850|Q39218|P92979|Q9SRW7|Q43295|Q9C8L4|Q9LIK9|P55217	http://www.genome.jp/kegg-bin/show_pathway?ath00920/ath:AT1G53580%09red/ath:AT3G13110%09red/ath:AT5G63980%09red/ath:AT3G22890%09red/ath:AT5G56760%09red/ath:AT3G01120%09red/ath:AT3G03900%09red/ath:AT5G54390%09red/ath:AT3G01910%09red/ath:AT2G14750%09red/ath:AT4G04610%09red/ath:AT1G79230%09red/ath:AT1G19920%09red/ath:AT4G21990%09red
Brassinosteroid biosynthesis	KEGG PATHWAY	ath00905	4	8	0.12758	0.209024	O64989|Q42569|O48786|Q9M066	http://www.genome.jp/kegg-bin/show_pathway?ath00905/ath:AT4G36380%09red/ath:AT2G26710%09red/ath:AT3G50660%09red/ath:AT5G05690%09red
Folate biosynthesis	KEGG PATHWAY	ath00790	8	23	0.135789	0.215799	Q05763|F4K2A1|Q9ZV85|Q9SYL6|Q8L493|Q39056|F4JYE9|Q39055	http://www.genome.jp/kegg-bin/show_pathway?ath00790/ath:AT4G34570%09red/ath:AT2G31955%09red/ath:AT5G41480%09red/ath:AT1G01290%09red/ath:AT5G57850%09red/ath:AT1G78660%09red/ath:AT5G05980%09red/ath:AT1G78670%09red
Glutathione metabolism	KEGG PATHWAY	ath00480	26	99	0.139688	0.218927	Q9M2W2|Q9LZI9|Q42593|Q8H0S9|Q9LZ06|O04922|Q9ZUB3|Q9FUS8|Q9SR36|Q8LPJ5|Q9SRZ6|Q96324|Q9SH69|Q42564|Q94BN2|O48646|Q8LBU2|Q9FJI5|Q8GY91|Q9FWA3|Q9M0G0|P82281|Q9SJ20|O80852|Q9FIZ7|Q9FUT0	http://www.genome.jp/kegg-bin/show_pathway?ath00480/ath:AT5G40760%09red/ath:AT4G35000%09red/ath:AT2G30860%09red/ath:AT3G62760%09red/ath:AT1G63460%09red/ath:AT3G55040%09red/ath:AT2G21790%09red/ath:AT1G10370%09red/ath:AT4G11600%09red/ath:AT2G31570%09red/ath:AT3G02360%09red/ath:AT4G09010%09red/ath:AT4G32320%09red/ath:AT3G09270%09red/ath:AT4G29210%09red/ath:AT5G62480%09red/ath:AT1G63770%09red/ath:AT5…
Carbon fixation in photosynthetic organisms	KEGG PATHWAY	ath00710	20	73	0.140336	0.219871	Q9S7E9|P46643|Q9S726|F4IW47|Q8GVE8|O82191|P25857|P10797|P48491|P25697|P46283|Q9LDV4|Q9FI13|O03042|Q9ZU38|Q9LPW0|Q9SAJ6|Q9SN86|Q9ZP06|Q9T074	http://www.genome.jp/kegg-bin/show_pathway?ath00710/ath:AT1G42970%09red/ath:AT1G70580%09red/ath:AT1G79530%09red/ath:AT1G72330%09red/ath:AT1G68750%09red/ath:AT2G19900%09red/ath:AT3G04790%09red/ath:AT1G12900%09red/ath:AT5G38420%09red/ath:AT3G55800%09red/ath:AT4G37870%09red/ath:AT3G47520%09red/ath:AT2G01290%09red/ath:AT2G45290%09red/ath:AT3G55440%09red/ath:AT1G32060%09red/ath:AT1G53240%09red/ath:Art…
Fatty acid elongation	KEGG PATHWAY	ath00062	11	36	0.153418	0.236682	O48780|Q9M2U2|Q8VZB2|Q9LN49|Q9SIB2|Q9XF43|Q570B4|Q8L9C4|O65677|Q5XEP9|Q8LCU7	http://www.genome.jp/kegg-bin/show_pathway?ath00062/ath:AT2G26250%09red/ath:AT5G10480%09red/ath:AT3G45770%09red/ath:AT3G55360%09red/ath:AT2G28630%09red/ath:AT1G68530%09red/ath:AT2G26640%09red/ath:AT4G34510%09red/ath:AT1G67730%09red/ath:AT1G19440%09red/ath:AT1G04220%09red
Photosynthesis	KEGG PATHWAY	ath00195	22	83	0.154958	0.237977	Q9XFT3|P56757|P19366|P56773|P49107|O49347|Q93VA3|Q9SUI6|Q9SUI5|Q9SUI4|P82538|Q9S831|Q42029|Q9S7N7|P27202|Q41932|Q39194|Q9S7H1|Q9SHE8|Q01908|P16972|Q949Q5	http://www.genome.jp/kegg-bin/show_pathway?ath00195/ath:AT1G31330%09red/ath:AT1G06680%09red/ath:AT4G28750%09red/ath:AT1G60950%09red/ath:AT4G02770%09red/ath:AT1G55670%09red/ath:ArthCp053%09red/ath:AT1G79040%09red/ath:AT4G04640%09red/ath:AT4G05180%09red/ath:AT5G45040%09red/ath:ArthCp029%09red/ath:AT1G52230%09red/ath:AT1G08380%09red/ath:AT4G12800%09red/ath:ArthCp007%09red/ath:AT5G64040%09red/ath:AT2…
Galactose metabolism	KEGG PATHWAY	ath00052	17	62	0.163405	0.247725	Q8RX87|Q9FK51|Q42525|Q94AA4|O22893|Q9SCY0|Q9FIK0|Q9FND9|Q9LPS1|Q9C5J7|Q9FT97|Q94A08|Q9C5I1|Q8VXZ7|Q93Z24|Q8VYN6|Q84VX0	http://www.genome.jp/kegg-bin/show_pathway?ath00052/ath:AT5G18200%09red/ath:AT5G08380%09red/ath:AT5G52560%09red/ath:AT1G55740%09red/ath:AT2G22480%09red/ath:AT5G51820%09red/ath:AT5G56630%09red/ath:AT2G47180%09red/ath:AT4G26270%09red/ath:AT5G40390%09red/ath:AT5G20250%09red/ath:AT3G56310%09red/ath:AT4G29130%09red/ath:AT1G72990%09red/ath:AT5G47810%09red/ath:AT3G57520%09red/ath:AT1G50460%09red
Phenylalanine, tyrosine and tryptophan biosynthesis	KEGG PATHWAY	ath00400	17	64	0.190908	0.276907	P46643|Q9SQT8|Q944B6|Q9SA96|Q42529|P32068|P0DI07|P49572|Q42565|Q02166|Q42440|P46248|Q9SJ05|Q9SSE7|Q9LVY1|Q9LMR3|Q9FN30	http://www.genome.jp/kegg-bin/show_pathway?ath00400/ath:AT5G17990%09red/ath:AT3G06350%09red/ath:AT5G36160%09red/ath:AT5G34930%09red/ath:AT1G07780%09red/ath:AT3G07630%09red/ath:AT2G21940%09red/ath:AT5G05730%09red/ath:AT1G15710%09red/ath:AT2G04400%09red/ath:AT4G31990%09red/ath:AT3G54640%09red/ath:AT2G30970%09red/ath:AT5G10330%09red/ath:AT1G11790%09red/ath:AT1G25220%09red/ath:AT5G53970%09red
Taurine and hypotaurine metabolism	KEGG PATHWAY	ath00430	5	14	0.202841	0.288033	Q42521|Q9M0G0|Q1G3U6|Q9SJI9|Q8LGJ5	http://www.genome.jp/kegg-bin/show_pathway?ath00430/ath:AT5G39890%09red/ath:AT5G17330%09red/ath:AT2G42670%09red/ath:AT4G29210%09red/ath:AT1G18490%09red
Pentose phosphate pathway	KEGG PATHWAY	ath00030	16	63	0.243772	0.333634	Q8LEV7|F4IW47|Q9LMX8|Q94AA4|Q9FWA3|Q9SCY0|Q9SH69|Q9FI13|Q8VYN6|Q9ZU38|P34795|Q9FIK0|Q8H103|Q9S726|Q9FJI5|Q9C5J7	http://www.genome.jp/kegg-bin/show_pathway?ath00030/ath:AT1G13700%09red/ath:AT5G40760%09red/ath:AT2G22480%09red/ath:AT5G51820%09red/ath:AT3G02360%09red/ath:AT2G01290%09red/ath:AT4G24620%09red/ath:AT4G26270%09red/ath:AT5G42740%09red/ath:AT1G64190%09red/ath:AT2G45290%09red/ath:AT3G04790%09red/ath:AT5G56630%09red/ath:AT5G44520%09red/ath:AT5G47810%09red/ath:AT5G24420%09red
Protein export	KEGG PATHWAY	ath03060	15	60	0.26954	0.365706	O04348|P37107|Q0WT48|Q42191|Q944J0|Q38885|Q53YF3|Q9SYI0|Q9SMU7|P58684|O80842|O04421|Q9M9Z2|Q9LKR3|Q8H0W1	http://www.genome.jp/kegg-bin/show_pathway?ath03060/ath:AT5G28540%09red/ath:AT3G24590%09red/ath:AT5G03940%09red/ath:AT4G01800%09red/ath:AT1G79940%09red/ath:AT2G30440%09red/ath:AT3G49100%09red/ath:AT5G62050%09red/ath:AT2G45770%09red/ath:AT2G39960%09red/ath:AT1G06870%09red/ath:AT5G27430%09red/ath:AT2G22425%09red/ath:AT2G18710%09red/ath:AT2G43640%09red
Biosynthesis of unsaturated fatty acids	KEGG PATHWAY	ath01040	8	29	0.273924	0.36743	Q56WD9|Q96329|Q9M2U2|O65201|O65202|P0CZ23|Q8VZB2|Q8L9C4	http://www.genome.jp/kegg-bin/show_pathway?ath01040/ath:AT2G33150%09red/ath:AT5G10480%09red/ath:AT1G06290%09red/ath:AT3G55360%09red/ath:AT3G51840%09red/ath:AT4G16760%09red/ath:AT1G67730%09red/ath:AT5G65110%09red
Pentose and glucuronate interconversions	KEGG PATHWAY	ath00040	21	88	0.278893	0.369929	Q9SCP2|Q9SVQ6|Q9FXD8|Q93ZC9|Q9LVQ0|Q9SRX4|Q8RXK7|Q9C8G4|Q9LTZ0|Q70E96|Q8S528|Q70DU8|Q944R1|Q9M9W7|Q9FJ95|O49006|Q9FKK7|Q9C5I1|Q9FM66|Q9LF33|Q9SU63	http://www.genome.jp/kegg-bin/show_pathway?ath00040/ath:AT1G67750%09red/ath:AT5G51970%09red/ath:AT4G13710%09red/ath:AT5G52560%09red/ath:AT3G29090%09red/ath:AT4G36250%09red/ath:AT3G01640%09red/ath:AT3G05620%09red/ath:AT1G23800%09red/ath:AT5G15490%09red/ath:AT3G14310%09red/ath:AT1G02810%09red/ath:AT4G13210%09red/ath:AT1G30350%09red/ath:AT3G27400%09red/ath:AT3G53190%09red/ath:AT4G02330%09red/ath:AT5…
Photosynthesis - antenna proteins	KEGG PATHWAY	ath00196	7	25	0.283698	0.375986	Q9C639|Q9XF88|Q9XF89|Q01667|P27521|Q9SY97|P04778	http://www.genome.jp/kegg-bin/show_pathway?ath00196/ath:AT3G08940%09red/ath:AT3G47470%09red/ath:AT1G29930%09red/ath:AT3G54890%09red/ath:AT1G61520%09red/ath:AT4G10340%09red/ath:AT1G45474%09red
Arginine biosynthesis	KEGG PATHWAY	ath00220	11	43	0.290097	0.384251	P46637|Q9S7E9|Q66GP9|P46643|Q9SR52|B5X4Z4|Q9SCL7|Q9LDV4|Q9LEU8|Q9C5C4|P46248	http://www.genome.jp/kegg-bin/show_pathway?ath00220/ath:AT4G37670%09red/ath:AT1G70580%09red/ath:AT3G47450%09red/ath:AT4G08900%09red/ath:AT4G31990%09red/ath:AT1G67550%09red/ath:AT3G57560%09red/ath:AT2G30970%09red/ath:AT4G17830%09red/ath:AT1G72330%09red/ath:AT5G10920%09red
Carotenoid biosynthesis	KEGG PATHWAY	ath00906	8	30	0.300106	0.396619	Q93VK5|Q9SAC0|Q9C826|Q38932|O49675|Q949P1|Q7G9P4|Q9FGC7	http://www.genome.jp/kegg-bin/show_pathway?ath00906/ath:AT4G19170%09red/ath:AT1G31800%09red/ath:AT1G52340%09red/ath:AT5G67030%09red/ath:AT5G57030%09red/ath:AT1G10830%09red/ath:AT4G19230%09red/ath:AT2G27150%09red
Cyanoamino acid metabolism	KEGG PATHWAY	ath00460	14	62	0.396864	0.478137	Q9M1D0|Q9SZJ5|O23254|Q9LV33|Q94C74|Q9FIW4|Q9M0G0|Q94JQ3|Q9LM59|B3H5Q1|Q9SR37|Q9SVS1|Q9FLU9|Q84WV0	http://www.genome.jp/kegg-bin/show_pathway?ath00460/ath:AT3G18080%09red/ath:AT4G13930%09red/ath:AT5G24540%09red/ath:AT4G21760%09red/ath:AT4G32520%09red/ath:AT5G36890%09red/ath:AT4G37930%09red/ath:AT1G22020%09red/ath:AT3G09260%09red/ath:AT4G29210%09red/ath:AT5G26780%09red/ath:AT3G60130%09red/ath:AT1G36370%09red/ath:AT1G02850%09red
Phenylalanine metabolism	KEGG PATHWAY	ath00360	11	48	0.402926	0.482492	P46643|Q9S777|P93836|P0DI07|Q84P24|Q9FN30|Q9M0X9|Q9C5D7|Q9LVY1|Q8H1H9|P46248	http://www.genome.jp/kegg-bin/show_pathway?ath00360/ath:AT1G62810%09red/ath:AT1G65060%09red/ath:AT5G36160%09red/ath:AT4G19010%09red/ath:AT4G31990%09red/ath:AT1G06570%09red/ath:AT2G30970%09red/ath:AT5G10330%09red/ath:AT4G05160%09red/ath:AT5G53970%09red/ath:AT4G26220%09red
Tryptophan metabolism	KEGG PATHWAY	ath00380	12	53	0.408233	0.488723	Q9SIV0|Q9SVU0|Q9SYG7|Q8VZ59|Q9FIK7|Q8S4Y1|Q7G193|Q70E96|Q8S528|Q70DU8|Q94A02|Q9SU63	http://www.genome.jp/kegg-bin/show_pathway?ath00380/ath:AT5G25620%09red/ath:AT2G20610%09red/ath:AT4G36250%09red/ath:AT1G54100%09red/ath:AT4G28720%09red/ath:AT5G48230%09red/ath:AT1G23800%09red/ath:AT4G24670%09red/ath:AT5G47720%09red/ath:AT3G48000%09red/ath:AT5G20960%09red/ath:AT1G44170%09red
Glucosinolate biosynthesis	KEGG PATHWAY	ath00966	6	25	0.422351	0.503024	Q9SIV0|Q9M439|Q9C9C9|Q9FYA6|Q9M401|Q9FZ80	http://www.genome.jp/kegg-bin/show_pathway?ath00966/ath:AT2G20610%09red/ath:AT1G10070%09red/ath:AT3G49680%09red/ath:AT5G65780%09red/ath:AT1G18590%09red/ath:AT1G74090%09red
Tropane, piperidine and pyridine alkaloid biosynthesis	KEGG PATHWAY	ath00960	9	40	0.441071	0.519229	P46643|Q9LHT0|P0DI07|Q9ZW12|Q9ZW13|Q9LVY1|Q8H1H9|P46248|Q9FN30	http://www.genome.jp/kegg-bin/show_pathway?ath00960/ath:AT1G62810%09red/ath:AT5G36160%09red/ath:AT5G06060%09red/ath:AT4G31990%09red/ath:AT2G29260%09red/ath:AT2G30970%09red/ath:AT5G10330%09red/ath:AT5G53970%09red/ath:AT2G29290%09red
Isoquinoline alkaloid biosynthesis	KEGG PATHWAY	ath00950	6	26	0.454347	0.533664	P46643|Q9FN30|Q8RY79|Q9LVY1|Q8H1H9|P46248	http://www.genome.jp/kegg-bin/show_pathway?ath00950/ath:AT1G62810%09red/ath:AT5G36160%09red/ath:AT4G31990%09red/ath:AT2G20340%09red/ath:AT2G30970%09red/ath:AT5G53970%09red
Phagosome	KEGG PATHWAY	ath04145	23	113	0.519355	0.588244	O04153|Q9LHA4|Q9LX65|Q9SJT7|Q9XID0|Q9LUM0|Q9SZN1|B9DHQ0|Q9SDS7|Q9XGM1|Q38885|P29402|Q8W4S4|P42339|Q94AU2|Q0WUR5|Q38798|Q8RWZ7|P59277|P93654|Q0WV25|Q38912|Q9SSJ8	http://www.genome.jp/kegg-bin/show_pathway?ath04145/ath:AT5G46860%09red/ath:AT1G08450%09red/ath:AT4G39080%09red/ath:AT1G11890%09red/ath:AT3G14270%09red/ath:AT2G28520%09red/ath:AT2G18710%09red/ath:AT4G33240%09red/ath:AT3G42050%09red/ath:AT1G71010%09red/ath:AT5G07340%09red/ath:AT3G28715%09red/ath:AT5G19780%09red/ath:AT1G12840%09red/ath:AT1G34260%09red/ath:AT1G04820%09red/ath:AT1G60490%09red/ath:AT2…
Monoterpenoid biosynthesis	KEGG PATHWAY	ath00902	2	9	0.573385	0.641768	Q9M2E2|Q9ZUH5	http://www.genome.jp/kegg-bin/show_pathway?ath00902/ath:AT3G61220%09red/ath:AT2G24190%09red
Other types of O-glycan biosynthesis	KEGG PATHWAY	ath00514	1	5	0.667866	0.717956	Q9M8Y0	http://www.genome.jp/kegg-bin/show_pathway?ath00514/ath:AT3G04240%09red
Lipoic acid metabolism	KEGG PATHWAY	ath00785	1	5	0.667866	0.717956	Q948J9	http://www.genome.jp/kegg-bin/show_pathway?ath00785/ath:AT4G31050%09red
Flavonoid biosynthesis	KEGG PATHWAY	ath00941	4	26	0.765506	0.80487	Q9SD85|Q9FI78|Q9S818|Q9C5D7	http://www.genome.jp/kegg-bin/show_pathway?ath00941/ath:AT5G48930%09red/ath:AT5G07990%09red/ath:AT3G51240%09red/ath:AT4G26220%09red
AGE-RAGE signaling pathway in diabetic complications	KEGG PATHWAY	ath04933	4	26	0.765506	0.80487	Q944C1|Q38912|Q39033|Q8GV43	http://www.genome.jp/kegg-bin/show_pathway?ath04933/ath:AT2G40116%09red/ath:AT5G58700%09red/ath:AT3G08510%09red/ath:AT4G35020%09red
Flavone and flavonol biosynthesis	KEGG PATHWAY	ath00944	1	7	0.769998	0.80487	Q9SD85	http://www.genome.jp/kegg-bin/show_pathway?ath00944/ath:AT5G07990%09red
Diterpenoid biosynthesis	KEGG PATHWAY	ath00904	3	25	0.871566	0.889066	O49561|Q93ZB2|Q9SAK2	http://www.genome.jp/kegg-bin/show_pathway?ath00904/ath:AT1G79460%09red/ath:AT4G21200%09red/ath:AT5G25900%09red
Limonene and pinene degradation	KEGG PATHWAY	ath00903	6	47	0.899597	0.915665	Q9LMX7|Q70E96|Q8S528|Q70DU8|Q9SU63|Q9LVD6	http://www.genome.jp/kegg-bin/show_pathway?ath00903/ath:AT4G36250%09red/ath:AT1G13710%09red/ath:AT1G23800%09red/ath:AT5G57220%09red/ath:AT3G48000%09red/ath:AT1G44170%09red
Sesquiterpenoid and triterpenoid biosynthesis	KEGG PATHWAY	ath00909	2	24	0.947432	0.959194	O81000|Q9SM02	http://www.genome.jp/kegg-bin/show_pathway?ath00909/ath:AT2G22830%09red/ath:AT1G58440%09red
Nitrogen metabolism	KEGG PATHWAY	ath00910	5	47	0.950785	0.962383	P27140|Q94CE3|Q9C6F5|Q9LV03|Q9LYK2	http://www.genome.jp/kegg-bin/show_pathway?ath00910/ath:AT4G33580%09red/ath:AT5G14570%09red/ath:AT1G58180%09red/ath:AT5G53460%09red/ath:AT3G01500%09red
Glycosylphosphatidylinositol(GPI)-anchor biosynthesis	KEGG PATHWAY	ath00563	2	25	0.954846	0.965666	Q500W7|O64792	http://www.genome.jp/kegg-bin/show_pathway?ath00563/ath:AT1G61280%09red/ath:AT5G22130%09red
Ribosome	KEGG PATHWAY	ath03010	69	425	0.962074	0.971729	Q9LY66|Q9FDZ9|P42732|P25873|Q8L9S1|Q9LYK9|O04204|P49200|Q9LZ17|Q9FWS4|Q93VI3|P49637|Q9MAP3|O82204|P51414|P51413|P51412|Q9GCB9|P22738|Q8LC83|Q9LR33|P92557|Q9M9W1|P49227|Q9SYL9|P49690|P49691|Q9LP37|Q9LRN8|O23095|Q9LHP1|Q9FNP8|Q9FLN4|Q43292|Q9M352|Q9M0E0|Q8VZB9|Q93Z17|Q9ASV6|Q8L9A0|P93014|P25864|Q940B0|Q9T043|Q8VY91|P60040|P49211|P34788|Q9T029|Q9LUQ6|Q9SX68|P16181|Q9FJA6|Q9SKX4|Q9FKC0|Q8W463|Q8VZ55|…	http://www.genome.jp/kegg-bin/show_pathway?ath03010/ath:AT3G16780%09red/ath:AT4G18100%09red/ath:AT5G14320%09red/ath:AT3G53740%09red/ath:AT4G29430%09red/ath:AT1G64510%09red/ath:AT4G25740%09red/ath:AT2G31610%09red/ath:AT2G01250%09red/ath:AT5G39740%09red/ath:AT2G24090%09red/ath:AT5G65220%09red/ath:AT1G48350%09red/ath:AT2G43030%09red/ath:AT2G33800%09red/ath:AT1G29070%09red/ath:AT3G15190%09red/ath:AT3…
Phenylpropanoid biosynthesis	KEGG PATHWAY	ath00940	25	179	0.970342	0.978826	Q9LHA7|Q9S9N9|Q9LV33|Q9C5D7|Q42578|Q9FI78|Q56YU0|Q9FLU9|Q9SR37|Q96520|Q9M1D0|Q9FIW4|Q84P24|Q9SAH9|Q9CAI3|Q9C942|Q9FLC0|Q42600|Q42580|Q9SJZ2|Q9S777|Q9SB81|B3H5Q1|Q9M0X9|Q9SVS1	http://www.genome.jp/kegg-bin/show_pathway?ath00940/ath:AT1G65060%09red/ath:AT5G48930%09red/ath:AT5G06720%09red/ath:AT3G09260%09red/ath:AT1G80820%09red/ath:AT1G72680%09red/ath:AT2G37130%09red/ath:AT4G05160%09red/ath:AT3G18080%09red/ath:AT3G24503%09red/ath:AT5G36890%09red/ath:AT4G36220%09red/ath:AT2G22420%09red/ath:AT5G24540%09red/ath:AT1G15950%09red/ath:AT1G71695%09red/ath:AT4G21960%09red/ath:AT3…
Zeatin biosynthesis	KEGG PATHWAY	ath00908	2	29	0.975645	0.9825	Q9ZUX7|Q9FF18	http://www.genome.jp/kegg-bin/show_pathway?ath00908/ath:AT2G27760%09red/ath:AT5G38450%09red
Stilbenoid, diarylheptanoid and gingerol biosynthesis	KEGG PATHWAY	ath00945	4	49	0.984691	0.990134	Q9LMX7|Q9LVD6|Q9FI78|Q9C5D7	http://www.genome.jp/kegg-bin/show_pathway?ath00945/ath:AT5G57220%09red/ath:AT1G13710%09red/ath:AT5G48930%09red/ath:AT4G26220%09red
--------------------
#Term	Database	ID	Input number	Background number	P-Value	Corrected P-Value	Input	Hyperlink
--------------------
#Term	Database	ID	Input number	Background number	P-Value	Corrected P-Value	Input	Hyperlink
cellular process	Gene Ontology	GO:0009987	3700	11602	1.20045e-235	5.67814e-232	Q9FH40|Q9XID3|F4IE66|P30182|Q9LIK9|P40228|P51414|P51413|P51412|Q42539|Q42538|Q42533|Q9LYR5|Q9S7X6|Q0V7R1|Q8L9T5|B3H672|Q8H0Z6|Q8VYJ1|Q8VYJ2|Q9T043|Q9SAH8|Q9SAH9|Q941L0|Q941L3|Q9SR15|Q8GYF7|F4IZM8|Q9SAH5|Q9SAH7|Q9FMR1|Q9C8P0|Q9FMR5|Q43316|Q9FMR9|Q9C8P8|Q9SD20|Q570B4|Q3E989|Q9LM33|Q9SRW7|Q9M313|P31582|Q8S929|Q9M310|Q9SMP0|Q8LGH4|Q9M315|Q04980|Q96285|Q96287|Q9FME4|Q9FYC7|Q96289|Q8LC68|Q9SRR0|Q9M9M4|…	http://amigo.geneontology.org/cgi-bin/amigo/term_details?term=GO:0009987
cellular metabolic process	Gene Ontology	GO:0044237	2944	8955	4.84643e-174	1.14618e-170	Q9FH40|F4IE66|Q9LVA7|Q9LIK9|P40228|P51414|P51413|P51412|Q42539|Q42538|Q42533|Q9LYR5|Q8L9T5|B3H672|Q8H0Z6|Q8VYJ1|Q8VYJ2|Q9T043|Q9C5P4|Q9SAH9|Q941L0|Q9SR15|F4IZM8|Q9SAH5|Q9SAH7|Q9C8P0|Q43316|Q9FMR9|Q9C8P8|Q570B4|Q9SRW7|Q9M313|Q9M310|Q9SMP0|Q56Y11|Q9M315|O64825|Q96285|Q96287|P30182|Q9FME4|Q9FYC7|Q96289|Q8LC68|Q9SRR0|Q9M9M4|Q8LKS5|Q9LK94|Q9LME8|C0LGK4|Q38945|P42698|C0LGK9|Q9M0S5|Q9LME6|Q8H1D9|Q8H1D3|…	http://amigo.geneontology.org/cgi-bin/amigo/term_details?term=GO:0044237
organic substance metabolic process	Gene Ontology	GO:0071704	3088	9631	8.50791e-173	1.34141e-169	Q9FH40|Q9FJT8|Q9FME4|F4IE66|Q9LVA7|P40228|P51414|P51413|P51412|Q42539|Q42538|Q42533|Q9LYR5|Q0V7R1|Q8L9T5|B3H672|Q8H0Z6|Q8VYJ7|Q8LB10|Q8VYJ1|Q8VYJ2|Q9T043|Q9C5P4|Q9SAH9|Q941L0|Q9SR15|F4IZM8|Q9SAH5|Q9SAH7|Q9C8P0|Q43316|Q9FMR9|Q9C8P8|Q570B4|Q3E989|Q9SRW7|Q9M313|Q8L7S6|Q9M310|Q9SMP0|Q56Y11|Q9M315|O64825|Q96285|Q96287|P30182|Q9C8G4|Q9FYC7|Q96289|Q8LC68|Q9SRR0|Q9M9M4|Q8LKS5|Q9LME8|C0LGK4|Q38945|P42698|…	http://amigo.geneontology.org/cgi-bin/amigo/term_details?term=GO:0071704
metabolic process	Gene Ontology	GO:0008152	3351	10917	1.13696e-169	1.34446e-166	Q9FH40|Q9FJT8|Q9FME4|F4IE66|P30182|Q9LIK9|P40228|P51414|P51413|P51412|Q42539|Q42538|Q42533|Q9LYR5|Q0V7R1|Q8L9T5|B3H672|Q8H0Z6|Q8VYJ7|Q8LB10|Q8VYJ1|Q8VYJ2|Q9T043|Q9C5P4|Q9SAH9|Q941L0|Q9SR15|F4IZM8|Q9SAH5|Q9SAH7|Q9C8P0|Q43316|Q9FMR9|Q9C8P8|Q570B4|Q3E989|Q9SRW7|Q9M313|Q8L7S6|Q9M310|Q9SMP0|Q56Y11|Q9M315|O64825|Q96285|Q96287|Q9C8G4|Q9FYC7|Q96289|Q8LC68|Q9SRR0|Q9M9M4|Q8LKS5|Q9LZ23|Q9M9M9|Q9LK94|Q9LME8|…	http://amigo.geneontology.org/cgi-bin/amigo/term_details?term=GO:0008152
primary metabolic process	Gene Ontology	GO:0044238	2889	8811	2.36337e-167	2.23575e-164	Q9FH40|Q9FJT8|Q9FME4|F4IE66|Q9LVA7|P40228|P51414|P51413|P51412|Q42539|Q42538|Q42533|Q9LYR5|Q0V7R1|Q8L9T5|B3H672|Q8H0Z6|Q8VYJ7|Q8LB10|Q9C552|Q8VYJ2|Q9T043|Q9C5P4|Q93V61|Q941L0|Q9SR15|F4IZM8|Q9SAH5|Q9SAH7|Q9C8P0|Q43316|Q9FMR9|Q9C8P8|Q570B4|Q3E989|Q9SRW7|Q9M313|Q8L7S6|Q9M310|Q9SMP0|Q56Y11|O64825|Q96285|Q96287|P30182|Q9C8G4|Q9FYC7|Q96289|Q8LC68|Q9SRR0|Q9M9M4|Q8LKS5|C0LGK4|Q38945|P42698|C0LGK9|Q9M0S5|…	http://amigo.geneontology.org/cgi-bin/amigo/term_details?term=GO:0044238
organelle part	Gene Ontology	GO:0044422	1815	4541	7.32393e-153	5.7737e-150	F4IE66|P30182|Q9LIK9|P51414|P51413|P51412|Q42533|Q9LYR5|Q0V7R1|B3H672|Q8VYJ7|Q8LB10|Q8VYJ1|Q8VYJ2|Q9T043|Q9C5P4|Q941L0|Q9S7Q2|Q8GYF7|Q9SAH5|Q9C8P0|Q9FMR5|Q43316|Q9FMR9|Q570B4|P31582|Q8L7S4|A2RVP7|Q96282|Q9SRR0|Q9M9M4|Q9LZ23|Q9M9M9|Q0WPQ2|Q0WPT7|Q940P5|Q38942|Q9LME2|Q9M0S5|Q38912|F4KBW6|P29402|O48814|Q9AST6|Q9LQK7|Q9AST3|Q8VY91|Q8VY92|Q8VY97|Q9LKW9|Q8VYD3|Q8L4D8|Q9FF55|Q08298|Q38833|Q8GYD7|Q8RWL4|…	http://amigo.geneontology.org/cgi-bin/amigo/term_details?term=GO:0044422
intracellular organelle part	Gene Ontology	GO:0044446	1808	4528	9.23374e-152	6.23937e-149	F4IE66|P30182|Q9LIK9|P51414|P51413|P51412|Q42533|Q9LYR5|Q0V7R1|B3H672|Q8VYJ7|Q8LB10|Q8VYJ1|Q8VYJ2|Q9T043|Q9C5P4|Q941L0|Q9S7Q2|Q8GYF7|Q9SAH5|Q9C8P0|Q9FMR5|Q43316|Q9FMR9|Q570B4|P31582|Q8L7S4|A2RVP7|Q96282|Q9SRR0|Q9M9M4|Q9LZ23|Q9M9M9|Q0WPQ2|Q0WPT7|Q940P5|Q38942|Q9LME2|Q9M0S5|Q38912|F4KBW6|P29402|O48814|Q9AST6|Q9LQK7|Q9AST3|Q8VY91|Q8VY92|Q8VY97|Q9LKW9|Q8VYD3|Q8L4D8|Q9FF55|Q08298|Q38833|Q8GYD7|Q8RWL4|…	http://amigo.geneontology.org/cgi-bin/amigo/term_details?term=GO:0044446
single-organism process	Gene Ontology	GO:0044699	2833	8956	6.23654e-143	3.68736e-140	Q9FH40|Q6NMB6|Q9XID3|Q9LVA7|P0DI11|P51412|Q42539|Q42538|Q42533|B3H5K9|Q9S7X6|Q0V7R1|B3H672|Q8H0Z6|Q9C8G9|Q8VYJ1|Q9SAH8|Q9SAH9|Q941L0|Q941L3|Q8GYF7|F4IZM8|Q9SAH5|Q9FMR1|Q9C8P0|Q9FMR5|Q43316|Q9FMR9|Q9C8P8|Q9SD20|Q570B4|Q9LM33|Q9SRW7|P31582|Q9M647|Q9M310|A2RVP7|Q56Y11|Q9M315|Q04980|Q96285|P30182|Q9FYC7|Q96289|Q8LC68|Q9SRR0|Q9M9M4|Q8LKS5|Q9M9M9|Q0WPQ2|Q9LK94|Q38942|Q9LME8|C0LGK4|Q38945|C0LGK9|Q9LJH5|…	http://amigo.geneontology.org/cgi-bin/amigo/term_details?term=GO:0044699
binding	Gene Ontology	GO:0005488	3188	10638	7.75445e-141	4.07539e-138	Q9FH40|Q9XID0|Q9XID3|F4IE66|Q9LIK5|P30182|Q9LIK9|P40228|P51412|Q42533|Q9LYR5|Q8L9T5|Q9M622|B3H672|Q9T048|Q8VYJ7|Q8VYJ1|Q8VYJ2|Q9C5P4|Q9SAH9|Q941L0|Q941L3|Q9SR15|Q9SAH7|Q93XX2|Q9FMR5|Q9FMR9|Q9C8P8|Q8S8L9|Q9LM33|Q9M313|P31582|Q8L7S4|Q9SMP0|Q9M315|O64825|P0CB16|Q96287|Q96282|Q94JV4|Q96289|Q8VZ67|Q9SRR0|F4K1B1|Q9ZWJ9|Q8LKS5|Q9LZ23|Q9M9M9|Q0WPQ2|Q84WU6|Q38942|C0LGK4|Q38945|C0LGK9|Q9LME6|Q38912|F4KBW6|…	http://amigo.geneontology.org/cgi-bin/amigo/term_details?term=GO:0005488
macromolecule metabolic process	Gene Ontology	GO:0043170	2309	7023	8.70499e-121	4.11746e-118	Q9FH40|Q9FJT8|F4IE66|Q9LVA7|P40228|P51414|P51413|P51412|Q42539|Q9LYR5|Q0V7R1|Q8L9T5|B3H672|Q8VYJ7|Q8LB10|Q9C552|Q8VYJ2|Q9T043|Q9C5P4|Q941L0|Q9SR15|F4IZM8|Q9SAH7|Q43316|Q9FMR9|Q9C8P8|Q3E989|Q9M313|Q9M310|Q9SMP0|Q56Y11|O64825|Q96285|Q96287|P30182|Q9C8G4|Q96289|Q8LC68|Q9M9M4|C0LGK4|Q9M0S8|C0LGK9|Q9M0S5|Q9LME6|Q8H1D9|Q8H1D3|Q0WV13|Q8H1D6|Q8VWJ2|O48814|F4JLS1|Q9AST1|Q8VY91|Q8GWU0|C0LGT1|Q9FYA2|Q8VYD3|…	http://amigo.geneontology.org/cgi-bin/amigo/term_details?term=GO:0043170
cellular macromolecule metabolic process	Gene Ontology	GO:0044260	2147	6395	3.82796e-117	1.64602e-114	Q9FH40|F4IE66|Q9LVA7|P40228|P51414|P51413|P51412|Q42539|Q9LYR5|Q8L9T5|B3H672|Q9C552|Q8VYJ2|Q9T043|Q9C5P4|Q941L0|Q9SR15|F4IZM8|Q9SAH7|Q43316|Q9FMR9|Q9C8P8|Q9M313|Q9M310|Q9SMP0|Q56Y11|O64825|Q96285|Q96287|P30182|Q9FME4|Q96289|Q8LC68|Q9M9M4|C0LGK4|Q9M0S8|C0LGK9|Q9M0S5|Q9LME6|Q8H1D9|Q8H1D3|Q0WV13|Q8H1D6|Q8VWJ2|O48814|F4JLS1|Q9AST1|Q8VY91|Q8GWU0|C0LGT1|Q9FYA2|Q8VYD3|Q949Y0|Q8VYD9|Q9MAC5|Q84TE9|O82804|…	http://amigo.geneontology.org/cgi-bin/amigo/term_details?term=GO:0044260
single-organism cellular process	Gene Ontology	GO:0044763	2093	6257	8.17204e-112	3.22114e-109	Q9FH40|Q9XID3|P30182|P51412|Q42538|Q42533|B3H5K9|Q9S7X6|B3H672|Q8H0Z6|Q8VYJ1|Q9SAH8|Q9SAH9|Q941L0|Q941L3|Q9SAH5|Q9FMR1|Q9C8P0|Q9FMR5|Q43316|Q9FMR9|Q9SD20|Q570B4|Q9LM33|Q9FG35|P31582|Q9M647|Q9CAF5|Q56Y11|Q9M315|Q04980|Q96285|Q8LC68|Q9SRR0|Q9M9M4|Q8LKS5|Q0WPQ2|Q9LME8|C0LGK4|Q38945|C0LGK9|O81445|F4JRR5|O48818|Q9FUD3|Q9SE33|Q9LQK7|Q9AST3|Q9C7N2|Q8LBB2|Q9LKW9|Q9FYA2|Q9FF55|Q8GYD9|Q9FVC8|Q9LYN8|O49255|…	http://amigo.geneontology.org/cgi-bin/amigo/term_details?term=GO:0044763
cell part	Gene Ontology	GO:0044464	4917	20647	4.98136e-103	1.81245e-100	Q9FH40|Q9FJT8|Q9XID0|Q9XID3|Q9LX47|F4IE66|Q9SCY0|Q9LV85|P30182|Q9SDQ3|Q9LIK9|P40228|P51414|P51413|P51412|Q42539|Q42538|O48670|Q42533|Q9LYR6|Q9LYR5|Q9S7X6|Q0V7R1|Q0WPW4|Q8L9T5|Q9M622|B3H672|Q8H0Z6|Q9T048|O04928|Q8VYJ7|Q8LB10|Q8VYJ1|Q8VYJ2|Q9T043|Q9SAH8|Q93V61|Q941L0|Q941L3|Q9SR15|Q8GYF7|F4IZM8|Q9SAH5|Q9ZNV9|Q9SAH7|Q9FMR1|Q9SKH2|Q93XX2|Q9FMR5|Q43316|Q9FMR9|Q9C8P8|Q9SD20|Q8S8L9|Q570B4|Q3E989|Q9LM33|…
Q38884|Q8H1G3|Q0WQN4|Q9SZL7|O64530|Q9SZL5|Q9ZRF9|Q8VZA5|Q9FG93|Q9C9U1|Q9T074|Q9LLC1|Q9SZL8|Q8RWG8|Q9LVA7|Q9LVA1|Q9T0F7|Q9LNJ9|Q9SNC6|Q8VY88|Q9LMT2|Q9SNC0|Q5XPJ9|Q9FYB5|A0JJX5|Q9FYB7|Q9SHS8|Q9ZUU9|Q9LPZ9|Q9ZUU4|Q8RWY6|Q9SHS7|Q9ZUU0|Q9ZUU1|Q9LHP2|Q9ZUU3|Q2V3H0|Q84WW5|Q9FLW0|Q38827|Q9M5K3|Q04088|Q8LGE3|P46637|Q9FL03|Q9M8R7|Q8L518|Q9FL07|Q9FNA9|P42339|P47924|Q9C968|Q9FNA4|Q9C5W7|Q9FGD2|Q39193|Q8VYU4|…	http://amigo.geneontology.org/cgi-bin/amigo/term_details?term=GO:0044464
cell	Gene Ontology	GO:0005623	4917	20649	6.21305e-103	2.09912e-100	Q9FH40|Q9FJT8|Q9XID0|Q9XID3|Q9LX47|F4IE66|Q9SCY0|Q9LV85|P30182|Q9SDQ3|Q9LIK9|P40228|P51414|P51413|P51412|Q42539|Q42538|O48670|Q42533|Q9LYR6|Q9LYR5|Q9S7X6|Q0V7R1|Q0WPW4|Q8L9T5|Q9M622|B3H672|Q8H0Z6|Q9T048|O04928|Q8VYJ7|Q8LB10|Q8VYJ1|Q8VYJ2|Q9T043|Q9SAH8|Q93V61|Q941L0|Q941L3|Q9SR15|Q8GYF7|F4IZM8|Q9SAH5|Q9ZNV9|Q9SAH7|Q9FMR1|Q9SKH2|Q93XX2|Q9FMR5|Q43316|Q9FMR9|Q9C8P8|Q9SD20|Q8S8L9|Q570B4|Q3E989|Q9LM33|…
Q38884|Q8H1G3|Q0WQN4|Q9SZL7|O64530|Q9SZL5|Q9ZRF9|Q8VZA5|Q9FG93|Q9C9U1|Q9T074|Q9LLC1|Q9SZL8|Q8RWG8|Q9LVA7|Q9LVA1|Q9T0F7|Q9LNJ9|Q9SNC6|Q8VY88|Q9LMT2|Q9SNC0|Q5XPJ9|Q9FYB5|A0JJX5|Q9FYB7|Q9SHS8|Q9ZUU9|Q9LPZ9|Q9ZUU4|Q8RWY6|Q9SHS7|Q9ZUU0|Q9ZUU1|Q9LHP2|Q9ZUU3|Q2V3H0|Q84WW5|Q9FLW0|Q38827|Q9M5K3|Q04088|Q8LGE3|P46637|Q9FL03|Q9M8R7|Q8L518|Q9FL07|Q9FNA9|P42339|P47924|Q9C968|Q9FNA4|Q9C5W7|Q9FGD2|Q39193|Q8VYU4|…	http://amigo.geneontology.org/cgi-bin/amigo/term_details?term=GO:0005623
protein binding	Gene Ontology	GO:0005515	1324	3435	1.66932e-95	5.26392e-93	O65717|Q8W4P1|P42753|Q7XYY2|Q9LY61|Q8H2D5|Q8W4P8|P93004|Q8RVQ9|P93002|Q9SJT1|Q9SCL7|Q9FM96|Q8L736|Q8RWH9|Q9SXY0|Q9SXY1|O04450|Q6A333|P40228|O82504|Q9XIM0|Q8LF20|Q9ZPY8|Q8W4D0|Q8L7Z0|Q8W4M7|Q24JJ9|Q9SGS4|Q8VZ40|Q9FE20|Q9STX5|O50064|Q8LBM2|Q9LY50|Q9STX3|Q9LK48|Q8L5R3|Q9SU29|Q9XED8|B3H672|Q9FKJ0|P59583|Q9S814|Q9LHF5|Q9SU08|Q9SUE3|Q9SCY2|Q9C690|Q8W4I7|Q38868|Q38884|Q941L0|Q8LDP4|Q5XF06|Q8GYF7|Q9SGE3|…	http://amigo.geneontology.org/cgi-bin/amigo/term_details?term=GO:0005515
catalytic activity	Gene Ontology	GO:0003824	2517	8525	5.26983e-90	1.55789e-87	Q9XID0|Q9XID3|F4IE66|P30182|Q9LIK9|P40228|Q42539|Q42538|Q42533|Q9LYR5|Q0V7R1|Q9M622|B3H672|Q8H0Z6|Q9C8G9|Q8VYJ7|Q8LB10|Q8VYJ1|Q84ME1|Q9C5P4|Q9SAH9|Q941L0|Q9SR15|Q9SAH5|Q9C8P0|Q43316|Q9FMR9|Q8S8L9|Q570B4|Q3E989|Q9LM33|Q9SRW7|Q8L7S6|Q8S929|Q9M310|Q8L7S3|Q56Y11|Q9M315|Q96285|Q96287|Q9M9M4|Q8LKS5|Q9M9M9|Q0WPQ2|Q9LME8|C0LGK4|Q38945|C0LGK9|Q9M0S5|Q38912|Q8H1D9|Q8H1D6|O48814|F4JLS1|Q9AST3|Q8LBB2|Q8GWU0|…	http://amigo.geneontology.org/cgi-bin/amigo/term_details?term=GO:0003824
cytoplasm	Gene Ontology	GO:0005737	3270	12142	6.06811e-87	1.68836e-84	Q9FH40|Q9FJT8|F4IE66|P30182|Q9LIK9|P51414|P51413|P51412|Q42539|Q42538|Q42533|Q9LYR5|Q9S7X6|Q0V7R1|Q9M622|B3H672|Q8H0Z6|Q9T048|Q8VYJ7|Q8LB10|Q8VYJ1|Q8VYJ2|Q9T043|Q9SAH8|Q93V61|Q941L0|Q9SR15|Q8GYF7|Q9SAH2|Q9SAH5|Q9ZNV9|Q9FMR1|Q9C8P0|Q93XX2|Q9FMR5|Q43316|Q9FMR9|Q570B4|Q9SRW7|Q8L4R0|P31582|Q8S929|Q8L7S4|A2RVP7|Q56Y11|Q9M315|Q04980|O80662|Q96287|Q96282|Q9FME4|Q9FYC7|Q8LC68|Q9SRR0|Q9M9M4|Q8LKS5|Q9LZ23|…	http://amigo.geneontology.org/cgi-bin/amigo/term_details?term=GO:0005737
intracellular part	Gene Ontology	GO:0044424	4495	18791	9.31665e-77	2.44821e-74	Q9FH40|Q9FJT8|Q9XID0|Q9LX47|F4IE66|Q9SCY0|Q9LV85|P30182|Q9SDQ3|Q9LIK9|P40228|P51414|P51413|P51412|Q42539|Q42538|Q42533|Q9LYR5|Q9S7X6|Q0V7R1|Q8L9T5|Q9M622|B3H672|Q8H0Z6|Q9T048|O04928|Q8VYJ7|Q8LB10|Q8VYJ1|Q8VYJ2|Q9T043|Q9SAH8|Q93V61|Q941L0|Q9SR15|Q8GYF7|F4IZM8|Q9SAH5|Q9ZNV9|Q9SAH7|Q9FMR1|Q9C8P0|Q93XX2|Q9FMR5|Q43316|Q9FMR9|Q9C8P8|Q9SD20|Q8S8L9|Q570B4|Q9LM33|Q9SRW7|Q9M313|P31582|P0CB16|Q9M310|A2RVP7|…	http://amigo.geneontology.org/cgi-bin/amigo/term_details?term=GO:0044424
intracellular	Gene Ontology	GO:0005622	4497	18806	1.32166e-76	3.29023e-74	Q9FH40|Q9FJT8|Q9XID0|Q9LX47|F4IE66|Q9SCY0|Q9LV85|P30182|Q9SDQ3|Q9LIK9|P40228|P51414|P51413|P51412|Q42539|Q42538|Q42533|Q9LYR5|Q9S7X6|Q0V7R1|Q8L9T5|Q9M622|B3H672|Q8H0Z6|Q9T048|O04928|Q8VYJ7|Q8LB10|Q8VYJ1|Q8VYJ2|Q9T043|Q9SAH8|Q93V61|Q941L0|Q9SR15|Q8GYF7|F4IZM8|Q9SAH5|Q9ZNV9|Q9SAH7|Q9FMR1|Q9C8P0|Q93XX2|Q9FMR5|Q43316|Q9FMR9|Q9C8P8|Q9SD20|Q8S8L9|Q570B4|Q9LM33|Q9SRW7|Q9M313|P31582|P0CB16|Q9M310|A2RVP7|…	http://amigo.geneontology.org/cgi-bin/amigo/term_details?term=GO:0005622
cytoplasmic part	Gene Ontology	GO:0044444	2758	9941	1.62196e-76	3.83594e-74	Q9FH40|Q9FJT8|P30182|Q9LIK9|P51414|P51413|P51412|Q42539|Q42538|Q42533|Q9LYR5|Q0V7R1|Q9M622|B3H672|Q9T048|Q8VYJ7|Q8LB10|Q8VYJ1|Q8VYJ2|Q9T043|Q9SAH8|Q93V61|Q941L0|Q9S7Q2|Q8GYF7|Q9SAH2|Q9SAH5|Q9ZNV9|Q9FMR1|Q9C8P0|Q93XX2|Q9FMR5|Q43316|Q9FMR9|Q570B4|Q9SRW7|Q8L4R0|P31582|Q8S929|Q93V66|A2RVP7|Q56Y11|Q9M315|Q96287|Q96282|Q9FYC7|Q940P8|Q9SRR0|Q9M9M4|Q8LKS5|Q9LZ23|Q9M9M9|Q0WPQ2|Q0WPT7|Q9LK94|Q940P5|Q38942|…	http://amigo.geneontology.org/cgi-bin/amigo/term_details?term=GO:0044444
nitrogen compound metabolic process	Gene Ontology	GO:0006807	1677	5211	2.35301e-73	5.29988e-71	F4IE66|P30182|P51414|P51413|P51412|Q42538|B3H672|Q9C552|Q8VYJ2|Q9T043|Q9S7Q2|F4IZM8|Q9SAH5|Q9SAH7|Q9C8P0|Q43316|Q9FMR9|Q9C8P8|Q8LAP8|Q9LDL7|Q9SMP0|Q9FME4|Q96289|Q8LC68|Q9M0S8|Q9LME2|Q9LME6|Q8H1D9|Q8VWJ2|F4JRR5|F4JLS1|Q9AST1|Q9AST3|Q8VY91|Q8LBB2|Q9FYA2|Q8VYD3|Q8VYD9|Q9MAC5|Q84TE9|Q9FVC8|O49255|Q9SD07|Q9FVC1|Q38832|Q38831|Q8RWL4|Q9C813|Q9SY59|Q9FVQ1|Q39265|Q39163|Q8LE43|O22259|Q0IGK1|P46665|Q9M2Z3|…	http://amigo.geneontology.org/cgi-bin/amigo/term_details?term=GO:0006807
regulation of biological process	Gene Ontology	GO:0050789	1614	4953	3.71651e-73	7.99049e-71	F4IE66|P30182|P40228|B3H5K9|B3H672|Q8LB10|Q9C552|Q8VYJ2|Q9C5P4|Q9SAH9|Q941L0|Q941L3|Q9S7Q2|F4IZM8|Q9SAH7|Q9FMR1|Q9FMR9|Q9C8P8|Q9LM33|Q8LAP8|P31582|Q9LDL7|Q9SMP0|Q04980|Q96285|Q94JV4|Q96289|Q0WPQ2|C0LGK4|Q9LVP0|C0LGK9|Q9LME6|O81445|Q8H1D3|Q8VWJ2|O48814|F4JLS1|Q9AST1|Q9LKW9|Q9FYA2|Q9FF55|Q8GYD9|Q9MAC5|Q84TE9|O82804|Q9LYN8|O49255|Q9FVC1|Q38832|Q38831|Q8RWL4|Q9FNF8|Q9ZUZ3|Q9LHL3|Q9SY59|Q9ZPY8|Q39265|…	http://amigo.geneontology.org/cgi-bin/amigo/term_details?term=GO:0050789
response to stimulus	Gene Ontology	GO:0050896	1813	5789	4.19475e-73	8.62659e-71	Q9LIK9|P51414|P51412|Q42539|Q1PET6|Q8L9T5|B3H672|Q9T048|Q8VYJ7|Q8LB10|Q9C552|Q9SAH9|Q941L0|Q941L3|Q9SAH7|Q9FMR1|Q9FMR5|Q43316|Q9FMR9|Q84TG3|Q570B4|Q9LM33|P31582|Q9LDL7|Q04980|O80662|Q96287|Q96289|Q8LC68|Q9M9M4|Q8LKS5|Q9M9M9|Q0WPQ2|C0LGK4|Q9LVP0|C0LGK9|Q8H183|Q8H1D9|O81445|Q8H1D3|Q8H1D6|O48814|Q9SE33|Q9AST3|Q9C7N2|Q9LKW9|Q9FYA2|Q9ZUT3|Q9FF55|Q08298|O82804|Q9LYN8|Q9SD07|Q38834|Q9FVC1|Q38832|Q8GYD7|…	http://amigo.geneontology.org/cgi-bin/amigo/term_details?term=GO:0050896
organelle	Gene Ontology	GO:0043226	4109	16849	1.75728e-70	3.46331e-68	Q9FH40|Q9FJT8|Q9XID0|Q9LX47|F4IE66|Q9SCY0|Q9LV85|P30182|Q9SDQ3|Q9LIK9|P40228|P51414|P51413|P51412|Q8L6Y1|Q42533|Q9LYR5|Q9S7X6|Q0V7R1|Q8L9T5|Q9M622|B3H672|Q9T048|O04928|Q8VYJ7|Q8LB10|Q8VYJ1|Q8VYJ2|Q9T043|Q9SAH8|Q93V61|Q941L0|Q9S7Q2|Q8GYF7|F4IZM8|Q9SAH5|Q9ZNV9|Q9SAH7|Q9FMR1|Q9C8P0|Q93XX2|Q9FMR5|Q43316|Q9FMR9|Q9C8P8|Q9SD20|Q8S8L9|Q570B4|Q9LM33|Q9SRW7|Q9M313|P31582|Q8S929|Q9M310|A2RVP7|Q56Y11|Q9M315|…	http://amigo.geneontology.org/cgi-bin/amigo/term_details?term=GO:0043226
intracellular organelle	Gene Ontology	GO:0043229	4107	16846	3.38555e-70	6.40546e-68	Q9FH40|Q9FJT8|Q9XID0|Q9LX47|F4IE66|Q9SCY0|Q9LV85|P30182|Q9SDQ3|Q9LIK9|P40228|P51414|P51413|P51412|Q8L6Y1|Q42533|Q9LYR5|Q9S7X6|Q0V7R1|Q8L9T5|Q9M622|B3H672|Q9T048|O04928|Q8VYJ7|Q8LB10|Q8VYJ1|Q8VYJ2|Q9T043|Q9SAH8|Q93V61|Q941L0|Q9S7Q2|Q8GYF7|F4IZM8|Q9SAH5|Q9ZNV9|Q9SAH7|Q9FMR1|Q9C8P0|Q93XX2|Q9FMR5|Q43316|Q9FMR9|Q9C8P8|Q9SD20|Q8S8L9|Q570B4|Q9LM33|Q9SRW7|Q9M313|P31582|Q8S929|Q9M310|A2RVP7|Q56Y11|Q9M315|…	http://amigo.geneontology.org/cgi-bin/amigo/term_details?term=GO:0043229
membrane-bounded organelle	Gene Ontology	GO:0043227	4054	16576	9.11811e-70	1.65879e-67	Q9FH40|Q9FJT8|Q9XID0|Q9LX47|F4IE66|Q9SCY0|Q9LV85|P30182|Q9SDQ3|Q9LIK9|P40228|P51414|P51413|P51412|Q8L6Y1|Q42533|Q9LYR5|Q0V7R1|Q8L9T5|Q9M622|B3H672|Q9T048|O04928|Q8VYJ7|Q8LB10|Q8VYJ1|Q8VYJ2|Q9T043|Q9SAH8|Q93V61|Q941L0|Q9S7Q2|Q8GYF7|F4IZM8|Q9SAH5|Q9ZNV9|Q9SAH7|Q9FMR1|Q9C8P0|Q93XX2|Q9FMR5|Q43316|Q9FMR9|Q9C8P8|Q9SD20|Q8S8L9|Q570B4|Q9LM33|Q9SRW7|Q9M313|P31582|Q8S929|Q9M310|A2RVP7|Q56Y11|Q9M315|O64825|…	http://amigo.geneontology.org/cgi-bin/amigo/term_details?term=GO:0043227
anatomical structure development	Gene Ontology	GO:0048856	1073	2868	1.67056e-69	2.92658e-67	Q9FGK4|Q8W4P1|P42753|Q9SG02|Q9LY62|Q9SVM8|Q9S7X6|Q8LES0|O65628|Q9SJT1|Q9LUV4|Q93YN9|Q9SXY0|Q9SXY1|Q9LPW7|P46601|Q9XIM0|Q8W575|Q42539|Q9C9W9|Q8W475|F4IYM4|B3H5K9|Q9LQF0|Q9STX5|Q9ZW85|Q9STX3|Q9STX2|Q8L5R3|Q9C616|B3H672|Q9SR96|Q6NQJ6|Q9LHF5|Q8RXA7|Q9SUE3|Q9XGW1|Q8S3U9|Q9LE81|F4IDQ5|F4IZM8|Q9FLC0|Q39023|Q9FLC6|Q9FJZ3|A7UL74|Q9SZ06|Q9FJJ3|Q9FMR9|Q9C8P8|Q8RX71|Q8L6Y4|Q8GZM7|Q570B4|Q9S758|Q9LS90|Q9FPQ8|…	http://amigo.geneontology.org/cgi-bin/amigo/term_details?term=GO:0048856
intracellular membrane-bounded organelle	Gene Ontology	GO:0043231	4052	16573	1.73933e-69	2.93822e-67	Q9FH40|Q9FJT8|Q9XID0|Q9LX47|F4IE66|Q9SCY0|Q9LV85|P30182|Q9SDQ3|Q9LIK9|P40228|P51414|P51413|P51412|Q8L6Y1|Q42533|Q9LYR5|Q0V7R1|Q8L9T5|Q9M622|B3H672|Q9T048|O04928|Q8VYJ7|Q8LB10|Q8VYJ1|Q8VYJ2|Q9T043|Q9SAH8|Q93V61|Q941L0|Q9S7Q2|Q8GYF7|F4IZM8|Q9SAH5|Q9ZNV9|Q9SAH7|Q9FMR1|Q9C8P0|Q93XX2|Q9FMR5|Q43316|Q9FMR9|Q9C8P8|Q9SD20|Q8S8L9|Q570B4|Q9LM33|Q9SRW7|Q9M313|P31582|Q8S929|Q9M310|A2RVP7|Q56Y11|Q9M315|O64825|…	http://amigo.geneontology.org/cgi-bin/amigo/term_details?term=GO:0043231
developmental process	Gene Ontology	GO:0032502	1119	3083	5.54135e-67	9.03813e-65	Q9FGK4|Q8W4P1|P42753|Q9SG02|Q9LY62|Q9SVM8|Q9S7X6|Q8LES0|O65628|Q9SJT1|Q9LUV4|Q93YN9|Q9SXY0|Q9SXY1|Q9LPW7|P46601|Q9XIM0|Q8W575|Q42539|Q8GYU3|Q9MA63|Q8W475|F4IYM4|B3H5K9|Q9LQF0|Q9STX5|Q9ZW85|Q9STX3|Q9STX2|Q8L5R3|Q9C616|B3H672|Q9SR96|Q6NQJ6|Q9LHF5|Q8RXA7|Q9SUE3|Q9XGW1|Q8S3U9|Q9LE81|F4IDQ5|F4IZM8|Q9FLC0|Q39023|Q9FLC6|Q9FJZ3|A7UL74|Q9SZ06|Q9FJJ3|Q9FMR9|Q9C8P8|O64688|Q8L6Y4|Q8GZM7|Q570B4|Q9S758|Q9LS90|…	http://amigo.geneontology.org/cgi-bin/amigo/term_details?term=GO:0032502
multicellular organismal process	Gene Ontology	GO:0032501	1033	2766	2.63196e-66	4.14972e-64	Q9FGK4|Q8W4P1|P42753|Q9SG02|Q9LY62|Q8LES0|O65628|Q9SJT1|Q9LUV4|Q93YN9|Q9SXY0|Q9SXY1|Q9LPW7|Q9XIM0|Q8VWJ1|Q8W575|Q42539|Q9C9W9|Q9FIJ7|Q8W475|F4IYM4|B3H5K9|Q9STX5|Q9ZW85|Q9STX3|Q9STX2|Q8L5R3|Q9XID3|B3H672|Q9SR96|Q6NQJ6|Q9LHF5|Q9M367|Q8RXA7|Q9SUE3|Q9XGW1|Q8S3U9|Q9FF86|F4IDQ5|F4IZM8|Q39024|Q39023|Q9FLC6|Q9FJZ3|A7UL74|Q9SZ06|Q9FJJ3|Q9FMR9|Q9C8P8|Q8RX71|Q8L6Y4|Q8GZM7|Q570B4|Q9S758|Q9LS90|F4K2K3|Q9LYU7|…	http://amigo.geneontology.org/cgi-bin/amigo/term_details?term=GO:0032501
protein metabolic process	Gene Ontology	GO:0019538	1193	3389	7.66562e-66	1.16963e-63	Q8W4P1|Q9LY62|Q9LY66|P93006|Q8LES0|O65628|O64481|Q9SJT1|Q8RX88|Q8LPN7|Q9FM96|Q93Z92|Q9ZUF6|O80927|Q9FL51|Q9LPW7|F4JTP5|Q8W571|P51414|P51413|Q8W575|Q42539|Q9C9W9|Q9FUZ2|Q9FIJ6|Q9LYR5|Q9S9X4|Q9STX3|Q42381|Q8L9T5|Q93ZY3|Q9LK43|F4JYG0|B3H672|Q9FKJ0|Q9LDD1|Q56Y85|F4I114|P93002|Q6NQJ8|Q8VYJ7|Q8LB10|Q9C552|Q84ME1|Q9XGW1|Q8W4I7|Q9SJK3|Q38884|Q9LE81|Q5XF75|P56820|Q9LUQ6|O22993|Q39024|Q39023|Q9FLC6|Q9SKH2|…	http://amigo.geneontology.org/cgi-bin/amigo/term_details?term=GO:0019538
single-multicellular organism process	Gene Ontology	GO:0044707	990	2621	3.27849e-65	4.84602e-63	Q9FGK4|Q8W4P1|P42753|Q9SG02|Q9LY62|Q8LES0|O65628|Q9SJT1|Q9LUV4|Q93YN9|Q9SXY0|Q9SXY1|Q9LPW7|Q9XIM0|Q8VWJ1|Q8W575|Q42539|Q9C9W9|Q9FIJ7|Q8W475|F4IYM4|B3H5K9|Q9STX5|Q9ZW85|Q9STX3|Q9STX2|Q8L5R3|Q9SR13|B3H672|Q6NQJ6|Q9LHF5|Q9M367|Q9SUE3|Q9XGW1|Q8S3U9|Q9FF86|F4IDQ5|F4IZM8|Q39024|Q39023|Q9FLC6|Q9FJZ3|A7UL74|Q9SZ06|Q9FJJ3|Q9FMR9|Q9C8P8|Q8RX71|Q8L6Y4|Q8GZM7|Q570B4|Q9S758|Q9LS90|F4K2K3|Q9LYU7|Q9M310|A2RVP7|…	http://amigo.geneontology.org/cgi-bin/amigo/term_details?term=GO:0044707
cellular protein metabolic process	Gene Ontology	GO:0044267	1087	2994	6.89994e-65	9.88992e-63	Q8W4P1|Q9LY62|Q9LY66|P93006|Q8LES0|O65628|P93002|Q9SJT1|Q8RX88|Q8LPN7|Q9FM96|Q93Z92|O82318|O80927|Q9FL51|Q9LPW7|F4JTP5|Q8W571|P51414|P51413|Q8W575|Q42539|Q9C9W9|Q9FUZ2|Q9FIJ6|Q9LYR5|Q9S9X4|Q9STX3|Q42381|Q8L9T5|Q93ZY3|Q9LK43|F4JYG0|B3H672|Q9FKJ0|Q9LDD1|Q56Y85|F4I114|Q94AT1|Q6NQJ8|Q9C552|Q84ME1|Q9XGW1|Q8W4I7|Q9SJK3|Q38884|Q9LE81|Q5XF75|P56820|Q9LUQ6|Q39024|Q39023|Q9FLC6|Q9SKH2|Q8RX79|Q43316|Q9FMR9|…	http://amigo.geneontology.org/cgi-bin/amigo/term_details?term=GO:0044267
single-organism developmental process	Gene Ontology	GO:0044767	1090	3008	9.81208e-65	1.36503e-62	Q9FGK4|Q8W4P1|P42753|Q9SG02|Q9LY62|Q9SVM8|Q9S7X6|Q8LES0|O65628|Q9SJT1|Q9LUV4|Q93YN9|Q9SXY0|Q9SXY1|Q9LPW7|P46601|Q9XIM0|Q8W575|Q42539|Q8GYU3|Q9MA63|Q8W475|F4IYM4|B3H5K9|Q9STX5|Q9ZW85|Q9STX3|Q9STX2|Q8L5R3|Q9C616|B3H672|Q9SR96|Q6NQJ6|Q9LHF5|Q9SUE3|Q9XGW1|Q8S3U9|Q9LE81|F4IDQ5|F4IZM8|Q39024|Q39023|Q9FLC6|Q9FJZ3|A7UL74|Q9SZ06|Q9FJJ3|Q9FMR9|Q9C8P8|Q8RX71|Q8L6Y4|Q8GZM7|Q570B4|Q9S758|Q9LS90|Q9LYU7|Q9M310|…	http://amigo.geneontology.org/cgi-bin/amigo/term_details?term=GO:0044767
multicellular organism development	Gene Ontology	GO:0007275	968	2566	2.09019e-63	2.82474e-61	Q9FGK4|Q8W4P1|P42753|Q9SG02|Q9LY62|Q8LES0|O65628|Q9SJT1|Q9LUV4|Q93YN9|Q9SXY0|Q9SXY1|Q9LPW7|Q9XIM0|Q8W575|Q42539|Q9C9W9|Q8W475|F4IYM4|B3H5K9|Q9ZW85|Q9STX3|Q9STX2|Q8L5R3|Q9SR13|B3H672|Q6NQJ6|Q9LHF5|Q9SUE3|Q9XGW1|Q9FF86|F4IDQ5|F4IZM8|Q39024|Q39023|Q9FLC6|Q9FJZ3|A7UL74|Q9SZ06|Q9FJJ3|Q9FMR9|Q9C8P8|Q8RX71|Q8L6Y4|Q8GZM7|Q570B4|Q9S758|Q9LS90|Q9LYU7|Q9M310|A2RVP7|Q8LGH4|Q5W7F2|Q9LIR4|Q9LFA5|Q9FZK1|O04331|…	http://amigo.geneontology.org/cgi-bin/amigo/term_details?term=GO:0007275
macromolecule modification	Gene Ontology	GO:0043412	887	2270	4.06125e-63	5.33603e-61	Q8W4P1|Q9SI53|Q9LY62|P93006|O65628|P93002|Q9SJT1|Q8LPN7|Q9FM96|O82318|Q9SXY0|O80927|Q9FL51|Q9LPW7|F4JTP5|Q8W571|Q8W575|Q42539|Q9C9W9|Q9FUZ2|Q9FIJ6|Q8W475|Q9LYR5|Q9S9X4|Q9STX3|Q8L9T5|Q93ZY3|Q9LK43|F4JYG0|B3H672|Q9FKJ0|Q9LDD1|Q56Y85|Q9FI80|Q94AT1|Q6NQJ8|Q0WVZ1|Q84ME1|Q9SRK5|Q8W4I7|Q9LE81|Q8LDP4|Q39027|Q39024|Q39023|Q9FLC6|Q9SKH2|Q43316|Q9FMR9|Q8L6Y1|Q84TG3|Q9LT96|Q0WUF6|P27521|Q9LNF4|Q9LYU7|Q9M310|…	http://amigo.geneontology.org/cgi-bin/amigo/term_details?term=GO:0043412
organic cyclic compound metabolic process	Gene Ontology	GO:1901360	1427	4382	7.1665e-63	9.16149e-61	F4IE66|P30182|B3H672|Q8VYJ2|Q9SAH9|Q941L0|Q9S7Q2|F4IZM8|Q9SAH7|Q9C8P0|Q43316|Q9FMR9|Q9C8P8|Q8LAP8|Q9SR13|Q9SMP0|Q96289|Q8LC68|Q9M0S8|Q9LME2|Q9LME6|Q8H1D9|Q8VWJ2|F4JRR5|F4JLS1|Q9AST1|Q9FYA2|Q8VYD3|Q8VYD9|Q9MAC5|Q84TE9|O82804|O49255|Q9FVC1|Q38832|Q38831|Q8RWL4|Q8GXB3|Q9SY59|Q9FVQ1|Q39265|Q39163|Q8LE43|O22259|Q0IGK1|Q9C952|Q9M2Z3|Q6EVK6|O65595|Q9CAE4|O65271|Q9LK40|Q9SI53|Q9LFE0|Q9ZT71|P0CB22|Q6BDA0|…	http://amigo.geneontology.org/cgi-bin/amigo/term_details?term=GO:1901360
regulation of cellular process	Gene Ontology	GO:0050794	1465	4542	1.0989e-62	1.36785e-60	F4IE66|P30182|P40228|B3H5K9|B3H672|Q9ZNV8|Q9C552|Q8VYJ2|Q941L3|Q9S7Q2|F4IZM8|Q9SAH7|Q9FMR1|Q9FMR9|Q9C8P8|Q9LM33|Q8LAP8|P31582|Q9LDL7|Q9SMP0|Q04980|Q96285|Q94JV4|Q96289|Q0WPQ2|C0LGK4|Q9LVP0|C0LGK9|Q9LME6|O81445|Q8VWJ2|F4JLS1|Q9AST1|Q9LKW9|Q9FYA2|Q9FF55|Q9MAC5|Q84TE9|O82804|Q9LYN8|O49255|Q84TE6|Q38832|Q38831|Q8RWL4|Q9ZUZ3|F4I6G4|Q9LHL3|Q9SY59|Q9ZPY8|Q8LPT1|Q39163|Q8LE43|O22259|Q8LPS2|Q9M2Z2|Q6EVK6|…	http://amigo.geneontology.org/cgi-bin/amigo/term_details?term=GO:0050794
organelle membrane	Gene Ontology	GO:0031090	734	1739	8.56573e-62	1.03887e-59	Q9FGK5|Q9LY62|Q9SJT9|Q9SJT7|Q8LES0|Q9FJ95|Q6DBM8|Q8L608|Q9LPW2|Q9C9W0|Q9SIL6|P51414|Q9FNB0|Q8LB02|Q9STX5|Q0V7R1|Q9FHB6|Q94EH2|Q6F6B5|B3H672|Q9FY75|P92939|Q9ZU40|Q8VYJ1|Q9T043|Q5XF06|Q9FG38|O22993|Q8LFD1|Q9FPR3|Q9FMR5|Q94C12|Q9SRW9|Q93V85|Q9LZA4|Q8VZV7|Q9LQY3|P31582|A2RVP7|Q7XZU3|Q7XZU1|Q96282|Q8L4R0|Q9ZUA5|Q9SRR0|Q9M9M4|Q42093|F4KIB2|O82201|Q940P5|Q94FY7|Q9FLD7|Q9FLD5|Q9FNP1|Q9LQ73|P29402|Q9LVJ1|…	http://amigo.geneontology.org/cgi-bin/amigo/term_details?term=GO:0031090
heterocycle metabolic process	Gene Ontology	GO:0046483	1354	4108	1.2368e-61	1.46251e-59	Q8W4P1|Q9SI53|Q9SG02|Q7XYY2|Q9FNB0|Q9LY66|Q9FJ93|O22864|O65628|P93002|Q9FG77|F4IE66|P51566|F4I7L1|P30182|O80840|Q9LPW0|Q9SZV0|Q9SXY1|Q6A332|Q6A333|P46601|O82504|Q9SZF7|Q8VWJ1|Q8RWN9|P93008|Q9C9W9|Q38796|Q8W475|Q9LQF0|Q7Y214|P93006|Q9FHB2|Q9STX0|Q9LK48|Q6DBQ1|Q9XED8|B3H672|Q9ZVN9|Q1G3M3|P59583|Q9LV52|Q6NQJ6|Q6NQJ7|B3LFA4|Q9FI80|Q680B9|Q9FFU1|Q8GXV5|Q9SUE3|Q8VYJ2|Q9XGW1|Q9SGE9|Q9SJK3|O80341|Q9SVY1|…	http://amigo.geneontology.org/cgi-bin/amigo/term_details?term=GO:0046483
cellular nitrogen compound metabolic process	Gene Ontology	GO:0034641	1517	4784	2.17779e-61	2.49312e-59	F4IE66|P30182|P51414|P51413|P51412|B3H672|Q9C552|Q8VYJ2|Q9T043|Q9S7Q2|F4IZM8|Q9SAH7|Q9C8P0|Q43316|Q9FMR9|Q9C8P8|Q8LAP8|Q9LDL7|Q9SMP0|Q94JV4|Q96289|Q8LC68|Q9M0S8|Q9LME2|Q9LME6|Q8H1D9|Q8VWJ2|F4JRR5|F4JLS1|Q9AST1|Q8VY91|Q9FYA2|Q8VYD3|Q8VYD9|Q9MAC5|Q84TE9|O82804|O49255|Q9SD07|Q9FVC1|Q38832|Q38831|Q8RWL4|Q8GXB3|Q9SY59|Q9FVQ1|Q39265|Q39163|Q8LE43|O22259|Q0IGK1|Q9C952|Q9M2Z3|Q6EVK6|O23247|Q9LYD3|Q9CAE4|…	http://amigo.geneontology.org/cgi-bin/amigo/term_details?term=GO:0034641
biological regulation	Gene Ontology	GO:0065007	1732	5693	2.21377e-61	2.49312e-59	F4IE66|P30182|P40228|B3H5K9|B3H672|Q8LB10|Q9C552|Q8VYJ2|Q9SAH8|Q9SAH9|Q941L0|Q941L3|Q9S7Q2|F4IZM8|Q9SAH7|Q9FMR1|Q9FMR9|Q9C8P8|Q9LM33|Q8LAP8|P31582|Q9M647|Q9LDL7|Q9SMP0|Q04980|Q96285|Q9FME4|Q96289|Q0WPQ2|C0LGK4|Q9LVP0|C0LGK9|Q9LME6|O81445|Q8H1D3|Q8VWJ2|O48814|F4JLS1|Q9AST1|Q9LKW9|Q9FYA2|Q9FF55|Q8GYD9|Q9MAC5|Q84TE9|Q7X9V3|Q9LYN8|O49255|Q84TE6|Q38832|Q38831|Q8RWL4|Q9FNF8|Q9ZUZ3|Q9LHL3|Q9SY59|F4HVJ3|…	http://amigo.geneontology.org/cgi-bin/amigo/term_details?term=GO:0065007
organic cyclic compound binding	Gene Ontology	GO:0097159	1914	6498	1.15405e-60	1.26945e-58	Q9XID0|Q9XID3|F4IE66|P30182|Q9LIK9|P51412|Q9LYR5|B3H672|Q9T048|Q8VYJ7|Q8VYJ1|Q8VYJ2|Q9C5P4|Q9SAH7|Q9FMR9|Q9C8P8|Q9LM33|Q8LAP8|P31582|Q9LDL7|Q9SMP0|Q96285|Q96287|Q9FME4|Q96289|Q8VZ67|Q8LKS5|Q0WPQ2|Q84WU6|Q38942|C0LGK4|Q9M0S8|C0LGK9|Q9LME6|Q8H1D6|Q8VWJ2|O48814|F4JLS1|Q9AST1|Q8VY91|Q8LBB2|Q9FYA2|Q8VYD9|Q8LEF6|Q9MAC5|Q84TE9|Q9LYN8|O49255|Q9LYN6|Q38834|Q9FVC1|Q8RWL6|F4I507|Q9C977|Q8GXB3|Q9SY59|Q39262|…	http://amigo.geneontology.org/cgi-bin/amigo/term_details?term=GO:0097159
cellular aromatic compound metabolic process	Gene Ontology	GO:0006725	1389	4273	1.68148e-60	1.8076e-58	F4IE66|P30182|B3H672|Q8VYJ2|Q9SAH9|Q941L0|Q9S7Q2|F4IZM8|Q9SAH7|Q9C8P0|Q43316|Q9FMR9|Q9C8P8|Q8LAP8|Q9SR13|Q9SMP0|Q96289|Q8LC68|Q9M0S8|Q9LME2|Q9LME6|Q8H1D9|Q8VWJ2|F4JRR5|F4JLS1|Q9AST1|Q9FYA2|Q8VYD3|Q8VYD9|Q9MAC5|Q84TE9|O82804|O49255|Q9FVC1|Q38832|Q38831|Q8RWL4|Q8GXB3|Q9SY59|Q9FVQ1|Q39265|Q39163|Q8LE43|O22259|Q0IGK1|Q9C952|Q9M2Z3|Q6EVK6|O65595|Q9CAE4|O65271|Q9LK40|Q9SI53|Q9LFE0|Q9ZT71|P0CB22|Q6BDA0|…	http://amigo.geneontology.org/cgi-bin/amigo/term_details?term=GO:0006725
heterocyclic compound binding	Gene Ontology	GO:1901363	1904	6480	1.41593e-59	1.4883e-57	Q9XID0|Q9XID3|F4IE66|P30182|Q9LIK9|P51412|Q9LYR5|B3H672|Q9T048|Q8VYJ7|Q8VYJ1|Q8VYJ2|Q9C5P4|Q9SAH7|Q9FMR9|Q9C8P8|Q9LM33|Q8LAP8|P31582|Q9LDL7|Q9SMP0|Q96285|Q96287|Q9FME4|Q96289|Q8VZ67|Q8LKS5|Q0WPQ2|Q84WU6|Q38942|C0LGK4|Q9M0S8|C0LGK9|Q9LME6|Q8H1D6|Q8VWJ2|O48814|F4JLS1|Q9AST1|Q8VY91|Q8LBB2|Q9FYA2|Q8VYD9|Q8LEF6|Q9MAC5|Q84TE9|Q9LYN8|O49255|Q9LYN6|Q38834|Q9FVC1|Q8RWL6|F4I507|Q9C977|Q8GXB3|Q9SY59|Q39262|…	http://amigo.geneontology.org/cgi-bin/amigo/term_details?term=GO:1901363
cellular biosynthetic process	Gene Ontology	GO:0044249	1566	5059	4.09229e-58	4.20794e-56	P30182|Q9LIK9|P51414|P51413|P51412|Q42538|Q42533|B3H672|Q8VYJ1|Q8VYJ2|Q9T043|Q9SAH9|Q941L0|Q9S7Q2|F4IZM8|Q9SAH5|Q9SAH7|Q43316|Q9FMR9|Q9C8P8|Q570B4|Q9FG35|Q8LAP8|Q9LDL7|Q9SMP0|Q56Y11|Q9M315|Q9FME4|Q96289|Q9M9M4|Q8VWQ5|Q9LJH5|Q9LME6|F4JLS1|Q9LQK7|Q9AST1|Q9AST3|Q8VY91|Q8LBB2|Q9FYA2|Q9MAC5|Q84TE9|Q9FVC8|O49255|Q9SD07|Q84TE6|Q38832|Q8GYD7|Q9MAC8|Q8RWL4|Q940M2|Q9LHL3|Q9SY59|Q9ZPY8|Q39265|Q39163|Q8LE43|…	http://amigo.geneontology.org/cgi-bin/amigo/term_details?term=GO:0044249
nucleobase-containing compound metabolic process	Gene Ontology	GO:0006139	1275	3856	4.26285e-58	4.29006e-56	Q8W4P1|Q9SI53|Q9SG02|Q7XYY2|P93008|Q9LY66|Q9FJ93|O22864|O65628|P93002|Q9FG77|F4IE66|P51566|F4I7L1|P30182|O80840|Q9LPW0|Q9SZV0|Q9SXY1|Q6A332|Q6A333|P46601|O82504|Q9SZF7|Q9LV58|Q8RWN9|Q9C9W9|Q38796|Q8W475|Q9LQF0|Q7Y214|P93006|Q9FHB2|Q9STX0|Q9LK48|Q6DBQ1|Q9XED8|B3H672|Q9ZVN9|O04609|P59583|Q9LV52|Q6NQJ6|Q6NQJ7|B3LFA4|Q9FI80|Q680B9|Q9FFU1|Q8GXV5|Q9SUE3|Q8VYJ2|Q9XGW1|Q9SGE9|Q9SJK3|O80341|Q9SVY1|Q9SSQ4|…	http://amigo.geneontology.org/cgi-bin/amigo/term_details?term=GO:0006139
cellular component organization	Gene Ontology	GO:0016043	889	2372	8.60735e-57	8.48183e-55	O64890|P42753|Q9LY62|O50064|Q8LES0|P93004|Q8RVQ9|Q9FGK8|Q9FGK9|P30182|Q8L608|Q9SXY0|Q9SXY1|P46601|O82504|Q9LQ55|Q8VWJ1|Q8LF20|Q8W475|F4IYM4|B3H5K9|Q9ZVN6|Q9SJT7|Q0V7R1|Q8L5R3|Q6F6B5|B3H672|Q9SR96|Q9LHF1|O48766|Q9LHF5|Q9M367|Q9LFB8|Q9C5P4|Q8S3U9|Q9LE81|Q941L0|Q941L3|P56820|Q5XF06|Q9SGE0|O22993|Q39024|O80763|Q8L868|Q8RX79|Q9FMR5|Q9FMR9|O23342|Q94F49|Q501D5|Q3E989|Q9LS90|O22558|Q9SFU0|Q8L7S4|Q8L5Z7|…	http://amigo.geneontology.org/cgi-bin/amigo/term_details?term=GO:0016043
small molecule binding	Gene Ontology	GO:0036094	1096	3171	1.51114e-56	1.45871e-54	Q8W4P1|Q9FK51|Q9SG02|Q9FNB0|Q9FGK5|Q9XID0|Q9XID3|Q9SJT1|Q9SCL7|P30182|F4K493|Q8L607|Q9LPW0|Q9SXY1|Q9FL51|Q9LIK9|Q9LSV3|F4JTP5|Q9C9W0|P93008|Q8L7Z0|Q3EBD3|Q9FIJ7|Q9FIJ6|Q42533|Q8W474|B3H5K9|Q9STX5|Q9SY00|Q3ED68|Q9LK43|Q9MAA7|B3H672|Q9LK40|F4KGU4|Q9T048|B3LFA4|Q9C8G9|Q84P23|Q9SW08|Q84P21|Q8VYJ7|Q8VYJ1|Q84P24|Q8W4I7|Q1PDV2|F4I116|Q9LE81|F4IE66|Q39027|Q8L7W7|O22993|Q39024|Q39023|Q8GYE0|Q9LYU7|P92974|…	http://amigo.geneontology.org/cgi-bin/amigo/term_details?term=GO:0036094
protein modification process	Gene Ontology	GO:0036211	794	2033	5.7044e-56	5.29055e-54	Q8W4P1|Q9LY62|P93006|O65628|P93002|Q9SJT1|Q8LPN7|Q9FM96|O82318|O80927|Q9FL51|Q9LPW7|F4JTP5|Q8W571|Q8W575|Q42539|Q9C9W9|Q9FUZ2|Q9FIJ6|Q9LYR5|Q9S9X4|Q9STX3|Q8L9T5|Q93ZY3|Q9LK43|F4JYG0|B3H672|Q9FKJ0|Q9LDD1|Q56Y85|F4I114|Q94AT1|Q6NQJ8|Q0WVZ1|Q84ME1|Q9SRK5|Q8W4I7|Q9LE81|Q8LDP4|Q39027|Q39024|Q39023|Q9FLC6|Q9SKH2|Q43316|Q9FMR9|Q8L6Y1|Q84TG3|Q9LT96|Q0WUF6|P27521|Q9LNF4|Q9LYU7|Q9M310|Q94CD5|Q9FX08|Q9SUL7|…	http://amigo.geneontology.org/cgi-bin/amigo/term_details?term=GO:0036211
cellular protein modification process	Gene Ontology	GO:0006464	794	2033	5.7044e-56	5.29055e-54	Q8W4P1|Q9LY62|P93006|O65628|P93002|Q9SJT1|Q8LPN7|Q9FM96|O82318|O80927|Q9FL51|Q9LPW7|F4JTP5|Q8W571|Q8W575|Q42539|Q9C9W9|Q9FUZ2|Q9FIJ6|Q9LYR5|Q9S9X4|Q9STX3|Q8L9T5|Q93ZY3|Q9LK43|F4JYG0|B3H672|Q9FKJ0|Q9LDD1|Q56Y85|F4I114|Q94AT1|Q6NQJ8|Q0WVZ1|Q84ME1|Q9SRK5|Q8W4I7|Q9LE81|Q8LDP4|Q39027|Q39024|Q39023|Q9FLC6|Q9SKH2|Q43316|Q9FMR9|Q8L6Y1|Q84TG3|Q9LT96|Q0WUF6|P27521|Q9LNF4|Q9LYU7|Q9M310|Q94CD5|Q9FX08|Q9SUL7|…	http://amigo.geneontology.org/cgi-bin/amigo/term_details?term=GO:0006464
cellular component organization or biogenesis	Gene Ontology	GO:0071840	960	2662	1.78978e-55	1.62802e-53	Q9LY66|O64890|P42753|Q9LY62|O50064|Q8LES0|P93004|Q8RVQ9|Q9FGK8|Q9FGK9|P30182|Q8L608|Q8L607|Q9SXY0|Q9SXY1|P46601|O82504|Q9LQ55|Q8VWJ1|Q8LF20|F4I7L1|Q8W475|F4IYM4|B3H5K9|Q9ZVN6|Q9SJT7|Q0V7R1|Q8L5R3|Q43292|Q6F6B5|B3H672|Q9SR96|Q9LHF1|O48766|Q9LHF5|Q9M367|Q9LFB8|Q9T043|Q9C5P4|Q8S3U9|Q9LE81|Q941L0|Q941L3|P56820|Q5XF06|Q9SGE0|O22993|Q39024|O80763|Q8L868|Q8RX79|Q9FMR5|Q9FMR9|O23342|Q94F49|Q9SL41|Q6AWX6|…	http://amigo.geneontology.org/cgi-bin/amigo/term_details?term=GO:0071840
organic substance biosynthetic process	Gene Ontology	GO:1901576	1585	5216	1.10205e-54	9.83529e-53	P30182|P51414|P51413|P51412|Q42538|Q42533|Q0V7R1|B3H672|Q8VYJ1|Q8VYJ2|Q9T043|Q9SAH9|Q941L0|Q9S7Q2|F4IZM8|Q9SAH5|Q9SAH7|Q43316|Q9FMR9|Q9C8P8|Q570B4|Q9FG35|Q8LAP8|Q9LDL7|Q9SMP0|Q56Y11|Q9M315|F4JMI5|Q9FME4|Q96289|Q9M9M4|Q9LME8|Q8VWQ5|Q9LME6|F4JLS1|Q9AST1|Q9AST3|Q8VY91|Q8LBB2|Q9FYA2|Q9MAC5|Q84TE9|Q9FVC8|O49255|Q9SD07|Q84TE6|Q38832|Q8GYD7|Q9MAC8|Q8RWL4|Q9LHL3|Q9SY59|Q9ZPY8|Q39265|Q39163|Q8LE43|Q8W491|…	http://amigo.geneontology.org/cgi-bin/amigo/term_details?term=GO:1901576
biosynthetic process	Gene Ontology	GO:0009058	1656	5529	2.78476e-54	2.43925e-52	P30182|Q9LIK9|P51414|P51413|P51412|Q42538|Q42533|Q0V7R1|B3H672|Q8VYJ1|Q8VYJ2|Q9T043|Q9SAH9|Q941L0|Q9S7Q2|F4IZM8|Q9SAH5|Q9SAH7|Q43316|Q9FMR9|Q9C8P8|Q570B4|Q9FG35|Q8LAP8|Q9LDL7|Q9SMP0|Q56Y11|Q9M315|F4JMI5|Q9FME4|Q96289|Q9M9M4|Q9LME8|Q8VWQ5|Q9LJH5|Q9LME6|F4JLS1|Q9LQK7|Q9AST1|Q9AST3|Q8VY91|Q8LBB2|Q9FYA2|Q9MAC5|Q84TE9|Q9FVC8|O49255|Q9SD07|Q84TE6|Q38832|Q8GYD7|Q9MAC8|Q8RWL4|P46643|Q940M2|Q9LHL3|Q9SY59|…	http://amigo.geneontology.org/cgi-bin/amigo/term_details?term=GO:0009058
nucleotide binding	Gene Ontology	GO:0000166	1071	3115	3.33508e-54	2.81696e-52	Q8W4P1|Q9FK51|Q9SG02|Q9FNB0|Q9FGK5|Q9XID0|Q9XID3|Q9SJT1|Q9SCL7|P30182|F4K493|Q8L607|Q9LPW0|Q9SXY1|Q9FL51|Q9LIK9|Q9LSV3|F4JTP5|Q9C9W0|P93008|Q8L7Z0|Q3EBD3|Q9FIJ7|Q9FIJ6|Q8W474|B3H5K9|Q9STX5|Q9SY00|Q9LK43|F4JHI7|B3H672|F4KGU4|Q9T048|B3LFA4|Q9C8G9|Q84P23|Q9SW08|Q84P21|Q8VYJ7|Q8VYJ1|Q84P24|Q8W4I7|Q1PDV2|F4I116|Q9LE81|F4IE66|Q39027|Q8L7W7|O22993|Q39024|Q39023|Q8GYE0|P92974|Q7GB25|Q9FMR9|Q9CAE4|Q9LT96|…	http://amigo.geneontology.org/cgi-bin/amigo/term_details?term=GO:0000166
nucleoside phosphate binding	Gene Ontology	GO:1901265	1071	3115	3.33508e-54	2.81696e-52	Q8W4P1|Q9FK51|Q9SG02|Q9FNB0|Q9FGK5|Q9XID0|Q9XID3|Q9SJT1|Q9SCL7|P30182|F4K493|Q8L607|Q9LPW0|Q9SXY1|Q9FL51|Q9LIK9|Q9LSV3|F4JTP5|Q9C9W0|P93008|Q8L7Z0|Q3EBD3|Q9FIJ7|Q9FIJ6|Q8W474|B3H5K9|Q9STX5|Q9SY00|Q9LK43|F4JHI7|B3H672|F4KGU4|Q9T048|B3LFA4|Q9C8G9|Q84P23|Q9SW08|Q84P21|Q8VYJ7|Q8VYJ1|Q84P24|Q8W4I7|Q1PDV2|F4I116|Q9LE81|F4IE66|Q39027|Q8L7W7|O22993|Q39024|Q39023|Q8GYE0|P92974|Q7GB25|Q9FMR9|Q9CAE4|Q9LT96|…	http://amigo.geneontology.org/cgi-bin/amigo/term_details?term=GO:1901265
macromolecular complex	Gene Ontology	GO:0032991	853	2316	8.58094e-52	7.12067e-50	Q9LY66|Q7XYY2|Q9SJT9|Q9SJT7|Q8RVQ9|Q9SJT1|P30182|Q8RWH9|Q9SXY0|Q9SXY1|P04778|Q6A333|P40228|Q9SIL6|P51414|P51413|Q9FNB0|Q8W4D0|Q8LB02|F4I7L1|Q8W475|B3H5K9|Q9STX3|Q42381|Q94EH2|O65359|B3H672|Q9FKJ0|Q6ICZ8|Q8RXR2|Q42029|Q9M367|Q9FFU1|O80567|Q9XGW1|Q9SGE9|Q8S3U9|Q38884|Q94AD8|P56820|Q9FXI5|Q8GYF7|F4KF65|Q9C8P0|Q9FMR5|Q94C12|Q9FMR9|Q94F49|Q0WW84|Q501D5|Q9LS90|P27521|A2RVP7|Q9LF10|Q9LFA5|O04331|Q9FDZ9|…	http://amigo.geneontology.org/cgi-bin/amigo/term_details?term=GO:0032991
chloroplast part	Gene Ontology	GO:0044434	566	1287	1.81073e-51	1.47668e-49	Q9LY66|Q9FNB0|P93009|F4I0K2|Q9SCL7|Q93V85|Q8L4R0|Q9LPW0|Q9LEU8|P04778|Q9LIK9|Q8VWJ1|P51412|Q8W471|Q9FIJ7|Q9SGS4|Q42533|Q9LYR5|P46283|Q9ZVN2|P25873|Q3E9A0|Q6F6B5|Q42029|Q8VYJ7|Q8LB10|Q8VYJ1|Q9SUE0|Q9FXI5|O22993|Q94JQ4|Q9C8P0|Q8LFD1|Q93W77|Q43316|O23342|P92979|Q501D5|Q9LYU8|P27521|Q9CAF5|Q9LIR4|Q8RWQ4|Q9LVI9|Q8LD49|Q43870|Q8VZF3|Q9LZ23|Q9LF37|Q9ZU35|Q9SYL9|Q94FY7|Q9M0S5|Q9S829|Q94B60|Q9M3H5|Q8H124|…	http://amigo.geneontology.org/cgi-bin/amigo/term_details?term=GO:0044434
localization	Gene Ontology	GO:0051179	844	2291	3.05535e-51	2.44946e-49	Q9FGK5|Q9LS42|Q56XP4|Q9SJT9|Q6NMB6|Q8LES0|P93004|Q9SU58|Q9FGK8|Q9FGK9|O04249|Q6DBM8|Q84TH5|Q8RWH9|Q6A332|Q6A333|Q9C9W0|Q8VWJ1|Q8LF20|Q9LVD6|Q24JJ9|Q9LYR6|Q9STX5|Q8W4P8|Q8VY63|Q94EH2|B3H672|Q9FY75|P92939|Q6ICZ8|Q8RXR2|Q9SYG9|Q9M367|Q9SUE3|Q9SRK7|Q9SAH8|Q8S3U9|Q8W4I4|Q5XF06|Q9FG38|Q9SZT4|F4KF65|Q7GB25|Q9FMR5|Q9FI46|O23342|Q9LQY3|O04834|Q9LYT3|P31582|Q9M647|A2RVP7|Q9ZPS9|Q5W7F2|Q8RWQ5|Q96282|Q9LI74|…	http://amigo.geneontology.org/cgi-bin/amigo/term_details?term=GO:0051179
system development	Gene Ontology	GO:0048731	712	1805	4.04381e-51	3.18787e-49	Q8W4P1|P42753|Q9SG02|Q6R3L0|O65628|Q9SJT1|Q9LUV4|Q9SXY0|Q9SXY1|Q9LPW7|Q9XIM0|P51412|Q9C9W9|Q9LQF2|Q9STX3|Q8L5R3|B3H672|Q6NQJ6|Q9LHF5|Q9SUE3|Q9FF86|F4IZM8|Q39023|Q9FLC6|Q9C8P0|A7UL74|Q9SZ06|Q9FMR9|Q8L6Y1|Q8RX71|Q8L6Y4|Q9LS90|Q9LYU7|Q9M310|A2RVP7|Q94CD5|Q5W7F2|Q9LIR4|Q04980|Q9FZK1|O04331|P0C7Q8|Q9LPL4|Q9FGR7|O64682|Q8LC68|Q8GYM6|P54144|Q9ZU38|Q9FWQ5|Q9SCU5|Q9C6B8|Q9LYG9|Q9SAA9|Q9SIU2|Q9FLD5|Q9FMY5|…	http://amigo.geneontology.org/cgi-bin/amigo/term_details?term=GO:0048731
plastid part	Gene Ontology	GO:0044435	570	1307	6.03797e-51	4.6819e-49	Q9LY66|Q9FNB0|P93009|F4I0K2|Q9SCL7|Q93V85|Q8L4R0|Q9LPW0|Q9LEU8|P04778|Q9LIK9|Q8VWJ1|P51412|Q8W471|Q9FIJ7|Q9SGS4|Q42533|Q9LYR5|P46283|Q9ZVN2|P25873|Q3E9A0|Q6F6B5|Q42029|Q8VYJ7|Q8LB10|Q8VYJ1|Q9SUE0|Q9S7Q2|Q9FXI5|O22993|Q94JQ4|Q9C8P0|Q8LFD1|Q93W77|Q43316|O23342|P92979|Q501D5|Q9LYU8|P27521|Q9CAF5|Q9LIR4|Q8RWQ4|Q9LVI9|Q8LD49|Q43870|Q8VZF3|Q9LZ23|Q9LF37|Q9ZU35|Q9SYL9|Q94FY7|Q9M0S5|Q9S829|Q94B60|Q9M3H5|…	http://amigo.geneontology.org/cgi-bin/amigo/term_details?term=GO:0044435
establishment of localization	Gene Ontology	GO:0051234	813	2191	3.24261e-50	2.4738e-48	Q9FGK5|Q9LS42|Q56XP4|Q9SJT9|Q6NMB6|Q8LES0|P93004|Q9SU58|Q9FGK8|Q9FGK9|O04249|Q6DBM8|Q84TH5|Q8RWH9|Q6A332|Q6A333|Q9C9W0|Q8VWJ1|Q8LF20|Q24JJ9|Q9LYR6|Q9STX5|Q9SJT7|Q8VY63|Q94EH2|B3H672|Q9FY75|P92939|Q6ICZ8|Q8RXR2|Q9SYG9|Q9M367|Q9SUE3|Q9SRK7|Q9SAH8|Q8S3U9|Q8W4I4|Q5XF06|Q9FG38|Q9SZT4|F4KF65|Q7GB25|Q9FMR5|Q9FI46|O23342|Q9LQY3|O04834|Q9LYT3|P31582|Q9M647|A2RVP7|Q9ZPS9|Q5W7F2|Q8RWQ5|Q96282|Q9LI74|Q8L4R0|…	http://amigo.geneontology.org/cgi-bin/amigo/term_details?term=GO:0051234
transport	Gene Ontology	GO:0006810	808	2178	7.41029e-50	5.5636e-48	Q9FGK5|Q9LS42|Q56XP4|Q9SJT9|Q6NMB6|Q8LES0|P93004|Q9SU58|Q9FGK8|Q9FGK9|O04249|Q6DBM8|Q84TH5|Q8RWH9|Q6A332|Q6A333|Q9C9W0|Q8VWJ1|Q8LF20|Q24JJ9|Q9LYR6|Q9STX5|Q9SJT7|Q8VY63|Q94EH2|B3H672|Q9FY75|P92939|Q6ICZ8|Q8RXR2|Q9SYG9|Q9M367|Q9SUE3|Q9SRK7|Q9SAH8|Q8S3U9|Q8W4I4|Q5XF06|Q9FG38|Q9SZT4|F4KF65|Q7GB25|Q9FMR5|Q9FI46|O23342|Q9LQY3|O04834|Q9LYT3|P31582|Q9M647|A2RVP7|Q9ZPS9|Q5W7F2|Q8RWQ5|Q96282|Q8L4R0|O49841|…	http://amigo.geneontology.org/cgi-bin/amigo/term_details?term=GO:0006810
nucleic acid metabolic process	Gene Ontology	GO:0090304	1138	3476	2.69382e-49	1.9909e-47	Q8W4P1|Q9SI53|Q9SG02|Q7XYY2|P93008|Q9LY66|Q9FJ93|O22864|O65628|P93002|Q9FG77|F4IE66|P30182|Q9SZV0|Q9SXY1|Q6A332|Q6A333|P46601|O82504|Q9SZF7|Q9LV58|Q9C9W9|Q38796|Q8W475|Q9LQF0|Q7Y214|P93006|Q9FHB2|Q9STX0|Q9LK48|Q6DBQ1|Q9XED8|B3H672|Q9ZVN9|P59583|Q9LV52|Q6NQJ6|Q6NQJ7|B3LFA4|Q9FI80|Q680B9|Q9FFU1|Q8GXV5|Q9SUE3|Q8VYJ2|Q9XGW1|Q9SGE9|Q9SJK3|O80341|Q9SVY1|Q9SSQ4|Q9S7Q2|Q00874|Q8LAT0|F4IZM8|Q9C7T4|Q9SAH7|…	http://amigo.geneontology.org/cgi-bin/amigo/term_details?term=GO:0090304
ATP binding	Gene Ontology	GO:0005524	778	2080	5.74157e-49	4.17809e-47	Q8W4P1|Q9FNB0|Q9XID0|Q9XID3|Q9SJT1|Q9SCL7|P30182|F4K493|O22199|Q9FL51|Q9LIK9|Q9LSV3|F4JTP5|Q9C9W0|P93008|Q3EBD3|Q9FIJ7|Q9FIJ6|Q8W474|Q9FE20|Q9STX5|Q9LK43|F4KGU4|Q9T048|B3LFA4|Q9C8G9|Q84P23|Q9SW08|Q84P21|Q8VYJ7|Q8VYJ1|Q84P24|Q8W4I7|Q9LE81|F4IE66|Q39027|Q8L7W7|O22993|Q39024|Q39023|P92974|Q7GB25|Q9FMR9|Q9LT96|Q9LS95|Q9LM33|F4JFJ3|Q9LYU8|Q9S750|Q9CAF5|Q9SUL7|P43289|P43288|F4KFV7|Q9C723|P36428|Q56XM9|…	http://amigo.geneontology.org/cgi-bin/amigo/term_details?term=GO:0005524
protein complex	Gene Ontology	GO:0043234	652	1624	1.16778e-48	8.36906e-47	Q9SJT9|Q9SJT7|Q8RVQ9|Q9SJT1|P30182|Q8RWH9|Q9SXY0|Q9SXY1|P04778|Q6A333|P40228|Q9SIL6|Q8RWN9|Q9FNB0|Q8W4D0|Q8LB02|F4I7L1|Q8W475|B3H5K9|Q9STX3|O65359|B3H672|Q9FKJ0|Q8RXR2|Q42029|Q9M367|Q9SGE9|Q8S3U9|Q38884|Q94AD8|Q9FXI5|Q8GYF7|F4KF65|Q9FMR5|Q94C12|Q9FMR9|Q94F49|Q501D5|Q9LS90|P27521|A2RVP7|Q9LFA5|O04331|Q96282|Q8RWV3|Q9LPL4|Q9LW77|Q8GYM3|F4JY12|Q9SYL0|Q0WMZ5|Q9M9M9|O82201|Q9FJW4|F4I366|Q38942|Q944A9|…	http://amigo.geneontology.org/cgi-bin/amigo/term_details?term=GO:0043234
purine ribonucleoside triphosphate binding	Gene Ontology	GO:0035639	843	2340	4.77272e-48	3.3694e-46	Q8W4P1|Q9FNB0|Q9FGK5|Q9XID0|Q9XID3|Q9SJT1|Q9SCL7|P30182|F4K493|Q8L607|Q9FL51|Q9LIK9|Q9LSV3|F4JTP5|Q9C9W0|P93008|Q3EBD3|Q9FIJ7|Q9FIJ6|Q8W474|Q9FE20|Q9STX5|Q9LK43|F4KGU4|Q9T048|B3LFA4|Q9C8G9|Q84P23|Q9SW08|Q84P21|Q8VYJ7|Q8VYJ1|Q84P24|Q8W4I7|Q9LE81|F4IE66|Q39027|Q8L7W7|O22993|Q39024|Q39023|P92974|Q7GB25|Q9FMR9|Q9LT96|Q9LS95|O04834|Q9LM33|F4JFJ3|Q9LYU8|Q9S750|Q9CAF5|Q9SUL7|P43289|P43288|F4KFV7|Q9C723|…	http://amigo.geneontology.org/cgi-bin/amigo/term_details?term=GO:0035639
post-embryonic development	Gene Ontology	GO:0009791	611	1490	8.36466e-48	5.81836e-46	Q8W4P1|P42753|Q9SG02|Q6R3L0|O65628|Q9SJT1|Q9LUV4|Q9LPW7|Q9XIM0|Q8W575|Q42539|Q9C9W9|Q9STX3|Q8L5R3|B3H672|Q6NQJ6|Q9LHF5|F4IZM8|Q39023|Q9FLC6|Q9FJZ3|A7UL74|Q9FMR9|Q8L6Y1|Q8RX71|Q8L6Y4|Q8GZM7|Q9S758|Q9LS90|Q9LYU7|Q9SR13|A2RVP7|P0C7Q8|Q9LPL4|Q9SRT0|Q9FGR7|O64682|Q8LC68|P54144|Q9ZU38|Q9FWQ5|Q9SCU5|Q9C6B8|Q9SAA9|Q9SIU2|Q9FLD5|Q9FMY5|Q84M92|Q93ZT5|Q8H1D3|Q9M160|Q8RWV8|Q9ZVW2|F4HY56|Q42485|B9DHT4|F4JRR5|…	http://amigo.geneontology.org/cgi-bin/amigo/term_details?term=GO:0009791
carbohydrate derivative binding	Gene Ontology	GO:0097367	882	2510	7.23045e-47	4.95653e-45	Q8W4P1|Q9FK51|Q9FNB0|Q9FGK5|Q9XID0|Q9XID3|Q9SJT1|Q9SCL7|P30182|Q8L608|Q8L607|Q9FL51|Q9LIK9|Q9LSV3|F4JTP5|Q9C9W0|P93008|Q8L7Z0|Q3EBD3|Q9FIJ7|Q9FIJ6|Q8W474|Q9FE20|Q9STX5|Q9LK43|Q9LK40|F4KGU4|Q9T048|B3LFA4|Q9C8G9|Q84P23|Q9SW08|Q84P21|Q8VYJ7|Q8VYJ1|Q84P24|Q8W4I7|F4I116|Q9LE81|F4IE66|Q39027|Q8L7W7|O22993|Q39024|Q39023|P92974|Q7GB25|Q9FMR9|Q9LT96|Q9LS95|O04834|Q9LM33|F4JFJ3|Q9LYU8|Q9S750|Q9CAF5|Q9SUL7|…	http://amigo.geneontology.org/cgi-bin/amigo/term_details?term=GO:0097367
ribonucleotide binding	Gene Ontology	GO:0032553	869	2477	6.71376e-46	4.53658e-44	Q8W4P1|Q9FK51|Q9FNB0|Q9FGK5|Q9XID0|Q9XID3|Q9SJT1|Q9SCL7|P30182|F4K493|Q8L607|Q9FL51|Q9LIK9|Q9LSV3|F4JTP5|Q9C9W0|P93008|Q8L7Z0|Q3EBD3|Q9FIJ7|Q9FIJ6|Q8W474|Q9FE20|Q9STX5|Q9LK43|F4KGU4|Q9T048|B3LFA4|Q9C8G9|Q84P23|Q9SW08|Q84P21|Q8VYJ7|Q8VYJ1|Q84P24|Q8W4I7|F4I116|Q9LE81|F4IE66|Q39027|Q8L7W7|O22993|Q39024|Q39023|P92974|Q7GB25|Q9FMR9|Q9LT96|Q9LS95|O04834|Q9LM33|F4JFJ3|Q9LYU8|Q9S750|Q9CAF5|Q9SUL7|P43289|…	http://amigo.geneontology.org/cgi-bin/amigo/term_details?term=GO:0032553
cellular response to stimulus	Gene Ontology	GO:0051716	879	2518	9.05539e-46	6.03267e-44	Q9FGK5|Q9FK51|Q9SG02|Q9LY62|Q8W4P8|Q8LES0|P93002|Q9XI60|O82318|Q9SXY0|Q9SXY1|O80920|Q9LPW7|P46601|O82504|Q8LPT1|Q8W575|Q9SGS4|Q9FIJ0|Q9FE20|Q9STX5|Q9FJ93|Q8LBM2|Q682S0|O80340|Q9STX3|Q9XED8|B3H672|Q9ZVN9|Q9SR96|Q6NQJ7|Q9M367|Q9SUE3|Q8W4I7|Q9LE81|Q94AD8|Q941L3|Q39027|Q39024|Q39023|Q9LUQ3|Q9FMR1|Q8LFD1|Q9FPR3|A7UL74|Q9SZ06|Q9FMR9|A3EWL3|Q9LT96|Q8GZM7|Q501D5|Q94ID6|F4K2K3|Q9S750|Q9S752|Q9LYU3|Q9SUL7|…	http://amigo.geneontology.org/cgi-bin/amigo/term_details?term=GO:0051716
adenyl ribonucleotide binding	Gene Ontology	GO:0032559	791	2184	1.38695e-45	9.1115e-44	Q8W4P1|Q9FK51|Q9FNB0|Q9XID0|Q9XID3|Q9SJT1|Q9SCL7|P30182|F4K493|O22199|Q9FL51|Q9LIK9|Q9LSV3|F4JTP5|Q9C9W0|P93008|Q8L7Z0|Q3EBD3|Q9FIJ7|Q9FIJ6|Q8W474|Q9FE20|Q9STX5|Q9LK43|F4KGU4|Q9T048|B3LFA4|Q9C8G9|Q84P23|Q9SW08|Q84P21|Q8VYJ7|Q8VYJ1|Q84P24|Q8W4I7|Q9LE81|F4IE66|Q39027|Q8L7W7|O22993|Q39024|Q39023|P92974|Q7GB25|Q9FMR9|Q9LT96|Q9LS95|Q9LM33|F4JFJ3|Q9LYU8|Q9S750|Q9CAF5|Q9SUL7|P43289|P43288|F4KFV7|Q9C723|…	http://amigo.geneontology.org/cgi-bin/amigo/term_details?term=GO:0032559
adenyl nucleotide binding	Gene Ontology	GO:0030554	791	2186	1.82335e-45	1.18143e-43	Q8W4P1|Q9FK51|Q9FNB0|Q9XID0|Q9XID3|Q9SJT1|Q9SCL7|P30182|F4K493|O22199|Q9FL51|Q9LIK9|Q9LSV3|F4JTP5|Q9C9W0|P93008|Q8L7Z0|Q3EBD3|Q9FIJ7|Q9FIJ6|Q8W474|Q9FE20|Q9STX5|Q9LK43|F4KGU4|Q9T048|B3LFA4|Q9C8G9|Q84P23|Q9SW08|Q84P21|Q8VYJ7|Q8VYJ1|Q84P24|Q8W4I7|Q9LE81|F4IE66|Q39027|Q8L7W7|O22993|Q39024|Q39023|P92974|Q7GB25|Q9FMR9|Q9LT96|Q9LS95|Q9LM33|F4JFJ3|Q9LYU8|Q9S750|Q9CAF5|Q9SUL7|P43289|P43288|F4KFV7|Q9C723|…	http://amigo.geneontology.org/cgi-bin/amigo/term_details?term=GO:0030554
nucleoside binding	Gene Ontology	GO:0001882	853	2427	3.06722e-45	1.9344e-43	Q8W4P1|Q9FK51|Q9FNB0|Q9FGK5|Q9XID0|Q9XID3|Q9SJT1|Q9SCL7|P30182|F4K493|Q8L607|Q9FL51|Q9LIK9|Q9LSV3|F4JTP5|Q9C9W0|P93008|Q3EBD3|Q9FIJ7|Q9FIJ6|Q8W474|Q9FE20|Q9STX5|Q9LK43|Q9LK40|F4KGU4|Q9T048|B3LFA4|Q9C8G9|Q84P23|Q9SW08|Q84P21|Q8VYJ7|Q8VYJ1|Q84P24|Q8W4I7|Q9LE81|F4IE66|Q39027|Q8L7W7|O22993|Q39024|Q39023|P92974|Q7GB25|Q9FMR9|Q9LT96|Q9LS95|O04834|Q9LM33|F4JFJ3|Q9LYU8|Q9S750|Q9CAF5|Q9SUL7|P43289|P43288|…	http://amigo.geneontology.org/cgi-bin/amigo/term_details?term=GO:0001882
ribonucleoside binding	Gene Ontology	GO:0032549	853	2427	3.06722e-45	1.9344e-43	Q8W4P1|Q9FK51|Q9FNB0|Q9FGK5|Q9XID0|Q9XID3|Q9SJT1|Q9SCL7|P30182|F4K493|Q8L607|Q9FL51|Q9LIK9|Q9LSV3|F4JTP5|Q9C9W0|P93008|Q3EBD3|Q9FIJ7|Q9FIJ6|Q8W474|Q9FE20|Q9STX5|Q9LK43|Q9LK40|F4KGU4|Q9T048|B3LFA4|Q9C8G9|Q84P23|Q9SW08|Q84P21|Q8VYJ7|Q8VYJ1|Q84P24|Q8W4I7|Q9LE81|F4IE66|Q39027|Q8L7W7|O22993|Q39024|Q39023|P92974|Q7GB25|Q9FMR9|Q9LT96|Q9LS95|O04834|Q9LM33|F4JFJ3|Q9LYU8|Q9S750|Q9CAF5|Q9SUL7|P43289|P43288|…	http://amigo.geneontology.org/cgi-bin/amigo/term_details?term=GO:0032549
organelle organization	Gene Ontology	GO:0006996	505	1156	3.52985e-45	2.19687e-43	P42753|O50064|Q8RVQ9|Q9FGK8|Q9FGK9|P30182|Q9SXY0|Q9SXY1|F4JTP5|O82504|P51412|Q8W475|B3H5K9|Q8L5R3|Q6F6B5|B3H672|Q6NQJ6|Q9LHF5|Q9M367|Q9C5P4|Q9S7Q2|Q5XF06|Q8GYF7|O22993|Q39024|Q8RX79|A7UL74|Q9FMR9|O23342|Q94F49|Q501D5|Q9LS90|O22558|Q9SFU0|Q8L7S4|Q7XZU3|Q7XZU1|P36428|Q9FJJ5|Q8LC68|Q9SRR0|Q9FWQ5|Q9LF37|Q38942|Q944A9|Q9M0S8|P22738|Q94B60|Q9LSD6|Q9LQ73|F4KBW6|Q682D3|Q84M92|Q0WPH8|F4IP13|F4JLS1|Q9LQK7|…	http://amigo.geneontology.org/cgi-bin/amigo/term_details?term=GO:0006996
endomembrane system	Gene Ontology	GO:0012505	753	2048	3.84724e-45	2.36331e-43	Q9LY62|Q9SJT9|Q8W4P8|Q8LES0|Q9FGK8|Q9FGK9|Q8RX88|Q9FM96|Q9ZUF6|Q8RWH9|Q8VY97|Q9SZF7|Q8LF20|Q93Z79|Q24JJ9|F4IYM4|B3H5K9|Q9STX5|Q9SJT7|Q0V7R1|Q9FE06|Q93ZY3|Q9LK43|P92939|Q9SR96|Q6ICZ8|Q8RXR2|Q9ZU40|Q9FFU6|Q9T043|Q941L0|Q8LDP4|Q9FG38|Q9FLC0|Q5XF03|F4KF65|Q9FMR5|Q9C942|Q570B4|Q8VZV7|Q9LQY3|O04834|F4K2K3|Q9FX01|P31582|Q9M647|Q5W7F2|Q7XZU3|Q8GUN6|P42814|Q1EC69|P36397|Q9LW77|Q6AWW5|Q9M9M4|Q9FFR9|F4KIB2|…	http://amigo.geneontology.org/cgi-bin/amigo/term_details?term=GO:0012505
purine ribonucleotide binding	Gene Ontology	GO:0032555	856	2444	6.17524e-45	3.74473e-43	Q8W4P1|Q9FK51|Q9FNB0|Q9FGK5|Q9XID0|Q9XID3|Q9SJT1|Q9SCL7|P30182|F4K493|Q8L607|Q9FL51|Q9LIK9|Q9LSV3|F4JTP5|Q9C9W0|P93008|Q8L7Z0|Q3EBD3|Q9FIJ7|Q9FIJ6|Q8W474|Q9FE20|Q9STX5|Q9LK43|F4KGU4|Q9T048|B3LFA4|Q9C8G9|Q84P23|Q9SW08|Q84P21|Q8VYJ7|Q8VYJ1|Q84P24|Q8W4I7|Q9LE81|F4IE66|Q39027|Q8L7W7|O22993|Q39024|Q39023|P92974|Q7GB25|Q9FMR9|Q9LT96|Q9LS95|O04834|Q9LM33|F4JFJ3|Q9LYU8|Q9S750|Q9CAF5|Q9SUL7|P43289|P43288|…	http://amigo.geneontology.org/cgi-bin/amigo/term_details?term=GO:0032555
purine nucleotide binding	Gene Ontology	GO:0017076	856	2446	7.98483e-45	4.7656e-43	Q8W4P1|Q9FK51|Q9FNB0|Q9FGK5|Q9XID0|Q9XID3|Q9SJT1|Q9SCL7|P30182|F4K493|Q8L607|Q9FL51|Q9LIK9|Q9LSV3|F4JTP5|Q9C9W0|P93008|Q8L7Z0|Q3EBD3|Q9FIJ7|Q9FIJ6|Q8W474|Q9FE20|Q9STX5|Q9LK43|F4KGU4|Q9T048|B3LFA4|Q9C8G9|Q84P23|Q9SW08|Q84P21|Q8VYJ7|Q8VYJ1|Q84P24|Q8W4I7|Q9LE81|F4IE66|Q39027|Q8L7W7|O22993|Q39024|Q39023|P92974|Q7GB25|Q9FMR9|Q9LT96|Q9LS95|O04834|Q9LM33|F4JFJ3|Q9LYU8|Q9S750|Q9CAF5|Q9SUL7|P43289|P43288|…	http://amigo.geneontology.org/cgi-bin/amigo/term_details?term=GO:0017076
purine ribonucleoside binding	Gene Ontology	GO:0032550	850	2423	8.16097e-45	4.7656e-43	Q8W4P1|Q9FK51|Q9FNB0|Q9FGK5|Q9XID0|Q9XID3|Q9SJT1|Q9SCL7|P30182|F4K493|Q8L607|Q9FL51|Q9LIK9|Q9LSV3|F4JTP5|Q9C9W0|P93008|Q3EBD3|Q9FIJ7|Q9FIJ6|Q8W474|Q9FE20|Q9STX5|Q9LK43|F4KGU4|Q9T048|B3LFA4|Q9C8G9|Q84P23|Q9SW08|Q84P21|Q8VYJ7|Q8VYJ1|Q84P24|Q8W4I7|Q9LE81|F4IE66|Q39027|Q8L7W7|O22993|Q39024|Q39023|P92974|Q7GB25|Q9FMR9|Q9LT96|Q9LS95|O04834|Q9LM33|F4JFJ3|Q9LYU8|Q9S750|Q9CAF5|Q9SUL7|P43289|P43288|F4KFV7|…	http://amigo.geneontology.org/cgi-bin/amigo/term_details?term=GO:0032550
purine nucleoside binding	Gene Ontology	GO:0001883	850	2423	8.16097e-45	4.7656e-43	Q8W4P1|Q9FK51|Q9FNB0|Q9FGK5|Q9XID0|Q9XID3|Q9SJT1|Q9SCL7|P30182|F4K493|Q8L607|Q9FL51|Q9LIK9|Q9LSV3|F4JTP5|Q9C9W0|P93008|Q3EBD3|Q9FIJ7|Q9FIJ6|Q8W474|Q9FE20|Q9STX5|Q9LK43|F4KGU4|Q9T048|B3LFA4|Q9C8G9|Q84P23|Q9SW08|Q84P21|Q8VYJ7|Q8VYJ1|Q84P24|Q8W4I7|Q9LE81|F4IE66|Q39027|Q8L7W7|O22993|Q39024|Q39023|P92974|Q7GB25|Q9FMR9|Q9LT96|Q9LS95|O04834|Q9LM33|F4JFJ3|Q9LYU8|Q9S750|Q9CAF5|Q9SUL7|P43289|P43288|F4KFV7|…	http://amigo.geneontology.org/cgi-bin/amigo/term_details?term=GO:0001883
response to chemical	Gene Ontology	GO:0042221	920	2700	1.4391e-44	8.30115e-43	Q9C5S2|P42753|Q9SG02|Q9LY62|P93009|Q8W4P8|Q8LES0|P93004|P93002|O22190|Q6DBM8|Q9XI60|P46604|O80920|Q9LIK9|Q9LPW7|P46601|O82504|Q9XIM0|Q42539|Q9SSD1|Q9MA63|Q9SGS4|Q9LQF2|Q9STX5|Q9FJ93|Q8LBM2|Q1PET6|O80340|Q9STX3|Q42381|Q8L9T5|Q9XED8|B3H672|Q9LK40|Q9SYG1|P92939|Q9S7Y7|Q9SYG7|Q9C8G9|Q8LB10|Q9C552|Q8W4I7|Q9M5K3|Q941L3|Q9FXI5|O48646|Q39023|Q9LUQ3|Q9SAH7|Q7GB25|Q9C983|Q9SZ06|Q8VXV4|Q93VB2|Q8GZM7|O22900|…	http://amigo.geneontology.org/cgi-bin/amigo/term_details?term=GO:0042221
membrane	Gene Ontology	GO:0016020	2139	7944	3.5173e-44	2.00444e-42	Q9XID3|Q9LIK9|P51414|P51413|F4IP13|Q9LYR6|Q9LYR5|Q0V7R1|Q8L9T5|B3H672|Q8VYJ1|Q9T043|Q9SAH8|Q941L0|Q941L3|Q9SAH5|Q9C8P0|Q9FMR5|Q8S8L9|Q570B4|Q9LM33|Q9M313|P31582|Q9M647|Q93V66|A2RVP7|O80662|Q96282|Q9C8G4|Q940P8|Q9SRR0|Q9M9M4|Q9LZ23|Q9M9M9|Q0WPQ2|Q940P5|C0LGK4|Q9LVP0|C0LGK9|Q38912|Q945L4|O81445|Q8H1D3|Q0WV13|Q8H1D6|O48814|O48818|Q9AST6|Q9AST3|Q8VY91|Q8VY92|Q8VY97|Q9LKW9|C0LGT1|Q9ZUT3|Q8L4D8|Q9FF55|…	http://amigo.geneontology.org/cgi-bin/amigo/term_details?term=GO:0016020
reproduction	Gene Ontology	GO:0000003	623	1624	1.73928e-41	9.79378e-40	Q8W4P1|P42753|Q9SG02|Q6R3L0|Q9XID3|Q8RVQ9|Q9SJT1|Q9LUV4|P30182|Q9LPW7|Q9XIM0|P51412|Q9C9W9|Q9STX3|Q8L5R3|Q9SR96|Q6NQJ6|Q9LHF5|Q9M367|Q94CH6|Q8S3U9|F4IDQ5|F4IZM8|Q39024|Q39023|Q9FLC6|Q9C8P0|A7UL74|Q9FMR9|Q8L6Y1|Q8RX71|Q8L6Y4|Q9LS90|F4K2K3|Q9LYU7|Q9CAF5|A2RVP7|Q9FGR7|O64682|O80990|Q9ZU38|Q9FWQ5|Q9SCU5|Q9C6B8|Q9SAA9|Q9LME2|Q9SIU2|Q9FLD5|Q9FMY5|Q682D3|O81445|Q93ZT5|Q8H1D3|Q9M160|Q8RWV8|Q9ZVW2|F4HY56|…	http://amigo.geneontology.org/cgi-bin/amigo/term_details?term=GO:0000003
response to abiotic stimulus	Gene Ontology	GO:0009628	706	1938	4.08054e-41	2.2707e-39	Q56XP4|P93006|F4JYG0|P93002|Q9ZVC9|O80840|P04778|Q9FZ86|P46601|P51414|Q8W575|Q42539|Q9C9W9|F4I7L1|Q9SGS4|Q9FIJ0|Q9STX5|Q682S0|Q9SYG1|Q9SR96|Q6ICZ8|Q9SYG7|Q9LHF5|Q8VYJ7|Q9M5K3|Q9SSQ4|Q941L3|Q00874|O48646|Q39023|Q9S818|Q7GB25|Q9C983|Q9FMR5|Q9FJJ3|A3EWL3|Q8RX71|Q8GZM7|Q570B4|P27521|Q9S750|Q6PUA2|Q9LYU3|Q9LIR4|Q04980|P43288|Q9S9N9|Q8RWV3|Q9LPL5|Q96289|P43287|Q9SYL0|Q9M9M4|Q8LKS5|Q84JR9|Q9SCU7|Q9C6B8|…	http://amigo.geneontology.org/cgi-bin/amigo/term_details?term=GO:0009628
reproductive process	Gene Ontology	GO:0022414	619	1616	4.7131e-41	2.5922e-39	Q8W4P1|P42753|Q9SG02|Q6R3L0|Q9XID3|Q8RVQ9|Q9SJT1|Q9LUV4|P30182|Q9LPW7|Q9XIM0|P51412|Q9C9W9|Q9STX3|Q8L5R3|Q9SR96|Q6NQJ6|Q9LHF5|Q9M367|Q94CH6|Q8S3U9|F4IDQ5|F4IZM8|Q39024|Q39023|Q9FLC6|Q9C8P0|A7UL74|Q9FMR9|Q8L6Y1|Q8RX71|Q8L6Y4|Q9LS90|F4K2K3|Q9LYU7|Q9CAF5|A2RVP7|Q9FGR7|O64682|O80990|Q9ZU38|Q9FWQ5|Q9SCU5|Q9C6B8|Q9SAA9|Q9LME2|Q9SIU2|Q9FLD5|Q9FMY5|Q682D3|O81445|Q93ZT5|Q8H1D3|Q9M160|Q8RWV8|Q9ZVW2|F4HY56|…	http://amigo.geneontology.org/cgi-bin/amigo/term_details?term=GO:0022414
gene expression	Gene Ontology	GO:0010467	1179	3830	1.04886e-40	5.7024e-39	Q8W4P1|Q9SG02|F4IUX6|P93008|Q9LY66|Q9FJ93|O22864|O65628|P93002|Q5XF75|Q8RX88|Q6R8G6|Q9SZV0|Q9C5I3|Q6A332|Q6A333|P46601|O82504|Q9SZF7|P51414|P51413|P51412|Q9C9W9|Q38796|Q9FUZ2|Q8W475|Q9LQF0|Q7Y214|P93006|Q9FHB2|Q9STX0|P25873|Q6DBQ1|Q9XED8|B3H672|Q9ZVN9|P59583|Q9LV52|Q6NQJ6|Q6NQJ7|Q56Y85|Q9LHF5|Q680B9|Q9FFU1|Q8GXV5|Q8LB10|Q9C552|Q8VYJ2|Q9XGW1|Q9SGE9|Q9SJK3|Q38884|Q9SSQ4|P56820|Q9LUQ6|Q8LAT0|F4IZM8|…	http://amigo.geneontology.org/cgi-bin/amigo/term_details?term=GO:0010467
RNA metabolic process	Gene Ontology	GO:0016070	1016	3167	2.09818e-40	1.12777e-38	Q8W4P1|Q9SI53|Q9SG02|Q7XYY2|P93008|Q9LY66|Q9FJ93|O22864|O65628|P93002|F4IE66|P46604|Q6A332|Q6A333|P46601|O82504|Q9SZF7|Q9C9W9|Q38796|Q8W475|Q9LQF0|Q7Y214|P93006|Q9FHB2|Q9STX0|Q9LK48|Q6DBQ1|Q9XED8|B3H672|Q9ZVN9|P59583|Q9LV52|Q6NQJ6|Q6NQJ7|B3LFA4|Q9FI80|Q680B9|Q9FFU1|Q8GXV5|Q9SUE3|Q8VYJ2|Q9XGW1|Q9SGE9|Q9SJK3|O80341|Q9SSQ4|Q9S7Q2|F4IDQ5|F4IZM8|Q9C7T4|Q9SAH7|Q9C983|Q94C11|Q9FMR9|Q9C8P8|Q94KD0|Q94F49|…	http://amigo.geneontology.org/cgi-bin/amigo/term_details?term=GO:0016070
bounding membrane of organelle	Gene Ontology	GO:0098588	516	1260	4.2898e-40	2.27986e-38	Q9FGK5|Q9LY62|Q9SJT9|Q9SJT7|Q8LES0|Q6DBM8|Q8L608|Q9LPW2|Q9C9W0|Q9SIL6|P51414|Q9STX5|Q0V7R1|Q9FHB6|Q6F6B5|B3H672|Q9FY75|P92939|Q9ZU40|Q8VYJ1|Q9T043|Q9FG38|Q7GB25|Q9FPR3|Q9FMR5|Q9SRW9|Q9LZA4|Q8VZV7|Q9LQY3|Q9SFU0|Q7XZU3|Q7XZU1|Q96282|Q8L4R0|Q9ZUA5|Q9SRR0|Q9M9M4|Q42093|F4KIB2|O82201|Q940P5|Q944A9|Q9FLD7|Q9FNP1|Q9LQ73|O04200|P29402|Q9LVJ1|Q9SB50|Q9FRK5|Q9LP77|F4IP13|Q9AST6|Q8VY92|Q9FHM7|Q9LK94|F4IVL6|…	http://amigo.geneontology.org/cgi-bin/amigo/term_details?term=GO:0098588
hydrolase activity	Gene Ontology	GO:0016787	939	2885	4.75035e-39	2.49657e-37	Q9C5S2|O64890|Q9XI60|P93008|Q9LHJ9|P93006|O64481|F4IE66|Q8RX88|P30182|Q8L608|Q8L607|Q8L735|Q9C9W0|Q3EBD3|Q9S775|Q9LQF2|Q9STX5|P46283|Q1PET6|Q5MAU8|Q6F6B5|Q9MAA7|B3H672|F4KGU4|O48766|Q56Y85|Q9C8G9|Q680B9|Q8GXV5|Q8LB10|Q94CH6|Q9SRK5|Q93V61|Q9FXI9|Q5XF06|Q5XF07|O22993|Q9FN75|Q5XF03|Q8L868|Q9FJZ3|Q8LFD1|Q9FMR9|Q8L6Y1|Q9LR65|Q9FIA1|F4JFJ3|Q9SVS1|Q9LNF4|Q8L7S6|Q8S929|Q9S752|Q9LIR6|Q9FX08|Q7XZU3|F4KFV7|…	http://amigo.geneontology.org/cgi-bin/amigo/term_details?term=GO:0016787
regulation of metabolic process	Gene Ontology	GO:0019222	982	3059	5.09381e-39	2.64766e-37	Q9C5S2|Q9SG02|Q7XYY2|Q9LV58|Q9FJ93|Q8LES0|F4JYG0|P93002|F4IE66|P46604|Q6A332|P40228|P46601|O82504|Q9SZF7|Q9C9W9|Q38796|Q8W475|Q9LQF0|Q7Y214|P93006|Q9FHB2|Q9STX0|Q9LK48|Q9XED8|B3H672|Q9FKJ0|P59583|Q9LV52|Q9LDD4|Q6NQJ7|Q9LHF5|Q9M364|Q8GXV5|Q8LB10|Q9C552|Q8VYJ2|Q9XGW1|Q9C5P4|Q9SJK3|Q38884|Q941L0|P56820|Q9FME4|F4IZM8|Q9FLC0|Q39023|Q9C7T4|Q9SAH7|Q9C983|Q9SZ06|Q9FMR9|Q9C8P8|Q94F49|Q8L6Y4|Q8GZM7|Q9S758|…	http://amigo.geneontology.org/cgi-bin/amigo/term_details?term=GO:0019222
organelle envelope	Gene Ontology	GO:0031967	451	1051	8.104e-39	4.16652e-37	Q9LY66|Q9FNB0|P93009|Q9FJ95|Q9SCY0|Q93V85|Q8L4R0|Q8RWH9|P04778|Q9SIL6|Q8VWJ1|Q8RWN9|P51412|Q8W471|Q24JJ9|Q9SGS4|Q42533|B3H5K9|P46283|Q3E9A0|Q6F6B5|Q42029|Q8VYJ7|Q8LB10|Q8VYJ1|Q9SUE0|Q9FXI5|O22993|F4KF65|Q9C8P0|Q8LFD1|Q43316|Q501D5|P27521|A2RVP7|Q9LPW0|Q9M9M9|Q9ZU35|Q9SYL9|Q38942|Q94FY7|Q9FLD5|Q94B60|Q9M3H5|F4KBW6|Q8H124|Q84WU8|Q9SB52|Q93WL3|Q8L7E5|Q9M7I7|O22224|Q42564|Q8L7L0|Q9SKZ5|Q8LEF6|P25857|…	http://amigo.geneontology.org/cgi-bin/amigo/term_details?term=GO:0031967
envelope	Gene Ontology	GO:0031975	451	1052	9.71278e-39	4.93994e-37	Q9LY66|Q9FNB0|P93009|Q9FJ95|Q9SCY0|Q93V85|Q8L4R0|Q8RWH9|P04778|Q9SIL6|Q8VWJ1|Q8RWN9|P51412|Q8W471|Q24JJ9|Q9SGS4|Q42533|B3H5K9|P46283|Q3E9A0|Q6F6B5|Q42029|Q8VYJ7|Q8LB10|Q8VYJ1|Q9SUE0|Q9FXI5|O22993|F4KF65|Q9C8P0|Q8LFD1|Q43316|Q501D5|P27521|A2RVP7|Q9LPW0|Q9M9M9|Q9ZU35|Q9SYL9|Q38942|Q94FY7|Q9FLD5|Q94B60|Q9M3H5|F4KBW6|Q8H124|Q84WU8|Q9SB52|Q93WL3|Q8L7E5|Q9M7I7|O22224|Q42564|Q8L7L0|Q9SKZ5|Q8LEF6|P25857|…	http://amigo.geneontology.org/cgi-bin/amigo/term_details?term=GO:0031975
single organism reproductive process	Gene Ontology	GO:0044702	566	1475	1.25285e-37	6.30422e-36	Q8W4P1|P42753|Q9SG02|Q6R3L0|Q9XID3|Q8RVQ9|Q9SJT1|Q9LUV4|P30182|Q9LPW7|Q9XIM0|P51412|Q9C9W9|Q9STX3|Q8L5R3|Q9SR96|Q6NQJ6|Q9LHF5|Q9M367|Q8S3U9|F4IDQ5|F4IZM8|Q39024|Q39023|Q9FLC6|Q9C8P0|A7UL74|Q9FMR9|Q8L6Y1|Q8L6Y4|Q9LS90|F4K2K3|Q9LYU7|Q9CAF5|A2RVP7|Q9FGR7|O64682|O80990|Q9FWQ5|Q9C6B8|Q9SAA9|Q9LME2|Q9FLD5|Q682D3|Q9SB51|Q8H1D3|Q9M160|Q8RWV8|Q9ZVW2|F4HY56|F4JRR5|Q0WVM7|Q9LQK7|Q9LV09|O80612|Q9C5G0|Q42371|…	http://amigo.geneontology.org/cgi-bin/amigo/term_details?term=GO:0044702
reproductive system development	Gene Ontology	GO:0061458	494	1218	1.60973e-37	7.93126e-36	Q8W4P1|P42753|Q9SG02|Q6R3L0|Q9SJT1|Q9LUV4|Q9LPW7|Q9XIM0|P51412|Q9C9W9|Q9STX3|Q8L5R3|Q6NQJ6|Q9LHF5|F4IZM8|Q39023|Q9FLC6|Q9C8P0|A7UL74|Q9FMR9|Q8L6Y1|Q8RX71|Q8L6Y4|Q9LS90|Q9LYU7|Q9CAF5|A2RVP7|Q9FGR7|O64682|Q9ZU38|Q9FWQ5|Q9SCU5|Q9C6B8|Q9SAA9|Q9SIU2|Q9FLD5|Q9SYL9|Q9FMY5|Q9SB51|Q93ZT5|Q8H1D3|Q9M160|Q9ZVW2|F4HY56|F4JRR5|Q0WVM7|Q9LQK7|Q9LV09|O80612|Q9C5G0|Q42371|Q8L9C4|F4IVL6|Q8L5Y6|Q93YU5|Q56XV8|Q8L7L0|…	http://amigo.geneontology.org/cgi-bin/amigo/term_details?term=GO:0061458
reproductive structure development	Gene Ontology	GO:0048608	494	1218	1.60973e-37	7.93126e-36	Q8W4P1|P42753|Q9SG02|Q6R3L0|Q9SJT1|Q9LUV4|Q9LPW7|Q9XIM0|P51412|Q9C9W9|Q9STX3|Q8L5R3|Q6NQJ6|Q9LHF5|F4IZM8|Q39023|Q9FLC6|Q9C8P0|A7UL74|Q9FMR9|Q8L6Y1|Q8RX71|Q8L6Y4|Q9LS90|Q9LYU7|Q9CAF5|A2RVP7|Q9FGR7|O64682|Q9ZU38|Q9FWQ5|Q9SCU5|Q9C6B8|Q9SAA9|Q9SIU2|Q9FLD5|Q9SYL9|Q9FMY5|Q9SB51|Q93ZT5|Q8H1D3|Q9M160|Q9ZVW2|F4HY56|F4JRR5|Q0WVM7|Q9LQK7|Q9LV09|O80612|Q9C5G0|Q42371|Q8L9C4|F4IVL6|Q8L5Y6|Q93YU5|Q56XV8|Q8L7L0|…	http://amigo.geneontology.org/cgi-bin/amigo/term_details?term=GO:0048608
developmental process involved in reproduction	Gene Ontology	GO:0003006	546	1415	8.59239e-37	4.1899e-35	Q8W4P1|P42753|Q9SG02|Q6R3L0|Q9SJT1|Q9LUV4|Q9LPW7|Q9XIM0|P51412|Q9C9W9|Q9STX3|Q8L5R3|Q9SR96|Q6NQJ6|Q9LHF5|Q8S3U9|F4IDQ5|F4IZM8|Q39023|Q9FLC6|Q9C8P0|A7UL74|Q9FMR9|Q8L6Y1|Q8RX71|Q8L6Y4|Q9LS90|Q9LYU7|Q9CAF5|A2RVP7|Q9FGR7|O64682|Q9ZU38|Q9FWQ5|Q9SCU5|Q9C6B8|Q9SAA9|Q9SIU2|Q9FLD5|Q9SYL9|Q9FMY5|Q9SB51|Q93ZT5|Q8H1D3|Q9M160|Q8RWV8|Q9ZVW2|F4HY56|F4JRR5|Q0WVM7|Q9LQK7|Q9LV09|O80612|Q9C5G0|Q42371|Q8L9C4|F4IVL6|…	http://amigo.geneontology.org/cgi-bin/amigo/term_details?term=GO:0003006
single-organism metabolic process	Gene Ontology	GO:0044710	1197	4004	1.23757e-36	5.97319e-35	Q9FGK4|Q9SA52|Q9LY62|Q9FNB0|Q9SJT7|Q8LES0|Q9FJ95|A1L4Y2|Q9FM96|Q9FK51|O80840|Q9FJH9|Q9LPW0|Q9LEU8|Q8L735|Q0WSF1|Q8VWJ1|Q9SSG3|Q9ZRA2|Q42538|Q8W471|Q9FZ80|Q9SGS4|Q42533|Q9LQF2|Q9LPV9|P46283|Q0V7R1|Q9ZVN2|Q3ED65|Q9STX2|Q9LE33|Q3ED68|F4IAE9|O22914|Q8H0Z6|O80568|Q9MA41|Q9SYG7|Q9FYC7|Q84P23|Q84P21|Q8L8Z8|Q8VYJ1|Q84P24|Q9SGE9|Q9SAH9|Q941L0|Q39027|Q8RY79|O48646|Q39023|Q5XF03|Q9SZ30|Q9C8P0|Q8LFD1|Q9C942|…	http://amigo.geneontology.org/cgi-bin/amigo/term_details?term=GO:0044710
response to stress	Gene Ontology	GO:0006950	1026	3295	1.73868e-36	8.30704e-35	Q9FK51|Q9SG02|Q56XP4|Q9LY61|P93006|Q9LUV2|F4JYG0|P93002|Q9SCY0|Q9FM96|Q93YN9|O80840|Q9SXY0|Q9SXY1|Q9FZ86|Q9LPW7|O82504|Q9XIM0|Q8VWJ1|Q9M8J9|Q42539|Q9MA63|Q9SGS4|Q8W474|Q9FE20|Q9STX5|P46283|Q8LBM2|Q9STX2|Q8L9T5|Q93ZY3|Q9SJN0|Q9ZVN9|Q9SYG1|Q9LDD1|Q9SR96|Q9T048|Q6ICZ8|Q9SYG7|Q9LHF5|Q42029|Q9M367|Q84P21|Q8VYJ7|Q8LB10|O82656|Q9XGW1|Q9SJK3|Q941L0|Q941L3|Q39027|Q8RY79|O48646|Q39023|Q9LUQ3|Q8L868|Q7GB25|…	http://amigo.geneontology.org/cgi-bin/amigo/term_details?term=GO:0006950
cell periphery	Gene Ontology	GO:0071944	1221	4114	2.68973e-36	1.27224e-34	Q9FGK4|Q9FGK5|Q93ZV7|Q6R3L0|Q8GZD4|Q9LUV2|P93004|Q9SU58|O64481|Q9S829|Q9FJ95|Q9LY84|O04249|Q9XI60|P49227|Q8L608|C0LGG9|O80920|Q9LIK9|F4JTP5|Q9C9W0|Q8LPT1|P51414|Q9SSG3|Q8LF20|Q8L7Z0|Q9SGS5|Q9FIJ6|F4IYM4|Q42438|O22808|Q9STX5|Q4V3D9|Q682S0|Q9LY50|Q9FHB6|Q84WG1|Q93ZY3|Q9LK43|Q9XID3|Q9FY75|Q9FME8|Q9LHF1|Q8RXA7|Q2EF88|Q9SAH8|Q8S3U9|Q8W4I4|Q941L0|Q941L3|Q9M9E0|Q9FXI5|O22993|O48646|Q9FN75|Q9SX83|Q9SE83|…	http://amigo.geneontology.org/cgi-bin/amigo/term_details?term=GO:0071944
organic substance transport	Gene Ontology	GO:0071702	457	1110	6.49004e-36	3.03939e-34	Q9FGK5|Q8GZD4|Q6NMB6|Q8LES0|Q9FGK8|Q9FGK9|O04249|Q8L4R0|Q8RWH9|Q6A332|Q6A333|Q8VWJ1|Q24JJ9|Q9LYR6|Q9ZVN6|B3H672|Q6ICZ8|Q9SUQ2|Q9M367|Q9SUE3|Q9SRK7|Q5XF06|Q8GYF7|Q9SZT4|F4KF65|Q9FMR5|O23342|Q9LQY3|O04834|F4K2K3|P31582|A2RVP7|Q6DBP3|O49841|Q9SRR0|F4JY12|P54144|Q42093|O82201|Q9FJH0|Q38942|Q944A9|Q9SIU2|Q9FNP1|F4KBW6|Q9SB50|Q84WU8|O24653|Q9AST6|Q9STU3|Q8VY92|F4IVL6|Q9FXT6|O81742|Q93YU5|Q9SKZ5|Q940Y1|…	http://amigo.geneontology.org/cgi-bin/amigo/term_details?term=GO:0071702
ion binding	Gene Ontology	GO:0043167	1132	3753	9.66091e-36	4.48001e-34	Q9FGK4|Q9FIK7|Q9LY62|Q8H2D5|P93006|Q9LUV2|F4JYG0|Q9FJ95|Q8RX88|Q8LPN7|A1L4Y2|Q6DBM8|Q9FK51|P30182|O80925|O80927|P04778|F4JTP5|Q8W571|P0DI11|Q9ZRA2|Q8L6Y1|Q3EBD3|Q9FUZ2|P93009|Q42533|F4IYM4|Q8RYE9|P46283|Q9XGZ9|Q9FY79|Q9LZ23|Q8L9T5|Q3ED68|B3H672|Q9ZVN9|Q9LDD1|O80568|Q6NQJ7|O81445|Q9FI80|Q42029|Q9M364|Q8L8Z8|Q0WVZ1|Q84ME1|Q8W4I7|Q9SJK3|Q9LE81|Q941L0|Q8RXZ4|Q5XF07|Q8RY79|Q9FLC0|Q9FLC6|Q9ZUM0|Q9LIK5|…	http://amigo.geneontology.org/cgi-bin/amigo/term_details?term=GO:0043167
plastid	Gene Ontology	GO:0009536	1138	3785	1.81906e-35	8.35355e-34	Q9LY66|Q9LRN8|Q9FNB0|P93009|Q9SJT7|Q9LUV2|Q9SCL7|Q93V85|Q9S831|P30182|Q8L4R0|Q8L607|Q9LPW0|Q9LEU8|P04778|Q9LIK9|Q8VY97|Q9XIM0|P51414|Q9LS25|Q8GZD4|Q8W471|Q9FIJ7|Q9SGS4|Q42533|Q9LYR5|Q9STX5|P46283|Q9ZVN2|Q9FE06|Q3ED65|P25873|Q94EH2|Q6F6B5|Q9LVG9|B3H672|F4KGU4|Q6NQJ6|B3LFA4|Q9FI80|Q42029|Q9M367|Q6NQJ8|Q944I4|Q8LB10|Q8VYJ1|O82380|Q9T043|Q9SAH8|P31170|Q9S7Q2|Q9FXI5|Q5XF07|O22993|O48646|Q94JQ4|Q9SAH5|…	http://amigo.geneontology.org/cgi-bin/amigo/term_details?term=GO:0009536
plasma membrane	Gene Ontology	GO:0005886	1072	3518	4.16741e-35	1.89537e-33	Q9FGK4|Q9FGK5|Q9XI60|Q6R3L0|Q8GZD4|Q9LUV2|P93004|Q9SU58|Q9FJ95|Q9LQF2|O04249|Q9LY87|Q9STW5|C0LGG9|O80920|Q9LIK9|F4JTP5|Q9C9W0|Q8LPT1|Q8VWJ1|Q9SSG3|Q8LF20|Q8L7Z0|Q9SGS5|Q9FIJ6|F4IYM4|Q42438|Q9SY00|Q9STX5|Q4V3D9|Q682S0|Q9LY50|Q9FHB6|Q9LK43|Q9XID3|Q9FY75|Q9FME8|Q8RXA7|Q2EF88|Q9SAH8|Q8S3U9|Q8W4I4|Q941L0|Q941L3|Q9M9E0|Q9FXI5|O22993|O48646|Q9FN75|Q9SX83|Q9SE83|Q8L868|Q9C8P0|Q8LFD1|Q9FPR3|Q0WL52|Q94CD8|…	http://amigo.geneontology.org/cgi-bin/amigo/term_details?term=GO:0005886
organic substance catabolic process	Gene Ontology	GO:1901575	468	1163	6.86408e-35	3.0921e-33	O64890|Q8LES0|Q8L608|Q9LPW0|Q8W575|Q9C9W9|Q9LQF2|Q9FY79|Q9S9X4|Q9FKJ0|Q9LDD1|O48766|Q9LDD8|Q8GXV5|Q94CH6|Q9SRK5|Q9FXI9|Q8RY79|P92974|Q8L6Y1|Q3E989|O65896|Q9LIR6|P46637|Q9LVI9|Q9LPL4|Q9LW77|Q9SRR0|Q8LB81|Q9SYL0|Q8VYC8|Q9ZU32|Q9SXC9|Q9FXB6|Q56W64|Q4TU14|Q9FNP1|Q84WU2|Q9SB51|Q9C658|Q9SJB4|Q9ZVW2|F4JRR5|Q9STM6|Q9FIW4|Q9M7I7|F4JAA5|Q9ZRA2|Q9FH05|P93733|P25857|Q8RXK7|Q4PSN0|Q9ZPQ3|Q949Q7|Q9SYU4|Q9LTZ0|…	http://amigo.geneontology.org/cgi-bin/amigo/term_details?term=GO:1901575
regulation of cellular metabolic process	Gene Ontology	GO:0031323	917	2896	1.95465e-34	8.72217e-33	Q9C5S2|Q7XYY2|Q9LV58|Q9FJ93|Q8LES0|F4JYG0|P93002|F4IE66|P46604|Q6A332|P40228|P46601|O82504|Q9SZF7|Q9C9W9|Q38796|Q8W475|Q9LQF0|Q7Y214|P93006|Q9FHB2|Q9STX0|Q9LK48|Q9XED8|B3H672|Q9ZVN9|P59583|Q9LV52|Q9LDD4|Q6NQJ7|Q9LHF5|Q9M364|Q8GXV5|Q9SUE3|Q9C552|Q8VYJ2|Q9XGW1|Q9SJK3|Q38884|Q9SSQ4|P56820|Q9FME4|F4IZM8|Q9FLC0|Q39023|Q9C7T4|Q9SAH7|Q9C983|Q9SZ06|Q9FMR9|Q9C8P8|Q94F49|Q8L6Y4|Q8GZM7|Q9S758|O22900|Q9FPQ8|…	http://amigo.geneontology.org/cgi-bin/amigo/term_details?term=GO:0031323
cytosol	Gene Ontology	GO:0005829	673	1939	6.10078e-34	2.69689e-32	Q8W4P1|Q9SHS7|Q9SJT9|Q9LUV2|Q9FJ95|O80840|O80925|Q9LSV0|F4JTP5|Q9XIM0|P51414|P51413|Q8W575|Q42539|Q42538|Q9LQF2|P54873|Q9FE06|Q9STX2|Q8L5R3|O80568|Q6ICZ8|Q9SYG7|Q9T043|Q8RY73|Q8S3U9|Q9SJT1|Q8LDP4|Q9FXI5|Q9SGE0|O48646|O80763|F4KF65|P92974|Q9FMR9|Q8L6Y1|Q8RX71|Q0WW84|F4K2K3|Q9LIR6|Q9FX08|P43289|P43288|Q9S9N9|Q9FDZ9|Q9FGR0|Q43870|Q940P8|Q93ZC9|Q9SCU5|Q9LF33|Q9SYL9|O82204|F4I366|Q38942|Q9FI78|P22738|…	http://amigo.geneontology.org/cgi-bin/amigo/term_details?term=GO:0005829
chloroplast	Gene Ontology	GO:0009507	1115	3727	6.21217e-34	2.7207e-32	Q9LY66|Q9LRN8|Q9FNB0|P93009|Q9SJT7|Q9LUV2|Q9SCL7|Q93V85|Q9S831|P30182|Q8L4R0|Q8L607|Q9LPW0|Q9LEU8|P04778|Q9LIK9|Q8VY97|Q9XIM0|P51414|Q9LS25|Q8GZD4|Q8W471|Q9FIJ7|Q9SGS4|Q42533|Q9LYR5|Q9STX5|P46283|Q9ZVN2|Q9FE06|Q3ED65|P25873|Q94EH2|Q6F6B5|Q9LVG9|B3H672|F4KGU4|Q6NQJ6|B3LFA4|Q9FI80|Q42029|Q9M367|Q6NQJ8|Q944I4|Q8LB10|Q8VYJ1|O82380|Q9T043|Q9SAH8|P31170|Q9S7Q2|Q9FXI5|Q5XF07|O22993|O48646|Q94JQ4|Q9SAH5|…	http://amigo.geneontology.org/cgi-bin/amigo/term_details?term=GO:0009507
macromolecule biosynthetic process	Gene Ontology	GO:0009059	1115	3747	3.75779e-33	1.63067e-31	Q9LHD2|Q9LY66|Q9LY62|Q9SVM8|Q9FJ93|O22864|P93002|Q5XF75|Q9SCY0|Q9FM96|P30182|P46604|Q9C5I3|Q6A332|Q6A333|P46601|Q8VWJ2|Q9SZF7|P51414|P51413|P51412|Q9C9W9|Q38796|Q9FUZ2|Q8W475|Q9LQF0|Q7Y214|P46283|Q9FHB2|Q0V7R1|Q9STX0|P25873|Q6DBQ1|Q9XED8|B3H672|Q9ZVN9|P59583|Q9LV52|Q9LDD4|Q6NQJ7|B3LFA4|Q9LHF5|Q9M364|Q6NLA5|Q9SUE3|Q9C552|Q8VYJ2|Q9XGW1|Q9SGE9|Q9SJK3|Q38884|Q941L0|P56820|Q9LUQ6|Q8LAT0|F4IZM8|Q5XF03|…	http://amigo.geneontology.org/cgi-bin/amigo/term_details?term=GO:0009059
regulation of macromolecule metabolic process	Gene Ontology	GO:0060255	910	2898	4.3297e-33	1.86177e-31	Q9C5S2|Q9SG02|Q7XYY2|Q9LV58|Q9FJ93|Q8LES0|P93002|F4IE66|P46604|Q6A332|P40228|P46601|O82504|Q9SZF7|Q9C9W9|Q38796|Q8W475|Q9LQF0|Q7Y214|P93006|Q9FHB2|Q9STX0|Q9LK48|Q9XED8|B3H672|Q9FKJ0|P59583|Q9LV52|Q9LDD4|Q6NQJ7|Q9LHF5|Q9M364|Q8GXV5|Q8LB10|Q9C552|Q8VYJ2|Q9XGW1|Q9C5P4|Q9SJK3|Q38884|Q9SSQ4|P56820|Q9FME4|F4IZM8|Q39023|Q9C7T4|Q9SAH7|Q9C983|Q9SZ06|Q9FMR9|Q9C8P8|Q94F49|Q8L6Y4|Q8GZM7|Q9S758|O22900|Q94ID6|…	http://amigo.geneontology.org/cgi-bin/amigo/term_details?term=GO:0060255
regulation of primary metabolic process	Gene Ontology	GO:0080090	894	2836	5.9664e-33	2.54244e-31	Q9C5S2|Q7XYY2|Q9LV58|Q9FJ93|Q8LES0|P93002|F4IE66|P46604|Q6A332|P40228|P46601|O82504|Q9SZF7|Q9C9W9|Q38796|Q8W475|Q9LQF0|Q7Y214|P93006|Q9FHB2|Q9STX0|Q9LK48|Q9XED8|B3H672|Q9FKJ0|P59583|Q9LV52|Q9LDD4|Q6NQJ7|Q9LHF5|Q9M364|Q8GXV5|Q9SUE3|Q9C552|Q8VYJ2|Q9XGW1|Q9SJK3|Q38884|Q941L0|P56820|Q9FME4|F4IZM8|Q39023|Q9C7T4|Q9SAH7|Q9C983|Q9SZ06|Q9FMR9|Q9C8P8|Q94F49|Q8L6Y4|Q8GZM7|Q9S758|O22900|Q9FPQ8|Q9CAA9|Q8LAP8|…	http://amigo.geneontology.org/cgi-bin/amigo/term_details?term=GO:0080090
shoot system development	Gene Ontology	GO:0048367	364	829	6.44055e-33	2.71998e-31	Q8W4P1|Q9SG02|Q9LUV4|Q9SXY0|Q9SXY1|Q9LPW7|Q9SZF7|Q9C9W9|Q6S591|B3H672|Q9LHF5|Q9SUE3|F4IZM8|Q39023|Q9FLC6|A7UL74|Q9FMR9|Q9SRW9|Q8L6Y4|Q9LS90|Q9LYU7|Q94CD5|Q5W7F2|Q04980|Q8GYM6|Q9FWQ5|Q9C6B8|Q9LYG9|Q8LEA8|Q9LSD5|Q9LVJ1|Q9SB51|Q8H1D3|Q8RWV8|Q9ZVW2|F4HY56|Q0WVM7|Q9LV09|O80612|Q9C5G0|Q42371|Q9C9L2|Q4V3C1|O82804|Q9LYN8|O49255|Q84TE6|Q9FNF8|Q93Z00|Q8L649|O04529|Q9SGW3|O80809|Q9FVQ1|Q42578|Q9FFI2|Q9CAL2|…	http://amigo.geneontology.org/cgi-bin/amigo/term_details?term=GO:0048367
cellular nitrogen compound biosynthetic process	Gene Ontology	GO:0044271	1086	3636	1.00931e-32	4.2248e-31	Q9LY66|Q9ZQ70|Q9FNB0|Q9SVM8|Q9FJ93|O22864|P93002|Q5XF75|Q7X9I0|O80840|P46604|Q9C5I3|Q6A332|Q6A333|P46601|Q8VWJ2|Q9SZF7|P51414|P51413|P51412|Q9C9W9|Q38796|Q8W475|Q9LQF0|Q7Y214|P93006|Q9FHB2|Q9STX0|P25873|Q6DBQ1|Q9XED8|B3H672|Q9ZVN9|P59583|Q9LV52|Q9LDD4|Q6NQJ7|B3LFA4|Q9LHF5|Q9M364|Q8GXV5|Q9SUE3|Q9C552|Q8VYJ2|Q9XGW1|Q9SGE9|Q9SJK3|Q38884|Q9SVY1|Q9SSQ4|P56820|Q9LUQ6|Q9SGE0|F4IZM8|Q39023|Q9C7T4|Q9SAH7|…	http://amigo.geneontology.org/cgi-bin/amigo/term_details?term=GO:0044271
cellular macromolecule biosynthetic process	Gene Ontology	GO:0034645	1094	3675	1.63012e-32	6.76356e-31	Q9LY66|Q9LY62|Q9SVM8|Q9FJ93|O22864|P93002|Q5XF75|Q9SCY0|Q9FM96|P30182|P46604|Q9C5I3|Q6A332|Q6A333|P46601|Q8VWJ2|Q9SZF7|P51414|P51413|P51412|Q9C9W9|Q38796|Q9FUZ2|Q8W475|Q9LQF0|Q7Y214|P46283|Q9FHB2|Q9STX0|P25873|Q6DBQ1|Q9XED8|B3H672|Q9ZVN9|P59583|Q9LV52|Q9LDD4|Q6NQJ7|B3LFA4|Q9LHF5|Q9M364|Q6NLA5|Q9SUE3|Q9C552|Q8VYJ2|Q9XGW1|Q9SGE9|Q9SJK3|Q38884|Q941L0|P56820|Q9LUQ6|Q8LAT0|F4IZM8|Q9C7T4|Q9SAH7|Q8RX79|…	http://amigo.geneontology.org/cgi-bin/amigo/term_details?term=GO:0034645
response to organic substance	Gene Ontology	GO:0010033	660	1916	1.69652e-32	6.97787e-31	Q9C5S2|P42753|Q9SG02|Q9LY62|Q9FJ93|Q8LES0|F4JYG0|P93002|O22190|Q9XI60|P46604|O80920|Q9LIK9|P46601|O82504|Q42539|F4I7L1|P93006|Q8LBM2|Q1PET6|O80340|Q9STX3|Q42381|Q8L9T5|Q9XED8|B3H672|Q9LK40|Q9SYG7|Q9SUE3|Q9C552|Q8W4I7|Q9FXI5|Q39024|Q39023|Q9LUQ3|Q9SAH7|Q7GB25|Q9FPR3|Q9SZ06|Q84TG3|Q8GZM7|O22900|Q9LM33|Q9S752|Q9LYU3|Q5W7F2|Q04980|F4IEM5|Q96287|Q9LPL4|Q9LVI4|Q9LW77|P43287|Q9SYL0|P54144|Q9M9M9|Q0WPQ2|…	http://amigo.geneontology.org/cgi-bin/amigo/term_details?term=GO:0010033
nuclear part	Gene Ontology	GO:0044428	417	1020	2.90149e-32	1.18311e-30	Q8W4P1|P34788|Q9LV58|Q9SJT1|P30182|Q8RWH9|Q6A332|Q6A333|O82504|P51414|P51413|Q8W575|Q24JJ9|Q8W475|B3H5K9|B3H672|Q9ZVN9|Q9LHF5|Q9C552|Q8VYJ2|Q9T043|Q1PDV2|F4IE66|Q5XF07|F4KF65|Q9FMR9|Q6NPF4|Q94F49|Q501D5|Q9LS90|Q9SMP0|Q9LFA5|F4KF27|Q84MZ4|F4I366|Q38942|Q9M2Q4|Q9LME2|Q9FMY5|F4KBW6|Q682D3|Q84M92|Q84M91|Q9ZVW2|O48814|Q8L7E5|Q9LUJ5|Q9LUJ3|O22224|F4JW79|Q9LD90|Q9FJA6|Q9FMG4|Q4V3C1|Q6AWV1|Q8LDS5|Q8RWL4|…	http://amigo.geneontology.org/cgi-bin/amigo/term_details?term=GO:0044428
catabolic process	Gene Ontology	GO:0009056	515	1378	6.28689e-32	2.54162e-30	O64890|Q8LES0|Q8L608|Q9LPW0|Q8W575|Q9C9W9|Q9LQF2|Q9FY79|Q9S9X4|Q9LEW0|Q9FKJ0|Q9LDD1|O48766|Q9LDD8|Q8GXV5|Q94CH6|Q9SRK5|Q9FXI9|Q8RY79|Q9FLC0|P92974|Q8L6Y1|Q3E989|O65896|Q9LIR6|P46637|Q9LVI9|Q9LPL4|Q9LW77|Q9SRR0|Q8LB81|Q9SYL0|Q8VYC8|Q9ZU32|Q9SXC9|Q9FXB6|Q56W64|Q4TU14|Q9FNP1|Q84WU2|Q9SB51|Q9C658|Q9SJB4|Q9ZVW2|F4JRR5|Q9STM6|Q9FIW4|O22229|Q9SDM9|Q9LVB8|F4JAA5|Q9ZRA2|Q9FG13|Q9FH05|P93733|P25857|Q8RXK7|…	http://amigo.geneontology.org/cgi-bin/amigo/term_details?term=GO:0009056
whole membrane	Gene Ontology	GO:0098805	385	916	1.01879e-31	4.0838e-30	Q9FGK5|Q56XP4|Q9SJT9|Q9SJT7|Q6DBM8|Q8L608|Q9LPW2|Q9C9W0|Q9SIL6|P51414|Q8LF20|Q9STX5|Q9FHB6|Q6F6B5|B3H672|Q9FY75|P92939|Q8VYJ1|Q9T043|Q9ZPS7|Q7GB25|Q9FPR3|Q8VZV7|P31582|Q7XZU3|Q7XZU1|Q96282|Q8L4R0|Q9SRR0|Q42093|F4KIB2|O82201|Q940P5|Q944A9|O81062|Q9FNP1|Q9LQ73|P29402|Q9SB50|Q9FRK5|Q9LP77|F4IP13|Q9AST6|Q9FHM7|Q9LK94|F4IVL6|Q9FXT6|O81742|Q94CF0|P93829|Q9FF55|Q8GYD7|Q8VZ95|Q9FE38|Q9SKT0|Q7XJJ7|Q84WG1|…	http://amigo.geneontology.org/cgi-bin/amigo/term_details?term=GO:0098805
vacuole	Gene Ontology	GO:0005773	505	1345	1.08266e-31	4.30336e-30	Q9FGK5|Q9LY62|Q9SJT7|P93004|Q8RX88|Q6DBM8|Q8L608|Q9LPW2|Q9C9W0|Q9SIL6|P51414|P51413|Q9STX5|Q9FHB6|B3H672|Q9FY75|P92939|Q9LDD4|Q9ZU40|Q9FFU6|Q9T043|Q941L0|Q8LDP4|Q9FG38|Q7GB25|Q9FPR3|Q9FMR5|Q93XX4|Q8VZV7|P31582|Q7XZU3|Q7XZU1|Q96282|Q9S9N4|Q9SYL6|Q9M9M4|Q42093|F4KIB2|Q940P5|Q944A9|O81062|O04200|P29402|Q9LVJ1|Q9FNP8|Q8H1D3|Q9FRK5|Q9LP77|F4IP13|Q9AST6|Q9SZF7|Q9S7J8|Q9FHM7|F4IVL6|F4JAA5|Q94CF0|Q9ZV85|…	http://amigo.geneontology.org/cgi-bin/amigo/term_details?term=GO:0005773
transporter activity	Gene Ontology	GO:0005215	488	1289	2.70221e-31	1.06512e-29	Q56XP4|Q9SJT9|Q6NMB6|Q8LES0|P93004|O82316|O04249|Q6DBM8|Q8L4R0|Q8RWH8|Q8RWH9|Q9C9W0|Q8GZD4|Q8L7Z0|Q9LYR6|Q8W4P8|Q9FHB6|Q3E9A0|Q9FY75|B3LFA3|Q8RXR2|Q9SYG9|Q9SRK7|Q9SAH8|Q8W4I4|Q5XF06|Q9SX83|F4KF65|Q7GB25|O23342|Q9LQY3|Q9M647|Q9CAF5|A2RVP7|Q8RWQ5|Q96282|P43287|Q9ZUA5|P54144|Q42093|Q9FJH6|Q9ZU35|Q9SCU1|Q9C6B8|Q9LYG9|Q944A9|F4KHA8|Q2EF88|Q9M3H5|Q945L4|Q9SB52|Q84M97|Q8L7E9|Q9AST6|Q9LQK7|Q9S7J8|Q8VY92|…	http://amigo.geneontology.org/cgi-bin/amigo/term_details?term=GO:0005215
transferase activity	Gene Ontology	GO:0016740	1063	3578	3.18e-31	1.24309e-29	Q8W4P1|O80543|Q9FK51|Q9SG02|Q9LY62|Q8L7F9|Q9S7X6|Q9XID0|O65628|Q9SCL7|Q93YN9|O22199|O80927|Q9FL51|Q9LIK9|Q9LPW7|F4JTP5|O82504|Q8VWJ1|Q42539|Q42538|Q9C9W9|Q9FIJ7|Q9FIJ6|O82509|Q42438|P54873|Q0V7R1|Q9ZVN2|Q3ED65|Q93ZY3|Q9LK43|F4JYG0|B3H672|Q9LK40|Q9LDD1|O80568|Q9FYC7|Q84P23|Q6NQJ8|Q94CH6|Q84ME1|Q8W4I7|Q9ZPY9|Q9LE81|Q941L0|Q949V6|Q39027|Q8L7W7|Q39024|Q39023|Q5XF03|Q9LYU7|P92974|Q9FPR3|A7UL74|Q43316|…	http://amigo.geneontology.org/cgi-bin/amigo/term_details?term=GO:0016740
metal ion binding	Gene Ontology	GO:0046872	1059	3586	2.80062e-30	1.08582e-28	Q9FGK4|Q9FK51|Q9LY62|Q8H2D5|P93006|Q9LUV2|F4JYG0|Q9FJ95|Q8RX88|Q8LPN7|A1L4Y2|Q6DBM8|P30182|O80925|O80927|P04778|Q8W571|P0DI11|Q9ZRA2|Q3EBD3|Q9FUZ2|P93009|F4IYM4|Q8RYE9|P46283|Q9XGZ9|Q9FY79|Q8L9T5|Q3ED68|B3H672|Q9ZVN9|Q9LDD1|O80568|Q6NQJ7|O81445|Q9FI80|Q42029|Q9M364|Q8GXV5|Q0WVZ1|Q84ME1|Q8W4I7|Q9SJK3|Q9LE81|Q941L0|Q8RXZ4|Q5XF07|Q9FLC0|Q9FLC6|Q9ZUM0|Q9LIK5|A3EWL3|O64688|Q8L6Y4|Q8S8L9|Q9S758|Q8RWR1|…	http://amigo.geneontology.org/cgi-bin/amigo/term_details?term=GO:0046872
cation binding	Gene Ontology	GO:0043169	1060	3591	2.9966e-30	1.15235e-28	Q9FGK4|Q9FK51|Q9LY62|Q8H2D5|P93006|Q9LUV2|F4JYG0|Q9FJ95|Q8RX88|Q8LPN7|A1L4Y2|Q6DBM8|P30182|O80925|O80927|P04778|Q8W571|P0DI11|Q9ZRA2|Q3EBD3|Q9FUZ2|P93009|F4IYM4|Q8RYE9|P46283|Q9XGZ9|Q9FY79|Q8L9T5|Q3ED68|B3H672|Q9ZVN9|Q9LDD1|O80568|Q6NQJ7|O81445|Q9FI80|Q42029|Q9M364|Q8GXV5|Q0WVZ1|Q84ME1|Q8W4I7|Q9SJK3|Q9LE81|Q941L0|Q8RXZ4|Q5XF07|Q9FLC0|Q9FLC6|Q9ZUM0|Q9LIK5|A3EWL3|O64688|Q8L6Y4|Q8S8L9|Q9S758|Q8RWR1|…	http://amigo.geneontology.org/cgi-bin/amigo/term_details?term=GO:0043169
intracellular organelle lumen	Gene Ontology	GO:0070013	392	969	1.25036e-29	4.6938e-28	Q8W4P1|P34788|P93009|F4IE66|P30182|Q6A332|Q6A333|O82504|P51414|P51413|Q9STX5|B3H672|Q9LK40|Q9SR96|Q9LHF5|Q9LDD8|Q9C552|Q8VYJ2|Q9T043|Q9M5K3|Q5XF07|F4KF65|Q9FMR9|Q6NPF4|Q94F49|Q501D5|Q9LFA5|F4KFV7|Q9LPL5|F4KF27|Q84MZ4|F4I366|Q9M2Q4|Q9LME2|Q9FMY5|Q84M92|Q84M91|Q9ZVW2|O48814|Q9ZVN9|Q9LUJ5|Q9LUJ3|O22224|F4JW79|Q9FJA6|Q9FMG4|Q9FF55|Q4V3C1|Q6AWV1|Q8LDS5|Q8RWL4|P46643|Q9FL12|P34893|Q42572|O22315|F4HVJ3|…	http://amigo.geneontology.org/cgi-bin/amigo/term_details?term=GO:0070013
organelle lumen	Gene Ontology	GO:0043233	392	969	1.25036e-29	4.6938e-28	Q8W4P1|P34788|P93009|F4IE66|P30182|Q6A332|Q6A333|O82504|P51414|P51413|Q9STX5|B3H672|Q9LK40|Q9SR96|Q9LHF5|Q9LDD8|Q9C552|Q8VYJ2|Q9T043|Q9M5K3|Q5XF07|F4KF65|Q9FMR9|Q6NPF4|Q94F49|Q501D5|Q9LFA5|F4KFV7|Q9LPL5|F4KF27|Q84MZ4|F4I366|Q9M2Q4|Q9LME2|Q9FMY5|Q84M92|Q84M91|Q9ZVW2|O48814|Q9ZVN9|Q9LUJ5|Q9LUJ3|O22224|F4JW79|Q9FJA6|Q9FMG4|Q9FF55|Q4V3C1|Q6AWV1|Q8LDS5|Q8RWL4|P46643|Q9FL12|P34893|Q42572|O22315|F4HVJ3|…	http://amigo.geneontology.org/cgi-bin/amigo/term_details?term=GO:0043233
membrane-enclosed lumen	Gene Ontology	GO:0031974	392	969	1.25036e-29	4.6938e-28	Q8W4P1|P34788|P93009|F4IE66|P30182|Q6A332|Q6A333|O82504|P51414|P51413|Q9STX5|B3H672|Q9LK40|Q9SR96|Q9LHF5|Q9LDD8|Q9C552|Q8VYJ2|Q9T043|Q9M5K3|Q5XF07|F4KF65|Q9FMR9|Q6NPF4|Q94F49|Q501D5|Q9LFA5|F4KFV7|Q9LPL5|F4KF27|Q84MZ4|F4I366|Q9M2Q4|Q9LME2|Q9FMY5|Q84M92|Q84M91|Q9ZVW2|O48814|Q9ZVN9|Q9LUJ5|Q9LUJ3|O22224|F4JW79|Q9FJA6|Q9FMG4|Q9FF55|Q4V3C1|Q6AWV1|Q8LDS5|Q8RWL4|P46643|Q9FL12|P34893|Q42572|O22315|F4HVJ3|…	http://amigo.geneontology.org/cgi-bin/amigo/term_details?term=GO:0031974
plastid envelope	Gene Ontology	GO:0009526	301	659	1.45646e-29	5.42444e-28	Q9LY66|Q9FNB0|P93009|Q9CAP8|P25873|Q9XJ35|P53492|O65023|Q9SCY0|B7ZWR6|Q1EBV7|O80796|O81770|Q56ZZ7|Q8W593|Q9LPW0|Q9SUI4|P04778|Q9MAP3|Q9LXV3|Q8VWJ1|Q9SKT0|Q0WUA3|Q8W471|F4J3N2|Q9SGS4|Q42533|Q9LKW9|Q0WWW9|P46283|Q9C5D6|Q9SVE7|Q8VYY4|Q9SY97|O24457|Q94EH2|Q6F6B5|O80674|P55826|Q9ASV6|O64654|Q9C8P0|Q42029|Q9LVH5|Q8LB10|Q8VYJ1|Q941D3|Q9SUE0|F4IQV7|P51412|Q9M903|Q9FXI5|F4J469|Q9LZH8|Q9LMU1|Q94JQ4|Q9S7H1|…	http://amigo.geneontology.org/cgi-bin/amigo/term_details?term=GO:0009526
heterocycle biosynthetic process	Gene Ontology	GO:0018130	893	2914	1.80745e-29	6.67911e-28	Q9C5S2|Q7XYY2|Q9FNB0|Q9LV58|Q9FJ93|O22864|P93002|Q7X9I0|O80840|P46604|Q6A332|Q6A333|P46601|Q8VWJ2|Q9SZF7|Q8VWJ1|Q9C9W9|Q38796|Q8W475|Q9LQF0|Q7Y214|P93006|Q9FHB2|Q9STX0|Q9LK48|Q9XED8|B3H672|Q9ZVN9|P59583|Q9LV52|Q9LDD4|Q6NQJ7|Q9LHF5|Q9M364|Q8GXV5|Q9SUE3|Q8VYJ2|Q9XGW1|Q9SJK3|Q9SSQ4|Q9S7Q2|Q9SGE0|F4IZM8|Q39023|Q9C7T4|Q9SAH7|Q9C983|Q9SZ06|Q43316|Q9FMR9|A3EWL3|Q94F49|Q8L6Y4|Q8GZM7|Q9S758|O22900|Q9FPQ8|…	http://amigo.geneontology.org/cgi-bin/amigo/term_details?term=GO:0018130
response to oxygen-containing compound	Gene Ontology	GO:1901700	529	1472	1.89366e-29	6.94344e-28	P42753|Q9LY62|Q9FJ93|P93004|P93002|Q9XI60|O80920|Q9LPW7|Q42539|Q9SGS4|Q9LQF2|Q9STX5|P93006|Q8LBM2|Q1PET6|Q9STX3|Q8L9T5|F4JYG0|Q9SYG1|Q9SYG7|Q8LB10|Q9C552|Q8W4I7|Q941L3|Q9FXI5|Q39024|Q39023|Q9SAH7|Q7GB25|Q9C983|Q9SZ06|Q93VB2|Q8GZM7|Q9LM33|Q9S752|Q9LYU3|Q04980|Q96287|Q9LVI4|Q96289|P43287|Q9SYL0|Q9LHJ8|Q8LKS5|Q9SCU7|Q94JL3|Q9LYG9|Q8VWQ5|Q9SIU2|Q9FLD5|O81445|Q93ZT5|B9DHT4|Q9FIW4|Q9ZP54|O22229|Q94AY3|…	http://amigo.geneontology.org/cgi-bin/amigo/term_details?term=GO:1901700
chloroplast envelope	Gene Ontology	GO:0009941	296	644	1.94413e-29	7.07366e-28	Q9LY66|Q9FNB0|P93009|Q9CAP8|P25873|Q9XJ35|P53492|O65023|Q9SCY0|B7ZWR6|Q1EBV7|O80796|O81770|Q56ZZ7|Q9M098|Q9LPW0|Q9SUI4|P04778|Q9MAP3|Q9LXV3|Q8VWJ1|Q9SKT0|Q0WUA3|Q8W471|F4J3N2|Q9SGS4|Q42533|Q9LKW9|Q0WWW9|P46283|Q9C5D6|Q9SVE7|Q8VYY4|Q9SY97|O24457|Q94EH2|Q6F6B5|O80674|P55826|Q9ASV6|O64654|Q9C8P0|Q42029|Q9LVH5|Q8LB10|Q8VYJ1|Q941D3|Q9SUE0|F4IQV7|P51412|Q9M903|Q9FXI5|F4J469|Q9LZH8|Q9LMU1|Q94JQ4|Q9S7H1|…	http://amigo.geneontology.org/cgi-bin/amigo/term_details?term=GO:0009941
organic cyclic compound biosynthetic process	Gene Ontology	GO:1901362	947	3140	2.23355e-29	8.06463e-28	Q9C5S2|Q7XYY2|Q9FNB0|Q9LV58|Q9FJ93|O22864|P93002|Q7X9I0|O80840|P46604|Q6A332|Q6A333|P46601|Q8VWJ2|Q9SZF7|Q8VWJ1|Q9C9W9|Q38796|Q8W475|Q9LQF0|Q7Y214|P54873|Q9FHB2|Q9FY79|Q9STX0|Q9LK48|Q9XED8|B3H672|Q9ZVN9|P59583|Q9LV52|Q9LDD4|Q6NQJ7|Q9LHF5|Q9M364|Q8GXV5|Q9SUE3|Q8VYJ2|Q9XGW1|Q9SJK3|Q941L0|Q04088|Q9SGE0|F4IZM8|Q9FLC0|Q39023|Q9C7T4|Q9SAH7|Q9C983|Q9SZ06|Q43316|Q9FMR9|A3EWL3|Q94F49|Q8L6Y4|Q8GZM7|Q9S758|…	http://amigo.geneontology.org/cgi-bin/amigo/term_details?term=GO:1901362
negative regulation of biological process	Gene Ontology	GO:0048519	315	713	6.13434e-29	2.19814e-27	B5X0I6|Q43125|Q9SG02|F4IB81|Q8LL04|Q9FMZ0|Q9FJR0|Q9ZTP3|Q42384|Q9FIJ0|Q9C5U2|Q9FVU9|Q9SFU0|Q9LMA8|P30182|Q9SS90|Q9LMR5|Q9LM76|Q6NPN9|Q9M1S8|O82504|P48731|Q9SZF7|P92965|Q9M3B4|Q9C5S1|Q9S9P3|O64816|Q6NQE2|Q9LDX1|Q9FPR3|O04716|Q8LBM2|O24617|Q9SR37|Q9M658|Q8LES0|F4JS25|P43273|Q5XET5|Q84JU4|B3H672|Q9S745|Q9ZWA1|Q8L7F7|Q9LZP9|Q9S814|Q9LHF5|Q9SGH2|Q8L4M1|O64647|O04197|Q9XI90|Q9XGW1|Q9LJN8|Q9SJK3|Q8GYJ2|…	http://amigo.geneontology.org/cgi-bin/amigo/term_details?term=GO:0048519
chloroplast stroma	Gene Ontology	GO:0009570	302	670	6.59581e-29	2.34573e-27	F4IFC5|Q9FNB0|Q9LY66|Q9ZW85|Q9ZW84|O49292|O48593|Q9SCL7|O80796|Q9M2W2|Q9M098|Q9SAK4|Q9LEU8|P04778|Q9LIK9|Q84RQ7|Q9SAK2|O49347|B9DGD6|Q9M3B6|P51412|Q8RXK8|Q94AM1|P10797|Q9FIJ7|Q9SGS4|Q42533|P49572|P46283|Q8L7R2|O23553|Q9ZVN2|P25873|Q9SY97|Q8LBV4|F4J117|Q6F6B5|F4I0K2|Q9LZP9|Q9ASV6|O64654|Q9SHP0|Q42029|P93014|Q8VYJ7|Q8LB10|P25864|Q94K73|Q5M731|Q9FYR6|Q8GW64|P42732|Q9SMT7|Q94JQ4|Q9SZ30|Q9S7H1|Q9SA52|…	http://amigo.geneontology.org/cgi-bin/amigo/term_details?term=GO:0009570
macromolecule localization	Gene Ontology	GO:0033036	362	875	7.77546e-29	2.74462e-27	Q9FGK5|Q9FGK8|Q9FGK9|Q8L4R0|Q8RWH9|Q6A332|Q6A333|Q9LVD6|Q24JJ9|Q9STX5|B3H672|Q6ICZ8|Q9M367|Q9SUE3|Q5XF06|Q9FG38|Q9SZT4|F4KF65|Q9FMR5|O23342|Q9LQY3|O04834|F4K2K3|P31582|A2RVP7|O49841|Q9SRR0|F4JY12|O82201|Q9FJH0|Q38942|Q944A9|Q9SIU2|Q9FNP1|F4KBW6|Q84WU6|Q9SB50|Q84WU8|Q8H1D3|O24653|Q9AST6|Q9STU3|Q8VY92|F4IVL6|Q9FXT6|O81742|Q93YU5|Q8GW19|Q940Y1|O23657|Q8W0Z6|Q8LDS5|Q8GYD7|Q9SYU4|Q9SKT0|Q9SF29|Q9SEL5|…	http://amigo.geneontology.org/cgi-bin/amigo/term_details?term=GO:0033036
small molecule metabolic process	Gene Ontology	GO:0044281	564	1616	7.92259e-29	2.77584e-27	Q9FK51|Q9SJT7|Q9SCL7|O80840|Q9LPW0|Q9LEU8|O65677|Q8VWJ1|Q9ZRA2|Q42538|Q8W471|Q9LVD6|Q9SGS4|Q42533|Q9LQF2|Q9FHR8|Q9ZVN2|Q3ED65|Q42290|O80568|B3LFA4|Q9FYC7|Q84P23|Q84P21|Q8GXV5|Q8VYJ1|Q84P24|Q9SGE9|Q8RY79|Q9FLC6|Q9C8P0|P92979|Q570B4|Q9LYU8|Q9S750|O65896|Q9M315|Q9LIR4|Q9C723|Q9LVI9|P36428|Q1EC69|Q8LD49|B9DGU7|Q9SRR0|Q9SYL6|Q9FJH9|Q9ZU38|F4KBF5|Q9SCU7|Q9ZU32|Q94FY7|Q56W64|Q8RWE8|Q9C9B0|Q9FNP1|Q8LFC0|…	http://amigo.geneontology.org/cgi-bin/amigo/term_details?term=GO:0044281
regulation of gene expression	Gene Ontology	GO:0010468	838	2706	9.99313e-29	3.47555e-27	Q9C5S2|Q9SG02|Q7XYY2|Q9LV58|Q9FJ93|O22864|P93002|F4IE66|P46604|Q6A332|P46601|O82504|Q9SZF7|Q9C9W9|Q38796|Q8W475|Q9SEZ1|Q9LQF0|Q7Y214|P93006|Q9FHB2|Q9STX0|Q9LK48|Q9XED8|B3H672|Q9ZVN9|P59583|Q9LV52|Q9LDD4|Q6NQJ7|Q9LHF5|Q9M364|Q8GXV5|Q8LB10|Q9C552|Q8VYJ2|Q9XGW1|Q9C5P4|Q9SJK3|Q38884|Q9SSQ4|P56820|Q9FME4|F4IZM8|Q9LUQ3|Q9SAH7|Q9C983|Q9SZ06|Q9FMR9|Q9C8P8|Q94F49|Q8L6Y4|Q8GZM7|Q9S758|O22900|Q9FPQ8|Q9CAA9|…	http://amigo.geneontology.org/cgi-bin/amigo/term_details?term=GO:0010468
plastid stroma	Gene Ontology	GO:0009532	306	687	1.34013e-28	4.62687e-27	F4IFC5|Q9FNB0|Q9LY66|Q9ZW85|Q9ZW84|Q9S7Q2|O49292|O48593|Q9SCL7|O80796|Q9M2W2|Q9M098|Q9SAK4|Q9LEU8|P04778|Q9LIK9|Q84RQ7|Q9SAK2|O49347|B9DGD6|Q9M3B6|P51412|Q8RXK8|Q94AM1|P10797|Q9FIJ7|Q9SGS4|Q42533|P49572|P46283|Q8L7R2|O23553|Q9ZVN2|P25873|Q9SY97|Q8LBV4|F4J117|Q6F6B5|F4I0K2|Q9LZP9|Q9ASV6|P53780|O64654|Q9SA52|Q42029|P93014|Q8VYJ7|Q8LB10|P25864|Q94K73|Q5M731|Q9FYR6|Q8GW64|P42732|Q9SMT7|Q94JQ4|Q9SZ30|…	http://amigo.geneontology.org/cgi-bin/amigo/term_details?term=GO:0009532
regulation of nitrogen compound metabolic process	Gene Ontology	GO:0051171	827	2666	1.61868e-28	5.54809e-27	Q9C5S2|Q7XYY2|Q9LV58|Q9FJ93|O22864|P93002|F4IE66|P46604|Q6A332|P46601|O82504|Q9SZF7|Q9C9W9|Q9S7U5|Q8W475|Q9SEZ1|Q9LQF0|Q7Y214|P93006|Q9FHB2|Q9STX0|Q9LK48|Q9XED8|B3H672|Q9ZVN9|P59583|Q9LV52|Q9LDD4|Q6NQJ7|Q9LHF5|Q9M364|Q8GXV5|Q9SUE3|Q9C552|Q8VYJ2|Q9XGW1|Q9SJK3|Q38884|Q9SSQ4|P56820|Q9FME4|F4IZM8|Q9SAH7|Q9C983|Q9SZ06|Q9FMR9|Q9C8P8|Q94F49|Q8L6Y4|Q8GZM7|Q9S758|O22900|Q9FPQ8|Q9CAA9|Q8LAP8|Q9CAA4|Q9SMP0|…	http://amigo.geneontology.org/cgi-bin/amigo/term_details?term=GO:0051171
protein transport	Gene Ontology	GO:0015031	277	595	2.7851e-28	9.47736e-27	Q9FGK5|Q0WPK3|Q9FGK8|Q9FGK9|Q940S5|B7ZWR6|Q8LEK2|Q9SFU0|Q8L5Z7|Q8RUS5|Q94C95|Q8RWH9|Q8GUL1|Q9S7P9|O23661|Q9SZ15|P92963|O24653|Q24JJ9|Q38885|Q9SP35|Q9STP2|Q9STX5|P49040|O65359|Q9STT2|B3H672|Q9FME8|Q9C829|Q6ICZ8|Q941D5|Q93ZE9|Q9LVH5|Q9FNC9|Q9FFB3|Q96321|Q9C5X3|Q0WNJ6|F4IQV7|Q9SHC8|Q9LHE5|O82201|Q5XF06|F4J469|Q9LZH8|Q9SZT4|Q9FMA3|F4KF65|Q9FMR5|Q9SJL6|O23342|Q9XF57|Q8LE58|F4HXV6|P93654|Q8S9L5|Q9LQY3|…	http://amigo.geneontology.org/cgi-bin/amigo/term_details?term=GO:0015031
aromatic compound biosynthetic process	Gene Ontology	GO:0019438	913	3027	2.92561e-28	9.88439e-27	Q9C5S2|Q7XYY2|Q9FNB0|Q9LV58|Q9FJ93|O22864|P93002|Q7X9I0|O80840|P46604|Q6A332|Q6A333|P46601|Q8VWJ2|Q9SZF7|Q9C9W9|Q38796|Q8W475|Q9LQF0|Q7Y214|P93006|Q9FHB2|Q9FY79|Q9STX0|Q9LK48|Q9XED8|B3H672|Q9ZVN9|P59583|Q9LV52|Q9LDD4|Q6NQJ7|Q9LHF5|Q9M364|Q8GXV5|Q9SUE3|Q8VYJ2|Q9XGW1|Q9SJK3|Q941L0|Q9S7Q2|Q9SGE0|F4IZM8|Q9FLC0|Q39023|Q9C7T4|Q9SAH7|Q9C983|Q9SZ06|Q43316|Q9FMR9|A3EWL3|Q94F49|Q8L6Y4|Q8GZM7|Q9S758|O22900|…	http://amigo.geneontology.org/cgi-bin/amigo/term_details?term=GO:0019438
cell communication	Gene Ontology	GO:0007154	652	1969	3.00301e-28	1.00739e-26	Q9FGK5|Q9FK51|Q9SG02|Q9LY62|Q9FJ93|Q9XID3|P93002|Q9XI60|O80920|P46601|Q8W575|Q9FIJ0|Q9FE20|Q9SJT7|Q8LBM2|Q682S0|Q9STX3|Q9XED8|B3H672|Q6NQJ7|Q9M367|Q9SUE3|Q8W4I7|Q8S3U9|Q9LE81|Q94AD8|Q39027|Q39024|Q39023|Q9FMR1|Q8LFD1|Q9FPR3|Q9SZ06|Q9LT96|Q8GZM7|Q9LM33|F4K2K3|P31582|Q9S752|Q9LYU3|Q9SUL7|Q04980|Q9FZK1|Q8RWQ4|Q9LVI9|Q9LPL4|Q9LVI4|Q9LW77|Q9SCU5|Q0WPQ2|Q9FJH0|Q9C6B8|Q94JL3|C0LGK4|Q9LVP0|Q8RXF8|C0LGK9|…	http://amigo.geneontology.org/cgi-bin/amigo/term_details?term=GO:0007154
establishment of protein localization	Gene Ontology	GO:0045184	278	600	3.96488e-28	1.3207e-26	Q9FGK5|Q0WPK3|Q9FGK8|Q9FGK9|Q940S5|B7ZWR6|Q8LEK2|Q9SFU0|Q8L5Z7|Q8RUS5|Q94C95|Q8RWH9|Q8GUL1|Q9S7P9|O23661|Q9SZ15|P92963|O24653|Q24JJ9|Q38885|Q9SP35|Q9STP2|Q9STX5|P49040|O65359|Q9STT2|B3H672|Q9FME8|Q9C829|Q6ICZ8|Q941D5|Q93ZE9|Q9LVH5|Q9FNC9|Q9FFB3|Q96321|Q9C5X3|Q0WNJ6|F4IQV7|Q9SHC8|Q9LHE5|O82201|Q5XF06|F4J469|Q9LZH8|Q9SZT4|Q9FMA3|F4KF65|Q9FMR5|Q9SJL6|O23342|Q9XF57|Q8LE58|F4HXV6|P93654|Q8S9L5|Q9LQY3|…	http://amigo.geneontology.org/cgi-bin/amigo/term_details?term=GO:0045184
regulation of biosynthetic process	Gene Ontology	GO:0009889	826	2679	8.29749e-28	2.74456e-26	Q9C5S2|Q7XYY2|Q9LV58|Q9FJ93|O22864|P93002|P46604|Q6A332|P46601|O82504|Q9SZF7|Q9C9W9|Q9S7U5|Q8W475|Q9SEZ1|Q9LQF0|Q7Y214|P93006|Q9FHB2|Q9STX0|Q9LK48|Q9XED8|B3H672|Q9ZVN9|P59583|Q9LV52|Q9LDD4|Q6NQJ7|Q9LHF5|Q9M364|Q8GXV5|Q9SUE3|Q9C552|Q8VYJ2|Q9XGW1|Q9SJK3|Q38884|Q941L0|P56820|Q9FME4|F4IZM8|Q9FLC0|Q9FLC6|Q9SAH7|Q9C983|Q9SZ06|Q9FMR9|Q9C8P8|Q94F49|Q8L6Y4|Q8GZM7|Q9S758|O22900|Q9FPQ8|Q9CAA9|Q8LAP8|Q9CAA4|…	http://amigo.geneontology.org/cgi-bin/amigo/term_details?term=GO:0009889
protein modification by small protein conjugation or removal	Gene Ontology	GO:0070647	273	590	1.43123e-27	4.70118e-26	Q4TU14|Q9CAZ0|O65628|Q42384|Q9SJT1|Q9LHA8|Q8LPN7|Q0WL52|Q9FVU9|Q9M0U9|Q9SRT0|Q9LMR5|O80927|Q9FN67|Q9LPW7|Q9ZNW0|Q9FWT2|Q8W571|Q680K8|Q9SRS9|Q9C9L0|Q8W575|Q8L6Y1|Q94F30|Q9C9W9|Q8L3Z8|Q9ZVQ6|Q8RX01|Q9SG96|Q5PNY6|Q9S9X4|Q9STX3|Q8L9T5|O24454|O49500|B3H672|Q9FKJ0|Q9SVC6|Q9LDD1|Q9FGJ6|P42749|P92974|Q9LZW3|Q8L4M1|Q681N2|Q84ME1|Q9SI09|O22207|O65041|Q9M086|Q6NPN9|Q9LUQ5|Q9ZSB5|Q9FLC6|Q9S9Q9|Q8LF97|Q9FXA4|…	http://amigo.geneontology.org/cgi-bin/amigo/term_details?term=GO:0070647
protein localization	Gene Ontology	GO:0008104	288	642	2.3627e-27	7.70729e-26	Q9FGK5|Q0WPK3|Q9FGK8|Q9FGK9|Q940S5|B7ZWR6|Q8LEK2|Q9SFU0|Q8L5Z7|Q8RUS5|Q94C95|Q8RWH9|Q8GUL1|Q9S7P9|O23661|Q9SZ15|P92963|O24653|Q24JJ9|Q38885|Q9SP35|Q9STP2|Q9STX5|P49040|O65359|Q9STT2|B3H672|Q9FME8|Q9C829|Q6ICZ8|Q941D5|Q93ZE9|Q9LVH5|Q9FNC9|Q9FFB3|Q96321|Q9C5X3|Q9SY60|F4IQV7|Q9SHC8|Q9LHE5|O82201|Q5XF06|F4J469|Q9LZH8|Q9SZT4|Q9FMA3|F4KF65|Q9FF75|Q9SJL6|O23342|Q9XF57|Q8LE58|F4HXV6|P93654|Q8S9L5|Q9LQY3|…	http://amigo.geneontology.org/cgi-bin/amigo/term_details?term=GO:0008104
regulation of cellular biosynthetic process	Gene Ontology	GO:0031326	818	2662	3.69619e-27	1.19747e-25	Q9C5S2|Q7XYY2|Q9LV58|Q9FJ93|O22864|P93002|P46604|Q6A332|P46601|O82504|Q9SZF7|Q9C9W9|Q9S7U5|Q8W475|Q9SEZ1|Q9LQF0|Q7Y214|P93006|Q9FHB2|Q9STX0|Q9LK48|Q9XED8|B3H672|Q9ZVN9|P59583|Q9LV52|Q9LDD4|Q6NQJ7|Q9LHF5|Q9M364|Q8GXV5|Q9SUE3|Q9C552|Q8VYJ2|Q9XGW1|Q9SJK3|Q38884|Q9SSQ4|P56820|Q9FME4|F4IZM8|Q9FLC0|Q9FLC6|Q9SAH7|Q9C983|Q9SZ06|Q9FMR9|Q9C8P8|Q94F49|Q8L6Y4|Q8GZM7|Q9S758|O22900|Q9FPQ8|Q9CAA9|Q8LAP8|Q9CAA4|…	http://amigo.geneontology.org/cgi-bin/amigo/term_details?term=GO:0031326
plant organ development	Gene Ontology	GO:0099402	350	867	2.13972e-26	6.88494e-25	Q8W4P1|Q9SG02|O65628|Q9SXY0|Q9SXY1|Q9LPW7|Q9SZF7|Q9LQF2|Q6S591|Q9SUE3|Q39023|Q9FLC6|A7UL74|Q8L6Y1|Q93VB2|Q9LS90|Q9LYU7|Q94CD5|Q5W7F2|Q9LIR4|Q04980|Q9LPL4|Q8LC68|Q8GYM6|P54144|Q9C6B8|Q9LYG9|Q8LEA8|Q9LSD5|Q84WU6|Q9SB51|Q8H1D3|Q9ZVW2|Q0WVM7|Q9LV09|Q9C5G5|O80612|Q42371|F4HTM3|Q9FYA2|Q02283|Q84TE9|Q9LYN8|O49255|Q84TE6|Q38832|Q8L649|O04529|Q9SGW3|Q9LRZ5|Q9FVQ1|Q9FFI2|Q9CAL2|Q93YR9|Q9FUS8|Q9M8Z5|O80725|…	http://amigo.geneontology.org/cgi-bin/amigo/term_details?term=GO:0099402
cellular catabolic process	Gene Ontology	GO:0044248	376	960	2.38477e-26	7.62159e-25	O64890|Q8LES0|Q8L608|Q8W575|Q9C9W9|Q9LQF2|Q9FY79|Q9S9X4|Q9FKJ0|Q9LDD1|O48766|Q9LDD8|Q8GXV5|Q9SRK5|Q9FXI9|Q8RY79|Q9FLC0|Q9FJZ3|Q8L6Y1|O65896|Q9LIR6|P46637|Q9LVI9|Q9LPL4|Q9LW77|Q9SRR0|Q9SYL0|Q8VYC8|Q9ZU32|Q9FZP1|Q56W64|Q4TU14|Q9FNP1|Q84WU2|Q9SB51|Q9C658|Q9ZVW2|Q9FIW4|O22229|Q9SDM9|Q9M7I7|F4JAA5|Q9ZRA2|Q9FH05|Q9ZPQ3|Q949Q7|Q9SYU4|Q9SKT0|Q940M2|Q8L649|Q9SGW3|Q8VZK0|Q42578|Q9C8L4|Q9FUS8|Q67Y83|Q9FZ32|…	http://amigo.geneontology.org/cgi-bin/amigo/term_details?term=GO:0044248
nucleic acid binding	Gene Ontology	GO:0003676	1013	3499	2.41252e-26	7.65855e-25	Q9LY66|Q9SG02|Q9ZQ70|P93008|Q9LV58|Q9FJ93|O22864|O65628|Q8RVQ9|Q5XF75|P30182|O80925|P46604|Q9C5I3|Q6A332|Q6A333|P46601|O82504|Q9SZF7|P51412|Q9C9W9|Q38796|Q8W475|Q9LQF0|Q7Y214|Q9FHB2|Q9STX0|Q9LK48|Q6S591|Q6DBQ1|Q9XED8|B3H672|Q9LK40|F4KGU4|P59583|Q9LV52|Q6NQJ6|Q42029|Q9FFU1|O80567|Q9SUE3|Q9C552|Q8VYJ2|Q9XGW1|Q9SGE9|Q9SJK3|Q94AD9|Q9SJK7|P56820|Q8LAT0|Q9SGE3|P16181|Q9C7T4|Q9SAH7|Q9C983|Q9ZUM0|Q94C11|…	http://amigo.geneontology.org/cgi-bin/amigo/term_details?term=GO:0003676
organelle subcompartment	Gene Ontology	GO:0031984	320	766	3.92202e-26	1.23674e-24	Q9LY66|Q9LS42|Q8L8W5|Q9LY62|Q8RXS1|Q9C835|Q9LSE4|Q9FGK9|Q9LIC2|O80860|Q9SCL7|Q8LEK2|Q9SRT3|O80796|Q9C9Q8|P04778|O49347|Q94B60|O23627|O23052|Q9LU21|Q38885|Q9LYR5|O48529|Q9LHQ6|Q9C639|Q8GYC7|Q9SY97|Q9M9Z2|Q9LIS1|Q38890|P55826|Q52T38|F4K0C4|Q8H124|Q42029|P93014|Q93Y37|Q9ZU40|Q9FFU6|Q941D3|Q9XFT3|P45434|Q9T0A4|Q9SUI5|Q941L0|Q9LET7|Q8LDP4|Q93Z32|Q9ZPS7|B9DFI7|Q9C8C1|Q9S7H1|Q9SHP0|Q9M812|Q9FYC2|Q8LDU4|…	http://amigo.geneontology.org/cgi-bin/amigo/term_details?term=GO:0031984
regulation of cellular macromolecule biosynthetic process	Gene Ontology	GO:2000112	797	2603	4.71528e-26	1.47704e-24	Q9C5S2|Q7XYY2|Q9LV58|Q9FJ93|O22864|P93002|P46604|Q6A332|P46601|O82504|Q9SZF7|Q9C9W9|Q9S7U5|Q8W475|Q9SEZ1|Q9LQF0|Q7Y214|P93006|Q8L5Y6|Q9STX0|Q9LK48|Q9XED8|B3H672|Q9ZVN9|P59583|Q9LV52|Q9LDD4|Q6NQJ7|Q9LHF5|Q9M364|Q8GXV5|Q9SUE3|Q9C552|Q8VYJ2|Q9XGW1|Q9SJK3|Q38884|Q9SSQ4|P56820|Q9FME4|F4IZM8|Q9SAH7|Q9C983|Q9SZ06|Q9FMR9|Q9C8P8|Q94F49|Q8L6Y4|Q8GZM7|Q9S758|O22900|Q9FPQ8|Q9CAA9|Q8LAP8|Q9CAA4|Q9SMP0|Q9LYU3|…	http://amigo.geneontology.org/cgi-bin/amigo/term_details?term=GO:2000112
nucleobase-containing compound biosynthetic process	Gene Ontology	GO:0034654	832	2750	5.99714e-26	1.85402e-24	Q9C5S2|Q7XYY2|Q9LV58|Q9FJ93|O22864|P93002|Q7X9I0|O80840|P46604|Q6A332|Q6A333|P46601|Q8VWJ2|Q9SZF7|Q9C9W9|Q38796|Q8W475|Q9SEZ1|Q9LQF0|Q7Y214|P93006|Q9FHB2|Q9STX0|Q9LK48|Q9XED8|B3H672|Q9ZVN9|P59583|Q9LV52|Q9LDD4|Q6NQJ7|Q9LHF5|Q9M364|Q8GXV5|Q9SUE3|Q8VYJ2|Q9XGW1|Q9SJK3|Q9SSQ4|Q9S7Q2|Q9SGE0|F4IZM8|Q9SAH7|Q9C983|Q9SZ06|Q9FMR9|A3EWL3|Q94F49|Q8L6Y4|Q8GZM7|Q9S758|O22900|Q9FPQ8|Q9CAA9|Q8LAP8|Q9S750|Q9CAA4|…	http://amigo.geneontology.org/cgi-bin/amigo/term_details?term=GO:0034654
regulation of macromolecule biosynthetic process	Gene Ontology	GO:0010556	797	2607	6.82848e-26	2.09732e-24	Q9C5S2|Q7XYY2|Q9LV58|Q9FJ93|O22864|P93002|P46604|Q6A332|P46601|O82504|Q9SZF7|Q9C9W9|Q9S7U5|Q8W475|Q9SEZ1|Q9LQF0|Q7Y214|P93006|Q8L5Y6|Q9STX0|Q9LK48|Q9XED8|B3H672|Q9ZVN9|P59583|Q9LV52|Q9LDD4|Q6NQJ7|Q9LHF5|Q9M364|Q8GXV5|Q9SUE3|Q9C552|Q8VYJ2|Q9XGW1|Q9SJK3|Q38884|Q9SSQ4|P56820|Q9FME4|F4IZM8|Q9SAH7|Q9C983|Q9SZ06|Q9FMR9|Q9C8P8|Q94F49|Q8L6Y4|Q8GZM7|Q9S758|O22900|Q9FPQ8|Q9CAA9|Q8LAP8|Q9CAA4|Q9SMP0|Q9LYU3|…	http://amigo.geneontology.org/cgi-bin/amigo/term_details?term=GO:0010556
response to endogenous stimulus	Gene Ontology	GO:0009719	561	1668	1.50875e-25	4.60413e-24	P42753|Q9LY62|Q9FJ93|P93004|P93002|O22190|Q9XI60|P46604|O80920|Q9LIK9|P46601|Q42539|F4I7L1|P93006|Q8LBM2|Q1PET6|O80340|Q9STX3|P25873|Q8L9T5|Q9XED8|Q9SYG7|Q9SUE3|Q8W4I7|Q9FXI5|Q39024|Q39023|Q9SAH7|Q7GB25|Q9FPR3|Q9SZ06|Q84TG3|Q8GZM7|O22900|Q9LM33|Q9S752|Q9LYU3|Q5W7F2|Q04980|F4IEM5|Q96287|Q9LPL4|Q9LVI4|Q96289|P43287|Q9SYL0|P54144|Q9M9M9|Q0WPQ2|Q9SCU7|Q9C6B8|O82204|Q8VWQ5|Q9SIU2|Q9FLD5|O04603|Q84WU6|…	http://amigo.geneontology.org/cgi-bin/amigo/term_details?term=GO:0009719
positive regulation of biological process	Gene Ontology	GO:0048518	285	657	2.58533e-25	7.83886e-24	B5X0I6|Q9LV58|O04153|Q9FK51|F4IB81|Q9SZQ5|Q9LSE1|Q9LSE2|Q9S7Q2|Q42384|Q43125|Q8W4J3|Q84JT7|Q9MAA7|Q39033|Q8LGI3|O22208|Q9LQQ2|Q9SI37|Q5IBC5|Q9SZ15|Q944Q0|Q8W575|Q02283|Q94F30|Q9C9W9|Q39023|Q9AR19|Q8L3Z8|A8R7E6|B3H5K9|Q9MA63|Q9SWG3|O04714|Q8GSA7|Q9STX3|Q9ATB4|O49506|F4JYG0|B3H672|Q9S745|Q9LZP8|Q8LPQ9|Q6NQJ7|Q9LHF5|Q93ZE8|O64642|Q9LVH4|Q96524|Q941L3|Q3EBQ3|Q9LSL6|Q9LSL5|Q9FLC0|Q9LJW3|Q8GWR0|Q9SA52|…	http://amigo.geneontology.org/cgi-bin/amigo/term_details?term=GO:0048518
regulation of nucleobase-containing compound metabolic process	Gene Ontology	GO:0019219	771	2519	3.90449e-25	1.17632e-23	Q9C5S2|Q7XYY2|Q9LV58|Q9FJ93|O22864|P93002|F4IE66|P46604|Q6A332|P46601|O82504|Q9SZF7|Q9C9W9|Q9S7U5|Q8W475|Q9SEZ1|Q9LQF0|Q7Y214|P93006|Q9FHB2|Q9STX0|Q9LK48|Q9XED8|B3H672|Q9ZVN9|P59583|Q9LV52|Q9LDD4|Q6NQJ7|Q9LHF5|Q9M364|Q8GXV5|Q9SUE3|Q8VYJ2|Q9XGW1|Q9SJK3|Q9SSQ4|Q9S7Q2|F4IDQ5|F4IZM8|Q9SAH7|Q9C983|Q9SZ06|Q9FMR9|Q9C8P8|Q94F49|Q8L6Y4|Q8GZM7|Q9S758|O22900|Q9FPQ8|Q9CAA9|Q8LAP8|Q9CAA4|Q9SMP0|Q9LYU3|Q9LFA5|…	http://amigo.geneontology.org/cgi-bin/amigo/term_details?term=GO:0019219
vacuolar part	Gene Ontology	GO:0044437	304	731	1.25355e-24	3.75271e-23	Q7X659|Q9LHA4|Q9FM19|Q7GB25|Q9FGK5|Q9SJT7|Q0WPK3|Q9LIC2|Q9LHA8|Q93Z32|Q6DBM8|Q8LEK2|Q8L5Z7|Q8RUS5|Q8L608|Q9LKR3|Q9LPW2|Q8GUL1|Q9LTV6|Q9SZ15|Q9SIL6|P51414|Q8L6Z8|F4IP13|P49691|Q9C889|O49048|Q9STX5|Q9LHQ6|Q9C5D6|O04714|Q9FHB6|Q7XJJ7|Q94KK7|Q9ASR1|Q8H1F2|B3H672|Q9SA23|Q9SU13|Q8VZF6|Q8LPQ8|F4K0C4|Q941D5|F4JRE0|Q9FNC9|Q94AP3|Q9T043|Q0WNJ6|O82598|F4JMJ1|Q9FG38|Q43128|Q940S0|Q9SKI2|Q9SPE6|Q38956|Q8VXY7|…	http://amigo.geneontology.org/cgi-bin/amigo/term_details?term=GO:0044437
vacuolar membrane	Gene Ontology	GO:0005774	303	728	1.3553e-24	4.0318e-23	Q7X659|Q9LHA4|Q9FM19|Q7GB25|Q9FGK5|Q9SJT7|Q0WPK3|Q9LIC2|Q9LHA8|Q93Z32|Q6DBM8|Q8LEK2|Q8L5Z7|Q8RUS5|Q8L608|Q9LKR3|Q9LPW2|Q8GUL1|Q9LTV6|Q9SZ15|Q9SIL6|P51414|Q8L6Z8|F4IP13|P49691|Q9C889|O49048|Q9STX5|Q9LHQ6|Q9C5D6|O04714|Q9FHB6|Q7XJJ7|Q94KK7|Q9ASR1|Q8H1F2|B3H672|Q9SA23|Q9SU13|Q8VZF6|Q8LPQ8|Q941D5|F4JRE0|Q9FNC9|Q94AP3|Q9T043|Q0WNJ6|O82598|F4JMJ1|Q9FG38|Q43128|Q940S0|Q9SKI2|Q9SPE6|Q38956|Q8VXY7|B3LF48|…	http://amigo.geneontology.org/cgi-bin/amigo/term_details?term=GO:0005774
nuclear lumen	Gene Ontology	GO:0031981	324	805	2.49251e-24	7.36847e-23	B5X0I6|Q8W4P1|Q43125|Q7XYY2|Q9T074|Q8LL04|Q5XVF0|F4JHI7|Q1PDV2|Q42384|F4IE66|Q39244|Q84JT7|Q9FJJ3|Q9FL12|F4HPA7|Q9LKR3|O22224|Q8LA13|Q6A333|Q9LQQ4|Q9FFT9|O82504|P92964|P51414|P51413|Q94AF0|Q9FHW2|Q84TH4|Q9LFN6|Q9AR19|Q8RXK2|Q42290|O48890|Q84JE8|O04716|Q93ZV7|O24617|O80340|O22212|A2RVS6|Q0PGJ6|B3H672|Q8LPF0|Q9C952|F4J8K6|Q9C829|F4JL28|O64885|Q9LHF5|O80450|Q9SQI2|Q9MAB3|Q9C552|Q8VYJ2|Q56WD9|Q9SEI3|…	http://amigo.geneontology.org/cgi-bin/amigo/term_details?term=GO:0031981
membrane part	Gene Ontology	GO:0044425	1474	5598	6.37693e-24	1.87347e-22	Q9XID3|Q9LYR6|Q0V7R1|Q8L9T5|B3H672|Q8VYJ1|Q9SAH8|Q941L0|Q9SAH5|Q9FMR5|Q570B4|Q9M313|Q9M647|A2RVP7|Q96285|Q96282|Q940P8|Q9M9M4|Q9M9M9|Q0WPQ2|Q940P5|C0LGK4|Q9LVP0|C0LGK9|Q945L4|Q0WV13|Q9AST6|Q9AST3|Q8VY92|Q8VY97|Q9LKW9|Q9ZUT3|Q9LYN8|Q9LYN6|Q38833|Q8GYD7|Q9SF29|Q9SEL5|F4HVJ3|Q8LG88|Q9SY57|Q9SY55|O22252|Q1PET6|Q8LPS2|Q9FZ33|Q9ZQR5|Q9ZQR4|Q9M2Z4|O64471|P27202|Q9FK05|Q8GZA4|F4I214|Q93ZY2|Q93ZY3|Q9SGP2|…	http://amigo.geneontology.org/cgi-bin/amigo/term_details?term=GO:0044425
signal transduction	Gene Ontology	GO:0007165	577	1765	6.5907e-24	1.92432e-22	Q9FGK5|Q9XI60|Q9LY62|Q9FJ93|P93002|O80920|P46601|Q8W575|Q9ZQX6|Q9FIJ0|Q9FE20|Q8LBM2|Q682S0|Q9STX3|Q9XED8|B3H672|Q6NQJ7|Q9SUE3|Q8W4I7|Q9LE81|Q39027|Q39024|Q39023|Q9FMR1|Q8LFD1|Q9FPR3|Q9SZ06|Q9LT96|Q8GZM7|Q9LM33|F4K2K3|P31582|Q9S752|Q9LYU3|Q9SUL7|Q04980|Q9FZK1|Q8RWQ4|Q9LPL4|Q9LVI4|Q9LW77|Q9SCU5|Q0WPQ2|Q9FJH0|Q9C6B8|C0LGK4|Q9LVP0|C0LGK9|Q8LEA8|Q9LP24|Q6LA43|Q84WU6|Q9C5I3|O81445|Q93ZT5|Q9LP77|Q8L7E9|…	http://amigo.geneontology.org/cgi-bin/amigo/term_details?term=GO:0007165
macromolecular complex subunit organization	Gene Ontology	GO:0043933	288	686	7.1896e-24	2.08631e-22	B5X0I6|Q8RWL4|Q9SZD4|Q9M565|Q9SHG6|Q94F87|Q9SJT7|Q9C5U3|Q8RVQ9|Q9LSE4|Q9FGK9|F4I7L1|Q84JT7|Q8VXV7|Q9ZVZ9|Q9SE95|Q9LQQ2|Q9LD55|Q9SXY1|Q9MAP3|Q9LQQ4|Q949Y5|O82504|F4KBW6|Q9SVM8|Q8LF20|Q8W4D0|Q8RXK6|Q38884|Q9AR19|Q8W475|Q94AM9|Q9ZVN6|Q8L5R3|Q9M658|F4IP06|O82175|Q9ATB4|Q8VYA5|Q8LPQ9|Q682D3|Q9FE62|Q9C5X4|Q9FGK8|Q96524|Q9SE51|Q9C5P4|Q8S3U9|Q9SY60|C0SUT9|P56820|Q9FKE9|F4IHS2|Q8LGE3|Q8VWK4|Q8VZ79|Q8RX79|…	http://amigo.geneontology.org/cgi-bin/amigo/term_details?term=GO:0043933
cellular response to chemical stimulus	Gene Ontology	GO:0070887	406	1112	1.05692e-23	3.04832e-22	Q9XI60|Q9SG02|Q9LY62|Q8W4P8|P93002|O80920|Q9LPW7|P46601|O82504|Q9SGS4|Q9FJ93|Q8LBM2|Q9STX3|Q9XED8|B3H672|Q9LK40|Q9SUE3|Q8W4I7|Q39024|Q39023|Q9LUQ3|Q7GB25|Q9FPR3|Q9SZ06|Q8GZM7|Q9S752|Q9LYU3|Q04980|F4IEM5|Q8LD49|Q9LVI4|Q9LW77|Q9ZUA5|Q0WPQ2|Q9C6B8|Q94JL3|Q9LYG9|Q8VWQ5|Q9SIU2|Q9LPZ9|Q38912|Q84WU6|Q9C5I3|O81445|Q93ZT5|Q8H1D6|Q9FIW4|Q9S7J8|O22229|Q9LUJ3|F4JW79|Q9C8E7|Q9SV84|Q9C9K2|Q9SPK4|Q8VZ91|Q84TE6|…	http://amigo.geneontology.org/cgi-bin/amigo/term_details?term=GO:0070887
substrate-specific transporter activity	Gene Ontology	GO:0022892	371	986	1.58688e-23	4.54905e-22	Q6R3L0|Q8GZD4|Q6NMB6|Q8LES0|P93004|O82316|O04249|Q6DBM8|Q8L4R0|Q8RWH8|Q8L7Z0|Q9SJT7|Q9FY75|B3LFA3|Q8RXR2|Q9SYG9|Q9SRK7|Q9SAH8|Q8W4I4|Q5XF06|F4KF65|O23342|Q9LQY3|Q9M647|A2RVP7|Q96282|Q9S9N4|Q9ZUA5|P54144|Q42093|O82201|Q9C6B8|Q9LYG9|Q944A9|Q9M3H5|Q9SB52|Q84M97|Q8L7E9|Q9S7J8|Q8VY92|Q9FXT6|O81742|Q9LKW9|Q9ZUT3|Q9C8E7|Q9SV84|Q9LVK9|Q9FWX7|Q9FE38|O64759|Q84WG1|Q9SF29|Q8LG88|Q9LNQ4|Q9LNQ1|Q9SY55|Q93YR2|…	http://amigo.geneontology.org/cgi-bin/amigo/term_details?term=GO:0022892
regulation of response to stimulus	Gene Ontology	GO:0048583	233	506	1.7599e-23	5.01465e-22	O04153|Q9FK51|Q7XYY2|F4IB81|Q8LL04|Q9LSE1|Q9MAA7|Q42384|Q43125|Q9FVU9|Q39204|P43288|Q9SS90|Q9LQQ2|Q9LMR5|Q6NPN9|Q9SZ15|Q8VWJ1|Q9LT89|Q9LMA8|Q9C5S1|Q39023|Q9C7S5|Q9M3B9|Q9FDW1|A8R7E6|Q9MA63|Q8LBM2|O04714|Q9SR37|Q9STX3|Q8LES0|F4JS25|O49506|Q8H1F2|Q84JU4|B3H672|Q9S745|Q9LDD1|C0LGT6|Q93ZE8|O64642|Q9LVH4|Q8L4M1|Q96524|Q9XI90|Q9LSI9|Q941L3|O80931|F4IHS2|Q9SAH7|Q9FMR9|P93002|Q8LFS6|Q9STS3|Q8GZM7|Q9ZSD4|…	http://amigo.geneontology.org/cgi-bin/amigo/term_details?term=GO:0048583
regulation of RNA metabolic process	Gene Ontology	GO:0051252	750	2475	1.85863e-23	5.26427e-22	Q9C5S2|Q7XYY2|Q9LV58|Q9FJ93|O22864|P93002|F4IE66|P46604|Q6A332|P46601|O82504|Q9SZF7|Q9C9W9|Q9S7U5|Q8W475|Q9SEZ1|Q9LQF0|Q7Y214|P93006|Q9FHB2|Q9STX0|Q9LK48|Q9XED8|B3H672|Q9ZVN9|P59583|Q9LV52|Q9LDD4|Q6NQJ7|Q9LHF5|Q9M364|Q8GXV5|Q9SUE3|Q8VYJ2|Q9XGW1|Q9SJK3|Q9SSQ4|Q9S7Q2|F4IDQ5|F4IZM8|Q9SAH7|Q9C983|Q9SZ06|Q9FMR9|Q9C8P8|Q94F49|Q8L6Y4|Q8GZM7|Q9S758|O22900|Q9FPQ8|Q9CAA9|Q8LAP8|Q9CAA4|Q9SMP0|Q9LYU3|Q9LFA5|…	http://amigo.geneontology.org/cgi-bin/amigo/term_details?term=GO:0051252
protein modification by small protein conjugation	Gene Ontology	GO:0032446	240	531	2.60048e-23	7.28657e-22	Q4TU14|Q9CAZ0|O65628|Q42384|Q9SJT1|Q9LHA8|Q8LPN7|Q0WL52|Q9M0U9|Q9SRT0|Q9LMR5|O80927|Q9FN67|Q9LPW7|Q9ZNW0|Q9FWT2|Q8W571|Q680K8|Q9SRS9|Q9C9L0|Q9C9W9|Q8L3Z8|Q9ZVQ6|Q8RX01|Q5PNY6|Q9S9X4|Q9STX3|Q8L9T5|O49500|Q9FKJ0|Q9SVC6|Q9LDD1|Q9FGJ6|P42749|P92974|Q9LZW3|Q8L4M1|Q681N2|Q84ME1|Q9SI09|O65041|Q9M086|Q6NPN9|Q9LUQ5|Q9FLC6|Q9S9Q9|Q8LF97|Q9FXA4|O22755|Q5XF85|Q9SKH2|Q8GUG9|Q9STS3|Q84W40|Q9FYC8|Q94B55|Q0WUF6|…	http://amigo.geneontology.org/cgi-bin/amigo/term_details?term=GO:0032446
transmembrane transporter activity	Gene Ontology	GO:0022857	388	1052	2.60345e-23	7.28657e-22	Q6R3L0|Q8GZD4|Q6NMB6|Q8LES0|P93004|O82316|O04249|Q6DBM8|Q8RWH8|Q8L7Z0|Q8W4P8|Q9FHB6|Q3E9A0|Q9FY75|B3LFA3|Q8RXR2|Q9SYG9|Q9SRK7|Q9SAH8|Q8W4I4|Q5XF06|Q7GB25|O23342|Q9LQY3|Q9M647|A2RVP7|Q96282|Q9S9N4|Q9ZUA5|P54144|Q42093|Q9ZU35|Q9C6B8|Q9LYG9|Q2EF88|Q9M3H5|Q945L4|Q9SB52|Q84M97|Q8L7E9|Q9S7J8|Q8VY92|Q9XIH7|Q9LKW9|Q9ZUT3|Q9C8E7|Q9SV84|Q9FWX7|Q9FE38|O64759|Q84WG1|Q8LG88|Q9LNQ4|Q9LNQ1|Q9SW08|Q93YR2|Q8LBI9|…	http://amigo.geneontology.org/cgi-bin/amigo/term_details?term=GO:0022857
phosphate-containing compound metabolic process	Gene Ontology	GO:0006796	558	1704	2.94794e-23	8.20222e-22	Q8W4P1|Q9XI60|P93006|Q9SCL7|Q9LPW0|Q9FL51|Q9C5E5|P40228|F4JTP5|Q9FIJ6|Q42438|P54873|Q9LK43|Q8H0Z6|O80568|Q0WVZ1|Q9SRK5|Q8W4I7|Q9LE81|Q39027|Q8L7W7|Q39024|Q39023|Q9SAH5|Q9C8P0|Q8LFD1|Q9LT96|Q9LS95|Q9LYU8|Q9LNF4|Q9S750|Q9FX08|Q9SUL7|Q7XZU3|P43288|Q7XZU1|Q9C723|P43289|F4JY12|Q8GYM6|Q9FJH9|Q9ZU38|Q9SBJ1|Q9ZU32|Q8LEA0|C0LGK4|Q9LVP0|C0LGK9|O80920|Q9LPZ9|Q944A6|Q9LSV3|Q9LFH9|Q0WPH8|Q8H1D6|Q9LV04|O48814|…	http://amigo.geneontology.org/cgi-bin/amigo/term_details?term=GO:0006796
phosphorus metabolic process	Gene Ontology	GO:0006793	562	1720	3.0148e-23	8.33918e-22	Q8W4P1|Q9XI60|P93006|Q9SCL7|Q9LPW0|Q9FL51|Q9C5E5|P40228|F4JTP5|Q9FIJ6|Q42438|P54873|Q9LK43|Q8H0Z6|O80568|Q0WVZ1|Q9SRK5|Q8W4I7|Q9LE81|Q39027|Q8L7W7|Q39024|Q39023|Q9SAH5|Q9C8P0|Q8LFD1|Q9LT96|Q9LS95|Q9LYU8|Q9LNF4|Q9S750|Q9FX08|Q9SUL7|Q7XZU3|P43288|Q7XZU1|Q9C723|P43289|F4JY12|Q8GYM6|Q9FJH9|Q9ZU38|Q9SBJ1|Q9ZU32|Q8LEA0|C0LGK4|Q9LVP0|C0LGK9|O80920|Q9LPZ9|Q944A6|Q9LSV3|Q9LFH9|Q0WPH8|Q8H1D6|Q9LV04|O48814|…	http://amigo.geneontology.org/cgi-bin/amigo/term_details?term=GO:0006793
response to hormone	Gene Ontology	GO:0009725	525	1575	3.1295e-23	8.60614e-22	P42753|Q9LY62|Q9FJ93|P93004|P93002|O22190|Q9XI60|P46604|O80920|Q9LIK9|P46601|Q42539|F4I7L1|P93006|Q8LBM2|Q1PET6|O80340|Q9STX3|P25873|Q9XED8|Q9SYG7|Q9SUE3|Q8W4I7|Q9FXI5|Q39024|Q39023|Q7GB25|Q9FPR3|Q9SZ06|Q8GZM7|O22900|Q9LM33|Q9S752|Q9LYU3|Q5W7F2|Q04980|F4IEM5|Q96287|Q9LPL4|Q9LVI4|Q96289|P43287|Q9SYL0|P54144|Q9M9M9|Q0WPQ2|Q9SCU7|Q9C6B8|O82204|Q8VWQ5|Q9SIU2|Q9FLD5|O04603|Q84WU6|Q9C5I3|O81445|Q93ZT5|…	http://amigo.geneontology.org/cgi-bin/amigo/term_details?term=GO:0009725
cellular response to organic substance	Gene Ontology	GO:0071310	366	973	3.34685e-23	9.15065e-22	Q9XI60|Q9SG02|Q9LY62|Q9FJ93|P93002|O80920|P46601|O82504|Q8LBM2|Q9STX3|Q9XED8|B3H672|Q9LK40|Q9SUE3|Q8W4I7|Q39024|Q39023|Q9LUQ3|Q7GB25|Q9FPR3|Q9SZ06|Q8GZM7|Q9S752|Q9LYU3|Q04980|F4IEM5|Q9LPL4|Q9LVI4|Q9LW77|Q0WPQ2|Q9C6B8|Q94JL3|Q8VWQ5|Q9SIU2|Q8LFR2|Q38912|Q84WU6|Q9C5I3|O81445|Q93ZT5|Q8H1D6|Q9FIW4|Q9S7J8|Q9LUJ3|F4JW79|Q9C8E7|Q9SPK4|Q8VZ91|Q84TE6|Q38832|Q38831|Q39204|Q9SKT0|Q9SKT1|Q93ZB2|Q9SGW3|P46668|…	http://amigo.geneontology.org/cgi-bin/amigo/term_details?term=GO:0071310
signaling	Gene Ontology	GO:0023052	580	1795	4.43995e-23	1.20695e-21	Q9FGK5|Q9XI60|Q9LY62|Q9FJ93|P93002|O80920|P46601|Q8W575|Q9ZQX6|Q9FIJ0|Q9FE20|Q8LBM2|Q682S0|Q9STX3|Q9XED8|B3H672|Q6NQJ7|Q9SUE3|Q8W4I7|Q9LE81|Q39027|Q39024|Q39023|Q9FMR1|Q8LFD1|Q9FPR3|Q9SZ06|Q9LT96|Q8GZM7|Q9LM33|F4K2K3|P31582|Q9S752|Q9LYU3|Q9SUL7|Q04980|Q9FZK1|Q8RWQ4|Q9LPL4|Q9LVI4|Q9LW77|Q9SCU5|Q0WPQ2|Q9FJH0|Q9C6B8|C0LGK4|Q9LVP0|C0LGK9|Q8LEA8|Q9LP24|Q6LA43|Q84WU6|Q9C5I3|O81445|Q93ZT5|Q9LP77|Q8L7E9|…	http://amigo.geneontology.org/cgi-bin/amigo/term_details?term=GO:0023052
single organism signaling	Gene Ontology	GO:0044700	579	1794	6.04481e-23	1.63383e-21	Q9FGK5|Q9XI60|Q9LY62|Q9FJ93|P93002|O80920|P46601|Q8W575|Q9ZQX6|Q9FIJ0|Q9FE20|Q8LBM2|Q682S0|Q9STX3|Q9XED8|B3H672|Q6NQJ7|Q9SUE3|Q8W4I7|Q9LE81|Q39027|Q39024|Q39023|Q9FMR1|Q8LFD1|Q9FPR3|Q9SZ06|Q9LT96|Q8GZM7|Q9LM33|F4K2K3|P31582|Q9S752|Q9LYU3|Q9SUL7|Q04980|Q9FZK1|Q8RWQ4|Q9LPL4|Q9LVI4|Q9LW77|Q9SCU5|Q0WPQ2|Q9FJH0|Q9C6B8|C0LGK4|Q9LVP0|C0LGK9|Q8LEA8|Q9LP24|Q6LA43|Q84WU6|Q9C5I3|O81445|Q93ZT5|Q9LP77|Q8L7E9|…	http://amigo.geneontology.org/cgi-bin/amigo/term_details?term=GO:0044700
ligase activity	Gene Ontology	GO:0016874	196	395	9.03692e-23	2.42867e-21	F4IFC5|Q9FNB0|Q9CAP8|F4JYG0|O65041|Q9LZW3|Q9SJT1|Q8LPN7|O22190|Q9SRT0|F4HUK6|Q9ZNW0|O23627|Q8RXK8|B0F481|Q8W471|F4JJT9|Q42533|Q8VZ40|Q5PNY6|Q9LYZ7|F4I116|Q9SJD4|O49500|Q84K34|Q9SVC6|Q9LDD1|F4IYF8|Q9FR37|P92974|Q84P23|Q84JL3|Q84P21|Q9LVH5|Q8VYJ1|Q84ME1|Q84P24|Q9SGE9|Q9SI09|Q9FYR6|Q9T0A0|Q9M084|Q9FXA4|O22755|Q5XF85|Q42572|Q8GUG9|Q94B55|Q0WUF6|Q9FFE9|Q9LK39|Q9LT17|Q8H151|Q8VY78|Q8LBL5|Q9S752|Q8VYZ0|…	http://amigo.geneontology.org/cgi-bin/amigo/term_details?term=GO:0016874
Golgi apparatus	Gene Ontology	GO:0005794	417	1172	1.23873e-22	3.31027e-21	Q9LY62|Q9SJT9|Q9SJT7|Q8LES0|Q9FGK9|Q9ZUF6|O80925|Q8LF20|O82509|Q9ZVN6|Q0V7R1|Q9FE06|Q9LK43|Q6ICZ8|Q8RXR2|Q9ZU40|Q9FFU6|Q941L0|Q8LDP4|Q9ZPS7|Q9FLC0|Q9FMR5|Q9LZA4|Q8VZV7|Q9LQY3|O04834|F4K2K3|Q9SRT3|Q5W7F2|Q7XZU3|P36397|O64740|Q9M9M4|F4KIB2|O82201|F4JN00|Q944A9|Q9SAA9|Q9FLD7|Q9SB50|Q9AST3|Q9S7J8|Q8VY92|Q9FHM7|F4IVL6|O81742|Q08298|Q9M2J9|Q949Q1|Q9SKT6|Q8LFQ6|O04523|Q7XJJ7|Q9SEL5|Q9FIJ0|Q9SPE5|Q42578|…	http://amigo.geneontology.org/cgi-bin/amigo/term_details?term=GO:0005794
RNA biosynthetic process	Gene Ontology	GO:0032774	763	2554	1.70572e-22	4.53262e-21	Q9C5S2|Q7XYY2|Q9LV58|Q9FJ93|O22864|P93002|P46604|Q6A332|Q6A333|P46601|Q8VWJ2|Q9SZF7|Q9C9W9|Q9S7U5|Q8W475|Q9SEZ1|Q9LQF0|Q7Y214|P93006|Q9FHB2|Q9STX0|Q9LK48|Q9XED8|B3H672|Q9ZVN9|P59583|Q9LV52|Q9LDD4|Q6NQJ7|Q9LHF5|Q9M364|Q8GXV5|Q9SUE3|Q8VYJ2|Q9XGW1|Q9SJK3|Q9SSQ4|Q9S7Q2|F4IDQ5|F4IZM8|Q9SAH7|Q9C983|Q9SZ06|Q9FMR9|Q9C8P8|Q94F49|Q8L6Y4|Q8GZM7|Q9S758|O22900|Q9FPQ8|Q9CAA9|Q8LAP8|Q9CAA4|Q9SMP0|Q9LYU3|Q9LFA5|…	http://amigo.geneontology.org/cgi-bin/amigo/term_details?term=GO:0032774
cellular response to stress	Gene Ontology	GO:0033554	292	719	1.76456e-22	4.66278e-21	Q9C6D2|O04153|Q9SCS8|Q9T074|Q9SL02|Q94AT5|Q9M9S6|P93002|Q43125|Q9FK51|Q94CA0|Q8H2D5|Q9ZRV4|Q9LQQ2|Q9LKR3|Q9M2U5|Q6NLW5|Q9M041|Q9LPL5|Q9SIE0|Q9LM69|Q8W4M7|Q9LFN6|Q9SGS4|Q570C0|Q9FIJ0|Q9FHJ6|O48723|Q9STX5|O04716|O24617|Q9SR37|Q9LT02|Q8LES0|Q9LKI5|Q11207|P43273|Q9ZUN4|Q9S745|Q9LFS8|Q9SR96|Q9LZP9|Q5XVJ4|Q682D3|O64654|Q93ZE8|Q9M367|Q93Y37|Q93YW0|A8MR93|Q94AD8|Q941L3|Q9FNK4|Q00874|Q39234|Q9LXD7|Q39023|…	http://amigo.geneontology.org/cgi-bin/amigo/term_details?term=GO:0033554
anatomical structure morphogenesis	Gene Ontology	GO:0009653	325	837	2.05997e-22	5.41314e-21	Q43125|Q9SE43|Q7DMA9|Q8RWW0|Q9S7X6|Q42381|O65628|Q9SH31|Q8VXZ5|Q7X9I0|Q9FN69|O04379|Q9LUI3|Q9SXY0|Q9C6W5|Q5IBC5|P46601|P48731|O48709|Q94AA4|Q02283|Q8W4D0|Q9SSD1|Q9C7S5|Q9AR19|Q8L3Z8|F4IYM4|Q9FEE2|Q9STX5|Q9LQ55|Q8LES0|O04017|Q9FMJ0|Q9MAA7|B3H672|Q9S745|Q9SR96|Q9FIQ5|Q9MAH8|Q38890|Q9FF86|Q6NMC6|Q9LFB8|Q96524|Q84ZT9|Q9SND4|O64728|Q8S3U9|Q9LE81|Q52T38|O81316|Q9LSL6|O80931|F4IHS2|O80763|O82302|Q9FML4|…	http://amigo.geneontology.org/cgi-bin/amigo/term_details?term=GO:0009653
regulation of nucleic acid-templated transcription	Gene Ontology	GO:1903506	736	2446	2.39902e-22	6.20075e-21	Q9C5S2|Q7XYY2|Q9LV58|Q9FJ93|O22864|P93002|P46604|Q6A332|P46601|O82504|Q9SZF7|Q9C9W9|Q9S7U5|Q8W475|Q9SEZ1|Q9LQF0|Q7Y214|P93006|Q9FHB2|Q9STX0|Q9LK48|Q9XED8|B3H672|Q9ZVN9|P59583|Q9LV52|Q9LDD4|Q6NQJ7|Q9LHF5|Q9M364|Q8GXV5|Q9SUE3|Q8VYJ2|Q9XGW1|Q9SJK3|Q9SSQ4|Q9S7Q2|F4IDQ5|F4IZM8|Q9SAH7|Q9C983|Q9SZ06|Q9FMR9|Q9C8P8|Q94F49|Q8L6Y4|Q8GZM7|Q9S758|O22900|Q9FPQ8|Q9CAA9|Q8LAP8|Q9CAA4|Q9SMP0|Q9LYU3|Q9LFA5|Q8GUN5|…	http://amigo.geneontology.org/cgi-bin/amigo/term_details?term=GO:1903506
regulation of transcription, DNA-templated	Gene Ontology	GO:0006355	736	2446	2.39902e-22	6.20075e-21	Q9C5S2|Q7XYY2|Q9LV58|Q9FJ93|O22864|P93002|P46604|Q6A332|P46601|O82504|Q9SZF7|Q9C9W9|Q9S7U5|Q8W475|Q9SEZ1|Q9LQF0|Q7Y214|P93006|Q9FHB2|Q9STX0|Q9LK48|Q9XED8|B3H672|Q9ZVN9|P59583|Q9LV52|Q9LDD4|Q6NQJ7|Q9LHF5|Q9M364|Q8GXV5|Q9SUE3|Q8VYJ2|Q9XGW1|Q9SJK3|Q9SSQ4|Q9S7Q2|F4IDQ5|F4IZM8|Q9SAH7|Q9C983|Q9SZ06|Q9FMR9|Q9C8P8|Q94F49|Q8L6Y4|Q8GZM7|Q9S758|O22900|Q9FPQ8|Q9CAA9|Q8LAP8|Q9CAA4|Q9SMP0|Q9LYU3|Q9LFA5|Q8GUN5|…	http://amigo.geneontology.org/cgi-bin/amigo/term_details?term=GO:0006355
regulation of RNA biosynthetic process	Gene Ontology	GO:2001141	736	2446	2.39902e-22	6.20075e-21	Q9C5S2|Q7XYY2|Q9LV58|Q9FJ93|O22864|P93002|P46604|Q6A332|P46601|O82504|Q9SZF7|Q9C9W9|Q9S7U5|Q8W475|Q9SEZ1|Q9LQF0|Q7Y214|P93006|Q9FHB2|Q9STX0|Q9LK48|Q9XED8|B3H672|Q9ZVN9|P59583|Q9LV52|Q9LDD4|Q6NQJ7|Q9LHF5|Q9M364|Q8GXV5|Q9SUE3|Q8VYJ2|Q9XGW1|Q9SJK3|Q9SSQ4|Q9S7Q2|F4IDQ5|F4IZM8|Q9SAH7|Q9C983|Q9SZ06|Q9FMR9|Q9C8P8|Q94F49|Q8L6Y4|Q8GZM7|Q9S758|O22900|Q9FPQ8|Q9CAA9|Q8LAP8|Q9CAA4|Q9SMP0|Q9LYU3|Q9LFA5|Q8GUN5|…	http://amigo.geneontology.org/cgi-bin/amigo/term_details?term=GO:2001141
hydrolase activity, acting on acid anhydrides, in phosphorus-containing anhydrides	Gene Ontology	GO:0016818	294	728	2.43373e-22	6.25627e-21	O22907|Q9SZD4|Q9CAI1|Q8VYR2|Q9SJT7|Q84K47|Q9M2F9|Q9SH30|F4IE66|F4I8S3|P98204|Q9LHA4|Q9ZRV4|P31414|Q8L607|Q8LA13|Q9SW44|Q9FFT9|Q9C9W0|F4IJ77|Q9ZT91|P92963|Q93V56|Q9M3H5|Q8RXK6|Q9FN75|Q9LFN6|Q9M3B9|Q9FNM7|Q9SS94|Q9STX5|O04716|O24617|Q9M658|Q3EDJ0|Q8H1F6|Q9ASR1|Q6F6B5|Q9FJR0|Q9C516|F4KGU4|P43299|Q93Y39|F4J3N2|Q9FMR9|Q8LPT1|Q8VYJ7|Q8LPQ6|Q9SEX2|O64728|Q9SEI3|Q9CA40|Q8RWI9|O80983|Q5XF06|Q9FGM0|O22993|…	http://amigo.geneontology.org/cgi-bin/amigo/term_details?term=GO:0016818
pyrophosphatase activity	Gene Ontology	GO:0016462	293	725	2.64259e-22	6.75646e-21	O22907|Q9SZD4|Q9CAI1|Q8VYR2|Q9SJT7|Q84K47|Q9M2F9|Q9SH30|F4IE66|F4I8S3|P98204|Q9LHA4|Q9ZRV4|P31414|Q8L607|Q8LA13|Q9SW44|Q9FFT9|Q9C9W0|F4IJ77|Q9ZT91|P92963|Q93V56|Q9M3H5|Q8RXK6|Q9FN75|Q9LFN6|Q9M3B9|Q9FNM7|Q9SS94|Q9STX5|O04716|O24617|Q9M658|Q3EDJ0|Q8H1F6|Q9ASR1|Q6F6B5|Q9FJR0|Q9C516|F4KGU4|P43299|Q93Y39|F4J3N2|Q9FMR9|Q8LPT1|Q8VYJ7|Q8LPQ6|Q9SEX2|O64728|Q9SEI3|Q9CA40|Q8RWI9|O80983|Q5XF06|Q9FGM0|O22993|…	http://amigo.geneontology.org/cgi-bin/amigo/term_details?term=GO:0016462
transcription, DNA-templated	Gene Ontology	GO:0006351	761	2551	2.6952e-22	6.81728e-21	Q9C5S2|Q7XYY2|Q9LV58|Q9FJ93|O22864|P93002|P46604|Q6A332|Q6A333|P46601|Q8VWJ2|Q9SZF7|Q9C9W9|Q9S7U5|Q8W475|Q9SEZ1|Q9LQF0|Q7Y214|P93006|Q9FHB2|Q9STX0|Q9LK48|Q9XED8|B3H672|Q9ZVN9|P59583|Q9LV52|Q9LDD4|Q6NQJ7|Q9LHF5|Q9M364|Q8GXV5|Q9SUE3|Q8VYJ2|Q9XGW1|Q9SJK3|Q9SSQ4|Q9S7Q2|F4IDQ5|F4IZM8|Q9SAH7|Q9C983|Q9SZ06|Q9FMR9|Q9C8P8|Q94F49|Q8L6Y4|Q8GZM7|Q9S758|O22900|Q9FPQ8|Q9CAA9|Q8LAP8|Q9CAA4|Q9SMP0|Q9LYU3|Q9LFA5|…	http://amigo.geneontology.org/cgi-bin/amigo/term_details?term=GO:0006351
nucleic acid-templated transcription	Gene Ontology	GO:0097659	761	2551	2.6952e-22	6.81728e-21	Q9C5S2|Q7XYY2|Q9LV58|Q9FJ93|O22864|P93002|P46604|Q6A332|Q6A333|P46601|Q8VWJ2|Q9SZF7|Q9C9W9|Q9S7U5|Q8W475|Q9SEZ1|Q9LQF0|Q7Y214|P93006|Q9FHB2|Q9STX0|Q9LK48|Q9XED8|B3H672|Q9ZVN9|P59583|Q9LV52|Q9LDD4|Q6NQJ7|Q9LHF5|Q9M364|Q8GXV5|Q9SUE3|Q8VYJ2|Q9XGW1|Q9SJK3|Q9SSQ4|Q9S7Q2|F4IDQ5|F4IZM8|Q9SAH7|Q9C983|Q9SZ06|Q9FMR9|Q9C8P8|Q94F49|Q8L6Y4|Q8GZM7|Q9S758|O22900|Q9FPQ8|Q9CAA9|Q8LAP8|Q9CAA4|Q9SMP0|Q9LYU3|Q9LFA5|…	http://amigo.geneontology.org/cgi-bin/amigo/term_details?term=GO:0097659
organonitrogen compound metabolic process	Gene Ontology	GO:1901564	578	1806	3.11053e-22	7.82595e-21	Q9LY66|Q9LY62|Q9FNB0|Q9SJT7|Q5XF75|Q9SCL7|Q9LY87|Q9LPW0|Q9LEU8|P51414|P51413|Q9ZRA2|Q42538|Q9LQF2|Q9S7X6|P25873|B3H672|Q42290|B3LFA4|Q9LDD8|Q8GXV5|Q9C552|Q9XGW1|Q9SGE9|Q9SJK3|P56820|Q9LUQ6|Q9FME4|Q8RY79|Q39023|Q9C8P0|Q8RX79|Q9SIW2|Q43316|P92979|Q8GZM7|Q9LYU8|Q9S750|Q9LIR4|Q9C723|Q9LVI9|Q9FDZ9|Q9SYK9|Q9SYL6|Q9ZU38|Q9ZU32|Q9SYL9|O82204|Q94FY7|Q56W64|P22738|Q9SIU2|P92557|Q94AP3|Q9FNP8|Q93ZT6|Q9SB52|…	http://amigo.geneontology.org/cgi-bin/amigo/term_details?term=GO:1901564
hydrolase activity, acting on acid anhydrides	Gene Ontology	GO:0016817	296	738	3.91067e-22	9.78702e-21	O22907|Q9SZD4|Q9CAI1|Q8VYR2|Q9SJT7|Q84K47|Q9M2F9|Q9SH30|F4IE66|F4I8S3|P98204|Q9LHA4|Q9ZRV4|P31414|Q8L607|Q8LA13|Q9SW44|Q9FFT9|Q9C9W0|F4IJ77|Q9ZT91|P92963|Q93V56|Q9M3H5|Q8RXK6|Q9FN75|Q9LFN6|Q9M3B9|Q9FNM7|Q9SS94|Q9STX5|O04716|O24617|Q9M658|Q3EDJ0|Q8H1F6|Q9ASR1|Q6F6B5|Q9FJR0|Q9C516|F4KGU4|P43299|Q93Y39|F4J3N2|Q9FMR9|Q8LPT1|Q8VYJ7|Q8LPQ6|Q9SEX2|O64728|Q9SEI3|Q9CA40|Q8RWI9|O80983|Q5XF06|Q9FGM0|O22993|…	http://amigo.geneontology.org/cgi-bin/amigo/term_details?term=GO:0016817
macromolecule catabolic process	Gene Ontology	GO:0009057	279	682	6.99701e-22	1.74189e-20	O64890|Q4TU14|Q9LNU4|Q3E9D3|Q8LES0|Q9FJR0|Q84JL3|Q42134|Q9FVU9|Q9M0U9|Q9M096|Q8L608|Q9M099|Q9LKR3|Q9M3B0|Q9C9L0|Q8W575|Q9FM66|Q9C9W9|Q9LZ03|Q9ZVC2|Q9SQV1|Q570C0|Q9SUR9|Q9S9X4|Q9C776|O24454|F4J117|Q9LT08|O49500|Q9FKJ0|Q682U6|Q9LDD1|O48766|P42749|P92974|Q93Y35|Q9FHS6|Q93Y37|P43296|P43297|Q9SRK5|Q8VYB5|O80831|Q9FXI9|Q9LXD9|O22207|Q949V6|Q8L6Y1|Q56WF8|Q8LF97|Q9SA52|Q9C8K7|Q3EC97|Q9SKK0|Q9FII1|Q9FII2|…	http://amigo.geneontology.org/cgi-bin/amigo/term_details?term=GO:0009057
protein ubiquitination	Gene Ontology	GO:0016567	227	507	1.0249e-21	2.53811e-20	Q4TU14|Q9CAZ0|Q9LVG9|Q42384|Q9LHA8|Q8LPN7|Q0WL52|Q9M0U9|Q9SRT0|Q9LMR5|O80927|Q9FN67|Q9LPW7|Q9FWT2|Q8W571|Q680K8|Q9SRS9|Q9C9L0|Q9C9W9|Q8L3Z8|Q9ZVQ6|Q8RX01|Q5PNY6|Q9S9X4|Q9STX3|Q8L9T5|O49500|Q9FKJ0|Q9SVC6|Q9LDD1|Q9FGJ6|P42749|P92974|Q9LZW3|Q8L4M1|Q681N2|Q84ME1|Q9SI09|Q9M086|Q6NPN9|Q9LUQ5|Q9FLC6|Q9S9Q9|Q8LF97|Q9FXA4|O22755|Q5XF85|Q9SKH2|Q8GUG9|Q9STS3|Q84W40|Q9FYC8|Q94B55|Q0WUF6|Q9SLC3|O81851|Q9M313|…	http://amigo.geneontology.org/cgi-bin/amigo/term_details?term=GO:0016567
endoplasmic reticulum	Gene Ontology	GO:0005783	324	852	3.185e-21	7.84638e-20	Q9M392|O04153|B0F9L4|Q7DMA9|Q8W4P8|Q9M9S6|Q9LN68|Q9SU08|Q9FGK9|Q67ZE1|Q8RX88|A8MR93|P98204|B7ZWR6|Q9SFU0|Q9C5U1|Q9M2W3|Q9LKR3|O81062|Q0WSF1|Q9M084|Q9STP8|Q9C7S7|Q93Z79|Q9C5S2|F4IYM4|Q9SAH5|Q9STX5|Q9M647|Q8L7R3|Q9SJL6|Q9SR37|Q9LT02|Q8LES0|O04928|F4JS25|Q9SJD4|Q9SS37|Q8GXP1|Q9XES1|Q8VZF6|Q9SR96|Q96328|Q93ZE8|Q9FGK8|Q93Y37|Q8GXV5|B6ETT4|O49434|P45434|Q9SHC8|Q8LDP4|F4JMJ1|O22208|Q9FKE9|O23530|Q5XF03|…	http://amigo.geneontology.org/cgi-bin/amigo/term_details?term=GO:0005783
cellular macromolecule catabolic process	Gene Ontology	GO:0044265	214	472	4.80591e-21	1.17782e-19	Q9SZD4|Q9LNU4|Q8LES0|Q9FJR0|Q84JL3|Q42134|Q9M0U9|Q9M096|Q8L608|Q9M099|Q9LKR3|Q9C9L0|Q8W575|Q9C9W9|Q9LZ03|Q9ZVC2|Q9SQV1|Q570C0|Q9SUR9|Q9S9X4|Q9C776|O24454|Q9LT08|O49500|Q9FKJ0|Q682U6|Q9LDD1|Q9SXA6|P42749|Q93Y35|Q9FHS6|Q93Y37|P43296|P43297|Q8VYB5|Q8LFL8|A8MR93|O22207|Q949V6|Q56WF8|Q8LF97|P92974|Q9C8K7|Q3EC97|Q9SKK0|Q9FII1|Q9FII2|O48844|Q9FZ49|Q8LBL5|Q9LK31|Q9ZPW2|Q9S7G6|P93028|Q9ZT42|Q9FGQ3|Q9LPL4|…	http://amigo.geneontology.org/cgi-bin/amigo/term_details?term=GO:0044265
endosome	Gene Ontology	GO:0005768	187	385	5.24019e-21	1.27763e-19	Q8RWW1|Q9LY62|Q0WMJ8|Q9C835|Q9LIC2|Q9SJL6|Q9LZA4|Q8LEK2|Q9SRT3|Q8L5Z7|Q9SZ15|Q9SZF7|O23627|O23052|Q9FIU5|Q940S0|Q9LM02|Q8H1F2|Q9LIS3|Q9SMQ6|F4K0C4|Q941D5|Q93Y37|Q9ZU40|Q9FFB3|Q9SEL5|Q9FL69|Q9SKI2|Q941L0|Q93Z32|Q9FG38|B9DFI7|Q9C8C1|Q9FPR3|B3LF48|Q9SLK2|Q38890|P93654|Q8VZV7|F4K5L5|Q9STT2|Q9LFP1|Q9FY61|P31582|Q9LK31|O22285|O04486|Q8VZA0|Q9LRP1|Q93VM8|Q9SIZ3|Q9LHG8|Q9M376|O48946|Q9C7F9|P93026|Q9C9Z9|…	http://amigo.geneontology.org/cgi-bin/amigo/term_details?term=GO:0005768
carboxylic acid metabolic process	Gene Ontology	GO:0019752	360	988	5.44429e-21	1.32059e-19	Q9SCL7|O80840|Q9LPW0|Q9LEU8|Q8VWJ1|Q9ZRA2|Q42538|Q8W471|Q42533|Q9LQF2|Q9FHR8|B3LFA4|Q9LDD8|Q84P21|Q9SGE9|Q8RY79|Q9FLC6|Q9C8P0|P92979|Q570B4|Q9LYU8|Q9M315|Q9LIR4|P36428|Q1EC69|Q9SRR0|Q9SYL6|Q8LKS5|Q9SCU7|Q9ZU32|Q94FY7|Q56W64|Q9C9B0|Q9FNP1|Q8LFC0|Q9LV03|Q9AST3|Q8LBB2|Q8L9C4|P93736|P25857|Q9FVC8|O23653|Q9ZPQ3|Q9C7N2|Q9SYU4|Q9FZH5|Q05758|Q9SY59|O80800|Q8LPJ5|Q9C8L4|Q8LPS1|Q9C8L2|Q9M8Z7|Q5XEP9|O22898|…	http://amigo.geneontology.org/cgi-bin/amigo/term_details?term=GO:0019752
response to acid chemical	Gene Ontology	GO:0001101	392	1121	2.80579e-20	6.77112e-19	Q9XI60|Q9LY62|Q9FJ93|P93004|P93002|O80920|Q42539|Q9SGS4|Q9STX5|P93006|Q8LBM2|Q1PET6|Q9STX3|F4JYG0|Q9SYG7|Q8W4I7|Q941L3|Q9FXI5|Q39024|Q39023|Q9SAH7|Q7GB25|Q9C983|Q93VB2|Q8GZM7|Q9LM33|Q9S752|Q9LYU3|Q04980|Q9LVI4|Q96289|P43287|Q9SYL0|Q9LHJ8|Q8LKS5|Q9SCU7|Q8VWQ5|Q9SIU2|Q9FLD5|O81445|Q93ZT5|B9DHT4|Q9ZP54|Q94AY3|Q9SVC6|Q9C8E7|F4I171|Q08298|O82804|Q9SPK4|Q9SD07|Q9SSD1|Q9FNF8|Q93Z00|Q9SKT1|Q9FZH5|Q93ZB2|…	http://amigo.geneontology.org/cgi-bin/amigo/term_details?term=GO:0001101
endoplasmic reticulum part	Gene Ontology	GO:0044432	199	432	2.9685e-20	7.12741e-19	Q9M392|O04153|Q9SCY2|Q7DMA9|Q8W4P8|Q9M9S6|Q9LN68|Q67ZE1|Q8RX88|P98204|B7ZWR6|Q9SFU0|Q9LKR3|O81062|Q9STP8|Q9C7S7|Q9C5S2|Q9XF43|Q9C7S0|Q9STX5|Q8L7R3|Q9SJL6|Q9SR37|Q9LT02|Q7XJJ7|O04928|Q93Z79|Q9SS37|Q8GXP1|Q8VZF6|Q9SR96|Q96328|Q9SHC8|Q93Z32|O22208|Q9FKE9|Q9SAH5|Q9FF75|Q38898|Q9ZS88|Q8LG50|Q9SLK2|Q8VYP9|O82352|Q9LQY3|Q0WMJ8|Q9FX01|Q9ZSY2|Q9FZ49|F4J4C8|Q9SEH3|Q9SD85|Q8GUN6|Q5S2C4|Q9LRP1|Q1EC69|Q9FG93|…	http://amigo.geneontology.org/cgi-bin/amigo/term_details?term=GO:0044432
Golgi apparatus part	Gene Ontology	GO:0044431	254	618	3.12789e-20	7.47219e-19	Q8VYR4|Q9ZQB9|Q9LS42|Q9LY62|Q9SJT9|Q3EC11|Q9C835|Q9FDX9|Q9SH31|Q9LIC2|Q941R4|Q940S5|Q8LEK2|Q9SFU0|Q9MAP8|O22208|Q9SGD2|Q93VV0|O81062|O23627|O23052|Q9S7G2|Q8W4A7|Q940S0|Q9S845|Q0V7R1|Q9SJL6|Q9M9S6|Q9SB75|Q8GXP1|Q9SRT3|Q38890|F4K0C4|Q93ZE9|Q93Y37|Q9ZU40|Q9FGK9|B6ETT4|Q0WVN5|Q9FL69|Q0WNJ6|Q941L0|Q93Z32|Q9ZPS7|B9DFI7|Q9C8C1|Q9FG39|Q9ZUV3|Q8S8P3|Q9FMR5|Q8L4B0|Q9SLK2|Q6NQB7|P93654|Q8VZV7|Q9LQY3|Q0WMJ8|…	http://amigo.geneontology.org/cgi-bin/amigo/term_details?term=GO:0044431
reproductive shoot system development	Gene Ontology	GO:0090567	220	502	3.22971e-20	7.67666e-19	B5X0I6|Q8W4P1|Q9FMT4|Q9SG02|Q9MAA7|Q9FNF8|Q9LUV4|Q0WL52|Q39033|Q9LUI3|Q9M086|Q9SAK5|F4IMQ0|Q94BP0|O80931|Q9LPW7|Q9M1S8|F4IN78|P48731|P0DI11|Q8L6Z8|Q8RXK8|Q94F30|Q9C9W9|Q38796|Q9AR19|Q570C0|O04714|Q8GY61|F4IP06|Q6S591|O49500|Q9C717|Q8LPQ9|Q9SXA6|Q9LHF5|Q9C5X4|Q67ZB3|Q96524|Q9SND4|Q93WJ9|Q9FYR6|Q9FM86|Q9FYC2|F4IZM8|Q944Q0|Q39023|Q9FLC6|A7UL74|Q9FMR9|Q38897|Q8L6Y4|O22607|Q9LS90|Q5XV31|Q9LYU7|Q9SR13|…	http://amigo.geneontology.org/cgi-bin/amigo/term_details?term=GO:0090567
mRNA metabolic process	Gene Ontology	GO:0016071	160	309	3.4702e-20	8.20702e-19	Q8W4P1|O04319|P93008|Q9FJR0|Q42384|F4IE66|Q39244|O22212|Q9FQ04|Q9S7G6|Q6NLS8|Q5IBC5|F4IN78|P92964|P92965|Q9FMS6|Q8RXK6|Q84TH4|Q9LFN6|Q9SQV1|Q8VYA5|Q9LHQ7|Q9FNR1|F4JHI7|O04492|Q84WS8|F4J8K6|Q8LPQ9|Q9FE62|Q680B9|O64642|Q9FFU1|Q9LQI9|Q9FGS0|Q8L7C2|Q8LFL8|F4IZM8|Q94C11|P42698|Q9SIT7|Q0WW84|Q9LF10|Q9LZQ9|Q94BR5|Q93VM9|Q9FGR0|Q56XM9|B6EUA9|Q9LKA5|Q9LVA7|Q9FH77|Q9SY74|Q9LIE7|Q9FGZ9|Q9LMT2|Q9LXM2|Q8H0U8|…	http://amigo.geneontology.org/cgi-bin/amigo/term_details?term=GO:0016071
catalytic complex	Gene Ontology	GO:1902494	257	630	4.04077e-20	9.50889e-19	B5X0I6|Q9M565|Q9SJT9|Q8LL04|Q42381|Q9FDX9|Q42384|Q8L4J2|Q9SJT1|O22446|Q84JT7|Q9M1J2|Q94JQ6|Q9LMR5|Q5M729|O82179|Q9SIL6|Q9SIW2|Q9C9L0|Q9FNB0|Q9M3B4|Q8W4D0|P10797|Q9LZ00|Q9AR19|Q8L3Z8|B3H5K9|Q9LHI0|P48484|Q9LYZ7|Q8VYN6|Q9STX3|Q9FHW7|Q9SGE9|B3H672|Q9FKJ0|O64740|F4JY12|Q42029|Q9LHE7|O49292|Q8L4M1|Q9SUT5|P82715|Q9LJN8|Q9ZW34|Q94AD8|Q949V6|Q9M086|Q6NPN9|Q8LF97|O22212|Q94C12|Q9FMR9|Q9FII1|Q9XF57|Q9STS3|…	http://amigo.geneontology.org/cgi-bin/amigo/term_details?term=GO:1902494
RNA processing	Gene Ontology	GO:0006396	227	527	4.16549e-20	9.70579e-19	Q8W4P1|O48713|P93008|Q9LY66|O65628|Q42384|Q9LIC2|Q39244|O22212|Q9FQ04|Q9S7G6|Q9SG02|Q5IBC5|O82504|P92964|P92965|Q9FMY5|Q8RXK6|Q84TH4|Q9LFN6|Q9SQV1|Q8VYA5|Q9LDX1|Q9LHQ7|Q93ZV7|Q9FGL9|A2RVS6|Q5XET5|F4JHI7|B3H672|Q84WS8|Q9C952|F4J8K6|Q8LPQ9|Q6NQJ6|Q9FE62|Q680B9|O64642|Q9FFU1|Q9LQI9|Q9FGS0|Q8L7C2|O80567|Q8LFL8|F4IE66|F4IZM8|Q9LUQ3|Q9SA52|Q94C11|P42698|Q0WW84|Q8L7S3|Q9LF10|Q9LZQ9|Q94BR5|Q93VM9|Q8GWE0|…	http://amigo.geneontology.org/cgi-bin/amigo/term_details?term=GO:0006396
cellular localization	Gene Ontology	GO:0051641	227	527	4.16549e-20	9.70579e-19	Q9SJT9|Q8W4P8|Q0WPK3|Q9FGK8|Q9FGK9|Q940S5|B7ZWR6|Q9SFU0|Q8RUS5|Q8RWH9|Q9FZ86|Q9LZ08|P92963|Q9LVD6|Q9LFN6|Q9SJT7|Q9M622|Q9STT2|B3H672|Q9M651|Q9C829|F4K0C4|F4IRR2|Q9M367|Q9FNC9|Q96321|Q94KK7|Q9SY60|Q9SHC8|Q9LHE5|O82201|Q9FNK4|Q5XF06|Q8GYF7|Q9LZH8|Q9SZT4|Q9FMA3|F4KF65|Q9FF75|Q9SJL6|Q9LMG7|O23342|Q9XF57|F4HXV6|Q8GZ79|P93654|Q9LQY3|O04834|F4HVJ3|Q8VY77|O80480|A2RVP7|Q8RWG8|Q9SEH3|Q9LRP1|Q93VM8|Q93VM9|…	http://amigo.geneontology.org/cgi-bin/amigo/term_details?term=GO:0051641
response to radiation	Gene Ontology	GO:0009314	286	733	4.41899e-20	1.0246e-18	Q43125|Q9STH1|Q42485|Q42381|Q9LNR3|Q570B4|Q9LHA8|Q0WL52|Q9FVU9|Q9FJ17|Q8H2D5|Q8GZ13|Q9SZU7|Q9LQQ2|Q9SAK4|Q9SDQ4|Q8RWS6|P04778|Q9LKR4|Q9M1S8|O49347|O82345|Q9LXD7|Q8W575|Q02283|Q9FMY5|P10797|Q84TH4|Q9AR19|Q9XF43|Q9SWG3|O04716|Q9FJB8|O04714|Q682S0|Q9ATY5|O22056|O24646|Q9SY97|Q9C6M5|Q0PGJ6|Q9C9T2|Q9S745|Q9SYG1|Q9LZP9|Q6NQJ7|Q9LHF5|O22854|Q96524|Q9C690|Q9SSE5|Q9SY66|Q9SSQ4|P31170|Q3EBQ3|Q00874|Q9LMU1|…	http://amigo.geneontology.org/cgi-bin/amigo/term_details?term=GO:0009314
tissue development	Gene Ontology	GO:0009888	233	548	4.63763e-20	1.07005e-18	Q43125|Q9SE43|Q9LY62|Q8RWW0|Q9S7X6|Q8LES0|Q9LSE2|Q9SH31|Q9FN69|Q9LUI3|Q9SAK5|Q9LJM4|Q9SXY0|Q9SXY1|Q5IBC5|Q9M1S8|P48731|Q9C9L0|Q9M3B4|Q9LXV5|O82170|Q8L3Z8|Q9LQF0|Q9STX5|Q9LQ55|Q9FIB0|Q9LT02|O04017|Q9FMJ0|B3H672|Q27GK7|Q9FIQ5|Q9FM03|Q6NMC6|Q96524|Q84ZT9|Q9XGW1|O64728|Q84JS6|O81316|Q9LSL6|Q9FLC0|Q39023|Q9SZD4|Q93XX2|Q9FJ62|Q9C9M6|Q9FMR9|Q8L6Y1|Q9ZRF9|B9DFA8|Q0WPX9|Q570B4|O22607|Q9FPQ8|Q9LYU7|Q9FG74|…	http://amigo.geneontology.org/cgi-bin/amigo/term_details?term=GO:0009888
organic acid metabolic process	Gene Ontology	GO:0006082	403	1169	5.84728e-20	1.3426e-18	Q9SCL7|O80840|Q9LPW0|Q9LEU8|Q8VWJ1|Q9ZRA2|Q42538|Q8W471|Q9LVD6|Q42533|Q9LQF2|Q9FHR8|B3LFA4|Q9LDD8|Q84P21|Q9SGE9|Q8RY79|Q9FLC6|Q9C8P0|P92979|Q570B4|Q9LYU8|Q9M315|Q9LIR4|Q9LVI9|P36428|Q1EC69|Q9SRR0|Q9SYL6|Q8LKS5|Q9SCU7|Q9ZU32|Q94FY7|Q56W64|Q9C9B0|Q9FNP1|Q8LFC0|Q9LV03|Q8LBB2|F4JRR5|Q9AST3|Q9SDM9|Q8L9C4|P93736|P25857|Q9FVC8|O23653|Q9ZPQ3|Q9C7N2|Q9SYU4|Q9FZH5|Q05758|Q93ZB2|Q9SY59|O80800|Q8LPJ5|Q9C8L4|…	http://amigo.geneontology.org/cgi-bin/amigo/term_details?term=GO:0006082
nucleoside-triphosphatase activity	Gene Ontology	GO:0017111	272	688	9.27308e-20	2.11892e-18	O22907|Q9SZD4|Q9CAI1|Q9M1H3|Q9SJT7|Q84K47|Q9M2F9|Q9SH30|F4IE66|F4I8S3|P98204|Q9LHA4|Q9ZRV4|Q8L607|Q8LA13|Q9SW44|Q9FFT9|Q9C9W0|F4IJ77|Q9ZT91|P92963|Q9M3H5|Q8RXK6|Q9FN75|Q9LFN6|Q9M3B9|Q9FNM7|Q9SS94|Q9STX5|O04716|O24617|Q9M658|Q3EDJ0|Q8H1F6|Q9ASR1|Q6F6B5|Q9FJR0|Q9C516|F4KGU4|P43299|Q93Y39|F4J3N2|Q9FMR9|Q8LPT1|Q8VYJ7|Q8LPQ6|Q9SEX2|O64728|Q8RWI9|O80983|Q5XF06|Q9FGM0|O22993|Q9FKE9|F4IHS2|F4ILR7|Q7GB25|…	http://amigo.geneontology.org/cgi-bin/amigo/term_details?term=GO:0017111
phyllome development	Gene Ontology	GO:0048827	202	448	9.92497e-20	2.25698e-18	Q8W4P1|Q43125|Q9SZD4|Q9SG02|Q9LQN6|Q42384|Q9LV16|Q9SXY0|Q9SXY1|Q9LPW7|O04017|Q9SZF7|P0DI11|Q8RXK8|Q9LJE2|Q39023|Q570C0|Q9SUE3|Q9FJB8|Q9ZR72|Q8LAC4|Q6S591|Q9S745|Q94BP0|Q9SXA6|F4JQ95|Q9MAH8|Q8RYC8|O64647|Q96524|Q9SND4|Q93WJ9|Q9FYR6|Q9FM86|Q940H6|Q9M086|O80931|Q9LJW3|Q9FLC6|A7UL74|Q9FHZ1|Q38897|Q9SK55|Q94A02|O22607|Q9LS90|O04482|Q8LGH4|Q5W7F2|Q9LFA5|Q9LY00|Q9C9Z2|Q9FEA2|F4K5J1|Q9SJR5|Q9FK88|Q9LKA4|…	http://amigo.geneontology.org/cgi-bin/amigo/term_details?term=GO:0048827
oxoacid metabolic process	Gene Ontology	GO:0043436	376	1075	1.68909e-19	3.82268e-18	Q9SCL7|O80840|Q9LPW0|Q9LEU8|Q8VWJ1|Q9ZRA2|Q42538|Q8W471|Q9LVD6|Q42533|Q9LQF2|Q9FHR8|B3LFA4|Q9LDD8|Q84P21|Q9SGE9|Q8RY79|Q9FLC6|Q9C8P0|P92979|Q570B4|Q9LYU8|Q9M315|Q9LIR4|P36428|Q1EC69|Q9SRR0|Q9SYL6|Q8LKS5|Q9SCU7|Q9ZU32|Q94FY7|Q56W64|Q9C9B0|Q9FNP1|Q8LFC0|Q9LV03|Q8LBB2|Q9AST3|Q9SDM9|Q8L9C4|P93736|P25857|Q9FVC8|O23653|Q9ZPQ3|Q9C7N2|Q9SYU4|Q9FZH5|Q05758|Q9SY59|O80800|Q8LPJ5|Q9C8L4|Q8LPS1|Q9C8L2|Q9M8Z7|…	http://amigo.geneontology.org/cgi-bin/amigo/term_details?term=GO:0043436
endoplasmic reticulum membrane	Gene Ontology	GO:0005789	184	393	2.14866e-19	4.8396e-18	Q9M392|O04153|Q9SCY2|Q7DMA9|Q8W4P8|Q9M9S6|Q9LN68|Q67ZE1|Q8RX88|P98204|B7ZWR6|Q9SFU0|O81062|Q9STP8|Q9C7S7|Q9C5S2|Q9XF43|Q9C7S0|Q8L7R3|Q9SJL6|Q9FFD9|Q9LT02|Q7XJJ7|O04928|Q93Z79|Q9SS37|Q8GXP1|Q8VZF6|Q96328|Q9SHC8|Q93Z32|O22208|Q9FKE9|Q9SAH5|Q9FF75|Q38898|Q9ZS88|Q8LG50|Q9SLK2|Q8VYP9|O82352|Q9LQY3|Q0WMJ8|Q9FX01|Q9ZSY2|Q9FZ49|F4J4C8|Q9SEH3|Q9SD85|Q8GUN6|Q5S2C4|Q9LRP1|Q1EC69|Q9FG93|Q9LW77|Q9M2G7|Q0WPQ2|…	http://amigo.geneontology.org/cgi-bin/amigo/term_details?term=GO:0005789
flower development	Gene Ontology	GO:0009908	213	490	2.67657e-19	6.00007e-18	B5X0I6|Q8W4P1|Q9FMT4|Q9SG02|Q9MAA7|Q9FNF8|Q9LUV4|Q0WL52|Q39033|Q9LUI3|Q9M086|Q9SAK5|F4IMQ0|Q94BP0|O80931|Q9LPW7|Q9M1S8|F4IN78|P48731|P0DI11|Q8L6Z8|Q8RXK8|Q94F30|Q9C9W9|Q38796|Q9AR19|Q570C0|O04714|F4IP06|Q6S591|O49500|Q9C717|Q8LPQ9|Q9SXA6|Q9LHF5|Q9C5X4|Q67ZB3|Q96524|Q9SND4|Q93WJ9|Q9FYR6|Q9FM86|Q9FYC2|F4IZM8|Q944Q0|Q39023|Q9FLC6|A7UL74|Q9FMR9|Q38897|Q8L6Y4|O22607|Q9LS90|Q5XV31|Q9LYU7|Q9SR13|Q8LFS6|…	http://amigo.geneontology.org/cgi-bin/amigo/term_details?term=GO:0009908
fruit development	Gene Ontology	GO:0010154	273	701	3.91175e-19	8.72762e-18	F4IFC5|P42753|Q9LNU4|Q8RWW0|Q9ZUU0|Q9C8X2|Q42384|Q9SJT1|O49436|Q94F88|Q8GRL7|Q9LTT8|O81770|Q9M086|Q9LJM4|Q94BP0|Q9C6W5|Q9SAK0|Q9M1S8|Q9XIM0|Q9SY69|Q9C9L0|P51412|Q9LXV5|O82171|O82170|Q9LQT8|Q9C6B8|O04714|Q9LFF1|Q9STX3|Q9LM02|O04017|Q8LAD0|Q93YU2|Q9M8Z7|Q27GK7|Q9LZP8|Q3E6P4|Q6NQJ6|P29525|Q9C8P0|Q9FM03|Q9SUV1|Q8W4E1|Q9SV96|Q9FYR6|Q9SQK3|Q96329|Q9FYC2|O22993|Q43128|Q7DMA9|P16181|Q9FFF9|A7UL74|Q8L6Y1|…	http://amigo.geneontology.org/cgi-bin/amigo/term_details?term=GO:0010154
chloroplast membrane	Gene Ontology	GO:0031969	134	241	4.54315e-19	1.00888e-17	Q9FNB0|Q9FGP9|B7ZWR6|O80796|O81770|Q56ZZ7|O22993|Q9LXV3|Q8VWJ1|Q9SAC0|Q0WUA3|F4J3N2|Q0WWW9|O64654|Q9SVE7|Q6F6B5|Q9LVH5|Q8VYJ1|F4IQV7|F4J469|Q9LZH8|Q9LMU1|Q38954|Q8LFD1|Q9FYC2|Q84R21|Q93V85|Q8VY77|Q9FGC7|Q9C9Z2|Q9C9Z3|Q8L4R0|P93025|Q84MB5|P48622|Q9FFK3|Q94AG6|Q8GW20|Q94FY7|O81283|Q9FK13|Q9M3H5|Q6NLA5|Q93V66|Q9FN50|A8MPR5|Q2V4B9|Q949Y5|Q9M7I7|Q9FM67|Q0WVE9|Q9M903|Q8S4F6|Q8L7L0|Q9SZC9|Q9FY46|Q9C4Z7|…	http://amigo.geneontology.org/cgi-bin/amigo/term_details?term=GO:0031969
plastid membrane	Gene Ontology	GO:0042170	136	247	4.63996e-19	1.02556e-17	Q9FNB0|Q9FGP9|Q56X52|B7ZWR6|O80796|O81770|Q56ZZ7|O22993|Q9LXV3|Q8VWJ1|Q9SAC0|Q0WUA3|F4J3N2|Q0WWW9|O64654|Q9SVE7|Q6F6B5|Q9LVH5|Q8VYJ1|F4IQV7|F4J469|Q9LZH8|Q9LMU1|Q38954|Q8LFD1|Q9FYC2|Q84R21|Q94AL8|Q8VY77|Q9FGC7|Q9C9Z2|Q9C9Z3|Q8L4R0|P93025|Q84MB5|P48622|Q9FFK3|Q94AG6|Q8GW20|Q94FY7|O81283|Q9FK13|Q9M3H5|Q6NLA5|Q93V66|Q9FN50|A8MPR5|Q2V4B9|Q949Y5|Q9M7I7|Q9FM67|Q0WVE9|Q9M903|Q8S4F6|Q8L7L0|Q9SZC9|Q9FY46|…	http://amigo.geneontology.org/cgi-bin/amigo/term_details?term=GO:0042170
nuclear outer membrane-endoplasmic reticulum membrane network	Gene Ontology	GO:0042175	184	397	4.84438e-19	1.06576e-17	Q9M392|O04153|Q9SCY2|Q7DMA9|Q8W4P8|Q9M9S6|Q9LN68|Q67ZE1|Q8RX88|P98204|B7ZWR6|Q9SFU0|O81062|Q9STP8|Q9C7S7|Q9C5S2|Q9XF43|Q9C7S0|Q8L7R3|Q9SJL6|Q9FFD9|Q9LT02|Q7XJJ7|O04928|Q93Z79|Q9SS37|Q8GXP1|Q8VZF6|Q96328|Q9SHC8|Q93Z32|O22208|Q9FKE9|Q9SAH5|Q9FF75|Q38898|Q9ZS88|Q8LG50|Q9SLK2|Q8VYP9|O82352|Q9LQY3|Q0WMJ8|Q9FX01|Q9ZSY2|Q9FZ49|F4J4C8|Q9SEH3|Q9SD85|Q8GUN6|Q5S2C4|Q9LRP1|Q1EC69|Q9FG93|Q9LW77|Q9M2G7|Q0WPQ2|…	http://amigo.geneontology.org/cgi-bin/amigo/term_details?term=GO:0042175
nucleus	Gene Ontology	GO:0005634	2168	9025	6.05585e-19	1.32612e-17	Q9XID0|Q9LX47|F4IE66|Q9LVA7|Q9SDQ3|P40228|P51414|P51413|P51412|B3H5K9|Q8L9T5|B3H672|Q9C552|Q8VYJ2|Q9T043|Q9C5P4|F4IZM8|Q9SAH7|Q9FMR9|Q9C8P8|Q9SD20|Q8S8L9|Q570B4|Q9LM33|Q9M313|Q9M310|Q9SMP0|P0CB16|Q96287|P30182|Q96289|Q8VZ67|F4K1B1|Q9ZWJ9|Q8LKS5|Q38942|Q9LME8|Q9M0S8|Q9LME2|Q9LME6|Q8H1D9|F4KBW6|Q8H1D6|Q8VWJ2|O48814|F4JRR5|F4JLS1|Q9AST1|Q8H1R7|Q9LVB8|Q8VY98|Q9FYA2|Q8VYD3|Q8L4D8|Q949Y0|Q9FF55|Q9MAC5|…	http://amigo.geneontology.org/cgi-bin/amigo/term_details?term=GO:0005634
substrate-specific transmembrane transporter activity	Gene Ontology	GO:0022891	318	869	7.14396e-19	1.55719e-17	Q94CI7|Q9SV13|Q9LHA4|Q8VYR0|Q8GZD4|Q6NMB6|Q9M9S6|P93004|Q9SU58|Q9SH30|Q8VYR9|Q941R4|O04249|P98204|Q6DBM8|Q1EBV7|Q8GXJ4|Q9SUA4|O82226|Q8RWH8|Q9SUV1|Q9SDQ4|Q8LPL2|Q9LJN2|Q9M7J9|Q9LXV3|Q8L6Z8|Q9SJT7|Q8L4X4|Q8L7Z0|Q38885|Q9LPF6|Q0WWW9|Q66GI9|Q8W4P8|Q9C5D6|Q9ZR72|B5X0N6|Q9LT02|Q8LES0|Q94AS9|Q9ZUN3|Q9LNQ4|Q9C6M2|Q9XES1|B3LFA3|Q8LPQ8|Q9C8X2|Q39134|Q84M24|Q8RXR2|Q9SYG9|Q9ZU50|Q3E954|Q8LPQ6|Q9SRK7|Q9SAH8|…	http://amigo.geneontology.org/cgi-bin/amigo/term_details?term=GO:0022891
seed development	Gene Ontology	GO:0048316	261	666	1.27722e-18	2.77121e-17	F4IFC5|P42753|Q9LNU4|Q8RWW0|Q9ZUU0|Q9C8X2|Q42384|Q9SJT1|O49436|Q94F88|Q8GRL7|Q9LTT8|O81770|Q8GWW7|Q9LJM4|Q94BP0|Q9C6W5|Q9SAK0|Q9M1S8|Q9XIM0|Q9SY69|Q9C9L0|P51412|Q9LXV5|O82171|O82170|Q9LQT8|Q9C6B8|O04714|Q9LFF1|Q9STX3|Q9LM02|O04017|Q8LAD0|Q93YU2|Q9M8Z7|Q27GK7|Q9LZP8|Q3E6P4|Q6NQJ6|P29525|Q9C8P0|Q9FM03|Q9SUV1|Q8W4E1|Q9SV96|Q9FYR6|Q9SQK3|Q96329|Q9M086|O22993|Q43128|Q7DMA9|P16181|Q9FFF9|A7UL74|Q8L6Y1|…	http://amigo.geneontology.org/cgi-bin/amigo/term_details?term=GO:0048316
establishment of localization in cell	Gene Ontology	GO:0051649	191	425	1.30282e-18	2.81386e-17	Q9SJT9|Q9FGK8|Q9FGK9|Q940S5|B7ZWR6|Q9SFU0|Q8RWH9|O48724|Q9LZ08|P92963|Q9LFN6|Q9M622|Q9STT2|B3H672|Q9M651|Q9C829|F4K0C4|F4IRR2|Q9M367|Q9FNC9|Q96321|Q94KK7|Q0WNJ6|Q9SHC8|Q9LHE5|O82201|Q5XF06|Q8GYF7|Q9SZT4|Q9FMA3|F4KF65|Q9SJL6|O23342|Q9XF57|F4HXV6|Q8GZ79|P93654|Q9LQY3|O04834|Q9LMG7|Q8VY77|O80480|Q9SEH3|Q9LRP1|Q93VM8|Q93VM9|O65359|Q9SMV6|Q9LI74|Q9M376|P93025|P93026|Q9SRR0|F4JY12|Q9FFK6|Q9FFK1|O22715|…	http://amigo.geneontology.org/cgi-bin/amigo/term_details?term=GO:0051649
response to light stimulus	Gene Ontology	GO:0009416	271	704	1.77598e-18	3.81836e-17	Q43125|Q9STH1|Q9LDL7|Q42381|Q9LNR3|Q570B4|Q9LHA8|Q0WL52|Q9FVU9|Q9FJ17|Q8GZ13|Q9SZU7|Q9ZQ47|Q9SAK4|Q9SDQ4|Q8RWS6|P04778|Q9LKR4|Q9M1S8|O49347|O82345|Q9LXD7|Q8W575|Q02283|Q9FMY5|P10797|Q84TH4|Q9AR19|Q9XF43|Q9SWG3|O04716|Q9FJB8|O04714|Q682S0|Q9ATY5|O22056|O24646|Q9SY97|Q9C6M5|Q0PGJ6|Q9C9T2|Q9S745|Q9SYG1|Q9LZP9|Q6NQJ7|Q9LHF5|O22854|Q96524|Q9C690|Q9SSE5|Q9SY66|Q9SSQ4|P31170|Q3EBQ3|Q00874|Q9LMU1|Q39023|…	http://amigo.geneontology.org/cgi-bin/amigo/term_details?term=GO:0009416
nucleoplasm	Gene Ontology	GO:0005654	154	309	2.56103e-18	5.4813e-17	B5X0I6|Q8W4P1|Q43125|Q9M565|Q8LL04|F4JHI7|Q84JT7|F4HPA7|Q9LKR3|Q6A332|Q6A333|O82504|P92964|P92965|Q84TH4|Q9LZ00|Q9AR19|Q8RXK2|Q9FEF8|Q84JE8|Q93ZV7|Q0PGJ6|B3H672|Q8LPF0|Q9C829|Q9LHF5|Q96524|Q8VYJ2|Q6NPF4|Q1PDV2|Q9CA42|Q9FLH0|F4IN69|F4KF65|O22212|Q9FMR9|O80480|F4KF27|Q9ZVW2|Q9ZPW2|Q9LFA5|Q9SQI2|Q6ID77|Q9SCN8|Q6NLH0|Q9C8J7|Q9ZVD0|Q9FT73|Q94AF0|O22446|Q8GXN9|Q9FMY5|Q8RWA2|Q9LFQ3|Q680Q4|Q84M92|Q5E915|…	http://amigo.geneontology.org/cgi-bin/amigo/term_details?term=GO:0005654
mRNA processing	Gene Ontology	GO:0006397	136	254	2.74709e-18	5.85303e-17	Q8W4P1|P93008|F4JHI7|Q42384|F4IE66|Q39244|O22212|Q9S7G6|Q6NLS8|Q5IBC5|F4IN78|P92964|P92965|Q8RXK6|Q84TH4|Q9LFN6|Q9C5S2|Q8VYA5|Q9LHQ7|Q84WS8|F4J8K6|Q8LPQ9|Q9FE62|Q680B9|O64642|Q9FFU1|Q9LQI9|Q9FGS0|Q8L7C2|Q8LFL8|F4IZM8|Q94C11|P42698|Q0WW84|Q9LF10|Q9LZQ9|Q94BR5|Q93VM9|Q9FGR0|Q56XM9|B6EUA9|Q9LVA7|Q9FH77|Q9SY74|Q9FGZ9|Q9LMT2|Q9SX79|Q8H0U8|P92948|Q9SIU2|Q04836|Q8GXN9|Q9FMY5|Q1PDV2|Q8VY00|Q9C658|Q8RWV8|…	http://amigo.geneontology.org/cgi-bin/amigo/term_details?term=GO:0006397
proteolysis	Gene Ontology	GO:0006508	307	840	3.39309e-18	7.19701e-17	Q9M391|Q9SZD4|Q9LNU4|Q9XJ36|Q8LES0|Q42384|O49434|Q8RX88|Q9ZS88|Q9FVU9|Q8H0T4|Q9M0U9|Q9M096|Q9ZUF6|Q9C7D2|Q9M099|Q9LKR3|O81062|Q5IBC5|Q9M1S8|Q93VG8|Q56WF8|Q9C9L0|Q8W575|Q8L6Y1|Q94F30|Q9C9W9|F4J3N2|Q9ZVC2|Q9C7D3|Q570C0|Q42290|Q84JL3|Q9SUR9|Q9S9X4|Q9C776|Q84WS0|O24454|Q9LT08|O49500|B3H672|Q9FKJ0|Q9LDD1|Q56Y85|Q93Y35|Q9FHS6|Q93Y37|Q8VYJ7|Q8LB10|P43297|Q3EBM5|Q67XW5|Q8VYB5|A8MR93|O22207|Q84WU8|Q93Z32|…	http://amigo.geneontology.org/cgi-bin/amigo/term_details?term=GO:0006508
ATPase activity	Gene Ontology	GO:0016887	202	467	3.44638e-18	7.27739e-17	O22907|Q9SZD4|Q9FFT9|P93008|Q9SJT7|Q84K47|Q9M2F9|Q9SH30|F4IE66|O80860|P98204|Q9LHA4|Q9ZRV4|Q9LQQ2|Q8LA13|Q9SW44|Q9C9W0|F4IJ77|Q9SA27|Q8RXK6|Q9FN75|Q9LFN6|Q9M3B9|Q9FNM7|Q9STX5|O04716|O24617|Q9LT02|Q3EDJ0|Q9LNQ4|Q84W89|B5X582|P43299|Q93Y39|F4J3N2|Q8VYJ7|Q8LPQ6|Q9SEX2|O64728|Q8RWI9|Q5XF06|Q9FGM0|O22993|Q43128|F4IHS2|Q7GB25|Q38953|Q9CAM7|Q9SIT6|Q8GUG7|Q9XFH4|Q9C8S9|Q7XJN0|F4JFJ3|Q9FKM3|Q9SEI4|Q8VZI8|…	http://amigo.geneontology.org/cgi-bin/amigo/term_details?term=GO:0016887
RNA binding	Gene Ontology	GO:0003723	333	940	4.99606e-18	1.05028e-16	Q9LRZ3|F4IFC5|O04319|Q9SG02|Q9FFT9|P93008|Q9LY66|Q8LFL8|Q9SS47|Q9M2F9|P35614|Q5XF75|Q9LZ08|O22212|Q9ZW07|Q9ZW06|Q9M1S3|Q9S7G6|Q9LTQ0|Q9ZW02|Q9SZJ5|Q9LD55|Q8LA13|Q9MAP3|Q9SW44|O82504|Q7XA65|P92964|P92965|Q9FMS6|P51412|Q8RXK8|Q8RXK6|Q84TH4|Q9LFN6|Q9SQV1|Q9FNM7|Q8L7C2|Q94AM9|Q9LHQ7|Q93ZV7|Q9FNR1|Q8VZT8|Q9M876|Q43292|Q9FJR0|Q9LIS2|Q5XET6|F4J8K6|Q8L9A0|Q8LPQ9|Q6NQJ6|Q9C5Z3|Q8VZ79|Q42029|Q9M209|Q9FFU1|…	http://amigo.geneontology.org/cgi-bin/amigo/term_details?term=GO:0003723
intracellular transport	Gene Ontology	GO:0046907	184	410	6.23555e-18	1.30505e-16	Q9SJT9|Q9FGK8|Q9FGK9|Q940S5|B7ZWR6|Q9SFU0|Q8RWH9|Q9LZ08|P92963|Q9LFN6|Q9STT2|B3H672|Q9M651|Q9C829|F4K0C4|F4IRR2|Q9M367|Q9FNC9|Q96321|Q94KK7|Q0WNJ6|Q9SHC8|Q9LHE5|O82201|Q5XF06|Q8GYF7|Q9SZT4|Q9FMA3|F4KF65|Q9SJL6|O23342|Q9XF57|F4HXV6|Q8GZ79|P93654|Q9LQY3|O04834|Q9SPE5|Q8VY77|Q9SEH3|Q9LRP1|Q93VM8|Q93VM9|O65359|Q9SMV6|Q9M376|P93026|Q9SRR0|F4JY12|Q9FFK6|Q9FFK1|O22715|Q8VY88|O80480|Q39221|Q38942|Q8VZI8|…	http://amigo.geneontology.org/cgi-bin/amigo/term_details?term=GO:0046907
ATPase activity, coupled	Gene Ontology	GO:0042623	167	357	1.05536e-17	2.19906e-16	O22907|Q9LHA4|Q9FFT9|P93008|Q9SJT7|Q84K47|Q9M2F9|Q9SH30|F4IE66|Q43128|P98204|P30182|Q9LQQ2|Q8LA13|Q9SW44|Q9LK64|Q8RXK6|Q9SA27|Q9LFN6|Q9M3B9|Q9FNM7|O04716|O24617|Q9LT02|Q9LNQ4|Q84W89|P92939|P43299|Q93Y39|F4J3N2|Q8LPQ6|Q9SEX2|O64728|Q9SW08|Q8RWI9|Q5XF06|O22993|Q7GB25|Q38953|Q9CAM7|Q9SIT6|Q8GUG7|Q9XFH4|Q9C8S9|Q7XJN0|F4JFJ3|Q9CAF5|Q8VZI8|Q7PC84|Q8W4S4|Q9SMV7|O65607|Q9FGM0|Q9FT52|Q9ZU35|Q9SDS7|Q9LU41|…	http://amigo.geneontology.org/cgi-bin/amigo/term_details?term=GO:0042623
regulation of developmental process	Gene Ontology	GO:0050793	229	569	1.57897e-17	3.27566e-16	B5X0I6|Q43125|Q9C5X4|Q8LES0|O80763|Q9SJN0|Q9FVU9|Q9LV16|Q9M1S3|Q9LUI3|Q9SXY0|Q9M1S8|Q8L6Z8|Q9M3B4|Q94F30|Q9C9W9|Q9LJW3|Q9AR19|O64816|Q9LQF0|Q9STX5|Q9C776|O24646|O04017|O23210|Q9LZP8|Q8LPQ9|Q9FIQ5|Q9LHF5|Q9MAH8|O64647|Q96524|P93013|Q9XGW1|Q9LTH4|O80831|Q9LF24|Q944Q0|Q39023|Q93ZT5|Q9FMT4|Q7X9I0|Q8LFS6|Q8L6Y4|Q8GZM7|Q9S758|Q9LYU7|Q8LBL1|Q9LK35|Q9S7Z8|Q9LY00|Q9SVB7|O64733|B9DFA8|Q8L785|Q9SJR5|Q8LGU6|…	http://amigo.geneontology.org/cgi-bin/amigo/term_details?term=GO:0050793
hormone-mediated signaling pathway	Gene Ontology	GO:0009755	290	790	1.87497e-17	3.86957e-16	Q9LV58|Q9SGU2|Q7XYY2|Q9LY62|Q8LL04|Q9FJ93|Q9FMZ0|Q04980|Q42384|Q9SJN0|Q9MAA7|O80871|Q8LAL2|Q9SRT0|Q9ZQ47|Q9M099|Q9LMR5|O80920|P46601|O23661|Q9ZR72|Q9LTV3|Q9LMA8|Q39023|Q8LPT1|Q9M3B9|Q570C0|Q9FH54|Q8LBM2|O04714|Q94ID6|O80340|Q9STX3|Q9LSE1|Q9C6M5|Q9XED8|Q9S745|Q9SRU2|Q9FIQ5|P93002|Q9LVH4|Q8L4M1|Q9SUE3|Q94AW5|Q8W4I7|Q9C5I3|O80341|Q940H6|Q6NPN9|Q39024|F4IHS2|Q93ZT5|Q9SZ06|Q7GB25|Q9FPR3|Q39204|Q9C7W2|…	http://amigo.geneontology.org/cgi-bin/amigo/term_details?term=GO:0009755
single-organism transport	Gene Ontology	GO:0044765	323	913	1.88161e-17	3.86957e-16	Q94CI7|Q9SV13|Q8W4I4|Q9LHA4|Q8GZD4|Q6NMB6|Q84K47|P93004|Q9FDX9|Q9ZU50|Q8VYR9|Q941R4|O04249|B7ZWR6|O81775|Q56ZZ7|Q8RWH9|Q9ZUH3|Q5IBC5|Q9M7J9|O80483|Q8VWJ1|Q9STP8|Q9SJT7|Q9XGM1|Q38885|Q9LPF6|Q9LKW9|Q8RXK1|Q9STX5|Q8VYI9|Q9S845|Q9ZR72|Q9M9S6|Q9FJD4|Q9ZUN3|Q39231|Q8RWG8|Q38967|Q9FY75|Q38998|Q8LPQ8|Q9C8X2|Q9SRU2|Q39134|O81445|Q9C8G9|Q9SF29|Q9AT00|Q9FNC9|Q9SRK7|Q96321|Q9C5X3|Q8S3U9|Q9SY60|O82598|Q9M903|…	http://amigo.geneontology.org/cgi-bin/amigo/term_details?term=GO:0044765
transmembrane transport	Gene Ontology	GO:0055085	247	634	1.92055e-17	3.93255e-16	Q94CI7|Q8W4I4|Q9LHA4|Q8VYR0|Q56XP4|Q8GZD4|Q6NMB6|Q9LDH0|P93004|Q9SU58|Q9ZU50|Q8VYR9|O04249|Q1EBV7|Q9M7J9|Q9LXV3|Q8RWZ7|Q9M3B9|Q9C9Z1|Q8RXK1|Q9LHQ6|Q9M647|Q9ZR72|Q9M9S6|Q9ZUN3|Q3E9A0|Q38967|Q9FY75|Q38998|Q8LPQ8|Q9C5L3|Q39134|Q8RXR2|Q9SYG9|Q3E954|Q8LPQ6|Q9SAH8|O82598|Q9FM86|Q84WU8|Q5XF06|Q56ZZ7|Q9LJN2|Q9FMA3|Q7GB25|Q9LH39|Q38898|Q8VZI8|Q41951|Q9SIT6|Q9LHN7|Q9SIF2|Q8LBL1|Q9S7Z8|Q8LB08|Q93VM8|Q7PC84|…	http://amigo.geneontology.org/cgi-bin/amigo/term_details?term=GO:0055085
protein catabolic process	Gene Ontology	GO:0030163	186	423	2.06017e-17	4.20027e-16	Q9SZD4|Q9LNU4|Q8LES0|Q84JL3|Q42134|Q9FVU9|Q9M0U9|Q9M096|Q9M099|Q9LKR3|Q9C9L0|Q8W575|Q9C9W9|Q9ZVC2|Q570C0|Q9SUR9|Q9S9X4|Q9C776|O24454|Q9LT08|O49500|Q9FKJ0|Q9LDD1|P42749|Q93Y35|Q9FHS6|Q93Y37|P43296|P43297|Q8VYB5|A8MR93|O22207|Q949V6|Q56WF8|Q8LF97|P92974|Q9C8K7|Q3EC97|Q9SKK0|Q9FII1|Q9FII2|O48844|Q9FZ49|Q8LBL5|Q9LK31|O22609|Q94CD5|P93028|Q9ZT42|Q9FGQ3|Q9LPL4|Q9FG93|Q9LW77|Q9MAR8|Q8W4N3|Q8H1U5|Q9SYL0|…	http://amigo.geneontology.org/cgi-bin/amigo/term_details?term=GO:0030163
cellular response to endogenous stimulus	Gene Ontology	GO:0071495	306	852	2.6503e-17	5.38022e-16	Q9LV58|Q9SGU2|Q7XYY2|Q9LY62|Q8LL04|Q9FJ93|Q9FMZ0|Q04980|Q42384|Q9SJN0|Q9MAA7|O80871|Q8LAL2|Q9SRT0|Q9ZQ47|Q9M099|Q9LMR5|O80920|P46601|O23661|Q9ZR72|Q9LTV3|Q9SUR9|Q9LMA8|Q39023|Q8LPT1|Q9M3B9|O64816|A8R7E6|Q8LBM2|O04714|Q94ID6|O80340|Q9STX3|Q9LSE1|Q9C6M5|Q9XED8|Q9S745|Q9ZNV8|O48837|Q9SRU2|Q9FIQ5|P93002|Q9LVH4|Q8L4M1|Q9SUE3|Q94AW5|Q8W4I7|Q9C5I3|O80341|Q9C6D2|Q940H6|Q6NPN9|Q39024|F4IHS2|Q93ZT5|Q9SZ06|…	http://amigo.geneontology.org/cgi-bin/amigo/term_details?term=GO:0071495
chromosome organization	Gene Ontology	GO:0051276	186	426	3.58e-17	7.23649e-16	B5X0I6|Q8RWL4|Q94F87|Q8RVQ9|Q84JT7|Q8VXV7|F4ISQ7|P30182|Q9SXY0|Q9SXY1|Q5IBC5|Q9M1S9|F4JRS4|O82504|Q9SIW2|Q5D892|Q9LZ03|Q9AR19|Q8W475|O04716|O24617|Q9M658|F4IP06|Q9ATB4|P43299|Q9LHF5|Q9C5X4|Q96524|Q9LJN8|Q94F88|C0SUT9|Q9LHE4|F4IHS2|Q8LGE3|Q9C9M6|Q8VZ79|A7UL74|Q8VWK4|Q9FMR9|Q9FLR5|Q94F49|F4HXV6|Q9XFH4|Q9FII7|Q501D5|O22607|Q9LS90|Q8VY05|Q8VYZ0|Q9ZPW2|Q0WVF5|Q43386|Q9STS3|Q8W595|Q9SMV7|Q56Y74|O65607|…	http://amigo.geneontology.org/cgi-bin/amigo/term_details?term=GO:0051276
animal organ development	Gene Ontology	GO:0048513	169	371	4.71897e-17	9.49818e-16	Q8LAC4|Q43125|Q93YN9|Q7DMA9|Q8RWW0|Q9MAA7|Q9FDX9|Q9LUI3|Q9SRT0|Q9C895|Q9LPW7|O04017|P48731|Q94JM3|Q02283|F4IHS2|Q570C0|Q8L7G0|Q6S591|O65628|Q9S745|Q9SXA6|Q9MAH8|Q8RYC8|O64647|Q96524|Q9SND4|Q93WJ9|O80931|Q9LJW3|Q93VB2|O22607|Q9M310|Q5W7F2|Q9LFA5|Q9LY00|Q9LPL4|Q9LKA4|Q9SJJ3|O04379|P54144|Q39224|Q9LMT2|Q9C6B8|C0LGX3|Q9SK55|Q9LYG9|Q9C8J7|Q9LTT8|Q9SIU2|Q9SZD4|P49227|Q9LSD5|Q9LZS0|Q9S814|Q9LZM8|Q8H1D3|…	http://amigo.geneontology.org/cgi-bin/amigo/term_details?term=GO:0048513
cellular component assembly	Gene Ontology	GO:0022607	226	566	5.21208e-17	1.04462e-15	O80612|Q9SZD4|Q9M565|O50064|Q8LES0|Q0WPK3|Q8RVQ9|Q9LSE4|Q9FGK9|O80860|Q9FVU9|Q9FMB4|Q8RUS5|Q9LQQ2|Q9LD55|Q9SXY1|Q9MAP3|Q9LQQ4|Q8LF20|Q0WRJ7|Q8RXK6|Q8L733|Q38884|Q8VYA5|F4IYM4|B3H5K9|Q94AM9|Q9ZVN6|Q9SJT7|Q9FFI2|Q8GRL7|Q8L5R3|F4K0C4|F4IRR2|Q9FE62|Q9FGS4|Q9FGK8|Q9SE51|Q8S3U9|Q9SY60|Q9SKI4|P56820|Q93W77|Q9FKE9|F4I7L1|Q84M91|Q8VWK4|P43255|Q9FF75|B3LF48|Q9FMR9|Q93VB2|Q9LZ17|Q9C788|Q9FY61|Q9SB64|Q9CAF5|…	http://amigo.geneontology.org/cgi-bin/amigo/term_details?term=GO:0022607
single-organism localization	Gene Ontology	GO:1902578	329	946	6.65275e-17	1.32774e-15	Q94CI7|Q9SV13|Q8W4I4|Q9LHA4|Q8GZD4|Q6NMB6|Q84K47|P93004|Q9FDX9|Q9ZU50|Q8VYR9|Q941R4|O04249|B7ZWR6|O81775|Q56ZZ7|Q8RWH9|Q9ZUH3|Q5IBC5|Q9M7J9|O80483|Q8VWJ1|Q9STP8|Q9SJT7|Q9XGM1|Q38885|Q9LPF6|Q9LKW9|Q8RXK1|Q9STX5|Q8W4P8|Q9S845|Q9ZR72|Q9M9S6|Q9FJD4|Q9ZUN3|Q39231|Q8RWG8|Q38967|Q9FY75|Q38998|Q8LPQ8|Q9C8X2|Q9SRU2|Q39134|O81445|Q9C8G9|Q9SF29|Q9AT00|Q9FNC9|Q9SRK7|Q96321|Q9C5X3|Q8S3U9|Q9SY60|O82598|Q9M903|…	http://amigo.geneontology.org/cgi-bin/amigo/term_details?term=GO:1902578
DNA metabolic process	Gene Ontology	GO:0006259	195	460	6.73055e-17	1.33763e-15	Q8RWL4|F4ISQ7|Q8H2D5|Q9ZRV4|O64843|Q9LQQ2|Q9SXY0|Q9SXY1|Q6NLW5|Q9M1S9|Q9SIE0|Q9C9L2|Q9CAM7|Q9S9P3|Q8L3Z8|Q9FHJ6|O04716|O24617|Q9ATY5|C5H8J1|Q9ZVN9|Q682U6|P43299|Q9SXA6|O64728|Q94F88|Q00874|Q38899|Q9LXD7|Q9M041|Q9C9M6|Q8VZ79|A7UL74|Q8VWK4|Q9FMR9|A3EWL3|Q9XFH4|Q9FII7|Q501D5|O22607|Q9FLR5|Q9S750|Q8VYZ0|Q9ZPW2|P0C7Q8|F4JCQ3|Q9SAI1|Q9SD82|Q9SMV7|Q56Y74|O65607|Q9MA98|Q8LC68|F4JSG3|Q6NLH0|Q39227|Q9SNC0|…	http://amigo.geneontology.org/cgi-bin/amigo/term_details?term=GO:0006259
negative regulation of metabolic process	Gene Ontology	GO:0009892	181	413	7.15824e-17	1.41667e-15	Q9SG02|Q9FMZ0|Q9FJR0|Q42384|Q9SFU0|P46601|O82504|P92965|Q9C5S1|Q9S9P3|O23628|Q6NQE2|O04716|Q8LBM2|O24617|Q9M658|Q8LES0|F4JS25|P43273|Q5XET5|B3H672|Q9LK40|Q9LZP9|F4IRR2|Q9LHF5|O64642|Q8L4M1|Q9XGW1|Q9SJK3|Q8GYJ2|O80931|Q9LUQ3|Q9SAH7|Q8VZ79|Q94F49|Q9S7T8|Q9XFH4|Q9STS7|Q9FPQ8|Q8VYZ0|Q9ZPW2|Q9LY00|Q93WK5|Q93VM9|Q9SAI1|Q84MB2|Q9SMV7|Q56Y74|Q96289|Q8GZQ3|O04379|Q8LPH6|Q39227|Q9SNC0|Q9ZUL5|Q9ZVD0|Q9SIU2|…	http://amigo.geneontology.org/cgi-bin/amigo/term_details?term=GO:0009892
cellular response to hormone stimulus	Gene Ontology	GO:0032870	302	846	8.30482e-17	1.63674e-15	Q9LV58|Q9SGU2|Q7XYY2|Q9LY62|Q8LL04|Q9FJ93|Q9FMZ0|Q04980|Q42384|Q9SJN0|Q9MAA7|O80871|Q8LAL2|Q9SRT0|Q9ZQ47|Q9M099|Q9LMR5|O80920|P46601|O23661|Q9ZR72|Q9LTV3|Q9SUR9|Q9LMA8|Q39023|Q8LPT1|Q9M3B9|O64816|Q9FH54|Q8LBM2|O04714|Q94ID6|O80340|Q9STX3|Q9LSE1|Q9C6M5|Q9XED8|Q9S745|Q9ZNV8|O48837|Q9SRU2|Q9FIQ5|P93002|Q9LVH4|Q8L4M1|Q9SUE3|Q94AW5|Q8W4I7|Q9C5I3|O80341|Q9C6D2|Q940H6|Q6NPN9|Q39024|F4IHS2|Q93ZT5|Q9SZ06|…	http://amigo.geneontology.org/cgi-bin/amigo/term_details?term=GO:0032870
active transmembrane transporter activity	Gene Ontology	GO:0022804	222	558	1.35523e-16	2.65986e-15	Q9SV13|Q9LHA4|Q8GZD4|Q9SJT7|Q84K47|Q9C8X2|Q9SH30|Q8VYR9|Q43128|O04249|P98204|Q1EBV7|O23342|Q9LXV3|Q8L6Z8|Q84TH5|Q38885|Q8RXK1|Q9FKS8|Q9LHQ6|Q9C5D6|Q9SVE7|B5X0N6|Q9FHB6|Q8LES0|Q9ZUN3|Q94EH2|Q38967|P92939|Q8LPQ8|Q94CI7|Q39134|Q9SYG9|Q9ZU50|Q8LPQ6|Q7GB25|F4IQV7|Q8RWI9|Q5XF06|Q56ZZ7|Q9LZH8|Q39231|Q38954|Q38956|Q9LH39|Q41951|Q9SIT6|Q9LHN7|Q494P0|Q9M1P7|Q9C5H6|A2RVP7|Q9S7Z8|Q8LB08|Q9MA90|Q8L616|Q9FE59|…	http://amigo.geneontology.org/cgi-bin/amigo/term_details?term=GO:0022804
single-organism biosynthetic process	Gene Ontology	GO:0044711	528	1743	1.58238e-16	3.09282e-15	Q9FNB0|Q9SJT7|Q9SCL7|O23553|O80840|Q9LPW0|Q9LEU8|O65677|Q8VWJ1|Q42538|Q8W471|Q9LVD6|Q42533|P46283|Q0V7R1|Q9ZVN2|Q3ED65|O22914|O80568|Q84P23|Q84P21|Q8VYJ1|Q84P24|Q9SAH9|Q941L0|Q9FLC0|Q39023|Q5XF03|Q43316|P92979|Q8GZM7|Q570B4|Q9LYT3|Q9LYU8|Q9FG35|Q9S750|Q9M315|Q9LIR4|Q7XZU3|F4JMI5|Q7XZU1|Q9S9N9|Q9LVI9|Q1EC69|Q9M9M4|Q9SCU7|Q9ZU32|Q9FI78|Q8LEA0|Q9SAA9|Q9FLD7|Q8RWE8|F4JJE0|Q9LV03|Q9AST3|O22229|Q8LBB2|…	http://amigo.geneontology.org/cgi-bin/amigo/term_details?term=GO:0044711
hydrolase activity, acting on ester bonds	Gene Ontology	GO:0016788	321	923	1.61224e-16	3.13823e-15	Q9LQN6|Q680C0|F4I6M1|Q84LH3|Q3E9D3|P93006|Q6NMR9|Q3E989|O04319|Q9LIC2|Q42134|Q39033|Q9S7G6|Q9SFU3|Q9LQQ2|Q9FQ03|Q07098|Q94A27|Q944C1|O80492|Q9FMS6|Q8RXK8|Q9S9Z7|Q9C5S1|Q8RXK7|Q9SYF5|O23181|P42814|Q3EBR6|Q7XJ53|P46283|O22975|Q1PET6|Q8L7M4|Q9LR65|Q0WRB2|Q8RX37|Q8LAS8|B3H672|Q9S745|Q9LKJ1|Q8H0Z6|Q6NQJ6|Q682D3|Q9LHJ9|Q96328|Q680B9|Q9M209|O64640|Q9LUS8|Q94CH6|Q9FM04|Q9LET1|Q9CAF2|Q84JS1|Q93YW5|O81760|…	http://amigo.geneontology.org/cgi-bin/amigo/term_details?term=GO:0016788
regulation of multicellular organismal development	Gene Ontology	GO:2000026	173	391	1.72483e-16	3.34363e-15	B5X0I6|Q43125|Q9SJN0|Q9FVU9|Q9LV16|Q9M1S3|Q9M1S8|Q8L6Z8|Q94F30|Q9C9W9|Q9LJW3|Q9AR19|O64816|Q9C776|O04017|O23210|Q9LZP8|Q8LPQ9|Q9LHF5|Q9C5X4|O64647|Q96524|P93013|Q9LTH4|O80831|Q944Q0|Q39023|Q93ZT5|Q9FMT4|Q8LFS6|B9DFA8|Q8GZM7|Q9S758|Q9LYU7|Q8LBL1|Q9S7Z8|Q9LY00|O64733|Q8L6Y4|Q8L785|Q9SJR5|Q8GY61|Q9SNC6|O50055|Q9SK55|Q9SKB2|Q9ZVD0|Q94F58|Q8LEA8|O22446|Q6R8G6|Q9LSD5|Q2LAE1|Q680Q4|Q8LGE3|Q8H1D3|F4K1J4|…	http://amigo.geneontology.org/cgi-bin/amigo/term_details?term=GO:2000026
lipid metabolic process	Gene Ontology	GO:0006629	325	940	1.9971e-16	3.85563e-15	Q9SF78|Q9ZV56|Q8VYI3|Q9XI60|Q7DMA9|Q9SYF5|Q9CAP8|Q9FMZ0|Q9LNR3|Q6NMR9|Q680C0|Q67ZE1|Q56X52|F4JKK0|Q39033|O81770|Q9M2W3|P53665|Q94A27|O80522|F4HUK6|Q9SAK2|Q944C1|P48731|Q8VWJ1|Q9SVM9|O64792|Q8W471|O23181|Q9XF43|Q9SAH5|P54873|O22975|O04714|Q9ZVN2|Q9C776|Q9STX2|Q9ZPV8|Q9FMJ0|Q9SJD4|Q9S746|Q9LIS1|Q67ZU1|Q9S745|Q9LKJ1|Q8H0Z6|Q94AN4|Q9SXA1|Q8VZF1|Q9FGJ4|Q84P23|O65201|O65202|Q94CH6|Q9FM04|Q9C6T1|Q940H6|…	http://amigo.geneontology.org/cgi-bin/amigo/term_details?term=GO:0006629
cellular component biogenesis	Gene Ontology	GO:0044085	350	1036	2.04379e-16	3.92973e-15	Q9LY66|O50064|Q8LES0|Q8RVQ9|Q9FGK8|Q9FGK9|Q8L607|Q9SXY0|Q9SXY1|Q8LF20|F4I7L1|F4IYM4|B3H5K9|Q9ZVN6|Q9SJT7|Q8L5R3|Q6NQJ6|Q9M367|Q9T043|Q8S3U9|Q941L0|P56820|Q9LUQ6|Q93W77|Q9FMR9|Q9SRW9|Q9SMQ6|Q9FPQ8|Q93V66|Q7XZU3|Q8LC68|Q8GYM3|Q9FK68|Q9M9M4|O82204|F4I366|Q9M2Q4|P22738|Q94AP3|Q9LSD6|F4KBW6|Q682D3|Q84WU6|Q84WU8|Q84M91|Q9C658|Q9LQK7|Q8VY91|O80612|Q9FHM4|Q9LUJ5|Q8L5Y6|Q9SRY4|Q8L7L0|Q9LE59|Q94CF0|Q8VYD9|…	http://amigo.geneontology.org/cgi-bin/amigo/term_details?term=GO:0044085
nucleoplasm part	Gene Ontology	GO:0044451	127	245	2.38882e-16	4.57454e-15	B5X0I6|Q8W4P1|Q43125|Q9M565|Q8LL04|F4JHI7|Q84JT7|F4HPA7|Q9LKR3|Q6A332|P92964|P92965|Q84TH4|Q9LZ00|Q9AR19|Q8RXK2|Q9FEF8|Q0PGJ6|B3H672|Q8LPF0|Q9LHF5|Q96524|Q6NPF4|Q1PDV2|F4IN69|O22212|Q9FMR9|F4KF27|Q6PUA2|Q9ZPW2|Q9LFA5|Q6ID77|Q6NLH0|Q9C8J7|Q9ZVD0|Q9FT73|Q94AF0|O22446|Q8GXN9|Q9FMY5|Q8RWA2|Q9LFQ3|Q680Q4|Q84M92|Q5E915|Q9ZVW2|Q9LT47|Q5YDB6|Q9SR71|F4I171|Q8L716|Q84XU2|Q39211|Q9SJZ6|Q9FMG4|Q9FMP0|Q4V3C1|…	http://amigo.geneontology.org/cgi-bin/amigo/term_details?term=GO:0044451
peptidyl-amino acid modification	Gene Ontology	GO:0018193	121	227	2.53224e-16	4.82964e-15	B5X0I6|Q9FJL3|Q7DMA9|Q9C835|F4JYG0|Q9SJT1|B7ZWR6|Q9SGD2|Q9FI94|Q9SIW2|Q94F30|F4JZ24|Q9AR19|O82175|Q9LYR5|Q9ATB4|Q9LZP9|Q9LHF5|Q9C5X4|Q6NQJ8|Q9SCY2|Q8W4I7|Q9LE81|Q9ZV15|O81769|Q43316|Q9FMR9|Q8VXV7|Q9XFH4|Q8VY78|Q9LN20|Q8W595|Q9XI84|Q9FWQ5|Q9ZSA2|Q9C8J7|Q42551|O22446|Q9XF67|Q2LAE1|Q680Q4|Q8LDP4|Q9M8T9|F4K1J4|Q6PUA2|Q9STM3|Q8GYL3|Q8VZ17|Q06850|F4JL28|Q9LID0|F4HTT6|Q9FJX0|Q9FX21|Q84WV9|Q9SPK4|Q8RWL4|…	http://amigo.geneontology.org/cgi-bin/amigo/term_details?term=GO:0018193
regulation of multicellular organismal process	Gene Ontology	GO:0051239	186	437	2.5714e-16	4.88463e-15	B5X0I6|Q43125|Q9SJN0|Q9FVU9|Q9LV16|Q9M1S3|Q9M1S8|Q8L6Z8|Q94F30|Q9C9W9|Q39023|Q9FIJ7|Q9AR19|O64816|O80763|Q9C776|O04017|O23210|Q9LZP8|Q8LPQ9|Q9LHF5|Q9C5X4|O64647|Q96524|P93013|Q9LTH4|O80831|Q944Q0|Q9LJW3|Q93ZT5|Q9FMT4|Q7X9I0|Q8LFS6|B9DFA8|Q8GZM7|Q9S758|Q9LYU7|Q8LBL1|Q9S7Z8|Q9LY00|O64733|Q8L6Y4|Q8L785|Q9SJR5|Q8GY61|Q9SNC6|O50055|Q9SK55|Q9SKB2|Q9ZVD0|Q94F58|Q8LEA8|O22446|Q6R8G6|Q9LSD5|Q2LAE1|Q680Q4|…	http://amigo.geneontology.org/cgi-bin/amigo/term_details?term=GO:0051239
embryo development	Gene Ontology	GO:0009790	212	527	2.62095e-16	4.95884e-15	F4IFC5|Q9LNU4|Q8RWW0|Q42384|Q9SJT1|O49436|Q94F88|Q9LTT8|O81770|Q8GWW7|Q94BP0|Q9C5U0|Q9SAK0|Q9M1S8|Q9XIM0|Q9C9L0|P51412|Q9LXV5|O82171|F4J3N2|Q9C6B8|O82486|Q9LFF1|Q9LM02|O04017|Q8LAD0|Q93YU2|Q27GK7|Q3E6P4|Q6NQJ6|Q96329|Q9C8P0|Q9FM03|Q9SUV1|Q9SV96|F4IQV7|Q9SQK3|Q9M086|O22993|Q9SY69|Q7DMA9|P16181|Q9FFF9|A7UL74|Q8L6Y1|Q9ZRF9|Q9FII5|Q9MA74|Q9FG71|Q8W4A5|A2RVP7|Q9FG77|O64530|Q9C9Z2|Q9MAP8|Q8L785|Q9FGR7|…	http://amigo.geneontology.org/cgi-bin/amigo/term_details?term=GO:0009790
response to inorganic substance	Gene Ontology	GO:0010035	313	898	3.06684e-16	5.77935e-15	Q9LV58|Q43125|Q9SZD4|Q9STH1|Q9T074|P93009|Q94AT5|Q9SRZ6|Q680Q4|Q9SH30|Q9SJN0|F4JKK0|P93006|Q6DBM8|Q94A28|Q9M1S3|Q9FYF7|O82226|Q9LIK9|Q9LPW7|O82345|Q9M084|O23627|Q84TH9|Q9STP8|F4I7L1|Q9LFN6|Q5XEM9|Q9LZ06|Q9LQF2|Q9MA63|Q9STX5|Q8W4P8|Q9SR36|O22703|P22953|Q0PGJ6|Q9LP45|Q8H1F2|Q9ZUN4|Q9LIS2|Q9SYG1|P92939|Q9SYG7|Q9SA52|P93014|O65202|P43296|Q9C826|Q9LMX5|Q93YW0|Q9SJ66|P93025|Q940H6|Q8VZ79|Q39027|O80931|…	http://amigo.geneontology.org/cgi-bin/amigo/term_details?term=GO:0010035
cellular protein catabolic process	Gene Ontology	GO:0044257	175	402	3.81786e-16	7.16606e-15	Q9SZD4|Q9LNU4|Q8LES0|Q84JL3|Q42134|Q9M0U9|Q9M096|Q9M099|Q9LKR3|Q9C9L0|Q8W575|Q9C9W9|Q9ZVC2|Q570C0|Q9SUR9|Q9S9X4|Q9C776|O24454|Q9LT08|O49500|Q9FKJ0|Q9LDD1|P42749|Q93Y35|Q9FHS6|Q93Y37|P43296|P43297|Q8VYB5|A8MR93|O22207|Q949V6|Q56WF8|Q8LF97|P92974|Q9C8K7|Q3EC97|Q9SKK0|Q9FII1|Q9FII2|O48844|Q9FZ49|Q8LBL5|Q9LK31|Q9ZPW2|P93028|Q9ZT42|Q9FGQ3|Q9LPL4|Q9FG93|Q9LW77|Q9MAR8|Q8W4N3|Q8H1U5|Q9SYL0|Q9ZSB5|Q8GXF8|…	http://amigo.geneontology.org/cgi-bin/amigo/term_details?term=GO:0044257
positive regulation of cellular process	Gene Ontology	GO:0048522	195	472	5.20457e-16	9.73028e-15	B5X0I6|Q9LV58|Q9FK51|Q9LSE1|Q9LSE2|Q9S7Q2|P93002|Q9SJN0|Q39030|Q9MAA7|Q39033|Q9XE58|O22208|Q9SAK5|Q9SI37|Q5IBC5|O82345|Q9SIW2|Q8W575|Q02283|Q9AR19|Q8L3Z8|B3H5K9|Q9SWG3|O04714|Q9STX3|Q9ATB4|P43273|F4JYG0|B3H672|Q9S745|Q9LZP8|Q6NQJ7|Q9LHF5|Q9FGS4|O64642|Q9LVH4|Q96524|Q3EBQ3|Q9LSL6|Q9LSL5|Q9FLC0|Q39023|Q9SA52|Q9XFH4|Q9FVU9|Q9LYD3|F4IB81|Q9SMP0|Q9LYU3|Q8LFS6|Q9C5Z2|Q9SVB7|Q9SFE4|Q5S2C3|Q8GWE0|Q84RR0|…	http://amigo.geneontology.org/cgi-bin/amigo/term_details?term=GO:0048522
proteolysis involved in cellular protein catabolic process	Gene Ontology	GO:0051603	172	394	5.57924e-16	1.03897e-14	Q9SZD4|Q9LNU4|Q8LES0|Q84JL3|Q42134|Q9M0U9|Q9M096|Q9M099|Q9LKR3|Q9C9L0|Q8W575|Q9C9W9|Q9ZVC2|Q570C0|Q9SUR9|Q9S9X4|Q9C776|O24454|Q9LT08|O49500|Q9FKJ0|Q9LDD1|P42749|Q93Y35|Q9FHS6|Q93Y37|P43296|P43297|Q8VYB5|A8MR93|O22207|Q949V6|Q56WF8|Q8LF97|P92974|Q9C8K7|Q3EC97|Q9SKK0|Q9FII1|Q9FII2|O48844|Q9FZ49|Q8LBL5|Q9LK31|Q9ZPW2|P93028|Q9ZT42|Q9FGQ3|Q9LPL4|Q9FG93|Q9LW77|Q9MAR8|Q8W4N3|Q8H1U5|Q9SYL0|Q9ZSB5|Q8GXF8|…	http://amigo.geneontology.org/cgi-bin/amigo/term_details?term=GO:0051603
DNA binding	Gene Ontology	GO:0003677	679	2392	7.02703e-16	1.30345e-14	Q7XYY2|Q9FJ93|O22864|Q8RVQ9|P30182|O80925|P46604|Q9C5I3|Q6A332|Q6A333|P46601|Q8VWJ2|Q9SZF7|Q9C9W9|Q8W4M7|Q8W475|Q9SEZ1|Q9LQF0|Q7Y214|Q9FHB2|Q9STX0|Q9LK48|Q6S591|Q9XED8|B3H672|Q9LK40|P59583|Q9LV52|Q9LDD4|Q9M364|Q9SUE3|Q8VYJ2|Q9C5P4|Q94AD9|Q9SJK7|Q9SGE3|Q9SAH7|Q9C983|Q9ZUM0|Q9SZ06|A3EWL3|Q94F49|Q8L6Y4|Q8GZM7|Q9S758|O22900|Q9FPQ8|Q9CAA9|Q8LAP8|Q9CAA4|Q9SMP0|Q9LYU3|Q8GUN5|Q96289|Q8LC68|Q9M098|O82256|…	http://amigo.geneontology.org/cgi-bin/amigo/term_details?term=GO:0003677
response to temperature stimulus	Gene Ontology	GO:0009266	213	537	7.25062e-16	1.33967e-14	Q9LV58|Q9FLD5|Q9STH1|Q94F87|Q9LSE2|P93002|Q9FIJ0|Q9LHA8|Q39030|P13853|Q9FQ04|Q8GXJ4|Q9C7X7|Q9SAK4|Q9LKR3|Q9FZ86|P51414|Q9SVM8|P51412|Q8RXK7|O82345|O23628|Q9XF43|Q9STX5|Q9SR37|Q9FNR1|P22953|Q9ATB4|Q0PGJ6|Q9LIS2|Q9LKJ1|Q9SR96|Q9LZP9|Q9LHF5|P93014|O80673|Q8VYJ7|Q9C826|Q9SAH9|Q8LFL8|Q941L3|Q9LMU1|Q39023|Q9SA52|O82359|Q9ZRF9|Q94AL8|Q9STS7|Q9LVA0|Q38814|Q9SZD4|P27521|Q8LDQ4|Q9FGC7|Q9LYU3|O22287|Q9FGT8|…	http://amigo.geneontology.org/cgi-bin/amigo/term_details?term=GO:0009266
transferase activity, transferring phosphorus-containing groups	Gene Ontology	GO:0016772	456	1468	7.82662e-16	1.44046e-14	Q8W4P1|Q9FK51|Q9SG02|Q9XID0|O65628|Q9SCL7|O22199|Q9FL51|Q9LIK9|P40228|F4JTP5|O82504|Q9FIJ7|Q9FIJ6|Q42438|Q9LK43|Q9XID3|B3H672|Q9LK40|O80568|Q8W4I7|Q9LE81|Q39027|Q8L7W7|Q39024|Q39023|A3EWL3|Q9LT96|Q9LS95|Q9LM33|Q9LYU8|Q9LYU7|Q9SUL7|P43289|P43288|Q96287|Q56XM9|Q43870|F4JY12|Q8GYM6|Q9SBJ1|Q0WPQ2|F4I366|Q8LEA0|Q9LW83|C0LGK4|Q9LVP0|C0LGK9|Q9LPZ9|Q944A6|Q9LSV3|Q9LFH9|Q9C5I1|Q0WPH8|Q8H1D6|Q9LV04|O48814|…	http://amigo.geneontology.org/cgi-bin/amigo/term_details?term=GO:0016772
response to lipid	Gene Ontology	GO:0033993	262	715	8.23325e-16	1.50943e-14	Q9LV58|Q43125|Q9FLD5|Q9LY62|Q8LL04|Q9FJ93|Q9LSE1|P93004|Q9C5U2|Q8VXV4|Q9MAA7|P42753|Q9M1S3|Q9C5U1|Q9SRT0|Q9ZQ47|Q9M099|O80920|Q6NPN9|Q9S7P9|Q9LQ55|Q9SRS9|Q94JM3|Q42539|Q84TH5|Q8RXK7|O64816|Q38868|P93006|O04714|Q9C776|Q9STX3|Q9FMZ0|Q8H1F2|Q9ZUN4|O04492|Q9FIQ0|Q94K75|Q9SYG7|Q9LVH4|Q8L4M1|Q96524|O64644|Q8W4I7|Q9SI09|Q9ZV15|Q940H6|Q9FXI5|O80931|Q39024|Q39023|Q38898|Q7GB25|Q9FPR3|Q8VWK4|Q9FDW1|Q9ZRF9|…	http://amigo.geneontology.org/cgi-bin/amigo/term_details?term=GO:0033993
response to external stimulus	Gene Ontology	GO:0009605	461	1489	8.43049e-16	1.53962e-14	Q8W4P1|Q9FK51|Q9SG02|Q9SJT7|Q9LUV2|P93002|Q9FM96|O82504|Q9XIM0|Q8W575|F4IP13|Q9FIJ0|Q9FE20|P46283|Q682S0|O80340|Q9FHB6|B3H672|Q9LK40|Q6NQJ7|Q42029|Q9M367|Q9XGW1|Q9SJK3|Q94AD8|Q39024|Q39023|O80763|Q9SAH7|Q9SZ06|Q43316|Q9FMR9|Q8GZM7|O22900|Q96285|Q9LVI9|Q9LPL5|Q43870|F4JY12|Q8GYM6|Q9SCU7|Q9C6B8|Q9LYG9|Q9LW83|Q8VWQ5|Q8LEA8|Q2EF88|Q84M97|Q8H1D6|F4I4K5|Q8L7E9|Q42484|O48814|Q9SE33|Q9SDM9|Q9FHM4|Q42371|…	http://amigo.geneontology.org/cgi-bin/amigo/term_details?term=GO:0009605
negative regulation of macromolecule metabolic process	Gene Ontology	GO:0010605	167	380	9.25831e-16	1.6843e-14	Q9SG02|Q9LUX9|Q9FJR0|Q42384|Q9SFU0|P46601|O82504|P92965|Q9C5S1|Q9S9P3|O23628|Q6NQE2|O04716|Q8LBM2|O24617|Q9M658|Q8LES0|F4JS25|P43273|Q5XET5|B3H672|Q9LK40|Q8LPQ9|F4IRR2|Q9LHF5|O64642|Q8L4M1|Q9XGW1|Q9SJK3|Q8GYJ2|O80931|Q9LUQ3|Q9SAH7|Q8VZ79|Q94F49|Q9S7T8|Q9XFH4|Q9FPQ8|Q8VYZ0|Q9ZPW2|Q9LY00|Q93WK5|Q93VM9|Q9SAI1|Q84MB2|Q9SMV7|Q56Y74|Q96289|O04379|Q8LPH6|Q39227|Q9SNC0|Q9ZUL5|Q9ZVD0|Q9SIU2|Q9SZD4|Q8S307|…	http://amigo.geneontology.org/cgi-bin/amigo/term_details?term=GO:0010605
phosphotransferase activity, alcohol group as acceptor	Gene Ontology	GO:0016773	349	1046	9.55904e-16	1.73235e-14	Q8W4P1|Q9XID0|O22199|Q9FL51|Q9C5E5|F4JTP5|Q9FIJ6|Q42438|Q9LK43|O80568|Q8W4I7|Q9LE81|Q39027|Q39024|Q39023|Q9LT96|Q9LS95|Q9LM33|Q9SUL7|P43289|P43288|Q96287|Q43870|F4JY12|Q8GYM6|Q9SBJ1|Q0WPQ2|Q8LEA0|C0LGK4|Q9LVP0|C0LGK9|P42339|Q944A6|Q9LFH9|Q0WPH8|Q9LP77|Q9LV04|O48814|Q9ZWC8|Q6R2J8|Q8L5Y9|Q42371|Q9LYN8|Q9SPK4|Q9LYN6|Q9ZTP3|Q9FNF8|Q9LY23|F4IRW0|Q2V419|Q9SL76|Q9CAL8|Q9CAL2|Q42479|Q8S8Y8|Q9LFS4|Q9LMN8|…	http://amigo.geneontology.org/cgi-bin/amigo/term_details?term=GO:0016773
negative regulation of gene expression	Gene Ontology	GO:0010629	145	308	9.80101e-16	1.76942e-14	Q9SG02|Q8S307|Q9FJR0|Q42384|P46601|O82504|P92965|Q9S9P3|O23628|Q6NQE2|Q9M658|F4JS25|P43273|Q5XET5|B3H672|Q9LK40|Q8LPQ9|F4IRR2|Q9LHF5|O64642|Q8L4M1|Q9XGW1|Q9SJK3|Q8GYJ2|O80931|Q9LUQ3|Q9SAH7|Q8VZ79|Q94F49|Q9XFH4|Q9FPQ8|Q8VYZ0|Q9LY00|Q93WK5|Q93VM9|Q9SAI1|Q56Y74|Q96289|O04379|Q8LPH6|Q9SNC0|Q9ZUL5|Q9ZVD0|Q9SIU2|Q9SZD4|Q9LUX9|O22446|Q8GXN9|Q9LFQ3|Q8VY00|Q9C658|Q9ZVW2|F4IAE9|Q0WP44|Q9ZQ19|Q9SIW2|Q8GUP1|…	http://amigo.geneontology.org/cgi-bin/amigo/term_details?term=GO:0010629
leaf development	Gene Ontology	GO:0048366	146	312	1.14832e-15	2.06524e-14	Q8W4P1|Q43125|Q9SZD4|Q9SG02|Q9LQN6|Q42384|Q9SXY0|Q9SXY1|O04017|Q9SZF7|Q02283|Q9SUE3|Q9FJB8|Q8LAC4|Q6S591|Q9S745|Q9SXA6|F4JQ95|Q9MAH8|Q84VW5|O64647|Q96524|Q940H6|Q9M086|O80931|Q9LJW3|O22607|Q9LS90|O04482|Q8LGH4|Q5W7F2|Q9LFA5|Q9LY00|Q9C9Z2|F4K5J1|Q9SJR5|Q9FK88|Q9LKA4|Q8GYM6|Q39089|Q9LMT2|Q9C6B8|Q9SK55|Q9LYG9|Q9C8J7|Q9C895|Q9LTT8|Q8LEA8|P49227|Q9FFI2|Q9LSD5|Q9S814|Q9SB51|Q8H1D3|Q9FX43|Q9FZK1|Q93V43|…	http://amigo.geneontology.org/cgi-bin/amigo/term_details?term=GO:0048366
cell cycle	Gene Ontology	GO:0007049	191	464	1.37376e-15	2.45237e-14	P42751|P42753|Q8RVQ9|Q9FVU9|Q39033|Q9SFU0|Q9FMB4|Q9ZRV4|Q94JQ6|Q9LQQ2|Q9SXY0|Q6A332|Q6A333|Q9M1S9|Q9S7P9|Q9SZF7|Q8W575|Q9C9L2|Q570C0|B3H5K9|Q9SS94|O04716|O04714|Q8GRL7|Q8L5R3|C5H8J1|P43299|F4K0C4|Q9FIQ5|Q9FE62|Q9C5X2|Q9C5X3|Q9LJN8|Q941L0|Q84M91|Q0WQE7|F4IDQ5|Q39024|Q9M8T9|Q9FHI1|A7UL74|Q9C9M6|Q9FLR5|Q9STS3|Q9FII7|Q501D5|Q8VY78|Q9FY61|Q9ZPW2|Q6NQK2|P30182|Q9SMV7|B3DNN5|Q9FJJ5|Q5IBC5|O48947|Q9SKI4|…	http://amigo.geneontology.org/cgi-bin/amigo/term_details?term=GO:0007049
Golgi membrane	Gene Ontology	GO:0000139	182	433	1.37395e-15	2.45237e-14	Q8VYR4|Q9ZQB9|Q9LY62|Q9SJT9|Q3EC11|Q9M9S6|Q9FDX9|Q9SH31|Q9LIC2|Q941R4|Q9SJL6|Q8LEK2|Q9SFU0|Q9MAP8|O22208|Q9SGD2|Q93VV0|Q9S7G2|Q8W4A7|Q0V7R1|Q9M146|Q8LES0|Q9SB75|Q9LIS3|Q93ZE9|Q9ZU40|B6ETT4|Q940S5|Q9ZPS7|B9DFI7|Q940S0|Q9FG39|Q9ZUV3|Q8S8P3|Q9FMR5|Q8L4B0|Q9SLK2|Q6NQB7|Q9LZA4|Q8VZV7|Q9LQY3|Q9ZSY2|Q9SRT3|Q9C5H6|Q9LK31|O22285|Q9SEH3|Q9ASW1|Q9FZJ1|Q9SIZ3|Q9C7F9|P93026|Q9CAN1|Q9FFK1|Q9M9M4|F4KIB2|Q9FLY5|…	http://amigo.geneontology.org/cgi-bin/amigo/term_details?term=GO:0000139
negative regulation of cellular process	Gene Ontology	GO:0048523	201	499	1.40964e-15	2.50662e-14	Q9FMZ0|Q9ZTP3|Q42384|Q9SFU0|Q9LMA8|P30182|Q9LMR5|Q6NPN9|P46601|O82504|P48731|Q9SZF7|P92965|Q9C5S1|O23628|Q6NQE2|O04716|Q8LBM2|O24617|Q9M658|Q8LES0|F4JS25|P43273|Q5XET5|B3H672|Q9S745|Q8L7F7|Q9LZP9|F4IRR2|O64642|Q8L4M1|Q9LJN8|Q8GYJ2|Q941L3|O80931|Q9SAH7|Q8VZ79|Q9C9M6|Q94F49|Q9S7T8|Q9XFH4|Q9STS7|Q9FPQ8|Q8VYZ0|Q9ZPW2|Q689D6|Q9LY00|Q93WK5|Q6DBQ1|Q84MB2|Q9SMV7|Q56Y74|Q9SJR5|Q96289|F4HVW5|Q8GZQ3|O48916|…	http://amigo.geneontology.org/cgi-bin/amigo/term_details?term=GO:0048523
transferase complex	Gene Ontology	GO:1990234	169	392	2.41953e-15	4.28628e-14	B5X0I6|Q9M565|Q9SJT9|Q8LL04|Q42381|Q42384|Q8L4J2|O22212|Q94JQ6|Q9LMR5|Q9SIW2|Q9C9L0|Q9M3B4|Q9LZ00|Q9AR19|Q570C0|B3H5K9|Q9LYZ7|Q9SUT5|Q9STX3|B3H672|Q8LPF0|Q9M367|Q8L4M1|Q9LJN8|Q94AD8|Q949V6|Q9M086|Q6NPN9|Q8LF97|F4JY12|Q9FMR9|Q9FII1|Q9XF57|Q9STS3|O22607|Q8LBL5|Q9LK31|Q9FII2|Q8RWV3|Q9LPL4|Q84RR0|Q9LW77|Q8LGU6|Q8H1U5|Q9SYL0|O80775|Q6NLH0|Q38997|Q9SV01|F4I366|Q38942|Q9ZVB9|Q9C8J7|Q9LT47|Q94A40|Q9SUR9|…	http://amigo.geneontology.org/cgi-bin/amigo/term_details?term=GO:1990234
embryo development ending in seed dormancy	Gene Ontology	GO:0009793	202	506	2.4465e-15	4.3179e-14	F4IFC5|Q9LNU4|Q8RWW0|Q42384|Q9SJT1|O49436|Q94F88|Q9LTT8|O81770|Q8GWW7|Q94BP0|Q9C6W5|Q9SAK0|Q9M1S8|Q9XIM0|Q9C9L0|P51412|Q9LXV5|O82171|F4J3N2|Q9C6B8|O82486|Q9LFF1|Q9LM02|O04017|Q8LAD0|Q93YU2|Q27GK7|Q3E6P4|Q6NQJ6|Q96329|Q9C8P0|Q9FM03|Q9SUV1|Q9SV96|F4IQV7|Q9SQK3|Q9M086|O22993|Q9SY69|P16181|Q9FFF9|A7UL74|Q8L6Y1|Q9ZRF9|Q9FII5|Q9MA74|Q9FG71|Q8W4A5|A2RVP7|Q9FG77|O64530|Q9C9Z2|Q9MAP8|Q8L785|Q7DMA9|O64682|…	http://amigo.geneontology.org/cgi-bin/amigo/term_details?term=GO:0009793
intrinsic component of membrane	Gene Ontology	GO:0031224	1311	5209	2.67184e-15	4.69806e-14	Q9FGK4|Q9SV13|Q9XI60|Q9LY62|Q8GZD4|Q8W4P8|Q8LES0|P93004|Q9SU58|Q8RX88|O04249|Q6DBM8|Q8L4R0|Q8RWH8|O80927|Q9FL51|Q9FZ86|Q9LSV3|Q8VY97|Q8W571|Q9SIL6|Q8VWJ1|Q9SSG3|O82567|Q8L7Z0|O48528|Q9FIJ6|F4IYM4|O48529|Q9SJT7|O48788|Q8VY63|Q8L731|Q9FHB6|Q8L9T5|Q94EH2|Q9LK43|Q9XID3|B3H672|Q9FY75|Q9FME8|Q94K98|Q8RXR2|Q9SYG9|Q84P21|Q9ZU40|Q9LFB8|Q9SRK7|Q9SUE0|Q9SAH8|Q8W4I4|Q941L0|Q9M9E0|Q8GW96|O22993|Q9SZT4|Q9FN75|…	http://amigo.geneontology.org/cgi-bin/amigo/term_details?term=GO:0031224
immune system process	Gene Ontology	GO:0002376	155	346	2.81895e-15	4.93839e-14	O04153|Q93YN9|Q9SG02|Q9T074|Q9FDX9|Q42384|Q9ZNS4|Q9SCS8|Q94CA0|Q9C895|O80931|Q9SZ15|Q9FI14|O23530|Q9C5S2|A8R7E6|Q9LDX1|Q9SUT5|F4JS25|O49506|Q9S745|Q9SVC6|Q93ZE8|P93002|Q9LVH4|Q9FGS0|Q96524|Q9XGW1|Q9SJK3|Q941L3|Q39234|Q39024|Q39023|Q9SAH7|Q9FYC2|Q9FMR9|Q9C9T2|Q93ZN9|F4IB81|Q8LFS6|O48915|F4HVW5|Q8W453|F4JY12|Q9FFK6|O04379|Q4F883|Q9SCU7|Q8VYC8|F4JNB7|Q9LW83|P92948|Q94F58|Q04836|Q9SZD4|O48573|O22446|…	http://amigo.geneontology.org/cgi-bin/amigo/term_details?term=GO:0002376
growth	Gene Ontology	GO:0040007	233	618	2.88096e-15	5.02838e-14	Q43125|Q93YN9|Q7DMA9|Q9S7X6|Q9LSE1|Q9LNR3|Q9SH31|Q9ZNR0|Q9FQ04|Q9SFU0|Q9C5U1|Q94JQ6|Q5IBC5|P46601|Q9LZJ3|Q9LTV3|Q02283|Q8W4D0|O82170|Q9C7S5|Q8L3Z8|Q9XF43|Q9MA63|Q9STX5|Q9FIB0|Q42381|Q9ZPV8|Q9FMJ0|O49500|Q38890|Q9SR96|Q9SVY1|Q9LFB8|Q96524|Q84ZT9|O04529|Q9SFC6|Q8S3U9|Q9LE81|Q940H6|P35614|Q7X9I0|O80763|O82302|Q8RX79|A7UL74|Q8L6Y1|Q9FII2|O80483|Q0WPX9|O22607|Q9LT10|Q9LS90|Q9CAA9|Q9LYU7|Q9SEH3|Q9S7Z8|…	http://amigo.geneontology.org/cgi-bin/amigo/term_details?term=GO:0040007
modification-dependent macromolecule catabolic process	Gene Ontology	GO:0043632	157	353	3.02262e-15	5.25625e-14	Q9SZD4|Q9LNU4|Q8LES0|Q84JL3|Q42134|Q9M0U9|Q9M096|Q9LKR3|Q9C9L0|Q8W575|Q9C9W9|Q570C0|Q9SUR9|Q9S9X4|Q9C776|O24454|Q9LT08|O49500|Q9FKJ0|Q9LDD1|P42749|Q93Y35|Q9FHS6|Q93Y37|Q8VYB5|A8MR93|O22207|Q949V6|Q8LF97|P92974|Q9C8K7|Q9SKK0|Q3EC97|Q9FII1|Q9FII2|O48844|Q9FZ49|Q8LBL5|Q9LK31|Q9ZPW2|P93028|Q9FGQ3|Q9LPL4|Q9FG93|Q9LW77|Q9XI05|Q8W4N3|Q8H1U5|Q9SYL0|Q9ZSB5|Q8GXF8|Q8L6Y1|Q8VYC8|Q9LEW0|Q9LMR5|Q4TU14|Q84WU2|…	http://amigo.geneontology.org/cgi-bin/amigo/term_details?term=GO:0043632
cellular response to oxygen-containing compound	Gene Ontology	GO:1901701	222	579	3.21059e-15	5.56267e-14	Q9C6D2|Q43125|Q9XI60|Q7XYY2|Q9LY62|Q8LL04|Q94AT5|Q9LSE1|Q9FJR0|Q42384|Q9SJN0|Q9MAA7|O80871|Q9LMA8|Q9SRT0|Q9ZQ47|Q9M099|Q9SI37|O80920|Q6NPN9|Q9LPW7|Q9SAK2|Q39023|Q9SGU9|O64816|A8R7E6|Q9LHQ6|Q8LBM2|O04714|Q9SUT5|Q9STX3|Q9FMZ0|P43273|Q8H1F2|Q9ZUN4|Q9S745|O48837|P43299|P93002|Q9LVH4|Q8L4M1|Q9C826|Q8W4I7|Q93YW0|Q940H6|Q39234|Q39024|F4IHS2|Q9SA52|Q7GB25|Q9FPR3|Q8LFS6|Q9SIT7|Q94AL8|Q8GZM7|Q5YDB6|Q93ZN9|…	http://amigo.geneontology.org/cgi-bin/amigo/term_details?term=GO:1901701
ubiquitin-dependent protein catabolic process	Gene Ontology	GO:0006511	154	345	4.37684e-15	7.55564e-14	Q9SZD4|Q9LNU4|Q8LES0|Q84JL3|Q42134|Q9M0U9|Q9M096|Q9LKR3|Q9C9L0|Q8W575|Q9C9W9|Q570C0|Q9SUR9|Q9S9X4|Q9C776|O24454|Q9LT08|O49500|Q9FKJ0|Q9LDD1|P42749|Q93Y35|Q9FHS6|Q93Y37|Q8VYB5|A8MR93|O22207|Q949V6|Q8LF97|P92974|Q9C8K7|Q9SKK0|Q3EC97|Q9FII1|Q9FII2|O48844|Q9FZ49|Q8LBL5|Q9LK31|Q9ZPW2|P93028|Q9FGQ3|Q9LPL4|Q9FG93|Q9LW77|Q9XI05|Q8W4N3|Q8H1U5|Q9SYL0|Q9ZSB5|Q8GXF8|Q8L6Y1|Q8VYC8|Q9LEW0|Q9LMR5|Q4TU14|Q84WU2|…	http://amigo.geneontology.org/cgi-bin/amigo/term_details?term=GO:0006511
modification-dependent protein catabolic process	Gene Ontology	GO:0019941	155	349	4.97649e-15	8.55956e-14	Q9SZD4|Q9LNU4|Q8LES0|Q84JL3|Q42134|Q9M0U9|Q9M096|Q9LKR3|Q9C9L0|Q8W575|Q9C9W9|Q570C0|Q9SUR9|Q9S9X4|Q9C776|O24454|Q9LT08|O49500|Q9FKJ0|Q9LDD1|P42749|Q93Y35|Q9FHS6|Q93Y37|Q8VYB5|A8MR93|O22207|Q949V6|Q8LF97|P92974|Q9C8K7|Q9SKK0|Q3EC97|Q9FII1|Q9FII2|O48844|Q9FZ49|Q8LBL5|Q9LK31|Q9ZPW2|P93028|Q9FGQ3|Q9LPL4|Q9FG93|Q9LW77|Q9XI05|Q8W4N3|Q8H1U5|Q9SYL0|Q9ZSB5|Q8GXF8|Q8L6Y1|Q8VYC8|Q9LEW0|Q9LMR5|Q4TU14|Q84WU2|…	http://amigo.geneontology.org/cgi-bin/amigo/term_details?term=GO:0019941
cofactor metabolic process	Gene Ontology	GO:0051186	164	380	5.81065e-15	9.9581e-14	Q43125|Q9FNB0|Q84MD8|Q9C5U1|Q9LPW0|Q5M729|Q8LBL1|Q9FI13|Q9M3B6|Q94AA4|B0F481|P54873|Q3ED65|Q9ZPV8|O24457|Q9S726|O64886|Q9FGS4|Q8VYJ1|Q84P24|Q5M731|Q9C6T1|Q9ZW34|Q9FYC2|Q9C8P0|Q93W77|Q43316|O82357|Q8GZM7|P48491|Q9CAF5|Q8GYB1|Q9C723|Q9LVC8|Q9ZR07|Q9SYL6|Q8RWN9|Q9ZU38|Q9ZU32|Q39054|Q39055|Q8GW20|Q94FY7|Q9FKK7|Q9SS48|B9DGD6|Q0WUA3|Q76FS5|Q9SRZ6|Q8LEV7|Q9LQK7|Q9ZV85|O22229|Q84XU2|Q8L493|P46086|Q9M7I7|…	http://amigo.geneontology.org/cgi-bin/amigo/term_details?term=GO:0051186
immune response	Gene Ontology	GO:0006955	143	311	6.69767e-15	1.14368e-13	O04153|Q9SCS8|Q9SG02|Q9T074|Q9FDX9|Q42384|Q9ZNS4|Q94CA0|Q9C895|O80931|Q9SZ15|Q9FI14|O23530|Q9C5S2|A8R7E6|Q9LDX1|Q9SUT5|F4JS25|O49506|Q9S745|Q93ZE8|P93002|Q9LVH4|Q9FGS0|Q9SJK3|Q941L3|Q39234|Q39024|Q39023|Q9FYC2|Q9FMR9|Q9C9T2|Q93ZN9|F4IB81|Q8LFS6|O48915|F4HVW5|Q8W453|F4JY12|Q9FFK6|O04379|Q9SCU7|Q8VYC8|F4JNB7|Q9LW83|P92948|Q94F58|Q04836|Q9SZD4|O48573|O22446|Q9SUR9|Q2LAE1|Q9S814|Q8RXA7|Q680Q4|Q9FNK4|…	http://amigo.geneontology.org/cgi-bin/amigo/term_details?term=GO:0006955
integral component of membrane	Gene Ontology	GO:0016021	1260	4997	7.4385e-15	1.26561e-13	Q9FGK4|Q9SV13|Q9XI60|Q9LY62|Q8GZD4|Q8W4P8|Q8LES0|P93004|Q9SU58|Q8RX88|O04249|Q6DBM8|Q8L4R0|Q8RWH8|O80927|Q9FL51|O65677|Q9LSV3|Q8VY97|Q8W571|Q9SIL6|Q8VWJ1|O82567|Q8L7Z0|O48528|Q9FIJ6|F4IYM4|O48529|Q9SJT7|O48788|Q8VY63|Q8L731|Q9FHB6|Q8L9T5|Q94EH2|Q9LK43|Q9XID3|B3H672|Q9FY75|Q9FME8|Q94K98|Q8RXR2|Q9SYG9|Q84P21|Q9ZU40|Q9LFB8|Q9SRK7|Q9SUE0|Q9SAH8|Q8W4I4|Q941L0|Q9M9E0|Q8GW96|O22993|Q9SZT4|Q9FN75|Q5XF03|…	http://amigo.geneontology.org/cgi-bin/amigo/term_details?term=GO:0016021
cell division	Gene Ontology	GO:0051301	141	306	9.07163e-15	1.53795e-13	P42751|P42753|Q8RVQ9|Q9FQ04|Q9LUI3|Q9FJJ5|Q5IBC5|Q9S7P9|Q9SZF7|Q9SY69|Q8L3Z8|B3H5K9|Q0WQE7|Q8GRL7|Q8L5R3|C5H8J1|F4K0C4|Q9C5X2|Q9C5X3|Q9LJN8|Q9C5I3|Q941L0|O80931|Q39024|Q84M91|Q9SZ06|A7UL74|Q9C9M6|Q9STS3|Q9FII5|Q501D5|Q9FY61|Q8VYZ0|Q9ZPW2|Q9FMB4|F4K5J1|Q9LPL4|Q9LHG8|B3DNN5|Q94JQ6|O48946|O48947|Q9C9Z9|Q8GYM3|Q8H1U5|Q8GYM6|Q9S7I8|Q9SCN8|Q9FQ24|Q9SCU1|Q944A9|Q9FMH5|Q9LME2|Q8RWY6|Q9FNX5|Q94BP7|Q9S814|…	http://amigo.geneontology.org/cgi-bin/amigo/term_details?term=GO:0051301
innate immune response	Gene Ontology	GO:0045087	140	303	9.5505e-15	1.61335e-13	O04153|Q9SCS8|Q9SG02|Q9T074|Q9FDX9|Q42384|Q9ZNS4|Q94CA0|Q9C895|Q39234|Q9SZ15|Q9FI14|O23530|Q9C5S2|A8R7E6|Q9LDX1|Q9SUT5|F4JS25|O49506|Q9S745|Q93ZE8|P93002|Q9LVH4|Q9FGS0|Q9SJK3|Q941L3|O80931|Q39024|Q39023|Q9FYC2|Q9FMR9|Q9C9T2|Q93ZN9|F4IB81|Q8LFS6|O48915|F4HVW5|Q8W453|F4JY12|Q9FFK6|O04379|Q9SCU7|Q8VYC8|F4JNB7|Q9LW83|P92948|Q94F58|Q04836|Q9SZD4|O48573|O22446|Q9SUR9|Q2LAE1|Q9S814|Q8RXA7|Q680Q4|Q9FNK4|…	http://amigo.geneontology.org/cgi-bin/amigo/term_details?term=GO:0045087
thylakoid	Gene Ontology	GO:0009579	208	537	1.07474e-14	1.80909e-13	Q9LY66|Q8RXS1|Q94AT5|Q9LSE4|O80860|Q9SCL7|Q1EBV7|O80796|P04778|O49347|Q8LAH8|Q9LU21|P10797|Q38885|Q9LYR5|O48529|P46283|Q8GYC7|Q9SY97|Q9M9Z2|O80934|Q9LIS1|B3H672|Q8H124|Q42029|P93014|Q941D3|P82715|Q93YW0|Q9T0A4|Q9LHQ6|Q9LET7|Q56X52|Q94JQ4|Q9S7H1|Q9SHP0|Q9M812|Q9FYC2|Q8LE59|Q9LVV5|Q9FVR6|O23342|Q94AL8|Q9STS7|Q38814|P27521|Q9M158|Q9FGC7|O22609|Q9SXJ6|Q8W593|Q8RWQ4|Q39108|Q9FN42|Q9SUI5|Q9SUE0|Q9FN48|…	http://amigo.geneontology.org/cgi-bin/amigo/term_details?term=GO:0009579
response to osmotic stress	Gene Ontology	GO:0006970	226	602	1.08376e-14	1.8178e-13	Q8LL04|Q9ZW85|Q04980|Q9SJN0|Q39030|Q9FJJ3|Q9M1S3|O80840|Q9ZQ47|Q9FNK4|Q94BP0|Q39024|Q9SVM8|Q42539|Q9C5S1|F4I7L1|Q38884|Q5XEM9|Q9FIJ0|Q9LKW9|Q9STX5|P93006|Q9SR37|Q9ZPV8|Q0PGJ6|Q93ZY3|Q9LT08|F4JYG0|Q9LIS2|Q9M651|O80674|Q38998|Q9LZP8|Q6ICZ8|Q9SYG7|Q9LVH4|P43296|O64644|Q9SI09|Q8LFL8|Q940H6|Q9SB51|Q8W4J3|O80931|O48646|Q39023|Q93ZT5|Q7GB25|Q9C983|Q9FMR5|Q8VWK4|Q9ZRF9|Q38890|Q70DU8|P48491|Q9LFP1|Q9FGC7|…	http://amigo.geneontology.org/cgi-bin/amigo/term_details?term=GO:0006970
vesicle-mediated transport	Gene Ontology	GO:0016192	158	365	1.49095e-14	2.49193e-13	Q9SJT9|Q9FGK8|Q9FGK9|Q94A40|Q9SJL6|Q8LEK2|Q9SFU0|Q8L5Z7|O80925|Q8GUL1|Q5IBC5|Q9S7P9|Q9SZ15|Q8LF20|Q9ZVN6|Q9LQ55|Q8GXP1|F4K0C4|Q941D5|Q9FFB3|Q9C5X3|Q8S3U9|Q0WNJ6|Q9SKI2|Q940S5|P59277|Q9FMR5|B3LF48|P93654|Q9LQY3|O04834|Q9STT2|F4K2K3|Q9LFP1|Q94AU2|Q5W7F2|Q9SEH3|Q9LRP1|O65359|Q9M376|P92963|P93026|Q9FFK1|O48670|O48671|F4I562|Q39221|Q944A9|P94017|Q94CG2|B0F9L7|F4J8D3|Q8LF05|B0F9L4|Q9FNX5|Q9SA23|Q9SB50|…	http://amigo.geneontology.org/cgi-bin/amigo/term_details?term=GO:0016192
small molecule biosynthetic process	Gene Ontology	GO:0044283	228	613	1.81096e-14	3.01614e-13	Q9C6D2|Q93YN9|Q7DMA9|Q9CAP8|Q9ZW84|Q7G193|Q9SCL7|Q9FVU9|Q94JQ4|O80840|Q9FNK4|Q9LEU8|Q9FI94|Q9T074|O80483|Q8VWJ1|Q9SVM9|B0F481|Q8W471|Q42533|Q9XF43|P48491|Q84MD8|Q8L7R2|O04714|Q84P21|Q3ED65|Q9SJD4|Q9LIS1|Q9S745|O82768|O80568|Q9FFF4|Q9FR37|Q9FGJ4|Q84P23|O65202|Q8VYJ1|Q84P24|Q5M731|Q9SI09|Q940H6|Q9T0A0|O81884|Q9FLC6|Q9SZ30|Q9SHP0|Q94KI8|O82290|Q9M7Z1|Q8LAX0|O82357|Q9SK55|Q7G191|Q02166|Q9C9T2|Q570B4|…	http://amigo.geneontology.org/cgi-bin/amigo/term_details?term=GO:0044283
ion transmembrane transporter activity	Gene Ontology	GO:0015075	223	597	2.47098e-14	4.09807e-13	Q94CI7|Q9LHA4|Q8VYR0|Q8GZD4|Q8W4P8|Q8LES0|Q9SU58|Q9SH30|Q8VYR9|Q43128|O04249|P98204|Q6DBM8|Q1EBV7|Q8GXJ4|O82226|Q8RWH8|Q9SDQ4|Q8LPL2|Q9FN67|Q9M7J9|Q9LXV3|Q8L6Z8|Q8L7Z0|Q0WWW9|Q66GI9|Q9LHQ6|Q9M647|Q8VYY4|Q9LT02|Q9ZUN3|Q94AS9|B3LFA3|Q8LPQ8|Q9C8X2|Q8RXR2|Q9SYG9|Q9ZU50|Q9SAH8|Q8W4I4|Q56ZZ7|Q9LJN2|Q39231|Q38954|Q38898|Q8GWX2|Q41951|Q9M817|Q9C5H6|Q94AH3|Q8LBL1|Q9S7Z8|Q9SAI4|Q93VM8|Q96282|Q9C9Z1|Q93ZD7|…	http://amigo.geneontology.org/cgi-bin/amigo/term_details?term=GO:0015075
regulation of post-embryonic development	Gene Ontology	GO:0048580	137	298	2.4779e-14	4.09807e-13	B5X0I6|Q43125|Q9SJN0|Q9FVU9|Q8GWT4|Q9M1S3|Q9M1S8|Q8L6Z8|Q94F30|Q9C9W9|O82170|Q9AR19|O64816|Q9C776|Q9LZP8|Q8LPQ9|Q9LHF5|Q9C5X4|Q96524|P93013|Q9LTH4|Q944Q0|Q39023|Q93ZT5|Q9FMT4|B9DFA8|Q8GZM7|Q9S758|Q9LYU7|Q8LBL1|Q8LFS6|O64733|Q8L6Y4|Q9SJR5|Q8GY61|Q9SNC6|Q9SKB2|Q94F58|Q8LEA8|Q6R8G6|Q2LAE1|Q680Q4|Q8LGE3|Q8H1D3|F4K1J4|Q9SR13|B9DHT4|Q9LT47|Q9ZT48|Q0WP44|Q8LC79|Q39193|Q9C5G0|O04211|Q8W4D0|O80742|Q42569|…	http://amigo.geneontology.org/cgi-bin/amigo/term_details?term=GO:0048580
chloroplast thylakoid	Gene Ontology	GO:0009534	181	448	2.93425e-14	4.8359e-13	Q9LY66|Q8RXS1|Q9LSE4|O80860|Q9SCL7|Q1EBV7|O80796|P04778|O49347|Q8LAH8|Q9LU21|Q38885|Q9LYR5|O48529|Q9LHQ6|Q8GYC7|Q9SY97|Q9M9Z2|Q9LIS1|Q8H124|Q42029|P93014|Q941D3|P82715|Q9T0A4|Q9LET7|Q56X52|Q9S7H1|Q9SHP0|Q9M812|Q9FYC2|Q8LE59|Q9LVV5|O23342|Q94AL8|Q9STS7|P27521|Q9M158|Q9FGC7|O22609|Q9SXJ6|Q9SEU6|Q8RWQ4|Q9FN42|Q9SUI5|Q9SUE0|Q9FN48|O64738|Q9FFK3|Q9FT52|Q8VY88|Q42545|Q94FY7|Q9FFZ1|Q9ZUU4|Q04836|Q9ZVE7|…	http://amigo.geneontology.org/cgi-bin/amigo/term_details?term=GO:0009534
plastid thylakoid	Gene Ontology	GO:0031976	181	449	3.44265e-14	5.65408e-13	Q9LY66|Q8RXS1|Q9LSE4|O80860|Q9SCL7|Q1EBV7|O80796|P04778|O49347|Q8LAH8|Q9LU21|Q38885|Q9LYR5|O48529|Q9LHQ6|Q8GYC7|Q9SY97|Q9M9Z2|Q9LIS1|Q8H124|Q42029|P93014|Q941D3|P82715|Q9T0A4|Q9LET7|Q56X52|Q9S7H1|Q9SHP0|Q9M812|Q9FYC2|Q8LE59|Q9LVV5|O23342|Q94AL8|Q9STS7|P27521|Q9M158|Q9FGC7|O22609|Q9SXJ6|Q9SEU6|Q8RWQ4|Q9FN42|Q9SUI5|Q9SUE0|Q9FN48|O64738|Q9FFK3|Q9FT52|Q8VY88|Q42545|Q94FY7|Q9FFZ1|Q9ZUU4|Q04836|Q9ZVE7|…	http://amigo.geneontology.org/cgi-bin/amigo/term_details?term=GO:0031976
response to alcohol	Gene Ontology	GO:0097305	204	532	4.24041e-14	6.94018e-13	Q9LV58|Q9LES3|Q9LY62|Q8LL04|Q9FJ93|P93004|Q9SJN0|Q8VXV4|O80871|Q9M1S3|Q9C5U1|Q9SRT0|Q9ZQ47|O80920|Q9S7P9|Q9LQ55|Q9SRS9|Q42539|Q84TH5|O23181|P93006|O04714|Q9C776|O24646|Q8H1F2|F4JYG0|O04492|Q9FIQ0|Q9SYG7|Q9LVH4|Q8L4M1|O64644|Q8W4I7|Q9ZV15|Q940H6|Q9FXI5|Q6NPN9|Q39024|Q39023|Q38898|Q7GB25|Q8VWK4|Q9FDW1|Q9ZRF9|Q94AL8|Q9FML2|Q70DU8|Q9S752|Q9LYU3|Q6R0H1|Q93VM8|Q9ZPE4|Q39013|Q9C5Y0|Q96289|Q9LDE1|Q9C9Z9|…	http://amigo.geneontology.org/cgi-bin/amigo/term_details?term=GO:0097305
cellular macromolecule localization	Gene Ontology	GO:0070727	167	402	4.48822e-14	7.32045e-13	Q0WPK3|Q940S5|Q9SFU0|Q8RUS5|Q8RWH9|Q9FZ86|Q9LVD6|Q9STT2|B3H672|F4IRR2|Q9M367|Q9FNC9|Q96321|Q94KK7|Q9SY60|Q9SHC8|Q9LHE5|O82201|Q5XF06|Q8GYF7|Q9LZH8|Q9SZT4|Q9FMA3|F4KF65|Q9FF75|Q9SJL6|Q9LMG7|O23342|Q9XF57|F4HXV6|P93654|Q9LQY3|O04834|F4HVJ3|A2RVP7|Q8RWG8|Q9LRP1|O65359|Q9SMV6|Q9M376|P93026|Q9SRR0|F4JY12|Q9FFK6|Q9FFK1|O22715|Q8VY88|O80480|Q38942|Q8VZI8|Q0WPY0|O81283|Q8H156|Q9LNQ1|B0F9L4|Q9FNP1|F4KBW6|…	http://amigo.geneontology.org/cgi-bin/amigo/term_details?term=GO:0070727
peptidase activity, acting on L-amino acid peptides	Gene Ontology	GO:0070011	172	421	5.94941e-14	9.67035e-13	Q9M391|O64481|O49434|Q8RX88|Q9FVU9|Q9ZUF6|Q9C7D2|Q9M099|O81062|Q5IBC5|Q9M1S8|Q56WF8|Q94F30|F4J3N2|Q84WS0|O24454|Q9LT08|Q9M1B5|B3H672|Q8LPF0|Q56Y85|Q9XJ35|Q8LB10|P43297|Q8VYB5|Q9LET3|O22207|Q84WU8|Q93Z32|O22993|Q9LMU1|P43296|Q8L6Y1|Q949Y0|O04482|O22609|Q9SXJ6|Q93Y09|Q9LRP7|Q9FN42|Q93Y01|Q9FK76|Q8RWQ9|O65351|Q9MAR8|Q8W4N3|Q9SYL6|Q9CAN1|Q9FFK3|P34066|Q9LEW0|O04373|Q9LSS7|Q8VZI8|Q56W64|Q9C7D6|Q8LF05|…	http://amigo.geneontology.org/cgi-bin/amigo/term_details?term=GO:0070011
response to abscisic acid	Gene Ontology	GO:0009737	203	531	6.18108e-14	1.00125e-12	Q9LV58|Q9LES3|Q9LY62|Q8LL04|Q9FJ93|P93004|Q9SJN0|Q8VXV4|O80871|Q9M1S3|Q9C5U1|Q9SRT0|Q9ZQ47|O80920|Q9S7P9|Q9LQ55|Q9SRS9|Q42539|Q84TH5|O23181|P93006|O04714|Q9C776|O24646|Q8H1F2|F4JYG0|O04492|Q9FIQ0|Q9SYG7|Q9LVH4|Q8L4M1|O64644|Q8W4I7|Q9ZV15|Q940H6|Q9FXI5|Q6NPN9|Q39024|Q39023|Q38898|Q7GB25|Q8VWK4|Q9FDW1|Q9ZRF9|Q94AL8|Q9FML2|Q70DU8|Q9S752|Q9LYU3|Q6R0H1|Q93VM8|Q9ZPE4|Q9C5Y0|Q96289|Q9LDE1|Q9C9Z9|O80462|…	http://amigo.geneontology.org/cgi-bin/amigo/term_details?term=GO:0009737
non-membrane-bounded organelle	Gene Ontology	GO:0043228	437	1442	7.69981e-14	1.23878e-12	Q9LY66|O50064|Q8RVQ9|F4IE66|P30182|Q6A332|O82504|P51414|P51413|P51412|F4I7L1|B3H5K9|Q8L5R3|B3H672|Q9LK40|Q6ICZ8|Q9C552|Q8VYJ2|Q9T043|Q9C5P4|Q9S7Q2|Q9LUQ6|Q5XF07|Q39024|Q9C8P0|Q9FMR9|Q94F49|Q9ZUM9|Q0WW84|Q501D5|Q8L7S4|F4KFV7|Q9FDZ9|Q8GYM3|Q84MZ4|Q9SYL9|O82204|F4I366|Q9M2Q4|P22738|P92557|Q38912|Q9LSD6|Q682D3|Q9FNP8|Q84M92|Q84M91|Q9C658|O48814|O22795|Q9ZP55|Q9FHM4|Q9LUJ5|Q93YU5|O22224|Q9FJA6|Q8L4D8|…	http://amigo.geneontology.org/cgi-bin/amigo/term_details?term=GO:0043228
intracellular non-membrane-bounded organelle	Gene Ontology	GO:0043232	437	1442	7.69981e-14	1.23878e-12	Q9LY66|O50064|Q8RVQ9|F4IE66|P30182|Q6A332|O82504|P51414|P51413|P51412|F4I7L1|B3H5K9|Q8L5R3|B3H672|Q9LK40|Q6ICZ8|Q9C552|Q8VYJ2|Q9T043|Q9C5P4|Q9S7Q2|Q9LUQ6|Q5XF07|Q39024|Q9C8P0|Q9FMR9|Q94F49|Q9ZUM9|Q0WW84|Q501D5|Q8L7S4|F4KFV7|Q9FDZ9|Q8GYM3|Q84MZ4|Q9SYL9|O82204|F4I366|Q9M2Q4|P22738|P92557|Q38912|Q9LSD6|Q682D3|Q9FNP8|Q84M92|Q84M91|Q9C658|O48814|O22795|Q9ZP55|Q9FHM4|Q9LUJ5|Q93YU5|O22224|Q9FJA6|Q8L4D8|…	http://amigo.geneontology.org/cgi-bin/amigo/term_details?term=GO:0043232
cellular lipid metabolic process	Gene Ontology	GO:0044255	225	613	8.0369e-14	1.28863e-12	Q9ZV56|Q8VYI3|Q9XI60|Q7DMA9|Q9CAP8|Q56X52|F4JKK0|O81770|Q9M2W3|Q94A27|F4HUK6|Q9SAK2|Q9SI52|P48731|Q8VWJ1|Q9SVM9|O64792|Q8W471|Q42533|Q9XF43|Q9SAH5|P54873|O22975|Q8L7R3|Q9ZVN2|O04928|Q9FMJ0|Q9SJD4|Q9S746|Q9LIS1|Q9LKJ1|Q8H0Z6|Q94AN4|Q9SXA1|Q8VZF1|Q9FGJ4|Q84P23|O65201|O65202|Q9C6T1|Q940H6|Q9T0A0|Q5XF03|Q9M8L4|Q8LFD1|O82359|Q9M7Z1|Q8LG50|Q0WPX9|Q9LHN4|Q9STS7|Q9FFE9|Q9LK39|Q8H151|Q8GYB8|F4IR05|Q9FZ49|…	http://amigo.geneontology.org/cgi-bin/amigo/term_details?term=GO:0044255
gene silencing	Gene Ontology	GO:0016458	89	155	9.371e-14	1.49746e-12	Q9SG02|Q9FJR0|O82504|P92965|Q9S9P3|O82175|Q9M658|Q5XET5|B3H672|Q9LK40|Q8LPQ9|F4IRR2|O64642|Q8L4M1|Q9XGW1|Q9SJK3|Q9LUQ3|Q8VZ79|Q94F49|Q9XFH4|Q8VYZ0|Q94BR5|Q93VM9|Q9SAI1|Q56Y74|O04379|Q9SNC0|Q9ZUL5|Q9ZVD0|Q9SIU2|Q9SZD4|Q8GXN9|Q8VY00|Q9ZVW2|F4IAE9|Q0WP44|Q9ZQ19|Q9SIW2|Q8GUP1|Q9LUJ3|F4JAA5|Q94A79|Q9FKT5|Q8GYD9|B9DFG3|Q9ZVT7|Q8LA53|Q9SZQ5|F4JRS4|O23628|Q9SGH2|Q94F88|Q9LHE4|Q5FV35|F4JL28|Q9M9G6|Q8W4D8|…	http://amigo.geneontology.org/cgi-bin/amigo/term_details?term=GO:0016458
cellular amino acid metabolic process	Gene Ontology	GO:0006520	154	362	9.70536e-14	1.54567e-12	F4IFC5|Q9C6D2|Q9ZW85|Q9ZW84|Q9SCL7|Q94JQ4|Q9SAK4|Q9LEU8|Q9LMR3|O82179|Q9LXV3|O23627|Q9ZRA2|Q8RXK8|Q9LJE2|F4JJT9|Q9LQF2|P49572|Q8L7R2|O04714|Q949M8|Q9LKJ1|F4IYF8|B3LFA4|Q9SZE1|Q9FGS4|O22854|Q9C826|Q9LT69|Q9SGE9|Q9FYR6|Q9FNK4|Q8GWW7|Q8RY79|Q9M084|Q9FLH0|Q9SZ30|Q9SHP0|Q8LAX0|P92979|Q9MA74|Q9LFG2|Q9M401|Q93ZN9|Q9LYU8|Q9LIR4|Q2PGG3|P36428|Q9FEA2|Q8L785|O80574|Q9SYL6|O50008|F4IPY2|Q9SQT8|Q94JL3|Q9SGU9|…	http://amigo.geneontology.org/cgi-bin/amigo/term_details?term=GO:0006520
cellular protein localization	Gene Ontology	GO:0034613	157	373	1.1092e-13	1.76058e-12	Q0WPK3|Q940S5|Q9SFU0|Q8RUS5|Q8RWH9|Q9STT2|B3H672|F4IRR2|Q9M367|Q9FNC9|Q96321|Q94KK7|Q9SY60|Q9SHC8|Q9LHE5|O82201|Q5XF06|Q8GYF7|Q9LZH8|Q9SZT4|Q9FMA3|F4KF65|Q9FF75|Q9SJL6|Q9LMG7|O23342|Q9XF57|F4HXV6|P93654|Q9LQY3|O04834|F4HVJ3|A2RVP7|Q8RWG8|Q9LRP1|O65359|Q9SMV6|Q9M376|P93026|Q9SRR0|F4JY12|Q9FFK6|Q9FFK1|O22715|Q8VY88|O80480|Q38942|Q8VZI8|Q0WPY0|O81283|Q8H156|Q9LNQ1|B0F9L4|Q9FNP1|F4KBW6|Q9SA23|Q9SB50|…	http://amigo.geneontology.org/cgi-bin/amigo/term_details?term=GO:0034613
ubiquitin-like protein transferase activity	Gene Ontology	GO:0019787	146	336	1.17066e-13	1.85192e-12	Q4TU14|F4JYG0|Q9LZW3|F4JKK0|Q9M0U9|Q9M096|Q9SRT0|Q9LPW7|Q9SRS9|Q9C9L0|Q9C9W9|Q570C0|Q8VZ40|Q5PNY6|Q9S9X4|O49500|Q9SVC6|Q9LDD1|P42749|P92974|Q9FHS6|Q84ME1|Q5XF85|Q9LUQ5|Q9FLC6|Q8LF97|Q9FXA4|Q681N2|Q9C8K7|Q3EC97|Q8GUG9|Q9FII2|Q0WUF6|Q9SLC3|Q9FII1|Q8LBL5|Q9S752|Q8VYZ0|O23225|P93028|Q8GYT9|Q9FGQ3|Q9LPL4|Q84RR0|Q9LW77|Q8H1U5|Q9LHJ8|Q8GXF8|Q8GWV5|Q8VYC8|Q42551|Q8LEA8|Q9LY87|Q680Q4|Q949V6|Q9FZK1|Q9C7G1|…	http://amigo.geneontology.org/cgi-bin/amigo/term_details?term=GO:0019787
membrane protein complex	Gene Ontology	GO:0098796	197	515	1.38963e-13	2.19099e-12	Q9SZA4|Q9LHA4|Q9SJT9|Q8RXS1|Q9SJT7|Q9FDX9|Q8L4J2|Q940S5|Q9SFU0|Q8L5Z7|P04778|Q946Y7|O49347|Q9SIL6|Q8VZ37|Q9LU21|Q8L3Z8|Q9LHI0|Q9SY97|Q93ZY3|O65359|B3H672|O23685|Q8RXR2|Q42029|Q9M367|Q9FNC9|Q9FFB3|Q9XFT3|Q9SB50|Q0WNJ6|Q9T0A4|Q9LHE5|Q5XF06|Q9LZH8|Q9S7H1|Q9FMR5|Q94C12|Q9SJL6|Q9FX83|P93654|Q9STT2|Q3EBL9|P27521|Q94AU2|O04331|Q9LRP1|Q96282|Q9SUI5|Q9LHG8|Q9M376|Q9LW77|Q9SQT4|Q9ZNT7|Q9FFK1|Q9S7I8|Q9SJ12|…	http://amigo.geneontology.org/cgi-bin/amigo/term_details?term=GO:0098796
organonitrogen compound biosynthetic process	Gene Ontology	GO:1901566	400	1299	1.48104e-13	2.32735e-12	Q9LY66|Q9LY62|Q9FNB0|Q9SJT7|Q5XF75|Q9SCL7|Q9LEU8|P51414|P51413|P51412|Q42538|Q9S7X6|P25873|B3H672|B3LFA4|Q9C552|Q9XGW1|Q9SGE9|Q9SJK3|P56820|Q9LUQ6|Q39023|Q8RX79|Q9SIW2|Q43316|P92979|Q8GZM7|Q9LYU8|Q9LIR4|Q9C723|Q9LVI9|Q9FDZ9|Q9FME4|Q9ZU32|Q9SYL9|O82204|P22738|Q9SIU2|P92557|Q94AP3|Q9FNP8|Q93ZT6|Q9SB52|Q9C658|Q9LV03|Q9AST3|Q8VY91|Q8L5Y9|Q9SDM9|Q9FJA6|P93736|Q9MAC5|Q9FVC8|O23653|Q9SPK5|Q9SD07|Q38833|…	http://amigo.geneontology.org/cgi-bin/amigo/term_details?term=GO:1901566
Golgi subcompartment	Gene Ontology	GO:0098791	139	314	1.52051e-13	2.38146e-12	Q9LS42|Q9LY62|Q9C835|Q9FGK9|Q9LIC2|Q8LEK2|Q9SRT3|O23627|O23052|Q940S0|Q9LM02|Q9LIS3|F4K0C4|Q93Y37|Q9ZU40|Q9FFU6|Q9SEL5|Q9FL69|Q941L0|Q93Z32|Q9ZPS7|B9DFI7|Q9C8C1|Q38890|Q9LZA4|Q8VZV7|Q9LQY3|F4K2K3|Q9FY61|Q9LK31|O22285|Q9SIZ3|O65359|O48946|Q9C7F9|P93026|Q9C9Z9|Q9LZI2|Q9M9M4|F4KIB2|O82201|Q9SKJ7|Q9LJP4|P92943|F4K5L5|B0F9L7|Q9LN20|Q9FX97|B0F9L4|Q6R8G5|Q6R8G6|F4JRE0|Q9SB50|Q8LDP4|Q9FPR3|Q9SMQ6|Q9LN50|…	http://amigo.geneontology.org/cgi-bin/amigo/term_details?term=GO:0098791
phosphorylation	Gene Ontology	GO:0016310	377	1207	1.57977e-13	2.46612e-12	Q8W4P1|Q9SCL7|Q9LPW0|Q9FL51|Q9C5E5|P40228|F4JTP5|Q9FIJ6|Q42438|Q9LK43|O80568|Q8W4I7|Q9LE81|Q39027|Q8L7W7|Q39024|Q39023|Q9C8P0|Q9LT96|Q9LS95|Q9LYU8|Q9LYU7|Q9SUL7|P43289|P43288|Q96287|F4JY12|Q8GYM6|Q9SBJ1|Q8LEA0|C0LGK4|Q38945|C0LGK9|P42339|Q944A6|Q9LSV3|Q9LFH9|Q0WPH8|Q9LP77|Q9LV04|O48814|Q9ZWC8|Q6R2J8|Q8L5Y9|Q42371|P25857|O23653|Q9LYN8|Q9SPK4|Q9LYN6|Q93Z01|Q9ZUZ2|Q9LY23|F4IRW0|Q2V419|Q9SL76|Q9CAL8|…	http://amigo.geneontology.org/cgi-bin/amigo/term_details?term=GO:0016310
intracellular protein transport	Gene Ontology	GO:0006886	139	318	3.18862e-13	4.96124e-12	Q5XF06|Q9SFU0|Q8RWH9|B3H672|F4IRR2|Q9M367|Q9FNC9|Q96321|Q94KK7|Q0WNJ6|Q9SHC8|Q9LHE5|O82201|Q940S5|Q8GYF7|Q9SZT4|Q9FMA3|F4KF65|Q9SJL6|O23342|Q9XF57|F4HXV6|P93654|Q9LQY3|O04834|Q9STT2|Q9LRP1|O65359|Q9SMV6|Q9M376|P93026|Q9SRR0|F4JY12|Q9FFK6|Q9FFK1|O22715|Q8VY88|O80480|Q38942|Q8VZI8|O81283|Q8H156|Q9LNQ1|B0F9L4|Q9FNP1|F4KBW6|Q9SA23|Q9SB50|Q84WU8|Q8VY07|Q9FN50|Q0WP44|Q9STU3|Q8VY92|Q8RXH2|Q9ZPY7|Q8LPK4|…	http://amigo.geneontology.org/cgi-bin/amigo/term_details?term=GO:0006886
single-organism catabolic process	Gene Ontology	GO:0044712	214	583	3.25648e-13	5.05022e-12	Q8LAC4|Q8VYI3|Q9SZD4|Q9SS48|Q9SYF5|Q9FHR8|Q8LES0|O49434|Q9SCY0|Q39033|Q9C5U1|Q9LPW0|Q9LKR3|Q5M729|Q9FI94|Q56W64|O82179|Q9M3B6|Q94AA4|Q71N54|O23181|Q9LQF2|Q3EBR6|Q9FY79|Q9SR36|Q9C776|Q949M8|O24457|Q8LAS8|Q67ZU1|Q9S745|Q9LKJ1|Q96329|Q9SZE1|Q9LDD8|O65201|Q93Y37|Q8GXV5|O22854|Q94CH6|Q9FM04|Q93V61|Q9ZW34|Q6NMR9|Q8RY79|Q9SMT7|Q9M8L4|Q9C8P0|Q9FYC2|Q9SHP6|Q93ZQ3|Q7G191|Q9FXA8|Q7G193|Q8GV43|Q9FIA1|Q9M153|…	http://amigo.geneontology.org/cgi-bin/amigo/term_details?term=GO:0044712
identical protein binding	Gene Ontology	GO:0042802	111	228	4.17065e-13	6.44679e-12	Q9C6D2|Q43125|Q9M9S0|Q9SZ15|Q02283|B0F481|Q9LZ03|Q9FIJ6|A8R7E6|Q9SR37|Q9M658|Q0PGJ6|Q8L999|Q9FGS4|Q96524|Q39238|O80931|Q944Q0|Q9FX53|Q8VWK4|Q38898|Q9C658|Q8GZM7|Q42545|Q38814|Q9S750|Q9SB61|O22286|Q9SR86|Q9LVI4|Q56Y74|P93024|P93025|Q9LVA1|Q9SBJ1|O50055|Q94AG2|Q9LTT8|Q9SS87|Q9LQ73|O49403|Q9FNK4|Q93XX2|Q9SYT0|O65896|F4KBF5|Q84MC2|Q9FUD3|Q9C639|Q9C5G0|Q94AX4|Q9C5V6|Q94A79|Q9C4Z7|Q9XIN0|P46643|O80536|…	http://amigo.geneontology.org/cgi-bin/amigo/term_details?term=GO:0042802
chromatin organization	Gene Ontology	GO:0006325	132	297	4.93678e-13	7.60618e-12	B5X0I6|Q8LA53|Q94F87|Q84JT7|Q8VXV7|Q9SXY0|Q9SXY1|Q9LQQ4|O82504|Q9SIW2|Q9AR19|O23628|Q9M658|F4IP06|Q9ATB4|Q8LPQ9|Q9LHF5|Q9C5X4|Q96524|Q9C5P4|C0SUT9|F4IHS2|Q8LGE3|Q8VWK4|Q8VZ79|Q9C9M6|Q9FMR9|Q94F49|Q9XFH4|O22607|Q9LS90|Q8VY05|Q8VYZ0|Q43386|Q8W595|Q56Y74|Q8LC68|Q9XI07|Q9FWQ5|Q9SNC0|Q9C8J7|Q9M0S8|O22446|Q2LAE1|Q9LFQ3|Q84M92|Q9M8T9|F4K1J4|Q6PUA2|F4IAE9|Q9LT47|Q9STM3|F4JLS1|Q8VZ17|Q8W4D0|Q9LID0|F4JW79|…	http://amigo.geneontology.org/cgi-bin/amigo/term_details?term=GO:0006325
ubiquitin-protein transferase activity	Gene Ontology	GO:0004842	142	331	5.37676e-13	8.25717e-12	Q4TU14|Q9LZW3|F4JKK0|Q9M0U9|Q9M096|Q9SRT0|Q9LPW7|Q9SRS9|Q9C9L0|Q9C9W9|Q570C0|Q8VZ40|Q5PNY6|Q9S9X4|O49500|Q9SVC6|Q9LDD1|P42749|P92974|Q9FHS6|Q84ME1|Q5XF85|Q9LUQ5|Q9FLC6|Q8LF97|Q9FXA4|Q681N2|Q9C8K7|Q3EC97|Q8GUG9|Q9FII2|Q0WUF6|Q9SLC3|Q9FII1|Q8LBL5|Q9S752|Q8VYZ0|O23225|P93028|Q8GYT9|Q9FGQ3|Q9LPL4|Q84RR0|Q9LW77|Q8H1U5|Q9LHJ8|Q8GXF8|Q8GWV5|Q8VYC8|Q8LEA8|Q9LY87|Q949V6|Q9FZK1|Q9C7G1|Q6DBN5|Q9SJ04|Q94AY3|…	http://amigo.geneontology.org/cgi-bin/amigo/term_details?term=GO:0004842
regulation of gene expression, epigenetic	Gene Ontology	GO:0040029	83	144	5.398e-13	8.26296e-12	Q8LA53|Q9SZQ5|Q9FJT8|Q9FQ04|Q9SG02|Q93VM9|Q946J8|Q9LKF9|Q9FJR0|Q9SGH2|Q94F88|Q3EBC8|Q8LPQ9|O04379|Q8W4D8|O22781|Q9LHF5|F4IAE9|O82175|Q9SNC0|O82504|Q9LQV2|P92965|F4JL28|Q8GYP3|Q9ZVD0|Q9SIU2|Q9SKN2|Q9LT47|O23628|Q9LUQ3|Q8GXN9|P34881|Q9SJQ6|Q2LAE1|Q9XI47|Q9M658|O64642|Q8VY00|Q5XET5|Q9FML2|Q9ZT71|Q9ZVW2|Q9FF80|Q8LK56|F4IRR2|Q56Y74|Q8VZ79|Q9C944|Q6EVK6|B3H672|Q0WP44|Q8L4M1|Q9ZSM8|Q9C5P4|Q9SJK3|Q9LYB9|…	http://amigo.geneontology.org/cgi-bin/amigo/term_details?term=GO:0040029
response to salt stress	Gene Ontology	GO:0009651	202	543	5.58405e-13	8.52018e-12	Q8LL04|Q9ZW85|Q04980|Q9SJN0|Q39030|Q9FJJ3|Q9M1S3|O80840|Q9FNK4|Q94BP0|Q39024|Q9SVM8|Q42539|Q9C5S1|F4I7L1|Q38884|Q5XEM9|Q9LKW9|Q9STX5|P93006|Q9SR37|Q9ZPV8|Q0PGJ6|Q93ZY3|Q9LT08|F4JYG0|Q9LIS2|Q9M651|O80674|Q38998|Q6ICZ8|Q9SYG7|Q9LVH4|P43296|O64644|Q9SI09|Q8LFL8|Q940H6|Q9SB51|Q8W4J3|O80931|O48646|Q93ZT5|Q7GB25|Q9C983|Q9FMR5|Q8VWK4|Q9ZRF9|Q38890|Q70DU8|P48491|Q9LFP1|Q9LYU3|O22287|O22286|Q6R0H1|P43288|…	http://amigo.geneontology.org/cgi-bin/amigo/term_details?term=GO:0009651
kinase activity	Gene Ontology	GO:0016301	394	1291	6.34874e-13	9.6558e-12	Q8W4P1|Q9XID0|Q9XID3|Q9SCL7|O22199|Q9FL51|Q9C5E5|P40228|F4JTP5|Q9FIJ7|Q9FIJ6|Q42438|Q9LK43|O80568|Q8W4I7|Q9LE81|Q39027|Q8L7W7|Q39024|Q39023|Q9LT96|Q9LS95|Q9LM33|Q9LYU8|Q9LYU7|Q9SUL7|P43289|P43288|Q96287|Q43870|F4JY12|Q8GYM6|Q9SBJ1|Q0WPQ2|Q8LEA0|Q9LW83|C0LGK4|Q9LVP0|C0LGK9|Q9LPZ9|Q944A6|Q9LSV3|Q9LFH9|Q0WPH8|Q9LP77|Q9LV04|O48814|Q9ZWC8|Q6R2J8|Q8L5Y9|Q42371|O23653|Q9LYN8|Q9SPK4|Q9LYN6|Q9ZTP3|Q93Z01|…	http://amigo.geneontology.org/cgi-bin/amigo/term_details?term=GO:0016301
plasma membrane part	Gene Ontology	GO:0044459	180	466	8.03299e-13	1.21782e-11	Q9SZA4|Q9XI60|Q9T076|Q8VYI9|P93004|Q9FDX9|Q9SH30|Q8L4J2|Q43128|O04249|Q1EBV7|O82226|Q9FN67|O82485|Q9SSG3|Q8L6Z8|Q9M3B4|Q8L7Z0|Q8L3Z8|Q0WWW9|O04714|Q8GYN5|Q9LT02|Q94AS9|Q39231|Q38967|Q9C516|Q39131|P92939|Q8LPQ8|Q9C8X2|Q9ZU50|O22126|Q0WNJ6|O82598|Q9M088|Q56ZZ7|Q8L868|Q38954|O80605|Q8LFD1|Q9FNH6|Q9LH39|Q38898|Q41951|Q9LHN7|Q494P0|Q9FG72|Q9FG74|Q9FY84|Q9S7Z8|Q8L7E9|P59833|Q9SAI4|Q9FE59|P93025|P43287|…	http://amigo.geneontology.org/cgi-bin/amigo/term_details?term=GO:0044459
regulation of cell communication	Gene Ontology	GO:0010646	108	222	8.90113e-13	1.34512e-11	Q9FK51|Q8LL04|Q9LSE1|Q9MAA7|P93002|Q9LMR5|Q9C5S1|Q39023|Q9M3B9|Q8LBM2|O04714|Q9STX3|Q8H1F2|Q84JU4|Q9S745|Q93ZE8|Q9LVH4|Q8L4M1|Q6NPN9|F4IHS2|Q9FDW1|Q8LFS6|F4K2K3|Q8LDQ4|Q9S7Z8|Q9FZK1|Q84MB2|Q9LVI4|Q9C5Y0|Q9FGM1|Q0WPQ2|Q9LZX8|Q38912|Q9S814|Q680Q4|Q9FPR3|F4IEM5|Q9FNA4|Q9ZNV8|Q9ZNV9|Q39193|Q5ICL9|Q9SYM5|Q9SKK0|Q05609|Q8LPK2|Q9LVQ7|Q9M2S6|Q9S775|F4IHY7|Q9FY48|P62598|O80340|Q9ZTP3|Q9ZT50|Q9FJV0|Q9MAH1|…	http://amigo.geneontology.org/cgi-bin/amigo/term_details?term=GO:0010646
regulation of signal transduction	Gene Ontology	GO:0009966	106	216	9.5363e-13	1.43652e-11	Q8LL04|Q9LSE1|Q9MAA7|P93002|Q9LMR5|Q9C5S1|Q39023|Q9M3B9|Q8LBM2|O04714|Q9STX3|Q8H1F2|Q84JU4|Q9S745|Q93ZE8|Q9LVH4|Q8L4M1|Q6NPN9|F4IHS2|Q9FDW1|Q8LFS6|F4K2K3|Q8LDQ4|Q9S7Z8|Q9FZK1|Q84MB2|Q9LVI4|Q9C5Y0|Q9FGM1|Q0WPQ2|Q9LZX8|Q38912|Q9S814|Q680Q4|Q9FPR3|F4IEM5|Q9FNA4|Q9ZNV8|Q9ZNV9|Q39193|Q5ICL9|Q9SYM5|Q9SKK0|Q05609|Q8LPK2|Q9LVQ7|Q9M2S6|Q9S775|F4IHY7|Q9FY48|P62598|O80340|Q9ZTP3|Q9ZT50|Q9FJV0|Q9MAH1|Q75QN6|…	http://amigo.geneontology.org/cgi-bin/amigo/term_details?term=GO:0009966
regulation of signaling	Gene Ontology	GO:0023051	107	220	1.14599e-12	1.7208e-11	Q8LL04|Q9LSE1|Q9MAA7|P93002|Q9LMR5|Q9C5S1|Q39023|Q9M3B9|Q8LBM2|O04714|Q9STX3|Q8H1F2|Q84JU4|Q9S745|Q93ZE8|Q9LVH4|Q8L4M1|Q6NPN9|F4IHS2|Q9FDW1|Q8LFS6|F4K2K3|Q8LDQ4|Q9S7Z8|Q9FZK1|Q84MB2|Q9LVI4|Q9C5Y0|Q9FGM1|Q0WPQ2|Q9LZX8|Q38912|Q9S814|Q680Q4|Q9FPR3|F4IEM5|Q9FNA4|Q9ZNV8|Q9ZNV9|Q39193|Q5ICL9|Q9SYM5|Q9SKK0|Q05609|Q8LPK2|Q9LVQ7|Q9M2S6|Q9S775|F4IHY7|Q9FY48|P62598|O80340|Q9ZTP3|Q9ZT50|Q9FJV0|Q9MAH1|Q75QN6|…	http://amigo.geneontology.org/cgi-bin/amigo/term_details?term=GO:0023051
trans-Golgi network	Gene Ontology	GO:0005802	120	262	1.18529e-12	1.77418e-11	Q9LS42|Q9LY62|Q9C835|Q9LIC2|Q8LEK2|Q9SRT3|O23627|O23052|Q940S0|Q9LM02|Q9LIS3|F4K0C4|Q93Y37|Q9ZU40|Q9FFU6|Q9SEL5|Q9FL69|Q941L0|Q93Z32|B9DFI7|Q9C8C1|Q38890|Q9LZA4|Q8VZV7|F4K5L5|F4K2K3|Q9FY61|Q9LK31|O22285|Q9SIZ3|O65359|O48946|Q9C7F9|P93026|Q9C9Z9|Q9LZI2|Q9M9M4|F4KIB2|O82201|Q9SKJ7|Q9LJP4|P92943|Q9LN20|Q9FX97|Q6R8G5|Q6R8G6|F4JRE0|Q9SB50|Q8VXZ5|Q9FPR3|Q9SMQ6|O23702|Q9FLY5|Q940Q8|Q9S7J8|Q8RX55|Q2V4B9|…	http://amigo.geneontology.org/cgi-bin/amigo/term_details?term=GO:0005802
root development	Gene Ontology	GO:0048364	171	437	1.2752e-12	1.90275e-11	Q43125|Q93YN9|Q7DMA9|Q8LC03|O65628|Q9FDX9|Q42384|Q9SH31|Q8VXV7|Q9SRT0|Q9C9Q8|Q9LPW7|Q9M1S8|Q9LZJ3|Q94AA4|Q9AR19|Q570C0|Q9LQF2|Q9LQ55|Q9FMJ0|Q9FIQ5|Q93Y37|Q6NMC6|O64647|P93013|Q9SFC6|Q84VW5|Q9FHI1|A7UL74|Q8L6Y1|Q0WPX9|Q9LYU7|Q9FG74|Q9LIR4|Q9ASW1|Q8VZA0|Q8LB08|Q9LMM6|F4K5J1|Q9LPL4|P93024|Q8GWE6|Q9C9Z9|Q8LC68|O04379|P54144|Q9C6B8|C0LGX3|Q9LTT8|Q9SZD4|Q9ZUU1|Q9S814|Q84WU6|Q9SB51|Q9SEI0|O80462|Q0WV12|…	http://amigo.geneontology.org/cgi-bin/amigo/term_details?term=GO:0048364
ion transport	Gene Ontology	GO:0006811	231	657	1.28267e-12	1.90787e-11	Q43125|Q9LHA4|Q8VYR0|Q56XP4|Q9C5X4|P93004|Q9SU58|Q9ZU50|Q8VYR9|Q9LIC2|Q8W4J3|Q6DBM8|O81775|Q1EBV7|Q9C5U1|P31414|Q9SZN7|Q9LDH3|Q07488|Q9LZH8|Q9M7J9|Q9LXV3|P92961|Q84TH5|Q9LPF1|Q9FKS8|Q9LHQ6|O23596|Q8VYY4|Q9LT02|Q9ZUN3|Q0WP01|Q9C6M2|Q9FY75|Q38998|Q9C5L3|Q39134|Q8RXR2|Q9SYG9|Q3E954|Q9LM76|Q9SAH8|O82598|Q9LJN2|Q9SZT4|Q38898|Q38954|Q1H5C9|Q9M817|Q9FKP1|Q9SYT0|Q9M647|Q8LBL1|Q9M8S6|Q9SAI4|Q93VM8|Q96282|…	http://amigo.geneontology.org/cgi-bin/amigo/term_details?term=GO:0006811
helicase activity	Gene Ontology	GO:0004386	90	168	1.29428e-12	1.91911e-11	Q9FFT9|P93008|Q9M2F9|F4IE66|Q8LA13|Q9SW44|Q9SIW2|Q8RXK6|Q8W4M7|Q9LFN6|Q9SQV1|Q9FNM7|Q9M658|Q9FJR0|Q84W89|F4KGU4|P43299|Q93Y39|F4IM84|Q9LHE4|F4IHS2|F4ILR7|Q38953|Q9FMR9|Q8GUG7|Q9XFH4|Q7XJN0|F4JFJ3|F4I2H2|O22907|Q9LZQ9|Q94BR5|F4KFV7|Q8H0U8|Q9C8S9|Q9ZUL5|Q9LU46|Q9FLB0|F4I8S3|Q9SA27|Q8VY00|Q9ZVW2|P0CE10|F4KAB8|Q9FT69|F4JAA5|Q9S775|Q8GYD9|Q9XIF2|B9DFG3|Q9FQ09|Q9FQ08|Q0WVF5|Q8GY84|Q9FT74|Q9FT73|Q9ZV43|…	http://amigo.geneontology.org/cgi-bin/amigo/term_details?term=GO:0004386
plastid organization	Gene Ontology	GO:0009657	93	178	1.62032e-12	2.39504e-11	Q9M394|Q9ZW85|Q56X52|O80796|O81770|Q9M1S9|F4JTP5|P51412|Q38885|O22056|Q9M9Z2|Q6F6B5|Q6NQJ6|P93014|Q9S7Q2|O22993|Q9SA52|Q8RX79|Q93W77|O23342|Q42545|Q9FEA2|O64730|Q8GWE0|P93025|Q9FN50|Q9LF37|Q8VY88|P93654|Q94AG6|Q9ZNX9|F4I0K2|Q9FK13|Q94B60|Q8VY09|Q9CAF5|F4IP13|Q9LQK7|O04348|Q949Y5|F4IVL6|O22227|Q8L7L0|F4IHY7|Q9C4Z7|O80952|Q9FIG9|Q9XJ36|Q8RWL6|Q9SI75|Q9SKT0|Q8GXD9|Q8H0W1|Q84N64|O80885|Q9STE8|O82261|…	http://amigo.geneontology.org/cgi-bin/amigo/term_details?term=GO:0009657
root system development	Gene Ontology	GO:0022622	171	439	1.72248e-12	2.53811e-11	Q43125|Q93YN9|Q7DMA9|Q8LC03|O65628|Q9FDX9|Q42384|Q9SH31|Q8VXV7|Q9SRT0|Q9C9Q8|Q9LPW7|Q9M1S8|Q9LZJ3|Q94AA4|Q9AR19|Q570C0|Q9LQF2|Q9LQ55|Q9FMJ0|Q9FIQ5|Q93Y37|Q6NMC6|O64647|P93013|Q9SFC6|Q84VW5|Q9FHI1|A7UL74|Q8L6Y1|Q0WPX9|Q9LYU7|Q9FG74|Q9LIR4|Q9ASW1|Q8VZA0|Q8LB08|Q9LMM6|F4K5J1|Q9LPL4|P93024|Q8GWE6|Q9C9Z9|Q8LC68|O04379|P54144|Q9C6B8|C0LGX3|Q9LTT8|Q9SZD4|Q9ZUU1|Q9S814|Q84WU6|Q9SB51|Q9SEI0|O80462|Q0WV12|…	http://amigo.geneontology.org/cgi-bin/amigo/term_details?term=GO:0022622
cellular developmental process	Gene Ontology	GO:0048869	309	961	1.73858e-12	2.55387e-11	Q9FH40|Q43125|Q9SE43|Q7DMA9|Q8RWW0|Q9S7X6|Q42381|Q9LSE2|Q9SH31|Q9LUV4|Q84JT7|Q7X9I0|Q39033|Q9FF86|F4JT98|F4IMQ0|Q9LKR3|Q8LA14|Q5IBC5|Q9C616|P46601|O23661|O80483|Q8GWT1|Q8GYU3|F4JSH1|Q9C7S5|Q8L3Z8|F4IYM4|Q9FH57|Q9LQ55|Q8L9A0|O49545|Q9LT02|Q8LES0|Q9FMJ0|O23210|B3H672|Q38890|Q9SVY1|Q9SR96|Q8LPQ9|Q9FIQ5|Q9MAH8|Q67ZB3|Q6NMC6|Q9LFB8|Q84ZT9|O64728|Q8S3U9|Q9LE81|O81445|O81316|Q9LSL6|O80931|O80763|Q9LTF7|…	http://amigo.geneontology.org/cgi-bin/amigo/term_details?term=GO:0048869
thylakoid part	Gene Ontology	GO:0044436	163	411	1.82049e-12	2.65769e-11	Q9LY66|Q8RXS1|Q94AT5|Q9LSE4|O80860|Q9LVV5|O80796|P04778|O49347|Q8LAH8|Q9LU21|Q38885|Q9LYR5|O48529|Q9LHQ6|Q8GYC7|Q9SY97|Q9M9Z2|Q9LIS1|B3H672|Q8H124|P82538|P93014|P82715|Q93YW0|Q9T0A4|Q9LET7|Q56X52|Q9S7H1|Q9M812|Q9FYC2|Q8LE59|O23342|Q94AL8|Q9STS7|P27521|Q9M158|Q9FGC7|O22609|Q8W593|Q8RWQ4|Q39108|Q9FN42|Q9SUI5|Q9SUE0|Q9FN48|O64738|Q9FFK3|Q9FT52|Q8VY88|Q42545|Q8VZI8|Q9FFZ1|Q9ZUU4|Q04836|Q9ZVE7|Q9ZUU3|…	http://amigo.geneontology.org/cgi-bin/amigo/term_details?term=GO:0044436
multi-organism process	Gene Ontology	GO:0051704	449	1532	2.21245e-12	3.21997e-11	Q8W4P1|Q9SG02|Q9LUV2|Q9XID3|Q8RVQ9|P93002|Q9FM96|O82504|Q9XIM0|Q9FIJ0|Q9FE20|Q7Y214|P46283|O80340|Q9FHB6|B3H672|Q9LK40|Q9SR96|Q42029|Q9M367|Q94CH6|Q9XGW1|Q8S3U9|Q39024|Q39023|O80763|Q9SAH7|Q9SZ06|Q43316|Q9FMR9|O22900|F4K2K3|Q9SRT3|Q96285|F4JY12|Q8GYM6|Q9SCU7|Q9LW83|Q8VWQ5|O81445|Q8H1D6|Q42484|O48814|Q9SE33|Q9SDM9|Q9FHM4|Q42371|Q93YU5|P93829|P93733|Q4V3C1|Q9MAC5|Q7X9V3|Q8VZ95|Q39204|Q9LY23|Q7XJJ7|…	http://amigo.geneontology.org/cgi-bin/amigo/term_details?term=GO:0051704
covalent chromatin modification	Gene Ontology	GO:0016569	99	199	2.87633e-12	4.17332e-11	B5X0I6|Q8RWL4|Q94F87|Q84JT7|Q8VXV7|Q9SXY0|Q9SIW2|Q5XEM9|O82175|Q9ATB4|Q9LHF5|Q9C5X4|Q96524|Q9C5P4|C0SUT9|Q8LGE3|Q9C9M6|Q9FMR9|Q9XFH4|O22607|Q8VY05|Q8VYZ0|Q94BR5|Q8W595|Q56Y74|Q9XI07|Q9FWQ5|Q9SNC0|Q9C8J7|Q9M0S8|O22446|Q2LAE1|Q9LFQ3|Q84M92|Q9M8T9|F4K1J4|Q6PUA2|Q9LT47|Q9STM3|F4JLS1|Q8VZ17|Q8W4D0|Q9LID0|Q9S775|Q9FNQ0|Q8LA53|Q9SZQ5|Q9AR19|F4JRS4|Q8W475|Q9SGH2|Q94F88|Q9LHE4|Q5FV35|P49040|Q8LRK9|F4JL28|…	http://amigo.geneontology.org/cgi-bin/amigo/term_details?term=GO:0016569
regulation of response to stress	Gene Ontology	GO:0080134	120	268	3.79762e-12	5.49319e-11	O04153|Q9FK51|Q7XYY2|F4IB81|Q8LES0|Q42384|Q43125|Q39204|Q9FYF7|Q9SS90|Q9LQQ2|Q94BP0|Q9SZ15|Q8VWJ1|Q9LT89|F4IHS2|Q9C7S5|A8R7E6|Q9MA63|Q8LBM2|Q9SR37|F4JS25|O49506|Q9S745|Q9LDD1|C0LGT6|Q93ZE8|P93002|Q9LVH4|Q9XI90|Q941L3|O80931|Q39023|Q9SAH7|Q9FMR9|Q9STS3|Q9C9T2|Q8VZK0|P43288|Q84MB2|Q9LVI4|Q56Y74|P93025|Q4F883|Q8VYC8|Q94FY7|Q9SKB2|Q9SKB3|P92948|Q9LY87|Q9SUR9|Q2LAE1|Q9S814|Q8RXA7|Q680Q4|Q9SB51|Q9FPR3|…	http://amigo.geneontology.org/cgi-bin/amigo/term_details?term=GO:0080134
mitochondrial part	Gene Ontology	GO:0044429	164	420	4.18517e-12	6.03533e-11	Q8VYR0|Q9SS48|Q9ZU50|Q9FJ95|Q9SAK4|Q5M729|Q9MAP3|Q9SIL6|P53665|Q84UC7|Q94AM1|Q8L733|Q9LHI0|Q8W487|Q93XM7|O64886|Q9LDD8|P93014|O22769|Q9FNC9|Q9SE51|Q9LSW8|Q93YN4|Q93YW7|Q9FNK4|Q5XF06|Q9LZH8|Q8VZC3|Q94C12|Q9M7Z1|Q9FX83|Q944H5|A2RVP7|F4KFV7|Q8LB08|Q9MA90|Q9FN42|Q8LB02|Q9SQT4|Q8RWN9|Q9SU63|Q9SJ12|Q9FT52|Q9M9M9|Q9SAV3|Q39056|Q94AG6|Q39055|Q8VZI8|O80800|Q9SHJ6|Q9FLD5|Q9SX77|Q8LAH8|Q8RWA5|Q9M5K3|Q84WU8|…	http://amigo.geneontology.org/cgi-bin/amigo/term_details?term=GO:0044429
macromolecular complex assembly	Gene Ontology	GO:0065003	159	404	5.45333e-12	7.84019e-11	Q9SZD4|Q9M565|Q9SJT7|Q9C5U3|Q8RVQ9|Q9LSE4|Q9FGK9|F4I7L1|Q9FVU9|Q9SE95|Q9LQQ2|Q9LD55|Q9SXY1|Q9MAP3|Q9LQQ4|Q8LF20|Q8RXK6|Q38884|Q8VYA5|Q94AM9|Q9ZVN6|Q8GRL7|Q8L5R3|F4IRR2|Q9FE62|Q9FGK8|Q9SE51|Q8S3U9|Q9SY60|P56820|Q9FKE9|Q8VWK4|Q9FF75|B3LF48|Q9FMR9|Q9LZ17|Q9SB64|Q8VYZ0|F4J738|Q8LBL1|Q43386|Q5S2C4|Q5S2C3|Q8W4S4|Q9SMV6|O04202|Q9MA98|Q8LC68|Q9LVA7|Q9S7R7|Q9SXY0|Q5XPJ9|Q9SGU9|Q8L9J7|Q8VZI8|P94017|Q9ZNX9|…	http://amigo.geneontology.org/cgi-bin/amigo/term_details?term=GO:0065003
endosomal part	Gene Ontology	GO:0044440	82	150	5.79928e-12	8.3123e-11	O82197|Q8RWW1|Q9LRP1|O22715|Q8VZF6|Q9ZUX7|Q9LHG8|Q9M376|Q9SEL5|P93026|Q9SJL6|Q9STT2|Q8L5Z7|F4KIB2|Q9FL28|Q9LUM0|Q9S9T7|Q9CB01|Q9SY55|Q9ASS2|Q9SZ15|Q944A9|Q9FRR1|Q94KD3|Q42510|Q940G0|Q0WTY4|O22845|Q9T091|P31414|F4IXW2|Q9FIU5|Q9SA23|F4JRE0|Q8RWU6|Q9SJ40|Q8H1F2|Q9SMQ6|Q7X659|B3LF48|Q9FF81|Q9MAS5|F4K0C4|Q9FY89|F4I0P8|Q941D5|Q9AST6|Q9LFP1|B9DFS6|Q9FFB3|Q0WUR5|Q94KK7|Q93VQ0|O80632|Q9SKI2|O80915|Q9LIC2|…	http://amigo.geneontology.org/cgi-bin/amigo/term_details?term=GO:0044440
cellular response to DNA damage stimulus	Gene Ontology	GO:0006974	119	267	5.88966e-12	8.41634e-11	Q0H8D7|Q9ZRV4|Q9LQQ2|Q9SXY0|Q9SXY1|Q6NLW5|Q9SIE0|Q9LFN6|Q9FHJ6|O04716|O24617|Q9ATY5|C5H8J1|Q9ZVN9|Q5XVJ4|Q9CA40|Q9SKI4|Q00874|Q9LXD7|Q9M041|A7UL74|Q9C9M6|Q9FMR9|P42698|Q9FII7|Q501D5|Q38814|O22607|A3EWL3|Q9S750|Q6NQK2|F4JCQ3|Q9SD82|Q9SMV7|Q56Y74|O65607|Q9MA98|Q8LC68|F4JSG3|Q6NLH0|Q9ZUL5|Q9SKB3|P92948|Q941I6|Q8H1D9|Q682D3|Q84M92|F4I2H2|Q9ZQ19|Q9FNY7|Q9ZP54|Q8RY99|Q8W1Y0|Q9FT69|Q39199|Q8LB72|Q05212|…	http://amigo.geneontology.org/cgi-bin/amigo/term_details?term=GO:0006974
protein serine/threonine kinase activity	Gene Ontology	GO:0004674	253	754	5.90813e-12	8.41731e-11	Q8W4P1|Q9ASQ5|Q8W490|Q39238|Q9LSE1|Q9LZW4|Q39030|Q9FE20|Q9LJM4|P51566|Q8VZJ9|Q9M1S9|F4JTP5|Q9C5S9|Q944Q0|P93050|Q9ZUE0|Q9C7S5|Q9C5S2|O64816|A8R7E6|Q42438|Q9FN92|Q9C660|Q9M9C5|Q9LK43|Q9LVN2|Q3EDL4|O48837|P43298|Q8W1D5|O48788|Q9SV05|O80673|F4IRW0|Q9LVL5|Q8W4Q3|Q9LSI9|Q8W4I7|O23304|Q9LE81|Q940H6|Q39027|Q94C95|Q9LSL5|Q9FL63|Q39023|Q7X8C5|Q9LDI3|Q9SD62|Q9ZRF9|Q9SIT1|Q9LS95|Q9LM33|Q9LP77|Q0WR59|F4IB81|…	http://amigo.geneontology.org/cgi-bin/amigo/term_details?term=GO:0004674
cellular response to acid chemical	Gene Ontology	GO:0071229	170	444	6.09366e-12	8.65556e-11	Q9XI60|Q7XYY2|Q9LY62|Q8LL04|Q9FJ93|Q38868|Q9MAA7|P93002|Q9C5U2|O80871|Q9CAJ0|Q9SRT0|Q9ZQ47|Q9SI37|O80920|Q6NPN9|Q9SAK2|Q39023|Q9SGU9|O64816|Q9LHQ6|Q8LBM2|O04714|Q9SUT5|Q9STX3|P43273|Q9ZUN4|Q9S745|O48837|Q9LVH4|Q8L4M1|Q8W4I7|Q940H6|Q9SJN0|Q39234|Q39024|F4IHS2|Q9SA52|Q7GB25|Q8LFS6|Q9ZRF9|Q94AL8|Q8GZM7|Q5YDB6|Q93ZN9|Q9S752|Q04980|Q9LY00|Q84MB2|Q9LVI4|Q9C5Y0|Q9C9Z9|Q8W453|Q9FGM1|Q94AH6|Q8LDC8|Q8VWQ5|…	http://amigo.geneontology.org/cgi-bin/amigo/term_details?term=GO:0071229
defense response to bacterium	Gene Ontology	GO:0042742	137	329	7.28694e-12	1.03195e-10	O04153|Q93YN9|Q9LUV2|Q9FJR0|Q42384|Q43125|Q9FM96|Q9C5U1|Q9LQQ2|O80931|Q9C5S9|Q9SZ15|Q9FMS6|Q9C5S2|O23628|A8R7E6|P46283|F4JS25|O49506|Q9S745|Q42029|P93002|Q9LVH4|P43296|Q9XI90|Q940H6|Q9FNK4|Q39237|Q39234|O23530|Q9M8L4|Q9SA52|Q9FYC2|Q43316|Q9C9T2|O24606|O49006|Q9M158|O22287|O48915|F4HVW5|F4JY12|Q9SNC6|Q9LXM2|P92948|Q9LPZ9|Q9S814|Q9M9E0|Q9FPR3|Q9SRZ6|P46637|Q42484|Q4F883|Q9LJH5|Q9SE33|O04197|Q5ICL9|…	http://amigo.geneontology.org/cgi-bin/amigo/term_details?term=GO:0042742
endosome membrane	Gene Ontology	GO:0010008	81	148	7.44688e-12	1.05146e-10	O82197|Q8RWW1|Q9LRP1|O22715|Q8VZF6|Q9ZUX7|Q9LHG8|Q9M376|Q9SEL5|P93026|Q9SJL6|Q9STT2|Q8L5Z7|F4KIB2|Q9LUM0|Q9S9T7|Q9CB01|Q9SY55|Q9ASS2|Q9SZ15|Q944A9|Q9FRR1|Q94KD3|Q42510|Q940G0|Q0WTY4|O22845|Q9T091|P31414|F4IXW2|Q9FIU5|Q9SA23|F4JRE0|Q8RWU6|Q9SJ40|Q8H1F2|Q9SMQ6|Q7X659|B3LF48|Q9FF81|Q9MAS5|Q9FL28|Q9FY89|F4I0P8|Q941D5|Q9AST6|Q9LFP1|B9DFS6|Q9FFB3|Q0WUR5|Q94KK7|Q93VQ0|O80632|Q9SKI2|O80915|Q9LIC2|Q93Z32|…	http://amigo.geneontology.org/cgi-bin/amigo/term_details?term=GO:0010008
single-organism organelle organization	Gene Ontology	GO:1902589	121	276	9.11545e-12	1.28322e-10	O50064|Q0WPK3|Q9SJL6|Q9FMB4|Q8RUS5|Q94JQ6|Q5IBC5|Q7G188|Q9FNP1|O48791|Q8L5R3|Q9FNC9|Q9SEX2|Q94KK7|Q9LJN8|Q9FMR5|Q39024|Q9FMA3|A7UL74|B3LF48|Q9FLR5|Q9STS3|Q38890|P93654|Q501D5|Q9LFP1|Q9ZPW2|Q5S2C4|Q9LRP1|Q5S2C3|O65359|Q9M376|Q1ECJ7|Q9C5Y4|Q9SRR0|Q9FFK1|Q9FQ24|F4IPY2|Q9FII7|Q5XPJ9|Q8VZI8|F4HWY6|Q8RWY6|B0F9L4|Q94BP7|Q9LSD6|Q9SA23|Q84WU8|Q0WPH8|Q6AWX6|Q9MAS5|Q56YN8|Q9FHM4|Q8W1Y0|Q9FXT6|Q42374|Q9LP46|…	http://amigo.geneontology.org/cgi-bin/amigo/term_details?term=GO:1902589
organelle inner membrane	Gene Ontology	GO:0019866	136	327	9.28605e-12	1.30335e-10	Q8VYR0|Q9FNB0|Q9FGP9|O80796|O81770|Q56ZZ7|O22993|Q9LXV3|Q9SIL6|Q9SS48|Q9LHI0|O64886|Q9C5M0|O22854|Q9SE51|Q9FM86|Q93YW7|Q5XF06|F4J469|Q9LZH8|Q38954|Q9FF75|Q94C12|Q94AL8|Q944H5|A2RVP7|Q8LB08|Q9MA90|Q8LB02|Q84UC7|Q8L4R0|Q9FX83|Q9SQT4|Q9SJ12|Q9FT52|Q9M9M9|Q94AG6|Q9FYC2|Q94FY7|Q8VYE2|Q9SX77|Q9M3H5|Q8RWA5|Q6NLA5|Q9M5K3|Q84WU8|Q9SB52|Q93V66|Q3E870|Q9FN50|P31167|Q1G3L1|O64823|Q39219|Q9FM67|Q8L7L0|Q9SSB8|…	http://amigo.geneontology.org/cgi-bin/amigo/term_details?term=GO:0019866
positive regulation of metabolic process	Gene Ontology	GO:0009893	147	366	1.05976e-11	1.48303e-10	B5X0I6|Q9LV58|F4JYG0|Q9S7Q2|P93002|Q84JT7|Q9FVU9|Q39033|O22208|Q9SAK5|Q9SI37|Q9SIW2|Q02283|Q9AR19|Q8L3Z8|Q9SWG3|Q9ATB4|P43273|Q9LSE2|B3H672|Q8LPF0|Q9LZP8|Q6NQJ7|Q9LHF5|Q9FGS4|O64642|Q96524|Q3EBQ3|Q9LSL6|Q9LSL5|Q9FLC0|Q39023|Q9SA52|Q9XFH4|Q9SMP0|Q9LYU3|Q9SFE4|Q9SVB7|Q8GWE0|Q84RR0|P42730|P42736|Q8LBC0|Q9LVA1|Q9S7I8|Q9SCN8|Q9LIE5|Q9FI78|Q9ZNX9|Q94F58|Q9SZD4|Q84K00|Q9XF67|Q9S7U9|Q9M276|Q2LAE1|O49403|…	http://amigo.geneontology.org/cgi-bin/amigo/term_details?term=GO:0009893
DNA repair	Gene Ontology	GO:0006281	112	247	1.06762e-11	1.48963e-10	Q0H8D7|Q9ZRV4|Q9LQQ2|Q9SXY0|Q9SXY1|Q6NLW5|Q9SIE0|Q9FHJ6|O04716|O24617|Q9ATY5|C5H8J1|Q9ZVN9|Q5XVJ4|Q9SKI4|Q00874|Q9LXD7|Q9M041|A7UL74|Q9C9M6|Q9FMR9|P42698|Q9FII7|Q501D5|O22607|A3EWL3|Q9S750|F4JCQ3|Q9SD82|Q9SMV7|Q56Y74|O65607|Q9MA98|Q8LC68|F4JSG3|Q6NLH0|Q9ZUL5|Q9SKB3|P92948|Q941I6|Q8H1D9|Q682D3|Q84M92|F4I2H2|Q9ZQ19|Q9FNY7|Q9ZP54|Q8RY99|Q8W1Y0|Q9FT69|Q39199|Q8LB72|Q05212|Q9SIC4|Q9LL84|P45951|F4JRS4|…	http://amigo.geneontology.org/cgi-bin/amigo/term_details?term=GO:0006281
cell cycle process	Gene Ontology	GO:0022402	126	295	1.34552e-11	1.87186e-10	P42753|Q8RVQ9|Q9FVU9|Q9SFU0|Q9FMB4|Q9ZRV4|Q94JQ6|Q9LQQ2|Q94BP7|Q9S7P9|Q8W575|Q9C9L2|Q8L3Z8|B3H5K9|Q0WQE7|O04716|O24617|Q8GRL7|Q8L5R3|C5H8J1|F4K0C4|Q9FE62|Q9LJN8|Q941L0|F4IDQ5|Q39024|Q84M91|A7UL74|Q9C9M6|Q9FLR5|Q9STS3|Q9FII7|Q501D5|Q9FY61|Q9ZPW2|Q6NQK2|P30182|Q9SMV7|B3DNN5|Q9FJJ5|O48946|O48947|Q9SKI4|Q9C5Y4|Q8GYM3|Q8H1U5|Q9S7I8|Q9FQ24|Q39227|Q944A9|Q9LME2|Q8RWY6|Q6NLW5|Q682D3|Q8RXA7|Q9M8T9|Q8VWF5|…	http://amigo.geneontology.org/cgi-bin/amigo/term_details?term=GO:0022402
regulation of shoot system development	Gene Ontology	GO:0048831	90	179	1.78151e-11	2.47113e-10	B5X0I6|Q43125|Q8GWT4|Q9M1S8|Q8L6Z8|Q94F30|Q9C9W9|O23210|Q8LPQ9|Q9LHF5|Q9C5X4|O64647|Q96524|O80831|Q944Q0|Q9LJW3|Q9FMT4|Q8L6Y4|Q9LYU7|Q9LFA5|Q9LY00|O64733|Q8GY61|Q9SK55|Q9SKB2|Q94F58|Q9LSD5|Q2LAE1|Q680Q4|Q8LGE3|Q8H1D3|F4K1J4|Q9SR13|Q4F883|Q9FNA4|Q0WP44|Q8LC79|Q9C5G0|O04211|Q8W4D0|Q42569|Q9FH80|Q700W2|Q4V3C1|O82804|Q9FVC1|Q9FNQ0|Q9SZQ5|Q9FNF8|Q9LV16|Q94JM3|Q9LHE7|O04529|O80809|Q8L9Y2|O23702|O04197|…	http://amigo.geneontology.org/cgi-bin/amigo/term_details?term=GO:0048831
thylakoid membrane	Gene Ontology	GO:0042651	146	368	2.51288e-11	3.46529e-10	Q9LY66|Q8RXS1|Q94AT5|Q9LSE4|O80860|O80796|P04778|O49347|Q9LU21|Q38885|Q9LYR5|Q9SW18|Q9LHQ6|Q8GYC7|Q9SY97|Q9M9Z2|Q9LIS1|B3H672|Q8H124|P82538|P93014|P82715|Q93YW0|F4IQV7|Q9LET7|Q56X52|Q9S7H1|Q9M812|Q9FYC2|Q8LE59|O23342|Q94AL8|Q9STS7|P27521|Q9M158|Q9FGC7|O22609|Q8RWQ4|Q39108|Q9FN42|Q9SUI5|Q9SUE0|Q9FN48|O64738|Q9FFK3|Q9FT52|Q8VY88|Q42545|Q8VZI8|Q9FFZ1|Q9ZUU4|Q04836|Q9ZVE7|Q9ZUU3|Q94B60|Q9ZVL6|P45434|…	http://amigo.geneontology.org/cgi-bin/amigo/term_details?term=GO:0042651
phosphoric ester hydrolase activity	Gene Ontology	GO:0042578	146	368	2.51288e-11	3.46529e-10	Q9LQN6|Q9XI60|P93006|Q94AT1|Q39033|Q9SFU3|Q94A27|Q8GY31|Q944C1|O80492|Q9C5S1|Q7XJ53|P46283|Q9XGZ9|Q0WRB2|Q8H0Z6|Q5XVJ4|Q96328|Q0WVZ1|Q9SRK5|Q9LET1|Q93YW5|O81760|Q5XF03|F4J117|Q75QN6|Q8LFD1|Q9FJ62|Q8VZN9|Q9LR65|Q9STT2|Q9FX08|Q9LNF4|Q8GYB1|Q7XZU3|Q9LMM0|Q9SD81|O64730|Q9C5Y0|Q8GY60|Q84R11|Q9LMT1|Q9LHJ9|Q8RWN7|Q9ZW21|Q0WPY0|Q9FG61|O80738|Q9SHS7|Q8H1D9|Q9ZVL6|Q6NLA5|Q9CAF2|Q8RXZ4|Q9SUW0|Q93XX5|Q8GV43|…	http://amigo.geneontology.org/cgi-bin/amigo/term_details?term=GO:0042578
response to bacterium	Gene Ontology	GO:0009617	157	408	2.87431e-11	3.95218e-10	O04153|Q93YN9|Q9LUV2|Q9FJR0|Q42384|Q9ZNS4|Q9LHA8|Q9FM96|Q9C5U1|Q9LQQ2|Q9C5U0|O80931|Q8L3R3|Q9C5S9|Q9SZ15|Q9FMS6|O23530|Q9C5S2|O23628|A8R7E6|P46283|Q8L7R2|F4JS25|O49506|Q9S745|O48837|C0LGT6|Q42029|P93002|Q9LVH4|P43296|Q9XI90|Q940H6|Q9FNK4|Q39237|Q39234|Q39023|Q9M8L4|Q9SA52|Q9FYC2|Q43316|Q9C9T2|O24606|O49006|Q9M158|O22287|O48915|F4HVW5|F4JY12|Q9SNC6|Q9SCU7|Q9FNX8|Q9LXM2|P92948|Q9LPZ9|Q9S814|Q9M9E0|…	http://amigo.geneontology.org/cgi-bin/amigo/term_details?term=GO:0009617
carboxylic acid biosynthetic process	Gene Ontology	GO:0046394	172	463	3.18631e-11	4.36261e-10	Q9C6D2|Q7DMA9|Q9CAP8|Q9ZW84|Q9SCL7|Q9FVU9|Q94JQ4|O80840|Q9LEU8|Q9LMR3|O80483|Q8VWJ1|Q9SVM9|B0F481|Q8W471|Q42533|Q9XF43|P49572|Q9ZW85|Q8L7R2|O04714|Q84P21|Q9SJD4|Q9LIS1|Q9S745|O82768|Q9FR37|Q9FGJ4|Q84P23|O65202|Q9C826|Q9LT69|Q9SI09|Q940H6|Q9T0A0|O81884|Q9FLC6|Q9SZ30|Q9SHP0|Q9M7Z1|Q8LAX0|O82357|Q9SK55|P92979|Q02166|Q9C9T2|Q570B4|Q9LFG2|Q9M401|Q93ZN9|Q9LYU8|Q8GYB8|F4IR05|Q7G9P4|Q9FGC7|Q9M315|Q9LIR4|…	http://amigo.geneontology.org/cgi-bin/amigo/term_details?term=GO:0046394
negative regulation of cellular metabolic process	Gene Ontology	GO:0031324	135	331	3.19125e-11	4.36261e-10	Q9FMZ0|Q42384|Q9SFU0|P46601|O82504|P92965|Q9C5S1|O23628|Q6NQE2|O04716|Q8LBM2|O24617|Q9M658|Q8LES0|F4JS25|P43273|Q5XET5|B3H672|Q9LZP9|F4IRR2|O64642|Q8GYJ2|O80931|Q9SAH7|Q8VZ79|Q94F49|Q9S7T8|Q9XFH4|Q9STS7|Q9FPQ8|Q8VYZ0|Q9ZPW2|Q9LY00|Q93WK5|Q84MB2|Q9SMV7|Q56Y74|Q96289|Q8GZQ3|O04379|Q8LPH6|Q39227|Q9SNC0|Q9ZVD0|Q9SIU2|Q8S307|O22446|Q8GXN9|Q6NKX5|O22914|Q9LFQ3|Q9C658|F4IAE9|O49347|Q9STM3|Q0WP44|Q9SIW2|…	http://amigo.geneontology.org/cgi-bin/amigo/term_details?term=GO:0031324
intracellular vesicle	Gene Ontology	GO:0097708	84	163	3.2103e-11	4.376e-10	Q8VYK7|Q9LRP1|Q9LRP7|Q9SJT9|F4K5J1|P36397|F4IRW0|Q9SEL5|P93026|Q0WW26|Q9LRZ5|Q0WMJ8|Q9SFU0|O22715|Q8RUS5|O23685|Q3EBC2|O82201|Q9SE83|O81062|F4I562|Q8RWM6|Q9LQ55|Q944A9|P94017|Q94KD3|Q8LF20|Q67YI9|F4HXQ7|O04209|B0F9L4|Q8VWF1|Q94A40|Q9ZVN6|Q9S7M9|Q0WLB5|Q9LIE4|Q8RXA7|Q9SB50|Q9FMJ0|Q9FPR3|Q500Z2|Q8VY07|Q9LH50|F4J8V5|Q9SUG7|Q9SKU1|Q9C6X2|Q8GXP1|Q940S5|O64668|Q9C533|Q9LHS0|Q9M367|Q9C5G5|Q0WNJ6|Q9FY84|…	http://amigo.geneontology.org/cgi-bin/amigo/term_details?term=GO:0097708
gene silencing by RNA	Gene Ontology	GO:0031047	61	96	3.37811e-11	4.59151e-10	Q94BR5|Q9SG02|Q93VM9|Q9SAI1|Q8W4D8|Q9FJR0|F4IXE7|Q9LHE4|Q3EBC8|Q9SHF3|O04379|Q8GYP3|Q9XI47|F4JRS4|O82504|P92965|Q9M9G6|Q9ZUL5|Q9ZVD0|Q9SIU2|Q9SKN2|Q9S9P3|O82175|Q9LUQ3|Q8GXN9|O22781|Q9M658|Q9M297|Q8VY00|Q5XET5|Q9ZT71|B3H672|Q9LK40|Q8LPQ9|F4IRR2|Q56Y74|Q8VZ79|O64642|Q8L4M1|Q0WP44|Q9XGW1|O82189|Q9SIW2|Q8GUP1|Q94A79|Q9LUJ3|P84634|Q9XFD1|F4JW79|Q9FKT5|Q9LDX1|Q9SJK3|Q9LQV2|Q9LKF9|F4JH53|Q8GYD9|O04492|…	http://amigo.geneontology.org/cgi-bin/amigo/term_details?term=GO:0031047
negative regulation of nitrogen compound metabolic process	Gene Ontology	GO:0051172	117	270	3.52569e-11	4.77837e-10	Q9LUX9|Q42384|Q9SFU0|P46601|O82504|P92965|O23628|Q6NQE2|O04716|Q8LBM2|O24617|Q9M658|F4JS25|P43273|Q5XET5|B3H672|Q8LPQ9|F4IRR2|O64642|Q8GYJ2|O80931|Q9SAH7|Q8VZ79|Q94F49|Q9XFH4|Q9FPQ8|Q8VYZ0|Q9ZPW2|Q9LY00|Q93WK5|Q84MB2|Q9SMV7|Q56Y74|Q96289|O04379|Q8LPH6|Q39227|Q9SNC0|Q9ZVD0|Q9SIU2|Q8S307|O22446|Q8GXN9|Q9LFQ3|Q9C658|F4IAE9|Q0WP44|Q9SIW2|Q84XU2|Q8GUP1|F4JW79|Q9FYA2|Q9S775|Q9SJZ6|F4I8R6|Q9LJX4|Q9FVC1|…	http://amigo.geneontology.org/cgi-bin/amigo/term_details?term=GO:0051172
photosynthetic membrane	Gene Ontology	GO:0034357	146	371	3.98466e-11	5.38498e-10	Q9LY66|Q8RXS1|Q94AT5|Q9LSE4|O80860|O80796|P04778|O49347|Q9LU21|Q38885|Q9LYR5|Q9SW18|Q9LHQ6|Q8GYC7|Q9SY97|Q9M9Z2|Q9LIS1|B3H672|Q8H124|P82538|P93014|P82715|Q93YW0|F4IQV7|Q9LET7|Q56X52|Q9S7H1|Q9M812|Q9FYC2|Q8LE59|O23342|Q94AL8|Q9STS7|P27521|Q9M158|Q9FGC7|O22609|Q8RWQ4|Q39108|Q9FN42|Q9SUI5|Q9SUE0|Q9FN48|O64738|Q9FFK3|Q9FT52|Q8VY88|Q42545|Q8VZI8|Q9FFZ1|Q9ZUU4|Q04836|Q9ZVE7|Q9ZUU3|Q94B60|Q9ZVL6|P45434|…	http://amigo.geneontology.org/cgi-bin/amigo/term_details?term=GO:0034357
endopeptidase activity	Gene Ontology	GO:0004175	102	221	3.99891e-11	5.38885e-10	Q6XJG8|O64481|Q9XJ35|Q8RX88|Q9ZUF6|O81062|Q5IBC5|Q94AM1|F4J3N2|Q84WS0|Q9M9Z2|Q9M1B5|F4HSQ2|P43296|P43297|Q9LET3|Q93Z32|O22993|Q42134|O22609|Q9SXJ6|Q9FN42|Q93Y01|Q9FK76|O65351|Q9XI05|Q9CAN1|Q9FGM0|Q9LUM3|Q8VZI8|Q8LF05|Q94B60|Q9LVJ1|Q84WU8|Q8VY06|Q7XJE6|A8MPR5|O04348|Q8GYL3|Q949Y5|Q0WQX7|Q8VYL3|Q8GWL1|O23714|Q9SZC9|O23710|Q8GW19|O23712|Q9FJ47|Q94F30|Q9C9C0|Q8LB10|O22145|Q7DLR9|Q9XJ36|F4ICF4|Q9FL12|…	http://amigo.geneontology.org/cgi-bin/amigo/term_details?term=GO:0004175
organophosphate metabolic process	Gene Ontology	GO:0019637	184	510	4.64329e-11	6.23943e-10	Q9ZV56|Q43125|Q93YN9|Q9FMJ0|Q9SS48|Q84MD8|Q9SU58|Q93Z01|Q43128|Q9SCY0|Q9XI60|Q9M2W3|Q9LPW0|Q5M729|Q94A27|F4JJE0|Q9FI13|Q9M3B6|Q94AA4|Q9SJT7|O64792|Q71N54|O04904|Q9SAH5|P54873|O22975|O04714|Q9ZPV8|O24457|Q9LZG0|Q9FJH9|Q8H0Z6|Q9SXA1|O80568|Q9S726|O04928|Q9FGS4|Q96524|Q8L518|Q9S7N7|Q5M731|Q9C6T1|Q9ZW34|Q8GZQ3|Q93YW7|Q5XF03|Q9M8L4|Q9C8P0|Q8LFD1|F4JP46|Q8LG50|O64688|Q0WPX9|Q9LHN4|P48491|Q9LFP0|Q9SJ20|…	http://amigo.geneontology.org/cgi-bin/amigo/term_details?term=GO:0019637
organic acid biosynthetic process	Gene Ontology	GO:0016053	185	514	4.81934e-11	6.45764e-10	Q9C6D2|Q7DMA9|Q9CAP8|Q9ZW84|Q9SCL7|Q9FVU9|Q94JQ4|O80840|Q9LEU8|Q9FI94|Q9SAK2|O80483|Q8VWJ1|Q9SVM9|B0F481|Q8W471|Q42533|Q9XF43|P49572|Q9ZW85|Q8L7R2|O04714|Q84P21|Q9SJD4|Q9LIS1|Q9S745|O82768|Q9FR37|Q9FGJ4|Q84P23|O65202|Q9C826|Q9LT69|Q9SI09|Q940H6|Q9T0A0|O81884|Q9FLC6|Q9SZ30|Q9SHP0|O82290|Q9M7Z1|Q8LAX0|O82357|Q9SK55|P92979|Q02166|Q9C9T2|Q570B4|Q9LFG2|Q9M401|Q93ZN9|P48731|Q9LYU8|Q8GYB8|F4IR05|Q7G9P4|…	http://amigo.geneontology.org/cgi-bin/amigo/term_details?term=GO:0016053
negative regulation of biosynthetic process	Gene Ontology	GO:0009890	117	272	5.04859e-11	6.74572e-10	Q9FMZ0|Q9LUX9|Q42384|Q9SFU0|P46601|O82504|P92965|O23628|Q6NQE2|Q8LBM2|Q9M658|F4JS25|P43273|Q5XET5|B3H672|Q9LZP9|F4IRR2|O64642|Q8GYJ2|O80931|Q9SAH7|Q8VZ79|Q94F49|Q9XFH4|Q9FPQ8|Q8VYZ0|Q9ZPW2|Q9LY00|Q93WK5|Q84MB2|Q9LVI4|Q56Y74|Q96289|Q8GZQ3|O04379|Q8LPH6|Q39227|Q9SNC0|Q9ZVD0|Q9SIU2|Q8S307|O22446|Q8GXN9|O22914|Q9LFQ3|Q9C658|F4IAE9|Q0WP44|Q9SIW2|Q84XU2|Q8GUP1|F4JW79|Q9FYA2|Q9S775|Q9SJZ6|F4I8R6|Q9LJX4|…	http://amigo.geneontology.org/cgi-bin/amigo/term_details?term=GO:0009890
single-organism carbohydrate metabolic process	Gene Ontology	GO:0044723	229	681	5.09428e-11	6.78759e-10	Q8VYR4|Q93YN9|Q9LY62|Q9SS48|Q9MAA7|Q9C8X2|Q9SH31|Q9S7G2|Q9FM96|Q94A28|Q9MAP8|O80840|Q9SGD2|Q9LPW0|Q5M729|Q8L735|Q9T074|Q9M3B6|Q8GWT1|Q1PFD9|P10797|F4JGZ1|P46283|O04714|Q9M146|O24457|Q9M8L4|Q9FFD2|O22914|Q9LZP9|Q9S726|Q8VZF1|Q9FYC7|Q93ZE8|Q93Y37|P55229|Q9ZW34|Q941L0|Q940H6|O81884|Q9LN68|Q39231|Q9SA52|Q9ZUV3|Q8S8P3|Q9FJ62|Q8L4B0|Q9SRW9|Q6NQB7|Q9FXA8|P48491|Q8W4A7|Q9FZ49|F4J4C8|Q56Y11|O22287|Q9ASW1|…	http://amigo.geneontology.org/cgi-bin/amigo/term_details?term=GO:0044723
cytoplasmic vesicle	Gene Ontology	GO:0031410	83	162	5.22842e-11	6.94676e-10	Q8VYK7|Q9LRP1|Q9LRP7|Q9SJT9|F4K5J1|P36397|F4IRW0|Q9SEL5|P93026|Q0WW26|Q9LRZ5|Q0WMJ8|Q9SFU0|Q8RUS5|O23685|Q3EBC2|O82201|Q9SE83|O81062|F4I562|Q8RWM6|Q9LQ55|Q944A9|P94017|Q94KD3|Q8LF20|Q67YI9|F4HXQ7|O04209|B0F9L4|Q8VWF1|Q94A40|Q9ZVN6|Q9S7M9|Q0WLB5|Q9LIE4|Q8RXA7|Q9SB50|Q9FMJ0|Q9FPR3|Q500Z2|Q8VY07|Q9LH50|F4J8V5|Q9SUG7|Q9SKU1|Q9C6X2|Q8GXP1|Q940S5|O64668|Q9C533|Q9LHS0|Q9M367|Q9C5G5|Q0WNJ6|Q9FY84|O80612|…	http://amigo.geneontology.org/cgi-bin/amigo/term_details?term=GO:0031410
positive regulation of cellular metabolic process	Gene Ontology	GO:0031325	135	335	6.07634e-11	8.05072e-10	B5X0I6|Q9LV58|F4JYG0|Q9S7Q2|P93002|Q39030|Q39033|O22208|Q9SAK5|Q9SI37|Q9SIW2|Q02283|Q9C5S2|Q8L3Z8|Q9SWG3|Q9ATB4|P43273|Q9LSE2|B3H672|Q9S745|Q9LZP8|Q6NQJ7|Q9LHF5|Q9FGS4|O64642|Q96524|Q3EBQ3|Q9LSL6|Q9LSL5|Q9FLC0|Q39023|Q9SA52|Q9XFH4|Q9SMP0|Q9LYU3|Q9SFE4|Q9SVB7|Q8GWE0|Q84RR0|P42730|P42736|Q8LBC0|Q9LVA1|Q9S7I8|Q9LIE5|Q9ZNX9|Q94F58|Q9SZD4|Q84K00|Q9XF67|Q9S7U9|Q9M276|Q2LAE1|O49403|Q9SEI3|Q949V6|Q9SEI0|…	http://amigo.geneontology.org/cgi-bin/amigo/term_details?term=GO:0031325
chloroplast thylakoid membrane	Gene Ontology	GO:0009535	138	346	6.55701e-11	8.66331e-10	Q9LY66|Q8RXS1|Q9LSE4|O80860|O80796|P04778|O49347|Q9LU21|Q38885|Q9LYR5|Q9SW18|Q9LHQ6|Q8GYC7|Q9SY97|Q9M9Z2|Q9LIS1|Q8H124|P82538|P93014|P82715|Q9T0A4|Q9LET7|Q56X52|Q9S7H1|Q9M812|Q9FYC2|Q8LE59|O23342|Q94AL8|Q9STS7|P27521|Q9M158|Q9FGC7|O22609|Q8RWQ4|Q9FN42|Q9SUI5|Q9SUE0|Q9FN48|O64738|Q9FFK3|Q9FT52|Q8VY88|Q42545|Q8VZI8|Q9FFZ1|Q9ZUU4|Q04836|Q9ZVE7|Q9ZUU3|Q94B60|Q9ZVL6|P45434|Q84WU8|Q9XIA4|Q9FN50|Q9FZ47|…	http://amigo.geneontology.org/cgi-bin/amigo/term_details?term=GO:0009535
plastid thylakoid membrane	Gene Ontology	GO:0055035	138	347	7.6634e-11	1.00969e-09	Q9LY66|Q8RXS1|Q9LSE4|O80860|O80796|P04778|O49347|Q9LU21|Q38885|Q9LYR5|Q9SW18|Q9LHQ6|Q8GYC7|Q9SY97|Q9M9Z2|Q9LIS1|Q8H124|P82538|P93014|P82715|Q9T0A4|Q9LET7|Q56X52|Q9S7H1|Q9M812|Q9FYC2|Q8LE59|O23342|Q94AL8|Q9STS7|P27521|Q9M158|Q9FGC7|O22609|Q8RWQ4|Q9FN42|Q9SUI5|Q9SUE0|Q9FN48|O64738|Q9FFK3|Q9FT52|Q8VY88|Q42545|Q8VZI8|Q9FFZ1|Q9ZUU4|Q04836|Q9ZVE7|Q9ZUU3|Q94B60|Q9ZVL6|P45434|Q84WU8|Q9XIA4|Q9FN50|Q9FZ47|…	http://amigo.geneontology.org/cgi-bin/amigo/term_details?term=GO:0055035
secondary active transmembrane transporter activity	Gene Ontology	GO:0015291	133	330	8.34552e-11	1.09651e-09	Q8GZD4|Q8LES0|Q9C8X2|Q9ZU50|Q8VYR9|O04249|Q1EBV7|Q9LXV3|Q8L6Z8|Q8RXK1|Q9FKS8|Q9LHQ6|Q9C5D6|Q9SVE7|B5X0N6|Q9FHB6|Q9ZUN3|Q38967|Q8LPQ8|Q94CI7|Q39134|Q9SYG9|Q9SV13|Q56ZZ7|Q39231|Q38954|Q38956|Q9LH39|Q9LHN7|Q9C5H6|Q9S7Z8|Q8LB08|Q9MA90|Q8L616|Q9FE59|Q8L783|Q9FFR9|Q8RWN2|P92942|Q9C6S5|P92946|Q9C9U1|Q9SL56|Q8RWA5|Q6AWX0|Q9LYT3|P31167|Q2V4B9|Q0WVE9|Q9XIH7|Q93Y91|Q9LKW9|Q9M1E2|Q9FY46|Q8W4G3|O23492|Q9SXS2|…	http://amigo.geneontology.org/cgi-bin/amigo/term_details?term=GO:0015291
fatty acid metabolic process	Gene Ontology	GO:0006631	106	239	1.02259e-10	1.33984e-09	Q8VYI3|Q7DMA9|Q9CAP8|F4HUK6|Q9LTV6|Q8VWJ1|Q9SVM9|Q8W471|Q42533|Q9XF43|Q9FHR8|Q9SJD4|Q9S746|Q9LIS1|Q9LKJ1|Q8VZF1|Q9FGJ4|Q84P23|O65201|O65202|Q940H6|Q9T0A0|Q9FLC6|Q9M7Z1|Q570B4|Q9FFE9|Q9LK39|Q8H151|Q8GYB8|F4IR05|Q9FFE6|Q9MA90|Q1EC69|Q8LCU7|Q84MB5|P48622|Q9SRR0|O80823|Q8LKS5|Q9SCU7|Q9STS7|O04469|Q9FNX8|Q94FY7|Q9SIB2|B9DGD6|Q9FNP1|F4KBF3|Q9C6I6|Q9AST3|F4I171|P53665|Q8L9C4|Q9XIA9|Q9C6Z3|Q8RY16|Q9C9P4|…	http://amigo.geneontology.org/cgi-bin/amigo/term_details?term=GO:0006631
cation transmembrane transporter activity	Gene Ontology	GO:0008324	168	458	1.17199e-10	1.53136e-09	Q94CI7|Q9LHA4|Q8VYR0|Q8GZD4|Q8W4P8|Q8LES0|Q9SU58|Q9SH30|Q8VYR9|Q43128|O04249|Q8GWX2|Q6DBM8|Q1EBV7|Q8GXJ4|O82226|Q8RWH8|Q9FN67|Q9M7J9|Q8L6Z8|Q8L7Z0|Q0WWW9|Q66GI9|Q9LHQ6|Q9M647|Q8VYY4|Q9LT02|Q9ZUN3|Q94AS9|B3LFA3|Q8LPQ8|Q9C8X2|Q9SYG9|Q9SAH8|Q8W4I4|Q56ZZ7|Q9LJN2|Q39231|Q38898|Q41951|Q9C5H6|Q94AH3|Q8LBL1|Q9S7Z8|Q93VM8|Q9C9Z1|Q93ZD7|Q9FE59|Q6ICY4|Q8L783|Q9S9N4|O64738|Q9FT52|Q8RWN2|Q94EG9|Q9SDS7|Q9LU41|…	http://amigo.geneontology.org/cgi-bin/amigo/term_details?term=GO:0008324
negative regulation of cellular biosynthetic process	Gene Ontology	GO:0031327	114	267	1.25859e-10	1.63999e-09	Q9FMZ0|Q9LUX9|Q42384|Q9SFU0|P46601|O82504|P92965|O23628|Q6NQE2|Q8LBM2|Q9M658|F4JS25|P43273|Q5XET5|B3H672|Q8LPQ9|F4IRR2|O64642|Q8GYJ2|O80931|Q9SAH7|Q8VZ79|Q94F49|Q9XFH4|Q9FPQ8|Q8VYZ0|Q9ZPW2|Q9LY00|Q93WK5|Q84MB2|Q9LVI4|Q56Y74|Q96289|Q8GZQ3|O04379|Q8LPH6|Q39227|Q9SNC0|Q9ZVD0|Q9SIU2|Q8S307|O22446|Q8GXN9|Q9LFQ3|Q9C658|F4IAE9|Q0WP44|Q9SIW2|Q84XU2|Q8GUP1|F4JW79|Q9FYA2|Q9S775|Q9SJZ6|F4I8R6|Q9LJX4|Q9FVC1|…	http://amigo.geneontology.org/cgi-bin/amigo/term_details?term=GO:0031327
intrinsic component of plasma membrane	Gene Ontology	GO:0031226	137	347	1.32153e-10	1.71726e-09	Q94CI7|Q9XI60|Q9T076|Q8VYI9|P93004|Q9LZH5|Q9SH30|Q43128|O04249|Q1EBV7|O82226|Q9FN67|O82485|Q9SSG3|Q8L6Z8|Q8L7Z0|Q0WWW9|O04714|Q9LT02|Q39231|Q38967|Q94AS9|Q39131|P92939|Q8LPQ8|Q9C8X2|Q9ZU50|O22126|O82598|Q9M088|Q56ZZ7|Q8L868|Q38954|O80605|Q8LFD1|Q9LH39|Q38898|Q41951|Q9LHN7|Q9FG72|Q9M8S6|Q9SUC9|P59833|Q9SAI4|Q9FE59|P43287|Q940P8|Q9S7R7|Q9LX20|Q9LU41|Q8L9J7|Q9C6S5|P92946|Q9C7U5|Q9M3H5|Q9SY55|Q9SU13|…	http://amigo.geneontology.org/cgi-bin/amigo/term_details?term=GO:0031226
protein complex subunit organization	Gene Ontology	GO:0071822	131	326	1.34357e-10	1.74112e-09	Q9SJT7|Q9C5U3|Q9LSE4|Q9FGK9|F4I7L1|Q9FVU9|Q9SE95|Q9SXY0|Q9SXY1|Q9FN67|Q9LQQ4|Q9SVM8|Q8LF20|Q9ZVN6|Q8GRL7|Q8L5R3|F4IRR2|Q9FGK8|Q9SE51|Q8S3U9|Q9SY60|P35614|Q8VWK4|Q9SGW3|Q8RX79|Q9FF75|B3LF48|Q9FKM3|F4J738|Q8LBL1|Q43386|Q5S2C4|Q5S2C3|Q9SMV6|Q1ECJ7|Q8LC68|Q9S7R7|Q5XPJ9|Q9SGU9|Q8L9J7|Q8VZI8|P94017|Q9ZNX9|Q8RWY6|Q9SZD4|Q9LSD6|F4KBW6|Q9SEI3|Q84WU8|Q9M8T9|Q9LK22|Q6AWX6|P45432|Q9XIA4|Q9SX65|F4KDA6|Q9FHM4|…	http://amigo.geneontology.org/cgi-bin/amigo/term_details?term=GO:0071822
positive regulation of response to stimulus	Gene Ontology	GO:0048584	81	160	1.37914e-10	1.78233e-09	Q8LFS6|Q9ZT50|O04153|Q9FK51|Q7XYY2|Q84VG7|Q9FJV0|P43288|Q9LSE1|Q9ZT71|Q9C5Y0|Q42384|Q43125|Q38869|Q39016|Q84W41|Q5FV35|Q8GZ13|Q9FGM1|Q9LQQ2|Q8LLD0|Q8VYC8|Q8L746|Q9LYC1|Q9LZK5|F4JRS4|Q93V43|Q9SZ15|Q9SGQ0|A9LNK9|Q9LMA1|P92948|A8R7E6|Q9FYF7|Q9MA63|Q9FLN0|F4JGZ1|O04714|Q8LPS2|Q9FE20|O49506|Q9MAA7|B3H672|Q9S745|O48814|Q9STX3|Q56Y74|Q93ZE8|O64642|Q9LVH4|C0LGT6|Q9S814|Q39193|Q5ICL9|O80396|Q9ZVC2|Q4F883|…	http://amigo.geneontology.org/cgi-bin/amigo/term_details?term=GO:0048584
phosphatase activity	Gene Ontology	GO:0016791	124	303	1.68086e-10	2.16633e-09	Q9LQN6|Q9XI60|P93006|Q94AT1|Q9SFU3|Q94A27|Q8GY31|O80492|Q9C5S1|Q7XJ53|P46283|P48484|Q0WRB2|Q8H0Z6|Q96328|Q0WVZ1|Q9SRK5|Q9LET1|Q93YW5|O81760|Q5XF03|F4J117|Q75QN6|Q8LFD1|Q8VZN9|Q9STT2|Q9LNF4|Q9FX08|Q7XZU3|Q9LMM0|O64730|Q8GY60|Q9LMT1|Q9LHJ9|Q8RWN7|Q9ZW21|Q9FG61|O80738|Q9SHS7|Q9ZVL6|Q6NLA5|Q8RXZ4|Q9LR65|Q9M8R7|Q9LT75|Q0V7V2|Q9LUS8|Q949Y3|Q84XU2|Q9LNP9|Q8GWU0|Q9C5G5|Q9LVQ8|Q9LU72|Q8VZP1|Q9SF47|Q940A2|…	http://amigo.geneontology.org/cgi-bin/amigo/term_details?term=GO:0016791
negative regulation of cellular macromolecule biosynthetic process	Gene Ontology	GO:2000113	106	242	1.78569e-10	2.29519e-09	Q8S307|Q42384|Q9SFU0|P46601|O82504|P92965|O82175|Q6NQE2|Q9M658|F4JS25|P43273|Q5XET5|B3H672|Q8LPQ9|F4IRR2|O64642|Q8GYJ2|O80931|Q9SAH7|Q8VZ79|Q94F49|Q9XFH4|Q9FPQ8|Q8VYZ0|Q9ZPW2|Q9LY00|Q93WK5|Q56Y74|Q96289|O04379|Q8LPH6|Q39227|Q9SNC0|Q9ZVD0|Q9SIU2|Q9LUX9|O22446|Q8GXN9|Q9LFQ3|Q9C658|F4IAE9|Q0WP44|Q9SIW2|Q8GUP1|F4JW79|Q9FYA2|Q9S775|Q9SJZ6|F4I8R6|Q9LJX4|Q9FVC1|Q38832|Q8LA53|Q94JM3|O23628|Q9SGH2|Q94F88|…	http://amigo.geneontology.org/cgi-bin/amigo/term_details?term=GO:2000113
vesicle	Gene Ontology	GO:0031982	85	174	1.92477e-10	2.46725e-09	Q9S7Z8|Q8VYK7|Q9LRP1|Q9LRP7|Q9SJT9|F4K5J1|P36397|F4IRW0|Q9SEL5|P93026|Q0WW26|Q9LRZ5|Q0WMJ8|Q9SFU0|O22715|Q8RUS5|O23685|Q3EBC2|F4I562|Q9SE83|O81062|O82201|Q8RWM6|Q9LQ55|Q944A9|P94017|Q94KD3|Q8LF20|Q67YI9|F4HXQ7|O04209|B0F9L4|Q8VWF1|Q94A40|Q9ZVN6|Q9S7M9|Q0WLB5|Q9LIE4|Q8RXA7|Q9SB50|Q9FMJ0|Q9FPR3|Q500Z2|Q8VY07|Q9LH50|F4J8V5|Q9SUG7|Q9SKU1|Q9C6X2|Q8GXP1|Q940S5|O64668|Q9C533|Q9LHS0|Q9M367|Q9C5G5|Q0WNJ6|…	http://amigo.geneontology.org/cgi-bin/amigo/term_details?term=GO:0031982
negative regulation of macromolecule biosynthetic process	Gene Ontology	GO:0010558	110	256	1.9734e-10	2.52275e-09	Q8S307|Q42384|Q9SFU0|P46601|O82504|P92965|O82175|Q6NQE2|Q8LBM2|Q9M658|F4JS25|P43273|Q5XET5|B3H672|Q8LPQ9|F4IRR2|O64642|Q8GYJ2|O80931|Q9SAH7|Q8VZ79|Q94F49|Q9XFH4|Q9FPQ8|Q8VYZ0|Q9ZPW2|Q9LY00|Q93WK5|Q84MB2|Q9LVI4|Q56Y74|Q96289|O04379|Q8LPH6|Q39227|Q9SNC0|Q9ZVD0|Q9SIU2|Q9LUX9|O22446|Q8GXN9|Q9LFQ3|Q9C658|F4IAE9|Q0WP44|Q9SIW2|Q8GUP1|F4JW79|Q9FYA2|Q9S775|Q9SJZ6|F4I8R6|Q9LJX4|Q9FVC1|Q38832|Q8LA53|Q94JM3|…	http://amigo.geneontology.org/cgi-bin/amigo/term_details?term=GO:0010558
organelle fission	Gene Ontology	GO:0048285	95	207	2.31283e-10	2.9487e-09	P42753|Q8RVQ9|Q93YN4|Q9FMB4|Q9ZRV4|Q9FJJ5|Q9LQQ2|Q94BP7|Q8L3Z8|O04716|O24617|Q6F6B5|C5H8J1|Q9FE62|Q9LJN8|Q9SKI4|F4IDQ5|O22993|Q39024|A7UL74|Q9STS3|Q42545|Q501D5|Q9ZPW2|Q6NQK2|P30182|Q9SMV7|B3DNN5|O65607|Q5IBC5|Q9C5Y4|Q8GYM3|Q8H1U5|Q9S7I8|Q9LME2|Q8RWY6|Q9FK13|Q9LQ73|Q682D3|Q9M8T9|Q8VWF5|Q56YN8|Q9FHM4|Q8W1Y0|Q9C4Z7|Q9FIG9|Q9M0V4|Q9LU93|Q9FJV0|Q941I6|Q84N64|Q1PFW3|O82265|Q8VZS9|Q8LEG3|Q9LKI5|Q8LCV1|…	http://amigo.geneontology.org/cgi-bin/amigo/term_details?term=GO:0048285
protein complex assembly	Gene Ontology	GO:0006461	118	285	2.64454e-10	3.36255e-09	Q9SJT7|Q9SE97|Q9LSE4|Q9FGK9|F4I7L1|Q9FVU9|Q9SE95|Q9SXY0|Q9SXY1|Q9FN67|Q9LQQ4|Q8LF20|Q9ZVN6|Q8GRL7|Q8L5R3|F4IRR2|Q9FGK8|Q9SE51|Q8S3U9|Q9SY60|Q8VWK4|Q9FF75|B3LF48|Q9FKM3|F4J738|Q8LBL1|Q43386|Q5S2C4|Q5S2C3|Q9SMV6|Q1ECJ7|Q8LC68|Q9S7R7|Q5XPJ9|Q9SGU9|Q8L9J7|Q8VZI8|P94017|Q9ZNX9|Q9SZD4|Q9LSD6|F4KBW6|Q9SEI3|Q84WU8|Q9M8T9|Q6AWX6|P45432|Q9XIA4|Q9SX65|F4KDA6|Q9FHM4|Q9ZPY7|Q9SB64|Q8L5Y6|Q9SRY4|Q9LP46|P38557|…	http://amigo.geneontology.org/cgi-bin/amigo/term_details?term=GO:0006461
transferase activity, transferring acyl groups other than amino-acyl groups	Gene Ontology	GO:0016747	130	327	2.72733e-10	3.45852e-09	Q8L7B2|Q9LDG2|Q3EC11|Q42381|Q9M1K5|Q9C7D2|Q93VV0|Q5M729|Q9C7D6|Q9SVM9|Q42538|Q71N54|Q9AR19|O82509|O64815|O22975|Q8L7R3|Q9ZVN2|Q9ATB4|Q9LIS1|Q9SND9|Q8VYS5|Q500Z2|Q84P23|Q8LRK9|Q9CAQ2|Q940H3|Q52T38|Q9LXD7|Q5XF03|Q9FYC7|A7UL74|Q9M7Z1|Q8LG50|Q9LHN4|Q570B4|F4K5L5|Q9FG35|Q93Y09|Q9LMM0|Q9C8P0|Q9FGE9|Q9LZQ1|Q8RWN9|Q9SYL0|Q9FWQ5|Q9SV07|Q9LIE4|Q9FJ74|Q9FI78|Q9FJ72|Q9SIB2|Q9SB58|Q93V61|Q9M8T9|Q8VY01|Q9C533|…	http://amigo.geneontology.org/cgi-bin/amigo/term_details?term=GO:0016747
intracellular signal transduction	Gene Ontology	GO:0035556	196	571	3.24274e-10	4.10111e-09	Q9FGK5|Q9LV58|Q9C5U2|Q39030|Q8LST2|Q39033|Q8L5Z7|Q944C1|Q39024|P92963|O24653|Q9C5S1|Q39023|Q570C0|A8R7E6|Q9C6M5|Q9S745|Q9SXA1|Q9C5X4|Q9SUE3|Q94AW5|Q8W4I7|O80341|Q9LE81|Q940H6|Q39027|Q8SAB7|Q944Q0|F4IHS2|Q9SZ06|Q1PFE1|Q9LYD3|Q8GV43|Q8H156|Q94ID6|O24606|P31582|Q9FG74|Q9LYU3|Q0WQN4|Q93WK5|Q94AH6|Q93VM9|Q9CAV6|P93025|F4HVW5|Q9S7J8|Q39183|Q9SCU5|Q0WPQ2|Q9CB01|Q7XJR9|Q9FLY5|Q8LDC8|Q94CG0|Q8RXF8|Q9SSA8|…	http://amigo.geneontology.org/cgi-bin/amigo/term_details?term=GO:0035556
peptidase activity	Gene Ontology	GO:0008233	179	507	3.33275e-10	4.20371e-09	Q9M391|O64481|O49434|Q8RX88|Q9FVU9|Q9ZUF6|Q9C7D2|Q9M099|O81062|Q5IBC5|Q9M1S8|Q93VG8|Q56WF8|Q94F30|F4J3N2|Q84WS0|O24454|Q9LT08|Q9M1B5|B3H672|Q8LPF0|Q56Y85|Q9XJ35|Q8LB10|P43297|Q8VYB5|Q9LET3|O22207|Q84WU8|Q93Z32|O22993|Q9LMU1|P43296|Q8L6Y1|Q949Y0|O04482|Q8S929|O22609|Q9SXJ6|Q93Y09|Q9LRP7|Q9FN42|Q93Y01|Q9FK76|Q8RWQ9|O65351|Q9MAR8|Q8W4N3|Q9SYL6|Q9CAN1|Q9FFK3|P34066|Q9LEW0|O04373|Q9LSS7|Q8VZI8|Q56W64|…	http://amigo.geneontology.org/cgi-bin/amigo/term_details?term=GO:0008233
nitrogen compound transport	Gene Ontology	GO:0071705	123	304	3.47338e-10	4.36944e-09	Q7XA87|Q8GZD4|Q9M9S6|Q9ZU50|Q941R4|O81775|Q8RWH9|Q6A332|Q6A333|Q9LV10|Q9LZ08|P92961|Q8RXK6|Q9LFN6|Q9LPF1|Q9LPF6|Q9LYR6|Q9FKS8|Q8LES0|Q0WP01|Q9C6M2|Q9C829|Q39134|Q9SUA4|Q8L4M1|Q8LPQ6|Q9SRK7|O82598|Q9LH39|Q9M817|Q41951|F4HXV6|Q9LHN7|Q3ED99|Q9FG72|Q03250|Q8LB08|Q93VM9|Q9SMV6|Q9C521|Q8GWE6|P46032|Q9FFK6|Q38942|P92942|Q9C6S5|Q9SIU2|Q3E7D0|Q8RWA5|Q24JJ9|F4KBW6|Q9CAF4|O64740|P31167|Q9LFB8|Q0WP44|Q8RXH2|…	http://amigo.geneontology.org/cgi-bin/amigo/term_details?term=GO:0071705
meristem development	Gene Ontology	GO:0048507	100	226	3.76016e-10	4.71765e-09	Q43125|Q9SE43|Q8LES0|Q9LUI3|Q9SXY0|Q9SXY1|Q9M1S8|P48731|Q9M3B4|Q9LXV5|Q9LQF0|Q9STX5|Q9FIB0|Q9LT02|Q27GK7|Q9FIQ5|Q9FM03|Q96524|Q9XGW1|Q84JS6|Q9FMR9|Q9ZRF9|B9DFA8|Q9FII5|Q9LYU7|Q9S7Z8|P43288|O65440|P43289|P93024|Q8LGU6|Q9SJJ3|Q84TE6|Q8RWN7|Q9XER9|Q9ZVD0|Q9SZD4|Q9FHI1|Q94B60|O04017|F4I4K5|O04291|Q9FFH3|Q8W4D0|Q9LV09|Q9SU79|Q05609|Q9SJZ6|F4K2A1|Q9XIN0|P62598|O80345|Q9FVC1|Q94B71|Q8RWW0|O82302|O80809|…	http://amigo.geneontology.org/cgi-bin/amigo/term_details?term=GO:0048507
developmental growth	Gene Ontology	GO:0048589	156	423	3.92809e-10	4.91531e-09	Q43125|Q7DMA9|Q9S7X6|Q42381|Q9SH31|Q9FQ04|Q5IBC5|P46601|Q8W4D0|O82170|Q9C7S5|Q9XF43|Q9MA63|Q9STX5|Q9FIB0|O04928|Q9FMJ0|Q84JU4|Q38890|Q9SR96|Q96524|Q9SFC6|Q8S3U9|Q9LE81|O81316|Q7X9I0|O80763|O82302|A7UL74|Q8L6Y1|O80483|Q0WPX9|O22607|Q9LT10|Q9LYU7|Q9SEH3|Q9S7Z8|O65440|F4K5J1|Q9SMV6|Q96289|Q9C9Z9|O80775|Q9SDS7|P92943|Q94CG2|F4HWY6|Q9SZD4|Q9FHI1|Q6R8G6|Q9LFB8|Q680Q4|O81445|Q9LK22|O22874|Q9LV03|O48818|…	http://amigo.geneontology.org/cgi-bin/amigo/term_details?term=GO:0048589
protein complex biogenesis	Gene Ontology	GO:0070271	119	291	4.02673e-10	5.02544e-09	Q9SJT7|Q9SE97|Q9LSE4|Q9FGK9|F4I7L1|Q9FVU9|Q9SE95|Q9SXY0|Q9SXY1|Q9FN67|Q9LQQ4|Q8LF20|Q9ZVN6|Q8GRL7|Q8L5R3|F4IRR2|Q9FGK8|Q9SE51|Q8S3U9|Q9SY60|Q8VWK4|Q9FF75|B3LF48|Q9FKM3|F4J738|Q8LBL1|Q43386|Q5S2C4|Q5S2C3|Q9SMV6|Q1ECJ7|Q8LC68|Q9S7R7|Q5XPJ9|Q9SGU9|Q8L9J7|Q8VZI8|P94017|Q9ZNX9|Q9SZD4|Q9LSD6|F4KBW6|Q9SEI3|Q84WU8|Q9M8T9|Q6AWX6|P45432|Q9XIA4|Q9SX65|F4KDA6|Q9FHM4|Q9ZPY7|Q9SB64|Q8L5Y6|Q9SRY4|Q9LP46|P38557|…	http://amigo.geneontology.org/cgi-bin/amigo/term_details?term=GO:0070271
carbohydrate metabolic process	Gene Ontology	GO:0005975	354	1205	4.26343e-10	5.30684e-09	O64890|Q9FK51|Q9LY62|Q43295|Q9FM96|Q8L608|Q9LPW0|Q9SEE5|Q9SSG3|Q9LQF2|P46283|Q0V7R1|Q9XIG1|O48766|F4I2X9|Q9SRK5|Q9FXI9|Q941L0|Q8L868|Q9FJZ3|Q94CD8|Q3E989|Q9SVS1|Q8L7S6|Q9LIR6|F4JMI5|O80840|Q9M9M4|Q8L799|Q9LF33|Q9M1D0|Q8LEA0|Q9FLD7|Q9M0S5|Q9C7U5|Q944A6|Q9FIW4|Q9ZP54|O22229|Q8LBB2|F4HTM3|P25857|Q9C9K2|Q4PSN0|Q8W0Z9|Q9MAC8|Q9SKT6|Q9LTZ0|O04523|Q9FZH5|Q93Z08|Q8VZK9|Q9FH80|Q9M8Z7|D2WL32|P55230|O22893|…	http://amigo.geneontology.org/cgi-bin/amigo/term_details?term=GO:0005975
positive regulation of macromolecule metabolic process	Gene Ontology	GO:0010604	128	324	5.10219e-10	6.33422e-09	B5X0I6|Q9LV58|Q9LSE2|Q9S7Q2|P93002|Q84JT7|Q9FVU9|Q9FQ04|O22208|Q9SAK5|Q9SI37|Q9SIW2|Q02283|Q9C5S2|Q8L3Z8|Q9SWG3|Q9ATB4|P43273|B3H672|Q8LPF0|Q9LZP8|Q6NQJ7|Q9LHF5|Q9FM03|O64642|Q3EBQ3|Q9LSL6|Q39023|Q9SA52|Q9XFH4|Q9SMP0|Q9LYU3|Q9SFE4|Q9SVB7|Q8GWE0|Q84RR0|P42730|P42736|Q8LBC0|Q9LVA1|Q9S7I8|Q9SCN8|Q9LIE5|Q9ZNX9|Q94F58|Q9SZD4|Q9XF67|Q9S7U9|Q9M276|Q2LAE1|O49403|Q9SEI3|Q949V6|Q9SEI0|Q9ZVW2|F4IAE9|Q8RWV3|…	http://amigo.geneontology.org/cgi-bin/amigo/term_details?term=GO:0010604
chloroplast organization	Gene Ontology	GO:0009658	67	123	5.34153e-10	6.61399e-09	Q9XJ36|Q8RWL6|Q9SI75|Q9FEA2|Q9M394|Q8GWE0|F4I0K2|P51412|O48724|P93025|Q56X52|Q8GXD9|Q84V03|Q9LF37|Q39089|Q8VY88|Q84N64|Q94AG6|F4JTP5|Q93W20|Q9ZNX9|O80885|Q8S9K3|Q9STE8|O82261|Q9LS48|Q94B60|Q9ZW85|Q8VY09|Q9M1S9|O22056|Q8RWT8|Q84RQ7|Q8L730|Q6F6B5|O82533|Q9FN50|Q6NQJ6|Q9LW20|Q56X46|Q9FK13|Q96502|Q07098|Q8L7L0|Q9FI46|Q949Y5|Q9MBA2|O22993|O22227|Q9C5J8|Q9STG9|Q9SA52|Q8L7W1|Q8RX79|Q93W77|Q9FIG9|Q9C4Z7|…	http://amigo.geneontology.org/cgi-bin/amigo/term_details?term=GO:0009658
cofactor biosynthetic process	Gene Ontology	GO:0051188	96	215	5.773e-10	7.12958e-09	Q9FNB0|Q84MD8|Q8LBL1|Q3ED65|Q9ZPV8|O24457|O64886|Q9FGS4|Q8VYJ1|Q84P24|Q5M731|Q93W77|Q43316|O82357|Q8GZM7|Q8GYB1|Q9C723|Q8W1X2|Q9ZR07|Q9ZU32|Q39054|Q39055|Q8GW20|B9DGD6|Q0WUA3|Q76FS5|Q9CAF5|Q9LQK7|O22229|Q84XU2|Q8L493|Q681Y3|Q9LX31|Q8L5Y9|F4K2A1|P62598|Q9SX65|Q84WV8|Q9M315|Q9SPK5|Q38833|F4JYE9|Q9ZNW0|Q8GZQ3|Q93ZB6|Q9LVC8|O49543|Q93W20|Q84RQ7|A8MS68|Q8GWS0|Q8L539|Q8RXN3|Q8L733|Q9SW18|O48721|P55826|…	http://amigo.geneontology.org/cgi-bin/amigo/term_details?term=GO:0051188
cell death	Gene Ontology	GO:0008219	88	189	6.00628e-10	7.39837e-09	O04153|Q9SCS8|Q94AT5|P93002|Q43125|Q94CA0|Q9LSL5|O82345|Q9FIJ0|O48723|P43273|Q9S745|Q9LDD1|O80678|Q93YW0|Q941L3|Q39234|Q39023|Q9FYC2|O22752|Q9C9T2|Q9FI00|Q8LFS6|Q9C5Y0|P42736|F4HVW5|Q9LKA4|Q9FN50|Q9LVA1|Q9ZU38|Q9SNC6|Q9SCU7|Q8VYC8|Q9LYG9|Q9SKB2|Q94F58|O48573|Q2LAE1|Q9S814|Q9FNK4|Q9FPR3|Q42484|Q7XJE6|Q9SE33|O64587|Q39214|Q9SGN6|Q9FHE4|Q9C7N2|Q9SZJ5|O64517|Q5FV35|Q9LSZ9|A9LNK9|O80961|Q8LPS2|Q9LV85|…	http://amigo.geneontology.org/cgi-bin/amigo/term_details?term=GO:0008219
cellular response to lipid	Gene Ontology	GO:0071396	139	365	6.6245e-10	8.13867e-09	Q9XI60|Q9LY62|Q8LL04|Q9FJ93|Q9LSE1|Q9MAA7|Q9SJN0|O80871|Q9C5U1|Q9SRT0|Q9ZQ47|Q9M099|O80920|Q9SAK2|O64816|O04714|Q9STX3|Q9FMZ0|Q9ZUN4|Q9LVH4|Q8L4M1|Q8W4I7|Q940H6|Q6NPN9|Q39023|Q7GB25|Q9FPR3|Q9ZRF9|Q8GZM7|Q5YDB6|Q9S752|Q9ZPS9|Q9LK35|Q04980|Q9C5Y0|Q9C9Z9|Q3E936|Q9FGM1|Q94AG2|Q7XJR9|Q9ZSA2|Q9SHS7|Q8S307|Q9S814|Q680Q4|O81445|Q93ZT5|Q8GWK5|F4IEM5|Q94K80|Q94JL3|Q8LFR2|Q9FNA4|Q84MC7|Q39193|Q9LTB8|Q9LNP9|…	http://amigo.geneontology.org/cgi-bin/amigo/term_details?term=GO:0071396
protein kinase activity	Gene Ontology	GO:0004672	280	909	7.30489e-10	8.95133e-09	Q8W4P1|Q9ASQ5|Q8W490|Q39238|Q9LYN6|Q9LSE1|Q9LZW4|Q43125|Q38869|Q39030|Q9FE20|Q9LJM4|P51566|Q9FL51|Q8VZJ9|Q9M1S9|F4JTP5|Q9C5S9|Q944Q0|P93050|Q9ZUE0|Q9C7S5|Q9C5S2|O64816|A8R7E6|Q42438|Q9FN92|Q9C660|Q9M9C5|O81832|Q9LK43|Q9LVN2|Q3EDL4|O48837|P43298|Q8W1D5|O48788|Q9SV05|O80673|Q9C823|F4IRW0|Q9LVL5|Q8W4Q3|Q9LSI9|Q8W4I7|O23304|Q9LE81|Q940H6|Q39027|Q94C95|Q9LSL5|Q9FL63|Q39023|Q7X8C5|Q9LDI3|F4JY12|Q9SD62|…	http://amigo.geneontology.org/cgi-bin/amigo/term_details?term=GO:0004672
phosphoprotein phosphatase activity	Gene Ontology	GO:0004721	88	190	7.35196e-10	8.98573e-09	Q9LQN6|P93006|Q94AT1|Q9SFU3|Q8GY31|O80492|Q9C5S1|Q7XJ53|P48484|Q0WRB2|O80673|Q0WVZ1|Q9SRK5|Q9LET1|Q93YW5|O81760|F4J117|O82302|Q8VZN9|Q9STT2|Q9LNF4|Q9FX08|Q9LT75|O64730|Q8GY60|Q9LMT1|O80871|Q8RWN7|Q9ZW21|Q9FG61|Q9SHS7|Q8RXZ4|Q9LR65|Q9M8R7|Q0V7V2|Q9LUS8|Q949Y3|Q84XU2|Q9LNP9|Q9LVQ8|Q9LU72|Q940A2|Q8L7U5|Q8LL04|Q9ZUZ2|Q8W3M6|Q9LHE7|Q75QN6|Q9SL76|Q9LMG7|O81223|Q00IB6|Q9XGM2|P48528|Q8VYE2|Q9SUK9|Q9SZ53|…	http://amigo.geneontology.org/cgi-bin/amigo/term_details?term=GO:0004721
protein localization to organelle	Gene Ontology	GO:0033365	94	210	7.85269e-10	9.573e-09	Q9SJL6|Q8RWH9|F4IRR2|Q9M367|Q9FNC9|Q96321|Q5XF06|Q8GYF7|Q9LZH8|Q9SZT4|Q9FMA3|F4KF65|Q9FF75|Q9LMG7|Q9XF57|F4HXV6|O80480|Q8H156|Q9STT2|A2RVP7|Q9LRP1|Q9SMV6|Q9M376|P93026|Q9SRR0|F4JY12|Q9FFK6|F4I562|Q38942|Q8VZI8|Q0WPY0|O81283|Q9FNP1|F4KBW6|Q84WU8|Q8VY07|Q9FN50|Q9STU3|Q8RXH2|Q9ZPY7|Q9LUS2|F4IVL6|Q9FXT6|F4JL11|Q8RY16|Q8VWI1|Q9SYU4|Q9SKT0|Q9SEL5|Q9LHE5|Q8GZ79|F4HVJ3|Q9S9T7|Q9LNQ1|P41916|Q9LU68|P35402|…	http://amigo.geneontology.org/cgi-bin/amigo/term_details?term=GO:0033365
cellular component morphogenesis	Gene Ontology	GO:0032989	150	407	8.78725e-10	1.06847e-08	Q43125|Q7DMA9|Q9S7X6|Q42381|Q9FN69|Q9FF86|Q5IBC5|P46601|Q9C7S5|Q8L3Z8|F4IYM4|Q9LQ55|Q8LES0|Q9FMJ0|Q38890|Q9SR96|Q6NMC6|Q9LFB8|Q84ZT9|O64728|Q8S3U9|Q9LE81|Q7X9I0|O80763|O82302|Q9FJ62|Q9C9M6|O80483|Q0WPX9|O22607|Q9LT10|Q9C788|Q9FG74|Q9LK35|Q9S7Z8|Q5S2C4|Q5S2C3|F4K5J1|Q9SMV6|Q9LHG8|Q9C9Z9|Q8GYM6|Q9ZPX9|Q5XPJ9|P92943|Q94CG2|F4HWY6|Q8RXF8|Q9LSD6|Q84WU6|O81445|O22874|Q93V66|Q06915|Q9SXC4|Q9STM3|Q0WV13|…	http://amigo.geneontology.org/cgi-bin/amigo/term_details?term=GO:0032989
macromolecule methylation	Gene Ontology	GO:0043414	68	128	8.82235e-10	1.06999e-08	B5X0I6|Q9SZQ5|Q9S9P3|F4I443|Q8GXB7|Q9SAI1|Q8W595|Q9C5X4|Q9XI84|Q9ZT71|F4IXE7|Q94F87|P0CB22|Q94F88|Q9LHE4|Q9MAT5|Q8VXV7|Q8GWT4|Q9LJ87|Q9FEF8|Q9LHF5|Q8GZB6|F4JRS4|Q9SIW2|Q9C8J7|Q8GYP3|Q9M0S8|Q9ZSZ8|Q9LT47|O23628|Q9LMH0|P34881|Q9SJQ6|O82486|Q2LAE1|Q9XI47|Q9FMW9|F4JH53|F4K1J4|Q9LK40|Q9FF80|Q8LK56|Q56Y74|Q8VZ79|Q9C944|Q6NQJ8|Q9FNA4|Q9C5P4|Q8VZ17|Q8W4D0|Q8S8F8|Q94A79|Q9LUJ3|Q9LID0|F4K3G5|O82175|F4JW79|…	http://amigo.geneontology.org/cgi-bin/amigo/term_details?term=GO:0043414
protein targeting	Gene Ontology	GO:0006605	89	195	1.03944e-09	1.25744e-08	Q9SJL6|Q8RWH9|F4IRR2|Q9M367|Q9SUE3|Q96321|Q9SHC8|Q5XF06|Q8GYF7|Q9SZT4|Q9FMA3|F4KF65|O23342|Q9XF57|F4HXV6|O80480|Q8H156|Q9STT2|Q9LRP1|Q9SMV6|Q9M376|P93026|Q9SRR0|F4JY12|Q9FFK6|F4I562|Q38942|Q8VZI8|O81283|Q9FNP1|F4KBW6|Q84WU8|Q8VY07|Q9FN50|Q9STU3|Q8RXH2|Q9ZPY7|Q9LUS2|F4IVL6|Q9FXT6|F4JL11|Q8RY16|Q9SYU4|Q9SKT0|Q9SF29|Q9SEL5|Q9LHE5|Q8GZ79|Q9LMG7|Q9S9T7|Q9LNQ1|P41916|Q9LU68|Q8VYE2|Q9STE8|O04023|Q9SHU7|…	http://amigo.geneontology.org/cgi-bin/amigo/term_details?term=GO:0006605
interspecies interaction between organisms	Gene Ontology	GO:0044419	72	141	1.06553e-09	1.2857e-08	Q8W4P1|Q93YN9|Q9SG02|Q5FV35|Q8GYM6|Q93V58|Q9LQV2|P42731|Q9LHP4|Q9LDX1|Q9LHA8|Q3EBC8|Q5HZ38|Q9SHF3|O04379|Q39011|Q4F883|Q8L746|O80931|Q9LZK5|O65719|Q9C5W7|Q6NM73|Q9ZU94|Q8RXK6|Q9FI46|Q9FY93|O48573|P84634|F4IXW2|Q9M276|Q9FHW7|Q8LPS2|Q9M670|P22953|B3H672|Q9LZG0|Q9FNH6|O48814|Q9LJX4|Q9FEG2|Q93ZE8|Q39255|Q8RXV3|Q96524|Q0WPN8|Q9XGW1|Q9SJK3|Q9FHM4|Q9CAZ7|Q9STW6|O48723|Q9SAH7|Q8RY59|Q9SF85|Q9LFS4|O64782|…	http://amigo.geneontology.org/cgi-bin/amigo/term_details?term=GO:0044419
regulation of protein metabolic process	Gene Ontology	GO:0051246	129	333	1.16122e-09	1.3976e-08	B5X0I6|O04319|Q9LNU4|Q9SS47|Q39030|Q9ZW07|Q9ZW06|O04379|Q9LF10|Q9ZW02|Q9LD55|Q9XF67|O80920|P40228|P92965|Q8RXK6|Q38884|Q9C5S2|Q8L3Z8|Q8LES0|Q9ATB4|Q5XET5|B3H672|Q9FKJ0|F4IRR2|Q9LHF5|O64642|Q9LRZ3|Q9C552|Q9XGW1|Q9SJK3|P56820|Q9FME4|Q39023|Q9SA52|Q9FXA2|Q9FVU9|Q9XFH4|Q9ZSY8|O48844|Q9LK31|Q9ZPW2|O22286|Q8GWE0|Q84RR0|P42730|P42731|Q8LBC0|Q9SYL0|Q9S7I8|Q9FGM1|Q9SCN8|Q9LMR5|Q9ZVD0|Q9SIU2|Q944A6|Q8GXN9|…	http://amigo.geneontology.org/cgi-bin/amigo/term_details?term=GO:0051246
peptidyl-lysine modification	Gene Ontology	GO:0018205	55	91	1.17e-09	1.40459e-08	B5X0I6|Q9SZQ5|F4I443|Q8W595|Q8RWU3|Q9XI84|F4JYG0|F4IXE7|Q9SGH2|P0CB22|Q9SJT1|P55852|Q94F88|Q9LJ87|Q9FWQ5|Q9FI94|Q8GZB6|Q9SIW2|Q9C8J7|Q94F30|Q42551|Q9AR19|O82175|O22446|Q2LAE1|O22781|Q680Q4|Q9ATB4|Q9M8T9|F4K1J4|Q6PUA2|Q9FF80|Q9LHF5|Q9C5X4|Q9STM3|Q6NQJ8|Q9C5P4|Q84JF5|Q8GYL3|Q2PS26|Q8VZ17|F4JL28|Q8S8F8|Q9LID0|F4K3G5|Q8RWL4|Q8VZL6|Q9M548|Q9FMR9|Q8GYH7|Q8VXV7|Q9XFH4|Q8VY78|Q94C32|Q9FH40	http://amigo.geneontology.org/cgi-bin/amigo/term_details?term=GO:0018205
cellular macromolecular complex assembly	Gene Ontology	GO:0034622	134	352	1.35805e-09	1.62622e-08	Q9M565|Q9SJT7|Q9C5U3|Q8RVQ9|Q9LSE4|F4I7L1|Q9FVU9|Q9LQQ2|Q9LD55|Q9SXY1|Q9MAP3|Q9LQQ4|Q8LF20|Q8RXK6|Q38884|Q8VYA5|Q94AM9|Q9ZVN6|Q8GRL7|Q8L5R3|F4IRR2|Q9FE62|Q9SE51|Q8S3U9|Q9SY60|P56820|Q9FKE9|Q8VWK4|Q9FMR9|Q9LZ17|Q9FKM3|Q8VYZ0|Q43386|Q5S2C4|Q5S2C3|Q8W4S4|Q9SMV6|Q9MA98|Q8LC68|Q9LVA7|Q9SXY0|Q5XPJ9|P94017|Q9ZNX9|P22738|Q9SZD4|P49227|Q9LSD6|F4KBW6|Q682D3|Q9SEI3|Q9M8T9|Q9C658|Q6AWX6|P45432|Q9XIA4|Q8L793|…	http://amigo.geneontology.org/cgi-bin/amigo/term_details?term=GO:0034622
symbiosis, encompassing mutualism through parasitism	Gene Ontology	GO:0044403	71	139	1.37228e-09	1.63911e-08	Q8W4P1|Q93YN9|Q9SG02|Q5FV35|Q8GYM6|Q93V58|Q9LQV2|P42731|Q9LHP4|Q9LDX1|Q9LHA8|Q3EBC8|Q5HZ38|Q9SHF3|O04379|Q39011|Q4F883|Q8L746|O80931|Q9LZK5|O65719|Q9C5W7|Q6NM73|Q9ZU94|Q8RXK6|Q9FI46|Q9FY93|O48573|P84634|F4IXW2|Q9M276|Q9FHW7|Q8LPS2|Q9M670|P22953|B3H672|Q9LZG0|Q9FNH6|O48814|Q9LJX4|Q9FEG2|Q93ZE8|Q39255|Q96524|Q0WPN8|Q9XGW1|Q9SJK3|Q9FHM4|Q9CAZ7|Q9STW6|O48723|Q9SAH7|Q8RY59|Q9SF85|Q9LFS4|O64782|Q9ZUM2|…	http://amigo.geneontology.org/cgi-bin/amigo/term_details?term=GO:0044403
anion binding	Gene Ontology	GO:0043168	94	213	1.3823e-09	1.64692e-08	Q0WPK3|Q9SCL7|O80920|O80644|F4JTP5|B0F481|Q9ZVF6|Q42533|Q3ED68|Q9ZUN4|Q9SXA1|Q8RXR2|Q9LT69|Q9M903|Q8RY79|F4JP46|Q9C7T4|Q9MA74|Q93ZN9|Q9LYU8|Q9FZ47|Q9LN20|Q9LT75|Q2PGG3|P36428|Q96282|Q8W453|Q9FGM1|Q9LIE7|Q9SGU9|P92942|P92943|O49485|Q9XF67|Q9FNK4|Q9S818|F4IEM5|Q9LNA5|Q84MC7|Q9LTB2|Q9ZSS6|Q9LVY1|P55217|O23254|Q9S7B5|Q9LM59|O23653|Q84WV0|Q8GYD7|Q9FNQ0|P46643|Q8RWL6|Q9SZJ5|F4HYF3|Q9SR86|Q9LSZ9|Q8LAN3|…	http://amigo.geneontology.org/cgi-bin/amigo/term_details?term=GO:0043168
cytoplasmic, membrane-bounded vesicle	Gene Ontology	GO:0016023	76	155	1.50534e-09	1.78901e-08	Q8VYK7|Q9LRP1|Q9LRP7|Q9SJT9|F4K5J1|P36397|Q9SU08|Q9SEL5|P93026|Q0WW26|Q9LRZ5|Q0WMJ8|Q9SFU0|Q9M367|O23685|Q3EBC2|O82201|Q9SE83|O81062|F4I562|Q8RWM6|Q9LQ55|Q944A9|P94017|Q94KD3|Q8LF20|Q67YI9|F4HXQ7|O04209|B0F9L4|Q8VWF1|Q94A40|Q9ZVN6|Q9S7M9|Q0WLB5|Q9LIE4|Q8RXA7|Q9SB50|Q9FMJ0|Q9FPR3|Q500Z2|Q8VY07|Q9LH50|Q9SKU1|Q9C6X2|Q8GXP1|Q940S5|O64668|Q9C533|Q9LHS0|Q9C5G5|Q0WNJ6|Q9FY84|O80612|Q8L936|Q8RWD5|Q93Z32|…	http://amigo.geneontology.org/cgi-bin/amigo/term_details?term=GO:0016023
establishment of protein localization to organelle	Gene Ontology	GO:0072594	85	184	1.5615e-09	1.8511e-08	Q7Y1W1|P37107|Q9LRP1|Q9ZPY7|Q9SKT0|Q9SMV6|P92985|Q9M376|Q96321|Q9SEL5|P93026|Q9SIF2|Q9SRR0|Q8GZ79|Q9LMG7|Q8LLD0|O04421|Q8RWH9|F4I562|Q9S9T7|Q9LNQ1|Q9LUS2|Q8S2T0|F4IRR2|P41916|Q8VZI8|Q9LU68|O81283|Q8H156|Q42191|Q9STE8|Q9LDH0|Q9SUE3|Q9FNP1|Q9STT2|Q8L7F7|F4KBW6|Q5M759|Q9SHU7|Q9S837|Q8VY07|F4KF65|Q9FN50|O64471|Q38942|Q9M367|Q9FNC9|Q944A9|Q9M841|O80977|Q9STU3|O22265|Q1G3L1|Q9LHE5|Q8RXH2|Q84WU8|Q5XF06|…	http://amigo.geneontology.org/cgi-bin/amigo/term_details?term=GO:0072594
multi-organism cellular process	Gene Ontology	GO:0044764	72	143	1.69092e-09	1.99951e-08	Q8W4P1|Q93YN9|Q9SG02|Q5FV35|Q8GYM6|Q93V58|Q9LQV2|P42731|Q9LHP4|Q9LDX1|Q9LHA8|Q3EBC8|Q5HZ38|Q9SHF3|Q39011|O80931|O65719|Q7Y214|Q6NM73|Q8LRK9|Q9ZU94|Q8RXK6|Q9M670|Q9FY93|O48573|O22446|P84634|F4IXW2|Q9M276|Q9LNC4|Q9FHW7|Q8LPS2|Q9LZR3|Q93ZR1|P22953|Q94K07|O04379|Q9LZG0|Q9FNH6|Q4F883|Q9LJX4|Q9FEG2|P34881|Q39255|Q9C5W7|Q96524|Q0WPN8|Q9XGW1|Q8GZ42|Q9SJK3|Q9FI46|Q9CAZ7|Q9STW6|O48723|Q9SAH7|Q8RY59|Q9SF85|…	http://amigo.geneontology.org/cgi-bin/amigo/term_details?term=GO:0044764
organ morphogenesis	Gene Ontology	GO:0009887	78	162	1.73951e-09	2.05184e-08	Q8RWW0|Q43125|Q8LC03|Q9LFE0|Q9LMX7|Q9SW80|Q9SJJ3|Q94A02|O04379|Q9LUI3|Q9FVQ1|Q39011|Q9LMT2|Q9C6B8|O04017|O24412|Q9M066|Q9C8J7|O82268|Q02283|Q8W4D0|Q9C895|Q9SIU2|Q9SZD4|Q9LJX0|P49227|Q9C6W5|Q9LZS0|Q9MAH8|O22152|Q93ZR1|Q9LZM8|Q9FML4|Q9MAA7|Q9ZVW2|Q9FZK1|Q93V43|Q9FNA4|Q39089|Q9S7W5|O23702|Q9C5X4|Q6EVK6|Q9LYN8|Q0WP44|Q96524|Q9SND4|Q9M8Z5|Q9ZVC2|Q700W2|Q6S591|Q42371|Q9LYC1|O80931|P47927|F4IHS2|Q42569|…	http://amigo.geneontology.org/cgi-bin/amigo/term_details?term=GO:0009887
response to heat	Gene Ontology	GO:0009408	86	188	1.80921e-09	2.12874e-08	Q9LV58|Q9STH1|P93002|Q9LHA8|Q39030|P13853|Q9C9X3|Q9LQM7|Q9SAK4|Q9LKR3|O82345|Q9FIJ0|Q9ATY5|Q9SYG1|Q9SR96|Q9LZP9|O80673|Q8VYJ7|Q9C826|Q9FNK5|Q9LMU1|Q9STS7|Q9FGC7|O22287|P31170|Q9SMV6|P42730|P42736|P93025|Q9XI00|Q9FGM0|Q9LF37|Q9SZN7|Q42410|Q9SKY8|Q9SZD4|Q9S814|Q680Q4|Q9SYT0|Q8LFR2|P31168|Q9LV09|Q8RY99|Q42371|Q9M1V5|Q8GWL1|Q9ZPH2|Q9C9K2|Q94F87|Q8VWG7|Q9FQ04|P34893|Q9FQ09|Q9FQ08|Q9SGW3|P55852|Q9FGT8|…	http://amigo.geneontology.org/cgi-bin/amigo/term_details?term=GO:0009408
posttranscriptional regulation of gene expression	Gene Ontology	GO:0010608	89	198	1.86227e-09	2.18574e-08	O04319|Q9SG02|Q9SS47|Q9FJR0|Q39030|Q9ZW07|Q9ZW06|Q9LF10|Q9ZW02|Q9LD55|O82504|P92965|Q8RXK6|Q38884|Q5XET5|B3H672|Q9LK40|F4IRR2|O64642|Q8L4M1|Q9C552|Q9XGW1|Q9SJK3|P56820|Q9FME4|Q9LUQ3|Q9SA52|Q9FXA2|Q9ZSY8|Q93VM9|Q9ZPE4|Q8GWE0|Q9LKF9|P42730|O04202|O04379|Q9XI00|Q9ZVD0|Q9SIU2|Q04836|Q8GXN9|Q93ZT6|Q8VY00|Q9C658|Q9ZVW2|Q0WP44|Q9SIW2|Q9FGL9|F4JAA5|Q8GWL1|F4JW79|Q9FKT5|Q76E23|Q8GYD9|Q9MAC5|B9DFG3|Q9LJX4|…	http://amigo.geneontology.org/cgi-bin/amigo/term_details?term=GO:0010608
monocarboxylic acid metabolic process	Gene Ontology	GO:0032787	190	564	1.98168e-09	2.32013e-08	Q8VYI3|Q7DMA9|Q9CAP8|Q7G193|Q94A28|Q9LPW0|Q5M729|F4HUK6|Q9FI97|Q9LTV6|Q8VWJ1|Q9M3B6|Q9SVM9|B0F481|Q8W471|Q42533|Q9XF43|Q9FHR8|O24457|Q9SJD4|Q9S746|Q9LIS1|Q9S745|Q9LKJ1|Q9FR37|Q9FGJ4|Q84P23|O65201|O65202|Q9C826|Q9SI09|Q9ZW34|Q8GZQ3|Q940H6|Q9T0A0|Q9FLC6|Q9C8P0|Q9M7Z1|O82357|Q7G191|Q9C9T2|Q9STS7|Q9FFE9|Q9LK39|P48491|Q8H151|Q8GYB8|F4IR05|Q7G9P4|Q9FGC7|Q9FFE6|Q9M315|O64733|Q9MA90|Q1EC69|Q8LCU7|F4KBF3|…	http://amigo.geneontology.org/cgi-bin/amigo/term_details?term=GO:0032787
RNA splicing	Gene Ontology	GO:0008380	84	182	2.00709e-09	2.34408e-08	Q9LZQ9|Q94BR5|Q9C5S2|O48713|Q93VM9|Q9SHG6|Q9FGL9|Q9LFE0|Q9ZT71|Q42384|Q93Y16|F4IE66|Q9SI54|O22212|Q9LVA7|Q8LPQ9|Q9SY74|Q6NLS8|Q9FGZ9|Q8VYD9|O22315|Q9SL79|Q94C11|Q9ZSZ8|Q8H0U8|P92965|P42698|Q9ZVD0|Q9SIU2|Q9LFN6|Q9FE62|Q8VYA5|Q9LHP2|Q9LY75|B6EUA9|Q9FMY5|Q6ICX4|A2RVS6|Q9LUW5|Q1PDV2|Q94K01|Q9FFU1|P43333|Q84WS8|Q9SHY8|Q8L4M1|O04147|F4IJV4|Q9LF10|Q9SYP1|Q8GWQ6|Q9FYB7|Q8L7C2|F4JHI7|Q8L716|Q9SZV0|O80653|…	http://amigo.geneontology.org/cgi-bin/amigo/term_details?term=GO:0008380
coenzyme metabolic process	Gene Ontology	GO:0006732	106	256	2.08286e-09	2.42658e-08	Q43125|Q9SS48|Q84MD8|Q9LPW0|Q5M729|Q8LBL1|Q9FI13|Q9M3B6|P54873|Q3ED65|Q9ZPV8|O24457|Q9S726|Q9FGS4|Q8VYJ1|Q84P24|Q5M731|Q9C6T1|Q9ZW34|Q9C8P0|F4JP46|O82357|P48491|Q8GYB1|Q9C723|Q8W1X2|Q9SY73|Q8RWN9|Q9ZU38|Q9ZU32|Q39054|Q39055|B9DGD6|Q0WUA3|Q76FS5|Q9SRZ6|Q8LEV7|Q9ZV85|Q8L5Y9|Q8L493|P46086|Q9LTB2|Q9C6Z3|Q9FWA3|O65595|F4K2A1|Q9SX65|P25857|Q9FMX7|Q9M315|Q9SPK5|Q84WV0|F4JYE9|Q93ZB9|Q9SZJ5|Q9ZNW0|Q94AA4|…	http://amigo.geneontology.org/cgi-bin/amigo/term_details?term=GO:0006732
purine NTP-dependent helicase activity	Gene Ontology	GO:0070035	57	99	2.23582e-09	2.59201e-08	Q9C813|O22907|Q8W4R3|P93008|Q9SL02|Q9M2F9|Q93Y16|Q9FQ09|Q9FQ08|Q3EBC8|Q84V03|Q9FT73|Q8GY84|Q9FT74|Q8LA13|Q9SW44|Q9FFT9|Q8H0U8|Q9C8S9|Q5D892|Q8RXK6|Q9FLB0|Q9LFN6|Q9SQV1|Q9FNM7|Q0H8D7|Q9SA27|F4INY4|Q9LUW5|Q8VY00|Q9ZRZ8|Q9ZVW2|Q93ZG7|Q93Y39|F4IJV4|Q9SYP1|F4INA9|F4IE66|Q3EBD3|Q9FT69|Q8W4M7|F4JAA5|Q38861|Q9LIH9|Q8W4E1|Q84TG1|Q38953|Q9FMR9|Q8GUG7|Q9LU46|Q9XFH4|Q9XIF2|Q7XJN0|B9DFG3|B5X582|Q84W89|F4JFJ3	http://amigo.geneontology.org/cgi-bin/amigo/term_details?term=GO:0070035
ATP-dependent helicase activity	Gene Ontology	GO:0008026	57	99	2.23582e-09	2.59201e-08	Q9C813|O22907|Q8W4R3|P93008|Q9SL02|Q9M2F9|Q93Y16|Q9FQ09|Q9FQ08|Q3EBC8|Q84V03|Q9FT73|Q8GY84|Q9FT74|Q8LA13|Q9SW44|Q9FFT9|Q8H0U8|Q9C8S9|Q5D892|Q8RXK6|Q9FLB0|Q9LFN6|Q9SQV1|Q9FNM7|Q0H8D7|Q9SA27|F4INY4|Q9LUW5|Q8VY00|Q9ZRZ8|Q9ZVW2|Q93ZG7|Q93Y39|F4IJV4|Q9SYP1|F4INA9|F4IE66|Q3EBD3|Q9FT69|Q8W4M7|F4JAA5|Q38861|Q9LIH9|Q8W4E1|Q84TG1|Q38953|Q9FMR9|Q8GUG7|Q9LU46|Q9XFH4|Q9XIF2|Q7XJN0|B9DFG3|B5X582|Q84W89|F4JFJ3	http://amigo.geneontology.org/cgi-bin/amigo/term_details?term=GO:0008026
protein phosphorylation	Gene Ontology	GO:0006468	271	887	2.60413e-09	3.01163e-08	Q8W4P1|Q9ASQ5|Q8W490|Q39238|F4IB81|Q9LSE1|Q9LZW4|Q43125|Q39030|Q8RY67|Q9FE20|Q9LJM4|P51566|Q9FL51|Q8VZJ9|P40228|F4JTP5|Q9C5S9|Q944Q0|C0LGT1|Q9C5S1|Q9ZUE0|Q9C7S5|Q9C5S2|O64816|A8R7E6|Q42438|P48484|Q9FN92|Q9C660|Q9M9C5|Q9LK43|Q9LVN2|Q3EDL4|O48837|P43298|Q9SXA1|Q8W1D5|O48788|Q9SV05|F4I114|Q9LVL5|Q8W4Q3|Q9LSI9|Q8W4I7|Q9LE81|Q940H6|Q39027|Q94C95|Q9LSL5|Q9FL63|Q39023|Q7X8C5|Q9LDI3|F4JY12|O04086|Q9ZRF9|…	http://amigo.geneontology.org/cgi-bin/amigo/term_details?term=GO:0006468
ncRNA metabolic process	Gene Ontology	GO:0034660	105	254	2.65202e-09	3.05953e-08	F4IFC5|Q9LY66|O65628|Q9S7G6|O23627|Q8RXK8|Q9LJE2|F4JJT9|Q9SQV1|A3KPE8|Q93ZV7|O22056|O04492|F4J8K6|Q6NQJ6|B3LFA4|Q680B9|P93014|Q9XGW1|Q9SGE9|Q9FYR6|Q9M084|Q9SA52|P36428|Q9FEA2|Q8L785|F4IPY2|Q9M2Q4|Q9ZVD0|Q9SIU2|Q9SA27|Q9SR15|B3H7G2|Q9FNA4|P92965|Q6AWV1|Q8GUP1|Q9LUJ5|Q8L7L0|O23247|P93736|Q9M876|Q9XIF2|O22145|Q9XEA0|Q9SR06|Q9ZVT7|O48593|Q9FQ04|Q9FQ03|Q9ZNW0|Q94K75|Q9M209|Q94K73|Q8GZQ3|F4JLM5|Q9FVQ1|…	http://amigo.geneontology.org/cgi-bin/amigo/term_details?term=GO:0034660
regulation of defense response	Gene Ontology	GO:0031347	93	214	3.07477e-09	3.53861e-08	O04153|Q8H0V5|F4IB81|Q42384|Q43125|Q39204|Q9LQQ2|Q9SZ15|Q8VWJ1|Q9LT89|Q9C7S5|A8R7E6|Q8LBM2|Q9SR37|F4JS25|O49506|Q9S745|Q9LDD1|C0LGT6|Q93ZE8|P93002|Q9LVH4|Q9XI90|Q941L3|O80931|F4IHS2|Q9SAH7|Q9FMR9|Q9STS3|Q9C9T2|Q5FV35|Q96285|Q84MB2|Q9LVI4|Q56Y74|Q4F883|Q8VYC8|Q94FY7|Q9SKB2|P92948|Q9SUR9|Q2LAE1|Q9S814|Q8RXA7|Q680Q4|Q9FPR3|O48814|O04197|Q5ICL9|Q9SUJ1|Q9C8E7|Q8VWI1|O80340|Q93Z00|F4JRS4|Q9LY00|Q9LSI9|…	http://amigo.geneontology.org/cgi-bin/amigo/term_details?term=GO:0031347
RNA localization	Gene Ontology	GO:0006403	44	64	3.12232e-09	3.58461e-08	Q8GWR1|Q93VM9|Q9SMV6|P92985|O64740|Q24JJ9|Q9FFK6|Q03250|Q8LLD0|Q8RWH9|F4IGA5|Q93VR9|Q6A333|Q9FWS3|Q38942|Q9LZ08|Q8RY25|Q8RXK6|Q9SIU2|Q9LFN6|Q8W034|F4HZB2|P49040|Q6A332|Q8L7F7|F4KBW6|Q8GWE6|O48890|Q8RWG8|Q9CAF4|Q93ZG7|Q9C829|O04326|Q8L4M1|Q0WP44|Q8RXH2|Q8GYF7|Q9FKT5|Q7PC79|F4HXV6|Q8LDS5|F4K4J0|Q0WPZ7|Q9ZVT7	http://amigo.geneontology.org/cgi-bin/amigo/term_details?term=GO:0006403
defense response	Gene Ontology	GO:0006952	413	1480	3.15783e-09	3.61659e-08	Q9SG02|Q9LY61|Q9LUV2|P93002|Q9FM96|Q9LPW7|O82504|Q9XIM0|Q8VWJ1|Q8W474|P46283|Q8LBM2|Q8L9T5|B3H672|Q9LK40|Q9LDD1|Q9T048|Q42029|Q9M367|Q9XGW1|Q9SJK3|Q941L0|Q941L3|Q39027|Q39024|Q39023|Q9LUQ3|Q8L868|Q9SZ06|Q43316|Q9FMR9|Q93VB2|Q96285|Q9LVI4|F4JY12|Q9SCU7|Q8VYC8|Q94FY7|Q9LW83|Q8VWQ5|Q9C7U5|Q8H1D6|Q42484|O48814|Q9SE33|Q9SU71|Q42371|Q9C8E7|P93733|Q4V3C1|Q38834|Q9C7N2|Q93Z00|O23628|Q93Z08|Q9FIJ0|Q9SY59|…	http://amigo.geneontology.org/cgi-bin/amigo/term_details?term=GO:0006952
cell growth	Gene Ontology	GO:0016049	147	406	3.31283e-09	3.77583e-08	Q43125|Q7DMA9|Q9S7X6|Q42381|Q9SH31|Q9FQ04|Q9SFU0|Q94JQ6|Q5IBC5|P46601|Q02283|Q9C7S5|Q8L3Z8|Q9XF43|Q9FMJ0|Q38890|Q9SR96|Q9LFB8|Q84ZT9|Q9SFC6|Q8S3U9|Q9LE81|O81316|O80763|O82302|Q7X9I0|Q8L6Y1|Q9FII2|O80483|Q0WPX9|O22607|Q9LT10|Q9LK35|Q9S7Z8|Q5S2C4|F4K5J1|Q9SMV6|O48946|Q9C9Z9|Q39227|Q9SDS7|P92943|Q94CG2|F4HWY6|Q8RWY6|Q9LSD6|Q8RXA7|Q680Q4|O81445|O22874|O48818|Q9STM3|Q0WV13|Q9ZNV9|Q9C5G5|O64989|Q9LTB8|…	http://amigo.geneontology.org/cgi-bin/amigo/term_details?term=GO:0016049
cell morphogenesis	Gene Ontology	GO:0000902	138	373	3.35373e-09	3.81326e-08	Q43125|Q7DMA9|Q9S7X6|Q42381|Q9FN69|Q9FF86|Q5IBC5|P46601|Q9C7S5|Q8L3Z8|Q9XF43|Q9LQ55|Q9FMJ0|Q38890|Q9SR96|Q6NMC6|Q9LFB8|Q84ZT9|O64728|Q8S3U9|Q9LE81|Q7X9I0|O80763|O82302|Q9FJ62|Q9C9M6|O80483|Q0WPX9|O22607|Q9LT10|Q9FG74|Q9LK35|Q9S7Z8|Q5S2C4|Q5S2C3|F4K5J1|Q9SMV6|Q9LHG8|Q9C9Z9|Q8GYM6|Q9ZPX9|Q5XPJ9|P92943|Q94CG2|F4HWY6|Q8RXF8|Q9LSD6|O81445|O22874|O48818|Q9STM3|Q0WV13|Q9C5G5|O64989|Q9LTB8|Q9M9G7|Q8LGU6|…	http://amigo.geneontology.org/cgi-bin/amigo/term_details?term=GO:0000902
cellular response to abscisic acid stimulus	Gene Ontology	GO:0071215	99	235	3.46972e-09	3.92627e-08	Q9XI60|Q9LY62|Q8LL04|Q9FJ93|Q9C5U2|Q9CAJ0|Q9SRT0|Q9ZQ47|O80920|O64816|O04714|Q9LVH4|Q8L4M1|Q8W4I7|Q940H6|Q9SJN0|Q6NPN9|Q39023|Q7GB25|Q9ZRF9|Q9S752|Q04980|Q9C5Y0|Q9C9Z9|Q9FGM1|O80871|Q9ZSA2|Q9S814|Q680Q4|O81445|Q93ZT5|Q9FPR3|F4IEM5|Q94K80|Q94JL3|Q8LFR2|Q9FNA4|Q84MC7|Q39193|Q9LTB8|Q9LNP9|Q06850|Q9ZPY8|Q9S775|Q9FY48|Q38873|Q9SPK4|Q9ZT50|Q39204|Q9ZV15|P57681|F4IB81|Q9LQ98|Q7XJR9|Q42479|Q9M2S6|Q9M060|…	http://amigo.geneontology.org/cgi-bin/amigo/term_details?term=GO:0071215
cellular response to alcohol	Gene Ontology	GO:0097306	99	235	3.46972e-09	3.92627e-08	Q9XI60|Q9LY62|Q8LL04|Q9FJ93|Q9C5U2|Q9CAJ0|Q9SRT0|Q9ZQ47|O80920|O64816|O04714|Q9LVH4|Q8L4M1|Q8W4I7|Q940H6|Q9SJN0|Q6NPN9|Q39023|Q7GB25|Q9ZRF9|Q9S752|Q04980|Q9C5Y0|Q9C9Z9|Q9FGM1|O80871|Q9ZSA2|Q9S814|Q680Q4|O81445|Q93ZT5|Q9FPR3|F4IEM5|Q94K80|Q94JL3|Q8LFR2|Q9FNA4|Q84MC7|Q39193|Q9LTB8|Q9LNP9|Q06850|Q9ZPY8|Q9S775|Q9FY48|Q38873|Q9SPK4|Q9ZT50|Q39204|Q9ZV15|P57681|F4IB81|Q9LQ98|Q7XJR9|Q42479|Q9M2S6|Q9M060|…	http://amigo.geneontology.org/cgi-bin/amigo/term_details?term=GO:0097306
cellular response to organic cyclic compound	Gene Ontology	GO:0071407	75	156	3.71244e-09	4.1909e-08	Q8LFS6|Q9LY00|Q9SG02|Q93VM9|Q9FMZ0|Q9ZT71|Q39011|P93002|Q9LDX1|Q8W453|O23530|Q3EBC8|Q39012|Q39010|Q8W4D8|Q9M099|Q9SI37|Q9SJH0|Q39163|Q8L9Y0|O82504|P92965|A9LNK9|Q9LPZ9|Q9ZVD0|Q9SIU2|Q9SKN2|Q9SHS7|Q8S307|Q9LUQ3|Q8GXN9|O04714|Q8LPS2|Q9LSE1|Q9LXR7|Q9SIN1|Q9ZT82|B3H672|Q9S745|O48837|F4K0E8|Q3E936|Q9FPR3|Q9XIC7|O64642|Q8L4M1|Q9SCZ4|Q5ICL9|Q9SIW2|Q9SVU0|Q9LX66|Q39024|Q9LUJ3|Q9LQT8|Q9XFD1|F4JW79|P43273|…	http://amigo.geneontology.org/cgi-bin/amigo/term_details?term=GO:0071407
regulation of reproductive process	Gene Ontology	GO:2000241	100	239	3.83259e-09	4.31622e-08	B5X0I6|Q9FMT4|Q9M1S8|Q8L6Z8|Q94F30|Q9C9W9|O82170|O24617|Q9LZP8|Q8LPQ9|Q9LHF5|Q9C5X4|Q96524|P93013|Q9SSE5|Q944Q0|O80763|Q7X9I0|Q8L6Y4|Q9LYU7|Q8LFS6|Q6NQK2|O64733|Q8GY61|Q9SNC6|Q9SKB2|Q94F58|Q6R8G6|Q2LAE1|Q680Q4|Q8LGE3|Q8H1D3|F4K1J4|Q9SR13|Q8VWF5|Q9LT47|Q0WP44|Q8LC79|Q9C5G0|O04211|Q8W4D0|Q42569|P62598|Q4V3C1|O82804|Q9FVC1|Q9FNQ0|Q9SZQ5|Q9FNF8|Q8GWT4|Q94JM3|Q9LHE7|O04529|O80809|O04197|Q5CCK4|F4JL28|…	http://amigo.geneontology.org/cgi-bin/amigo/term_details?term=GO:2000241
cell differentiation	Gene Ontology	GO:0030154	235	747	3.95202e-09	4.44016e-08	Q9SE43|Q7DMA9|Q8RWW0|Q9S7X6|Q9SH31|Q9LUV4|Q84JT7|Q7X9I0|Q9FN69|F4JT98|F4IMQ0|Q9LKR3|Q8LA14|Q9C616|O23661|O80483|Q8GWT1|Q8GYU3|Q9LZ03|Q8L3Z8|Q9FH57|Q9LQ55|Q9LT02|Q9FMJ0|O23210|B3H672|Q9SVY1|Q9SR96|Q8LPQ9|Q9MAH8|Q67ZB3|Q6NMC6|Q84ZT9|O64728|Q8S3U9|O81445|O81316|Q9LSL6|O80931|O80763|O22212|Q9FJ62|Q9C9M6|Q9FMR9|Q8L6Y1|Q8L6Y4|Q0WPX9|Q570B4|O22607|Q9LT10|Q5XV31|Q9FHZ1|Q9FG74|Q9SEH3|Q9ASW1|Q9SVB7|Q5S2C3|…	http://amigo.geneontology.org/cgi-bin/amigo/term_details?term=GO:0030154
negative regulation of nucleobase-containing compound metabolic process	Gene Ontology	GO:0045934	97	229	3.99729e-09	4.47321e-08	Q8S307|Q42384|Q9SFU0|P46601|O82504|O23628|Q6NQE2|O04716|Q8LBM2|O24617|Q9M658|F4JS25|P43273|Q8LPQ9|Q8GYJ2|O80931|Q9SAH7|Q8VZ79|Q94F49|Q9XFH4|Q9FPQ8|Q8VYZ0|Q9ZPW2|Q9LY00|Q93WK5|Q84MB2|Q9SMV7|Q56Y74|Q96289|Q8LPH6|Q39227|Q9SNC0|Q9LUX9|O22446|Q9LFQ3|F4IAE9|Q8GUP1|F4JW79|Q9FYA2|Q9S775|Q9SJZ6|F4I8R6|Q9FVC1|Q38832|Q8LA53|Q94JM3|Q94BR5|O82175|Q9SGH2|Q94F88|Q9SY59|Q84JP1|Q9SJH0|Q9T0D3|F4JL28|Q9M9G6|Q94AI7|…	http://amigo.geneontology.org/cgi-bin/amigo/term_details?term=GO:0045934
histone modification	Gene Ontology	GO:0016570	62	116	4.00035e-09	4.47321e-08	B5X0I6|Q9SZQ5|F4I443|Q8W595|Q8RWU3|F4IXE7|Q9SGH2|P0CB22|Q6BDA0|Q84JT7|Q94F88|Q9LJ87|Q9FEF8|Q9FWQ5|Q9LHF5|P49040|Q8GZB6|Q8RWL4|Q9SIW2|Q9C8J7|Q8W4D0|Q9AR19|O82175|O22446|Q9C895|Q9FHW2|Q2LAE1|O22781|Q9LFQ3|Q9ATB4|Q9M8T9|Q9FML2|F4K1J4|Q6PUA2|Q9FF80|Q8VXV7|Q9C950|Q94EJ2|Q9LT47|Q9C5X4|Q9STM3|Q944K3|Q93ZG9|Q9C5P4|Q8VZ17|F4JL28|Q8S8F8|Q9LID0|F4K3G5|Q8RWR1|Q8VZL6|Q8RXD6|Q9M548|Q9FMR9|Q9FH40|Q67XX3|Q9XFH4|…	http://amigo.geneontology.org/cgi-bin/amigo/term_details?term=GO:0016570
cell-cell junction	Gene Ontology	GO:0005911	285	950	4.37228e-09	4.86609e-08	Q9LHA4|Q9LNU4|Q8GZD4|Q9FJR0|Q9LZW4|Q9FJ95|Q9LY84|Q9ZUF6|Q9LKR3|O22224|Q9SZN7|Q9LV10|Q9C5S9|Q9LQ55|P51413|O23052|O24653|Q9LK64|F4J3N2|Q9LFN6|O82345|Q6NQE2|Q9STX5|P54873|Q9LQ73|Q9SR37|Q9LM02|Q8L5R3|O81833|Q9ASR1|Q9LK43|P93004|Q9FFD2|Q8LPF0|Q9FNH6|Q9SR96|Q9SXA1|Q6ICZ8|Q9C8G9|Q8LPT1|Q96520|O65202|Q9T0J1|P43297|Q9T043|Q8GZ42|Q8S3U9|Q0WNJ6|Q9SJ66|Q9SJT1|Q9SCM3|Q9M088|Q9SZR1|Q9LSE7|Q9C942|Q38898|Q9SA52|…	http://amigo.geneontology.org/cgi-bin/amigo/term_details?term=GO:0005911
cell junction	Gene Ontology	GO:0030054	285	950	4.37228e-09	4.86609e-08	Q9LHA4|Q9LNU4|Q8GZD4|Q9FJR0|Q9LZW4|Q9FJ95|Q9LY84|Q9ZUF6|Q9LKR3|O22224|Q9SZN7|Q9LV10|Q9C5S9|Q9LQ55|P51413|O23052|O24653|Q9LK64|F4J3N2|Q9LFN6|O82345|Q6NQE2|Q9STX5|P54873|Q9LQ73|Q9SR37|Q9LM02|Q8L5R3|O81833|Q9ASR1|Q9LK43|P93004|Q9FFD2|Q8LPF0|Q9FNH6|Q9SR96|Q9SXA1|Q6ICZ8|Q9C8G9|Q8LPT1|Q96520|O65202|Q9T0J1|P43297|Q9T043|Q8GZ42|Q8S3U9|Q0WNJ6|Q9SJ66|Q9SJT1|Q9SCM3|Q9M088|Q9SZR1|Q9LSE7|Q9C942|Q38898|Q9SA52|…	http://amigo.geneontology.org/cgi-bin/amigo/term_details?term=GO:0030054
membrane-bounded vesicle	Gene Ontology	GO:0031988	76	160	4.40205e-09	4.88772e-08	Q8VYK7|Q9LRP1|Q9LRP7|Q9SJT9|F4K5J1|P36397|Q9SU08|Q9SEL5|P93026|Q0WW26|Q9LRZ5|Q0WMJ8|Q9SFU0|Q9M367|O23685|Q3EBC2|O82201|Q9SE83|O81062|F4I562|Q8RWM6|Q9LQ55|Q944A9|P94017|Q94KD3|Q8LF20|Q67YI9|F4HXQ7|O04209|B0F9L4|Q8VWF1|Q94A40|Q9ZVN6|Q9S7M9|Q0WLB5|Q9LIE4|Q8RXA7|Q9SB50|Q9FMJ0|Q9FPR3|Q500Z2|Q8VY07|Q9LH50|Q9SKU1|Q9C6X2|Q8GXP1|Q940S5|O64668|Q9C533|Q9LHS0|Q9C5G5|Q0WNJ6|Q9FY84|O80612|Q8L936|Q8RWD5|Q93Z32|…	http://amigo.geneontology.org/cgi-bin/amigo/term_details?term=GO:0031988
metal ion transmembrane transporter activity	Gene Ontology	GO:0046873	98	233	4.42678e-09	4.90367e-08	Q8VYR0|Q8W4P8|Q9SH30|Q8VYR9|Q8GWX2|Q6DBM8|Q1EBV7|Q9SE95|O82226|Q8RWH8|Q9FN67|Q9M7J9|Q8L7Z0|Q8VYY4|Q9ZUN3|Q94AS9|B3LFA3|Q9SAH8|Q8W4I4|Q9LJN2|Q38898|Q9M647|Q8LBL1|Q9M8S6|Q93VM8|Q9C9Z1|Q93ZD7|Q6ICY4|Q8L783|Q9S9N4|O64738|Q9S7J8|Q9S7R7|Q8RWN2|Q94EG9|Q9LU41|Q9M3H5|Q8L7E9|Q940Q3|Q93VD3|Q9SZR1|O81108|Q9LKW9|Q9SJA4|O64823|Q9SZC9|Q9C8E7|Q37145|B9DFX7|Q8RWF4|Q94BZ1|Q9FE38|Q9ZTZ7|O22252|Q84WG1|Q9LD18|Q8LG88|…	http://amigo.geneontology.org/cgi-bin/amigo/term_details?term=GO:0046873
shoot system morphogenesis	Gene Ontology	GO:0010016	75	157	4.59098e-09	5.07368e-08	Q8LC03|Q43125|Q946J8|Q9LFE0|Q9LMX7|Q9SGH2|Q9SW80|Q9SZR1|Q9SJJ3|Q94A02|O04379|Q9FVQ1|Q39011|Q9C895|Q9C6B8|O04017|O24412|Q0WV90|Q9LTR9|Q9C8J7|Q9STG9|Q02283|Q8W4D0|Q9LTT8|Q9SZD4|Q94AI7|P49227|Q9C6W5|Q9LZS0|Q2LAE1|Q9MAH8|Q9M066|Q93ZR1|Q6S591|Q9ZT82|B3H672|Q27GK7|Q9FZK1|Q93V43|Q39089|Q9S7W5|Q9CAD5|Q9LVJ1|Q9FNA4|Q0WP44|Q96524|O04291|Q8RXN0|Q05466|Q9ZVC2|Q700W2|Q42371|Q9LSL6|O80931|Q9LV09|O23702|Q9FN11|…	http://amigo.geneontology.org/cgi-bin/amigo/term_details?term=GO:0010016
carbohydrate derivative metabolic process	Gene Ontology	GO:1901135	203	623	4.97315e-09	5.48321e-08	Q8LAC4|Q9LY62|Q9LHA1|Q84MD8|Q43128|Q5M729|Q9FM96|Q9C5U1|O81770|O80840|Q9SGD2|Q9LPW0|Q9M2U5|Q56W64|Q9FI13|Q9M3B6|Q9SS48|O64792|Q8LB02|Q9MB58|Q9SJT7|Q9FKS0|O24457|Q93ZY3|Q9FFD2|Q9LZG0|Q93ZE8|Q93Y37|Q9ZW34|Q8GZQ3|Q9SGE0|Q9LMU0|Q940S3|Q9M8L4|Q9C8P0|F4JP46|Q9SJ20|O64688|Q6NQB7|O04904|P48491|Q9LFP0|Q9SVS1|Q9S750|F4J4C8|Q56Y11|Q8GYB1|Q9ASW1|Q9MAP8|Q8VZA5|Q9FG93|Q8L608|F4K0E8|Q9SQT4|Q9LZI2|Q84R11|Q9ZU38|…	http://amigo.geneontology.org/cgi-bin/amigo/term_details?term=GO:1901135
regulation of cellular component organization	Gene Ontology	GO:0051128	96	227	5.10293e-09	5.61323e-08	B5X0I6|Q43125|Q9SE97|Q5IBC5|Q9SIW2|Q9SVM8|Q02283|Q8W4D0|B3H5K9|Q94AM9|O24617|Q9ATB4|B3H672|Q9LHF5|Q9LJN8|Q9LF24|Q9LSL6|O80763|Q7X9I0|B3LF48|Q9FII2|Q9STS3|Q9XFH4|Q8VYZ0|Q9ZPW2|Q9LK35|Q5S2C4|Q6NQK2|Q5S2C3|Q56Y74|Q1ECJ7|Q9ZR07|Q5XPJ9|Q8RWY6|Q9SZD4|Q9LSD6|Q2LAE1|Q9SEI3|Q9C658|Q6AWX6|F4IAE9|Q8VWF5|Q9STM3|Q8L793|Q42371|Q9M9G7|Q8LGU6|Q94A79|Q9LP46|Q9C4Z7|Q94B77|Q9LU93|Q9SGH2|Q56WM6|O23702|F4JL28|Q9SJQ6|…	http://amigo.geneontology.org/cgi-bin/amigo/term_details?term=GO:0051128
mRNA transport	Gene Ontology	GO:0051028	40	55	5.15636e-09	5.65884e-08	Q8GWR1|Q93VM9|Q9SMV6|P92985|O64740|Q24JJ9|Q9FFK6|Q03250|Q8LLD0|Q8RWH9|F4IGA5|Q93VR9|Q6A333|Q9FWS3|Q38942|Q9LZ08|Q8RY25|Q8RXK6|Q9SIU2|Q9LFN6|Q8W034|P49040|Q6A332|Q8L7F7|F4KBW6|Q8GWE6|O48890|Q8RWG8|Q9CAF4|Q93ZG7|Q9C829|O04326|Q8L4M1|Q8RXH2|Q8GYF7|Q9FKT5|F4HXV6|Q8LDS5|F4K4J0|Q0WPZ7	http://amigo.geneontology.org/cgi-bin/amigo/term_details?term=GO:0051028
mitotic cell cycle	Gene Ontology	GO:0000278	90	207	5.37562e-09	5.88581e-08	P42753|Q9FVU9|Q9FMB4|P30182|Q9FJJ5|Q5IBC5|Q9S7P9|Q9SZF7|Q8W575|Q8L3Z8|B3H5K9|Q9C7A8|O04714|Q8GRL7|Q8L5R3|C5H8J1|F4K0C4|Q9FE62|Q9LJN8|Q941L0|Q39024|A7UL74|Q9C9M6|Q9STS3|Q501D5|Q8VY78|Q9FY61|O04486|B3DNN5|Q94JQ6|O48946|O48947|Q9C5Y4|Q8GYM3|Q8H1U5|Q9S7I8|Q9FQ24|Q944A9|Q8RWY6|Q94BP7|Q8RXA7|Q84M91|Q9C968|Q56YN8|Q9FHM4|Q8W1Y0|Q9LJZ5|P38557|Q9C4Z7|Q9ZPW2|Q9FNY2|Q9LU93|Q94F88|O82265|Q8VZS9|Q8LEG3|Q8LCV1|…	http://amigo.geneontology.org/cgi-bin/amigo/term_details?term=GO:0000278
plasmodesma	Gene Ontology	GO:0009506	284	949	5.65111e-09	6.15892e-08	Q9LHA4|Q9LNU4|Q8GZD4|Q9FJR0|Q9LZW4|Q9FJ95|Q9LY84|Q9ZUF6|Q9LKR3|O22224|Q9SZN7|Q9LV10|Q9C5S9|Q9LQ55|P51413|O23052|O24653|Q9LK64|F4J3N2|Q9LFN6|O82345|Q6NQE2|Q9STX5|P54873|Q9LQ73|Q9SR37|Q9LM02|Q8L5R3|O81833|Q9ASR1|Q9LK43|P93004|Q9FFD2|Q8LPF0|Q9FNH6|Q9SR96|Q9SXA1|Q6ICZ8|Q9C8G9|Q8LPT1|Q96520|O65202|Q9T0J1|P43297|Q9T043|Q8GZ42|Q8S3U9|Q0WNJ6|Q9SJ66|Q9SJT1|Q9SCM3|Q9M088|Q9SZR1|Q9LSE7|Q9C942|Q38898|Q9SA52|…	http://amigo.geneontology.org/cgi-bin/amigo/term_details?term=GO:0009506
symplast	Gene Ontology	GO:0055044	284	949	5.65111e-09	6.15892e-08	Q9LHA4|Q9LNU4|Q8GZD4|Q9FJR0|Q9LZW4|Q9FJ95|Q9LY84|Q9ZUF6|Q9LKR3|O22224|Q9SZN7|Q9LV10|Q9C5S9|Q9LQ55|P51413|O23052|O24653|Q9LK64|F4J3N2|Q9LFN6|O82345|Q6NQE2|Q9STX5|P54873|Q9LQ73|Q9SR37|Q9LM02|Q8L5R3|O81833|Q9ASR1|Q9LK43|P93004|Q9FFD2|Q8LPF0|Q9FNH6|Q9SR96|Q9SXA1|Q6ICZ8|Q9C8G9|Q8LPT1|Q96520|O65202|Q9T0J1|P43297|Q9T043|Q8GZ42|Q8S3U9|Q0WNJ6|Q9SJ66|Q9SJT1|Q9SCM3|Q9M088|Q9SZR1|Q9LSE7|Q9C942|Q38898|Q9SA52|…	http://amigo.geneontology.org/cgi-bin/amigo/term_details?term=GO:0055044
alpha-amino acid metabolic process	Gene Ontology	GO:1901605	99	238	5.78736e-09	6.29292e-08	Q9C6D2|Q9SCL7|Q94JQ4|Q9SAK4|Q9LEU8|Q9FI94|O82179|Q9LXV3|Q9ZRA2|Q42538|P49572|Q8L7R2|O04714|Q9FGS4|Q9C826|Q9LT69|Q8GWW7|Q9SZ30|Q9SHP0|Q8LAX0|P92979|Q9LFG2|Q9M401|Q93ZN9|Q9LYU8|Q9LN20|Q9LIR4|Q2PGG3|O80574|Q9SYL6|O50008|Q94JL3|Q9SGU9|Q56W64|Q9LMR3|Q9FNK4|P46637|Q9SI61|Q9LV03|Q6NKX1|Q39218|Q9ZV85|Q9ZSS6|Q9LVY1|P55217|P53780|Q9S7B5|Q9LM59|Q9FVC8|O23653|Q84WV0|Q9SZJ5|Q05758|Q8VZC3|Q02166|F4HYF3|Q9M1W4|…	http://amigo.geneontology.org/cgi-bin/amigo/term_details?term=GO:1901605
positive regulation of nitrogen compound metabolic process	Gene Ontology	GO:0051173	105	259	6.0208e-09	6.53174e-08	B5X0I6|Q9LV58|Q9LSE2|Q9S7Q2|P93002|Q39030|Q9FQ04|Q9LSL6|Q9SAK5|Q9SI37|Q02283|Q9C5S2|Q9SWG3|P43273|B3H672|Q9S745|Q9LZP8|Q6NQJ7|Q9FM03|O64642|Q3EBQ3|O22208|Q9SA52|Q9LYD3|Q9SMP0|Q9LYU3|Q9SFE4|Q9SVB7|Q8GWE0|P42730|P42736|Q8LBC0|Q9LVA1|Q9LIE5|Q9ZNX9|Q94F58|Q9SZD4|Q84K00|Q9M276|O49403|Q9SEI3|Q9SEI0|F4IAE9|Q8RWV3|Q94JL3|Q8LFR2|Q84J70|Q9FFH3|Q8RXH2|Q9FX43|F4IHY7|Q8VYZ0|Q9FMP0|F4K4J0|Q9SR02|O80341|P45951|…	http://amigo.geneontology.org/cgi-bin/amigo/term_details?term=GO:0051173
seedling development	Gene Ontology	GO:0090351	72	149	6.39764e-09	6.92467e-08	Q9SMT7|Q93Z00|Q9SI75|F4KCC2|Q8RWU4|O64816|Q9ZT71|Q9FDX9|F4JZG9|Q8L6Z8|Q9C5U2|Q9SUT5|Q9M1S3|Q8L5Z7|Q9ZRV4|Q9SFU3|Q84XV2|Q9MA90|Q9LYV6|Q1G3L1|Q93V47|O22150|Q42539|Q9ZPI6|A2RVK7|Q9SZD4|Q9ZVH8|Q9SJN0|Q9C5U1|Q9C5U0|O04714|Q9C776|Q9STX3|Q9SI78|Q93ZT5|Q9SLD2|Q9XIG1|Q9LZV3|B9DHT4|Q9ZWA1|P55034|Q9ZT48|B9DFS6|P29525|Q8GY91|Q39193|Q5CCK4|Q9SV30|F4JL28|O80742|O65351|Q9FGL9|Q9LQT8|P53492|Q9FJZ3|Q9LVQ7|P22953|…	http://amigo.geneontology.org/cgi-bin/amigo/term_details?term=GO:0090351
abscisic acid-activated signaling pathway	Gene Ontology	GO:0009738	92	215	6.73651e-09	7.27482e-08	Q9XI60|Q9LY62|Q8LL04|Q9FJ93|Q9SJN0|Q9SRT0|Q9ZQ47|O80920|O04714|Q9LVH4|Q8L4M1|Q8W4I7|Q940H6|Q6NPN9|Q39023|Q7GB25|Q9ZRF9|Q9S752|Q04980|Q9C5Y0|Q9C9Z9|Q9FGM1|Q38997|Q9ZSA2|Q9S814|Q680Q4|O81445|Q93ZT5|Q9FPR3|F4IEM5|Q94K80|Q8LFR2|Q9FNA4|Q84MC7|Q39193|Q9LTB8|Q9LNP9|Q06850|Q9ZPY8|Q9S775|Q9FY48|Q38873|Q9SPK4|Q9ZT50|Q39204|Q9ZV15|P57681|F4IB81|Q9LQ98|Q7XJR9|Q42479|Q9M2S6|Q8VZS8|Q9FMW9|Q9M9V8|P46897|Q8RXD3|…	http://amigo.geneontology.org/cgi-bin/amigo/term_details?term=GO:0009738
vegetative to reproductive phase transition of meristem	Gene Ontology	GO:0010228	75	159	6.97835e-09	7.51882e-08	Q6R0H1|Q8LFS6|O82345|F4I6G4|Q9MAT5|Q946J8|O04211|Q9SGH2|O04529|Q6BDA0|Q9SZH4|Q9SNC6|Q9SJJ3|Q9SR06|F4JL28|Q9LJ87|Q9ZU38|O80653|Q9SCU5|Q84WW6|O23372|P48731|Q9FG29|Q9C8J7|Q9SGQ0|Q9FMY5|Q9SIU2|Q8LEA8|Q9C895|Q8RWU3|F4JGZ1|Q700W2|Q9FH40|Q9SYP1|Q9SSE5|Q84M92|P43254|Q38841|Q9M9S0|O49500|F4K1J4|Q9SQI2|F4HY56|Q8LPQ9|Q9M2Z2|Q9LHF5|Q9LFD2|Q9STM3|Q96524|Q9C690|Q9FFH1|Q9LPV9|Q2PS26|Q9C6M5|O80507|Q944Q0|Q38796|…	http://amigo.geneontology.org/cgi-bin/amigo/term_details?term=GO:0010228
response to organic cyclic compound	Gene Ontology	GO:0014070	125	332	8.00291e-09	8.60313e-08	Q43125|P42753|Q9SG02|Q9LSE1|P93002|Q9ZNS4|Q9M099|Q9SI37|Q39234|O82504|P92965|Q8RXK7|Q9C5S2|Q9LDX1|O04714|O64587|Q9FMZ0|P43273|B3H672|Q9S745|O48837|O64642|Q8L4M1|Q96524|Q9XI90|O80931|Q39024|O23530|Q9LUQ3|Q9SAH7|Q8VWK4|Q93ZN9|Q9LYU3|Q8H159|Q9LK35|Q6R0H1|Q9LY00|Q96287|Q93VM9|F4HVW5|Q8W453|Q9SYL0|Q9M2Y9|Q9SCU7|Q9ZVD0|Q9SIU2|Q9SHS7|Q8S307|Q8GXN9|Q9FPR3|F4K0E8|Q94K80|Q9LPZ9|Q9STM3|Q9LX82|O64989|F4I171|…	http://amigo.geneontology.org/cgi-bin/amigo/term_details?term=GO:0014070
nucleobase-containing compound transport	Gene Ontology	GO:0015931	57	104	8.47539e-09	9.09039e-08	Q8GWR1|Q8LB08|Q93VM9|Q9SMV6|P92985|Q9C521|O64740|Q24JJ9|Q941R4|Q9FFK6|Q8LES0|Q03250|Q8LLD0|Q8RWH9|F4IGA5|Q93VR9|Q6A333|Q9FWS3|Q38942|Q9LZ08|Q8RY25|Q8RXK6|Q9SIU2|Q9LFN6|Q8W034|Q6A332|P49040|Q9S845|Q8RWA5|Q8L7F7|F4KBW6|Q8GWE6|Q9M9S6|O48890|Q8RWG8|Q9CAF4|Q93ZG7|Q9C829|O04326|P31167|O49447|Q8L4M1|Q0WP44|Q9MA90|Q8RXH2|O22261|Q8GYF7|Q9M0Y3|Q9FKT5|Q9SUV1|Q7PC79|F4HXV6|Q8LDS5|F4K4J0|Q9C5H6|Q0WPZ7|O04200	http://amigo.geneontology.org/cgi-bin/amigo/term_details?term=GO:0015931
regulation of flower development	Gene Ontology	GO:0009909	69	141	8.85407e-09	9.47506e-08	B5X0I6|Q9SZQ5|Q9FNF8|Q8GWT4|O64733|Q94JM3|Q946J8|Q9C950|Q9LHE7|Q8GY61|Q9LJ87|Q8LLD0|Q9M1S8|Q9ZVH4|O04197|F4JL28|Q8L6Z8|Q9SKB2|Q94F30|Q9C9W9|Q94F58|Q9LM69|Q9ZVH8|Q9C5U2|Q9C5U1|Q9FHW2|Q2LAE1|Q9C5X4|O22152|Q680Q4|Q8LGE3|Q8H1D3|Q0WPF2|Q9SR13|F4K1J4|Q8H103|Q9SX27|Q8LPQ9|O50055|Q9LHF5|Q9C944|Q96502|Q0WP44|Q96524|Q8LC79|P34881|Q9LTH4|Q9LJB7|Q9C5G0|Q7XYY2|O04211|Q8W4D0|Q944Q0|Q38796|Q42569|F4K3G5|Q9FNQ0|…	http://amigo.geneontology.org/cgi-bin/amigo/term_details?term=GO:0009909
mitotic cell cycle process	Gene Ontology	GO:1903047	85	193	8.8794e-09	9.48071e-08	Q9SZA4|F4IVI0|Q9FG37|Q9LU93|Q94FN2|Q9LT31|P92985|B3DNN5|Q9FJJ5|O48946|O48947|Q94F88|Q9C5Y4|Q8GYM3|Q8H1U5|P42753|Q9FMB4|B3H5K9|Q94JQ6|F4K0C4|O65418|F4IRQ5|Q8LCV1|Q5IBC5|Q9S7P9|Q501D5|Q944A9|Q42510|Q9FVU9|O82265|Q8RWY6|Q8L3Z8|F4IK01|Q0H8D7|Q94BP7|Q9S7I8|Q8VZS9|Q8LEG3|Q8RXA7|Q8L5R3|Q8L4H0|Q9FFF9|Q9C968|Q9SIS3|Q8GRL7|O04486|Q9FHM4|Q9FGQ6|Q9FE62|P34881|Q39255|Q9LTY1|O48626|Q9C9M6|Q56YN8|Q9LJN8|Q84M91|…	http://amigo.geneontology.org/cgi-bin/amigo/term_details?term=GO:1903047
positive regulation of RNA metabolic process	Gene Ontology	GO:0051254	93	220	8.92326e-09	9.50608e-08	B5X0I6|Q9LV58|Q9LSE2|Q3EBQ3|P93002|Q39204|Q9LSL6|Q9SAK5|Q9SI37|Q02283|Q9AR19|Q9SWG3|P43273|B3H672|Q8LPF0|Q9LZP8|Q6NQJ7|Q9FM03|O64642|Q9S7Q2|O22208|Q9SA52|Q9LYD3|Q9SMP0|Q9LYU3|Q9SVB7|P42736|Q8LBC0|Q9LVA1|Q9LIE5|Q9ZNX9|Q94F58|Q9SZD4|Q9M276|O49403|Q9SEI3|Q9SEI0|F4IAE9|Q8RWV3|Q94JL3|Q8LFR2|Q84J70|Q9FFH3|Q8RXH2|Q9FX43|F4IHY7|Q9FMP0|F4K4J0|Q9SR02|O80341|P45951|Q9FNQ0|Q9FQ04|Q93WV0|Q5S2C4|Q93ZB7|Q8LCG7|…	http://amigo.geneontology.org/cgi-bin/amigo/term_details?term=GO:0051254
negative regulation of response to stimulus	Gene Ontology	GO:0048585	73	154	9.38667e-09	9.96062e-08	Q8LL04|P46668|F4IB81|Q96285|Q8LES0|P93002|Q9LSI9|Q6BDA0|Q9SZH4|Q9FVU9|Q8VZK0|Q058P4|Q9ASS4|Q0WPQ2|Q9LMR5|Q8VZ20|Q9LMT2|Q94BP0|Q9SXL4|O04197|Q9M2S3|P49597|Q9C5S1|Q9LY87|Q05609|Q9FUS8|O04714|Q9M1Y1|Q9SR37|Q9S814|Q9FMW9|Q680Q4|F4JS25|Q9FPR3|Q8H1F2|Q84JU4|Q8L4M1|Q9S745|Q3S4A7|O80339|Q8RW96|Q0WVM7|Q8RXA7|Q93ZH9|Q8GWQ2|Q9SCZ4|Q9SSE5|Q9XI90|Q96301|Q5M750|Q9SS90|Q6NPN9|Q9SKK0|Q9LQT8|Q8GYN5|Q6DBQ1|Q8RXD3|…	http://amigo.geneontology.org/cgi-bin/amigo/term_details?term=GO:0048585
enzyme binding	Gene Ontology	GO:0019899	97	234	9.39204e-09	9.96062e-08	B5X0I6|Q9FM19|Q9SJT7|Q9LHA8|Q9LMR5|Q9M1S9|Q9C9L0|Q9SR37|Q9FMJ0|O81833|B3H672|Q9FKJ0|F4IRR2|P42749|Q9LUQ5|Q9SMQ6|Q9LYU7|Q8LDQ4|Q9LK31|Q9SMV6|Q84RR0|Q9LW77|Q8H1U5|Q9SYL0|Q9S7I8|Q9SCU5|Q9SNC0|Q9ZSA2|Q7Y175|Q949V6|Q9LK22|Q8VY07|Q8H1D6|Q8RWV3|Q6DBN1|Q9C671|Q9LPZ9|Q9SJ85|Q9ZNV9|Q5ICL9|Q9ZNV8|Q9ZPY7|Q9LX31|Q7G9P4|Q9C4Z7|B9DFG5|Q8VY10|Q8LA53|Q8L649|O80452|O80513|Q9SHD3|Q4FE47|Q8RWG8|P22953|Q0WPF2|Q8RWZ7|…	http://amigo.geneontology.org/cgi-bin/amigo/term_details?term=GO:0019899
plant epidermis development	Gene Ontology	GO:0090558	99	241	9.54741e-09	1.01026e-07	Q9LSE2|Q9SH31|Q9FN69|Q9SXY0|Q9SXY1|Q8L3Z8|Q9LQ55|Q9FMJ0|B3H672|Q6NMC6|Q84ZT9|O64728|Q9LSL6|Q39023|Q9FJ62|Q9C9M6|Q8L6Y1|Q0WPX9|O22607|Q9FG74|Q9ASW1|Q5S2C4|Q5S2C3|F4K5J1|Q9LHG8|Q8GYM6|Q9ZPX9|Q5XPJ9|Q9LSD6|Q9S814|Q8RXA7|Q9SEI0|O23702|Q9C968|Q0WV12|Q9C5G5|Q8RX55|Q42371|Q39211|F4HTM3|Q9LZJ3|Q9C5V6|Q9FYA2|Q9XGN1|C0LGQ5|Q9LTF7|F4K2A1|Q9SAF1|F4I878|Q9LFT5|Q9S7Z8|Q94AA4|Q9LPS1|Q8W1X2|Q9CAD5|F4HZB2|Q9LPV4|…	http://amigo.geneontology.org/cgi-bin/amigo/term_details?term=GO:0090558
establishment of RNA localization	Gene Ontology	GO:0051236	42	62	9.61138e-09	1.01026e-07	Q8GWR1|Q93VM9|Q9SMV6|P92985|O64740|Q24JJ9|Q9FFK6|Q03250|Q8LLD0|Q8RWH9|F4IGA5|Q93VR9|Q6A333|Q9FWS3|Q38942|Q9LZ08|Q8RY25|Q8RXK6|Q9SIU2|Q9LFN6|Q8W034|P49040|Q6A332|Q8L7F7|F4KBW6|Q8GWE6|O48890|Q8RWG8|Q9CAF4|Q93ZG7|Q9C829|O04326|Q8L4M1|Q0WP44|Q8RXH2|Q8GYF7|Q9FKT5|Q7PC79|F4HXV6|Q8LDS5|F4K4J0|Q0WPZ7	http://amigo.geneontology.org/cgi-bin/amigo/term_details?term=GO:0051236
nucleic acid transport	Gene Ontology	GO:0050657	42	62	9.61138e-09	1.01026e-07	Q8GWR1|Q93VM9|Q9SMV6|P92985|O64740|Q24JJ9|Q9FFK6|Q03250|Q8LLD0|Q8RWH9|F4IGA5|Q93VR9|Q6A333|Q9FWS3|Q38942|Q9LZ08|Q8RY25|Q8RXK6|Q9SIU2|Q9LFN6|Q8W034|P49040|Q6A332|Q8L7F7|F4KBW6|Q8GWE6|O48890|Q8RWG8|Q9CAF4|Q93ZG7|Q9C829|O04326|Q8L4M1|Q0WP44|Q8RXH2|Q8GYF7|Q9FKT5|Q7PC79|F4HXV6|Q8LDS5|F4K4J0|Q0WPZ7	http://amigo.geneontology.org/cgi-bin/amigo/term_details?term=GO:0050657
RNA transport	Gene Ontology	GO:0050658	42	62	9.61138e-09	1.01026e-07	Q8GWR1|Q93VM9|Q9SMV6|P92985|O64740|Q24JJ9|Q9FFK6|Q03250|Q8LLD0|Q8RWH9|F4IGA5|Q93VR9|Q6A333|Q9FWS3|Q38942|Q9LZ08|Q8RY25|Q8RXK6|Q9SIU2|Q9LFN6|Q8W034|P49040|Q6A332|Q8L7F7|F4KBW6|Q8GWE6|O48890|Q8RWG8|Q9CAF4|Q93ZG7|Q9C829|O04326|Q8L4M1|Q0WP44|Q8RXH2|Q8GYF7|Q9FKT5|Q7PC79|F4HXV6|Q8LDS5|F4K4J0|Q0WPZ7	http://amigo.geneontology.org/cgi-bin/amigo/term_details?term=GO:0050658
transferase activity, transferring acyl groups	Gene Ontology	GO:0016746	138	381	9.69874e-09	1.01719e-07	Q8L7B2|Q9LDG2|Q3EC11|Q42381|Q9M1K5|Q9C7D2|Q93VV0|Q5M729|Q9C7D6|Q9SVM9|Q42538|Q71N54|Q9AR19|O82509|O64815|P54873|O22975|Q8L7R3|Q9ZVN2|Q9C776|Q9ATB4|Q9LIS1|Q9SND9|Q8VYS5|Q500Z2|Q84P23|Q8LRK9|Q94CH6|Q940H3|Q52T38|Q9LXD7|Q5XF03|Q9FYC7|A7UL74|Q9M7Z1|Q8LG50|Q9LHN4|Q570B4|F4K5L5|Q9FG35|Q9ZT48|Q93Y09|Q9LMM0|Q9C8P0|Q9FGE9|Q9LZQ1|Q8RWN9|Q9SYL0|Q9FWQ5|Q9SV07|Q9LIE4|Q9FJ74|Q9FI78|Q9FJ72|Q9SIB2|Q8L9Y2|Q9SB58|…	http://amigo.geneontology.org/cgi-bin/amigo/term_details?term=GO:0016746
protein homodimerization activity	Gene Ontology	GO:0042803	65	129	9.95847e-09	1.04211e-07	Q43125|Q9FIJ6|Q56Y74|O04211|Q9M9S0|Q9SIF2|Q9FN03|Q9LVA1|Q9SBJ1|Q8H1Q2|Q8VZ20|Q9SS87|Q9SZ15|Q9SJH0|Q42510|Q9SJ56|Q9LTT8|Q94AI7|Q8S8C6|A8R7E6|Q9C895|Q9LZS0|Q8VZS8|Q9SR37|Q9M658|O49403|Q9LFU1|Q9SHU7|Q0PGJ6|Q93XX2|Q9SYT0|O65896|Q9SUG7|Q9SEZ1|Q8L999|P42762|Q9FGS4|Q9M903|Q84MC2|Q9FUD3|Q96524|Q9C639|Q8RXN0|Q05466|Q9C5G0|Q9SJF3|Q02283|O23702|O80931|Q9LY50|Q8VWK4|Q94A79|A3KPF2|Q9MBA2|Q8RXD6|Q9C658|Q9XIN0|…	http://amigo.geneontology.org/cgi-bin/amigo/term_details?term=GO:0042803
positive regulation of gene expression	Gene Ontology	GO:0010628	99	242	1.12541e-08	1.17509e-07	B5X0I6|Q9LV58|Q9LSE2|Q3EBQ3|P93002|Q84JT7|Q9LSL6|Q9SAK5|Q9SI37|Q02283|Q9AR19|Q9SWG3|P43273|B3H672|Q8LPF0|Q9LZP8|Q6NQJ7|Q9SA52|Q9FM03|O64642|Q9S7Q2|O22208|Q39030|Q9LYD3|Q9SMP0|Q9LYU3|Q9SFE4|Q9SVB7|Q8GWE0|P42730|P42736|Q8LBC0|Q9LVA1|Q9LIE5|Q9ZNX9|Q94F58|Q9SZD4|Q9M276|O49403|Q9SEI3|Q9SEI0|Q9ZVW2|F4IAE9|Q8RWV3|Q94JL3|Q8LFR2|Q84J70|Q9FFH3|Q8RXH2|Q9FX43|F4IHY7|Q9FMP0|F4K4J0|Q9SR02|O80341|P45951|Q9ZVT7|…	http://amigo.geneontology.org/cgi-bin/amigo/term_details?term=GO:0010628
organonitrogen compound catabolic process	Gene Ontology	GO:1901565	70	146	1.31402e-08	1.36901e-07	Q940M2|Q8H191|Q9SZJ5|Q9SKT0|Q8LAC4|Q9LM76|O49434|Q8VZC3|P57681|Q8GUQ8|Q9LKJ1|Q9SAK4|F4HYF3|Q56W64|O82179|Q9MA41|Q9ZRA2|Q9FFZ1|Q9FI94|Q9STG6|Q9SGU9|Q9C5U2|Q9C5U1|Q9M2U5|Q8VXY9|Q949M8|Q9ZPQ3|Q9FNK4|Q8H107|Q9LYT1|O65896|P46637|Q9S7E9|Q8VXZ7|Q8H183|Q9LDD8|O22854|Q9SR52|Q8GXV5|Q0V7V2|Q9M0G0|P50287|Q9FNA2|Q9CA40|Q9LSW8|Q9M7I7|Q8RY79|Q8GXG1|Q7G9P4|Q9SZE1|O48782|Q9FYC2|Q8LDU4|Q9SKX5|Q9FMP3|Q9M1R1|O65396|…	http://amigo.geneontology.org/cgi-bin/amigo/term_details?term=GO:1901565
positive regulation of biosynthetic process	Gene Ontology	GO:0009891	105	264	1.32967e-08	1.38227e-07	B5X0I6|Q9LV58|Q9LSE2|Q9S7Q2|P93002|Q39030|Q39033|Q9LSL6|Q9SAK5|Q9SI37|Q02283|Q9AR19|Q9SWG3|P43273|B3H672|Q9S745|Q9LZP8|Q6NQJ7|Q9FM03|Q3EBQ3|O22208|Q9FLC0|Q9SA52|Q9LYD3|Q9SMP0|Q9LYU3|Q9SFE4|Q9SVB7|Q8GWE0|P42730|P42736|Q8LBC0|Q9LVA1|Q9LIE5|Q9FI78|Q9ZNX9|Q94F58|Q9SZD4|Q9M276|O49403|Q9SEI3|Q9SEI0|F4IAE9|Q8RWV3|Q94JL3|Q8LFR2|Q84J70|F4I171|Q9FFH3|Q8RXH2|Q9FX43|F4JAA5|F4IHY7|Q9FMP0|F4K4J0|Q9SR02|O80341|…	http://amigo.geneontology.org/cgi-bin/amigo/term_details?term=GO:0009891
posttranscriptional gene silencing	Gene Ontology	GO:0016441	42	63	1.34276e-08	1.39282e-07	Q9SZQ5|Q9SG02|Q93VM9|Q9FJR0|Q3EBC8|O04379|O82504|P92965|Q9ZVD0|Q9SIU2|Q9SKN2|Q8W4D8|Q9LUQ3|Q8GXN9|Q8VY00|Q5XET5|Q9FML2|Q9ZT71|Q9ZVW2|Q8L4M1|F4IRR2|O64642|B3H672|Q0WP44|O82189|Q9SIW2|O04492|F4JAA5|Q9XFD1|F4JW79|Q9FKT5|P84634|Q9LDX1|Q9SJK3|Q9LK40|Q9LQV2|Q9LKF9|Q8GYD9|B9DFG3|Q5D869|Q8H110|Q9ZVT7	http://amigo.geneontology.org/cgi-bin/amigo/term_details?term=GO:0016441
membrane organization	Gene Ontology	GO:0061024	75	163	1.57446e-08	1.62959e-07	P37107|Q9LRP1|Q9SKT0|O64730|Q9M376|F4JZG9|Q9FGK9|Q949Y5|Q9SPE6|Q9SJL6|Q9LMP7|Q9LMG7|Q9FFK1|O80796|O81770|O23342|O04421|Q8RWU7|F4IPY2|P93654|Q9ASS2|Q8VZI8|Q9M2D2|P51412|Q42191|Q9SRV7|Q38885|Q9LDH0|O80860|Q9FGK8|Q9SA23|Q9SJ40|Q9M0Y8|Q0WUC5|Q9M9Z2|Q9S7P9|O65359|Q9CAF5|F4HW17|O64740|B0F9L4|Q944A9|Q9FNC9|Q9LQK7|Q94AU2|Q9FFB3|Q9SEL5|Q93VQ0|Q9SUJ1|O22265|Q9SKI2|Q84WU8|Q9FMR5|Q9XIE6|Q42374|Q9FY89|O04348|…	http://amigo.geneontology.org/cgi-bin/amigo/term_details?term=GO:0061024
organ senescence	Gene Ontology	GO:0010260	53	95	1.77784e-08	1.83607e-07	Q9LFA5|Q04980|Q9LV16|Q94JM3|Q9LY00|O04529|Q4VCM1|Q9LKA4|P55034|Q9SU29|Q8GSA7|Q39224|Q9FFI2|Q9CAL2|Q8VYP5|Q9SK55|Q9LYG9|Q9SUP6|O80961|Q9LVJ1|Q9FY93|Q9C5U1|Q9LSD5|Q8L7G0|Q8LAC4|O22150|Q9S814|Q84VW5|Q9LV85|P10896|Q9S745|Q9SUG7|Q94K80|Q9SXA6|Q9SYH1|O64647|Q9ZT48|O80678|O04609|Q9FFH3|Q4F883|Q9LJW3|Q9LM76|Q9ZT82|Q9FJ47|Q94CD5|Q93VB2|Q9ZWJ9|Q38997|O49255|Q9FX43|Q9SKG5|Q9LES2	http://amigo.geneontology.org/cgi-bin/amigo/term_details?term=GO:0010260
positive regulation of nucleobase-containing compound metabolic process	Gene Ontology	GO:0045935	97	238	1.81901e-08	1.87449e-07	B5X0I6|Q9LV58|Q9LSE2|Q3EBQ3|P93002|Q9FQ04|Q9LSL6|Q9SAK5|Q9SI37|Q02283|Q9C5S2|Q9SWG3|P43273|B3H672|Q8LPF0|Q9LZP8|Q6NQJ7|Q9FM03|O64642|Q9S7Q2|O22208|Q9SA52|Q9LYD3|Q8VYZ0|Q9LYU3|Q9SVB7|P42736|Q8LBC0|Q9LVA1|Q9LIE5|Q9ZNX9|Q94F58|Q9SZD4|Q9M276|O49403|Q9SEI3|Q9SEI0|F4IAE9|Q8RWV3|Q94JL3|Q8LFR2|Q84J70|Q9FFH3|Q8RXH2|Q9FX43|F4IHY7|Q9SMP0|Q9FMP0|F4K4J0|Q9SR02|O80341|P45951|Q9FNQ0|Q9AR19|Q93WV0|Q5S2C4|Q93ZB7|…	http://amigo.geneontology.org/cgi-bin/amigo/term_details?term=GO:0045935
response to cold	Gene Ontology	GO:0009409	134	372	2.05347e-08	2.1115e-07	Q9LSE2|Q39030|Q8GWT4|Q8GXJ4|P51414|Q9SVM8|P51412|Q8RXK7|Q9XF43|Q9STX5|Q9SR37|Q9FNR1|Q9SY97|Q9ATB4|Q0PGJ6|Q9LIS2|Q9LKJ1|Q9LZP9|Q9LHF5|P93014|Q9SAH9|Q8LFL8|Q39024|Q39023|Q9SA52|O82359|Q9ZRF9|Q94AL8|Q570B4|Q9LVA0|Q38814|P27521|Q8LDQ4|Q9LYU3|Q9FGT8|Q6R0H1|Q8W593|Q9S9N9|Q9SFE4|Q9C5Y0|Q9SJR5|Q96289|Q9SYL0|Q9M9M4|Q8RWN5|Q42410|Q9ZUU4|Q04836|Q9FLD5|Q9ZUU3|Q680Q4|O81445|Q9SYT0|Q93Z16|F4KBF5|Q9LT47|Q07488|…	http://amigo.geneontology.org/cgi-bin/amigo/term_details?term=GO:0009409
positive regulation of macromolecule biosynthetic process	Gene Ontology	GO:0010557	97	239	2.13937e-08	2.19506e-07	B5X0I6|Q9LV58|Q9LSE2|Q3EBQ3|P93002|Q39030|Q9LSL6|Q9SAK5|Q9SI37|Q02283|Q9AR19|Q9SWG3|P43273|B3H672|Q8LPF0|Q9LZP8|Q6NQJ7|Q9XIN0|Q9FM03|Q9S7Q2|O22208|Q9SA52|Q9LYD3|Q9SMP0|Q9LYU3|Q9SFE4|Q9SVB7|Q8GWE0|P42730|P42736|Q8LBC0|Q9LVA1|Q9LIE5|Q9ZNX9|Q94F58|Q9SZD4|Q9M276|O49403|Q9SEI3|Q9SEI0|F4IAE9|Q8RWV3|Q94JL3|Q8LFR2|Q84J70|Q9FFH3|Q8RXH2|Q9FX43|F4IHY7|Q94AN4|F4K4J0|Q9SR02|O80341|P45951|Q9FNQ0|Q39204|Q93WV0|…	http://amigo.geneontology.org/cgi-bin/amigo/term_details?term=GO:0010557
viral process	Gene Ontology	GO:0016032	61	120	2.18045e-08	2.23236e-07	Q8W4P1|Q93YN9|Q9SG02|Q5FV35|Q8GYM6|Q93V58|Q9LQV2|P42731|Q9LHP4|Q9LDX1|Q9LHA8|Q3EBC8|Q5HZ38|Q9SHF3|Q39011|O80931|O65719|Q9C5W7|Q6NM73|Q9ZU94|Q8RXK6|Q9FY93|O48573|P84634|F4IXW2|Q9M276|Q9FHW7|Q8LPS2|Q9M670|P22953|O04379|Q9LZG0|Q9FNH6|Q4F883|Q9LJX4|Q9FEG2|Q39255|Q96524|Q0WPN8|Q9XGW1|Q9SJK3|Q9FI46|Q9CAZ7|Q9STW6|O48723|Q9SAH7|Q8RY59|Q9SF85|Q9LFS4|Q9ZUM2|Q9FXA2|P93829|Q76E23|Q8GYD9|Q9LYW9|Q93ZS4|B9DHD7|…	http://amigo.geneontology.org/cgi-bin/amigo/term_details?term=GO:0016032
positive regulation of nucleic acid-templated transcription	Gene Ontology	GO:1903508	90	215	2.20146e-08	2.24416e-07	B5X0I6|Q9LV58|Q9LSE2|Q3EBQ3|P93002|Q9LSL6|Q9SAK5|Q9SI37|Q02283|Q9AR19|Q9SWG3|P43273|B3H672|Q8LPF0|Q9LZP8|Q6NQJ7|Q9FM03|Q9S7Q2|O22208|Q9SA52|Q9LYD3|Q9SMP0|Q9LYU3|Q9SVB7|P42736|Q8LBC0|Q9LVA1|Q9LIE5|Q9ZNX9|Q94F58|Q9SZD4|Q9M276|O49403|Q9SEI3|Q9SEI0|F4IAE9|Q8RWV3|Q94JL3|Q8LFR2|Q84J70|Q9FFH3|Q8RXH2|Q9FX43|F4IHY7|Q9FMP0|F4K4J0|Q9SR02|O80341|P45951|Q9FNQ0|Q39204|Q93WV0|Q5S2C4|Q93ZB7|Q8LCG7|P46668|P49040|…	http://amigo.geneontology.org/cgi-bin/amigo/term_details?term=GO:1903508
positive regulation of RNA biosynthetic process	Gene Ontology	GO:1902680	90	215	2.20146e-08	2.24416e-07	B5X0I6|Q9LV58|Q9LSE2|Q3EBQ3|P93002|Q9LSL6|Q9SAK5|Q9SI37|Q02283|Q9AR19|Q9SWG3|P43273|B3H672|Q8LPF0|Q9LZP8|Q6NQJ7|Q9FM03|Q9S7Q2|O22208|Q9SA52|Q9LYD3|Q9SMP0|Q9LYU3|Q9SVB7|P42736|Q8LBC0|Q9LVA1|Q9LIE5|Q9ZNX9|Q94F58|Q9SZD4|Q9M276|O49403|Q9SEI3|Q9SEI0|F4IAE9|Q8RWV3|Q94JL3|Q8LFR2|Q84J70|Q9FFH3|Q8RXH2|Q9FX43|F4IHY7|Q9FMP0|F4K4J0|Q9SR02|O80341|P45951|Q9FNQ0|Q39204|Q93WV0|Q5S2C4|Q93ZB7|Q8LCG7|P46668|P49040|…	http://amigo.geneontology.org/cgi-bin/amigo/term_details?term=GO:1902680
cellular nitrogen compound catabolic process	Gene Ontology	GO:0044270	60	117	2.22457e-08	2.26284e-07	Q8LFS6|A9QM73|Q9FQ04|Q9FQ03|Q8W4R3|Q9SKT0|Q8LAC4|Q9FJR0|P42731|Q9M209|O49434|Q8GZQ3|A2RVK7|Q8GUQ8|Q9S7G6|P42814|Q9LVI9|Q9LXM2|Q9FMS6|Q9ZVT7|Q9FFZ1|Q9LTT8|Q9LZ03|Q9STG6|Q9SQV1|A3KPE8|Q9C5U2|Q9C5U1|Q8VXY9|Q9SJF3|O48890|Q9C658|Q9ZVW2|Q682U6|Q9SP08|Q9SXA6|Q8H183|F4JJL0|Q9SR52|Q8GXV5|Q9LM76|Q8LFL8|Q9CA40|Q9LSW8|Q9M7I7|F4JAA5|Q9C6Z2|Q9ZT87|O48782|Q9FYC2|Q8LDU4|Q9FMP3|Q9XIF2|Q7G191|Q7G193|Q9SJM7|Q94AP0|…	http://amigo.geneontology.org/cgi-bin/amigo/term_details?term=GO:0044270
regulation of cellular protein metabolic process	Gene Ontology	GO:0032268	113	296	2.2612e-08	2.29148e-07	B5X0I6|O04319|Q9SS47|Q39030|Q9ZW07|Q9ZW06|Q9LF10|Q9ZW02|Q9LD55|Q9XF67|O80920|P40228|P92965|Q8RXK6|Q38884|Q9C5S2|Q8L3Z8|Q8LES0|Q9ATB4|Q5XET5|B3H672|F4IRR2|Q9LHF5|O64642|Q9LRZ3|Q9C552|Q9XGW1|Q9SJK3|P56820|Q9FME4|Q39023|Q9SA52|Q9FXA2|Q9XFH4|Q9ZSY8|Q9ZPW2|O22286|Q8GWE0|Q84RR0|P42730|P42731|Q8LBC0|O04379|Q9S7I8|Q9FGM1|Q9ZVD0|Q9SIU2|Q944A6|Q8GXN9|Q2LAE1|Q93ZT6|Q9C658|Q8RWV3|Q9STM3|Q0WP44|Q84MC7|Q9SIW2|…	http://amigo.geneontology.org/cgi-bin/amigo/term_details?term=GO:0032268
heterocycle catabolic process	Gene Ontology	GO:0046700	59	114	2.26242e-08	2.29148e-07	Q8LFS6|A9QM73|Q9FQ04|Q9FQ03|Q8W4R3|Q9SKT0|Q8LAC4|Q9FJR0|P42731|Q9M209|O49434|Q8GZQ3|A2RVK7|Q8GUQ8|Q9S7G6|P42814|Q9LVI9|Q9LXM2|Q9FMS6|Q9ZVT7|Q9FFZ1|Q9LTT8|Q9LZ03|Q9STG6|Q9SQV1|A3KPE8|Q9C5U2|Q9C5U1|Q8VXY9|Q9SJF3|O48890|Q9C658|Q9ZVW2|Q682U6|Q9SP08|Q9SXA6|Q8H183|F4JJL0|Q8GXV5|Q9LM76|Q8LFL8|Q9CA40|Q9LSW8|Q9M7I7|F4JAA5|Q9C6Z2|Q9ZT87|O48782|Q9FYC2|Q8LDU4|Q9FMP3|Q9XIF2|Q7G191|Q7G193|Q9SJM7|Q94AP0|Q7G9P4|…	http://amigo.geneontology.org/cgi-bin/amigo/term_details?term=GO:0046700
plastid inner membrane	Gene Ontology	GO:0009528	46	76	2.48775e-08	2.51433e-07	Q7Y1W1|Q9SKT0|Q9FGP9|Q8L4R0|Q84MB5|Q9SV68|Q8GZ79|O80796|O81770|Q56ZZ7|Q9LF50|O22993|A2RVM0|Q9LXV3|Q94FY7|Q9ZVH7|Q8GX78|O80885|Q9LTR2|Q9FMF7|Q9M3H5|Q6NLA5|Q9SHU7|Q93V66|Q9FN50|Q94CJ5|Q9SUV1|Q9MBA2|Q8RXN3|Q9LD43|F4J469|Q9FM67|Q8LPR9|Q6NQL6|Q38954|Q8L7L0|Q9FYC2|Q9MBA1|Q9C4Z7|O82251|Q37145|Q94AL8|Q9FIG9|Q9FNB0|Q8LPR8|Q9FHX2	http://amigo.geneontology.org/cgi-bin/amigo/term_details?term=GO:0009528
response to extracellular stimulus	Gene Ontology	GO:0009991	80	182	2.54895e-08	2.57069e-07	Q8VYK7|Q9SAI4|Q9LVI9|Q9T074|Q9SJT7|Q9FZH5|Q0WPK3|Q93VB2|Q9SJR5|Q43870|Q8GZQ3|Q944A6|Q9MAM1|Q9FK51|Q84R11|Q9M367|Q949X9|Q94A21|Q9FT74|Q8GUL1|Q9FFI2|Q8H1Q5|Q9LRP7|Q9SGU9|Q9SYH1|Q8S4F6|F4J3T8|Q570C0|Q9FH32|Q9C5U1|Q9C5U0|Q9LHQ6|Q94JL3|Q9SV84|Q9LT02|Q9FMN2|Q680Q4|Q9LVM5|Q9C519|Q5BPS3|Q9ZUN4|F4I4K5|Q8W4S4|Q9LZP8|Q94A02|Q9SRV1|Q8H183|Q84MB6|Q9SIV0|Q93VD3|Q9FGW9|Q9LPL5|Q8RY99|Q94AD8|Q9SN74|Q42586|Q39199|…	http://amigo.geneontology.org/cgi-bin/amigo/term_details?term=GO:0009991
positive regulation of cellular biosynthetic process	Gene Ontology	GO:0031328	102	258	2.69962e-08	2.71685e-07	B5X0I6|Q9LV58|Q9LSE2|Q3EBQ3|P93002|Q39030|Q39033|Q9LSL6|Q9SAK5|Q9SI37|Q02283|Q9AR19|Q9SWG3|P43273|B3H672|Q9S745|Q9LZP8|Q6NQJ7|Q9FM03|Q9S7Q2|O22208|Q9FLC0|Q9SA52|Q9LYD3|Q9SMP0|Q9LYU3|Q9SFE4|Q9SVB7|Q8GWE0|P42730|P42736|Q8LBC0|Q9LVA1|Q9LIE5|Q9ZNX9|Q94F58|Q9SZD4|Q9M276|O49403|Q9SEI3|Q9SEI0|F4IAE9|Q8RWV3|Q94JL3|Q8LFR2|Q84J70|F4I171|Q9FFH3|Q8RXH2|Q9FX43|F4IHY7|Q9FMP0|F4K4J0|Q9SR02|O80341|P45951|Q9FNQ0|…	http://amigo.geneontology.org/cgi-bin/amigo/term_details?term=GO:0031328
mitochondrial membrane	Gene Ontology	GO:0031966	116	309	3.07609e-08	3.08915e-07	Q8VYR0|Q9SS48|Q9ZU50|Q9FJ95|Q9SIL6|Q84UC7|Q9LHI0|Q93XM7|O64886|O22769|O22854|Q9SE51|Q93YN4|Q93YW7|Q5XF06|Q9LZH8|Q94C12|Q9FX83|Q944H5|A2RVP7|Q8LB08|Q9MA90|Q8LB02|Q9SQT4|Q9SJ12|Q9FT52|Q9M9M9|Q94AG6|Q8VZI8|Q9SHJ6|Q9FLD5|Q9SX77|Q8RWA5|Q9M5K3|Q84WU8|Q9SB52|Q3E870|Q9FN50|P31167|O64823|Q39219|Q9SSB8|Q9SK66|Q9SMN1|Q9FKT8|Q9SKC9|Q8VYE2|O49313|O22145|Q8VY13|Q8RXW0|Q9LHE5|Q9LPS1|O04200|Q9LVC8|Q9LNQ1|Q8LE47|…	http://amigo.geneontology.org/cgi-bin/amigo/term_details?term=GO:0031966
positive regulation of transcription, DNA-templated	Gene Ontology	GO:0045893	89	214	3.32566e-08	3.33271e-07	B5X0I6|Q9LV58|Q9LSE2|Q3EBQ3|P93002|Q9LSL6|Q9SAK5|Q9SI37|Q02283|Q9AR19|Q9SWG3|P43273|B3H672|Q8LPF0|Q9LZP8|Q6NQJ7|Q9FM03|Q9S7Q2|O22208|Q9SA52|Q9LYD3|Q9SMP0|Q9LYU3|Q9SVB7|P42736|Q8LBC0|Q9LVA1|Q9LIE5|Q9ZNX9|Q94F58|Q9SZD4|Q9M276|O49403|Q9SEI3|Q9SEI0|F4IAE9|Q8RWV3|Q94JL3|Q8LFR2|Q84J70|Q9FFH3|Q8RXH2|Q8GYM6|F4IHY7|Q9FMP0|F4K4J0|Q9SR02|O80341|P45951|Q9FNQ0|Q39204|Q93WV0|Q5S2C4|Q93ZB7|Q8LCG7|P46668|P49040|…	http://amigo.geneontology.org/cgi-bin/amigo/term_details?term=GO:0045893
organic cyclic compound catabolic process	Gene Ontology	GO:1901361	66	138	3.61423e-08	3.61423e-07	Q8LFS6|A9QM73|Q9FQ04|Q9FQ03|Q8W4R3|Q9SKT0|Q8LAC4|Q9FJR0|P42731|Q9M209|O49434|Q4VCM1|A2RVK7|Q8GUQ8|Q9S7G6|P42814|Q9SV07|Q9LVI9|Q9LXM2|Q9FMS6|Q9ZRA2|Q9ZVT7|Q9FFZ1|Q9LTT8|Q9LZ03|Q9STG6|Q9SQV1|A3KPE8|Q9C5U2|Q9C5U1|F4JJL0|Q9FY79|Q8VXY9|Q9SJF3|O48890|Q9C658|Q9ZVW2|Q682U6|Q9SP08|Q9SXA6|Q8H183|Q9LFD2|Q8GXV5|Q9LM76|Q8LFL8|Q9CA40|Q8GZQ3|Q9LSW8|Q9M7I7|Q9LVY1|F4JAA5|Q9C6Z2|Q9ZT87|O48782|Q9FYC2|Q8LDU4|Q9FMP3|…	http://amigo.geneontology.org/cgi-bin/amigo/term_details?term=GO:1901361
cellular protein complex assembly	Gene Ontology	GO:0043623	79	182	4.71278e-08	4.70284e-07	Q8GWR0|Q5S2C4|Q9ZVZ9|Q5S2C3|Q9SKT0|O04532|Q9SMV6|Q9FJD4|Q9LSE4|P37107|Q949Y5|Q9SGW3|P55034|Q9FVU9|Q8H0W0|Q94JU3|Q8RWZ7|O80856|Q8VYP0|Q9ASS6|Q67Z52|Q5XPJ9|Q8W206|P94017|Q9M9G7|Q8LF20|P29197|Q9SZD4|Q9SE97|O80860|Q8LGI3|Q9ZVN6|Q9LSD6|Q9XF89|F4KBW6|Q8GRL7|Q9SJT7|Q9SJ40|Q8L5R3|F4HWE6|P43255|Q6AWX6|P45432|Q8W4S4|Q9XIA4|F4IRR2|Q0WRJ7|P57741|P27202|Q9SE51|Q1ECJ7|Q93VQ0|Q8S3U9|O81644|Q1G3L1|F4KDA6|Q9FHM4|…	http://amigo.geneontology.org/cgi-bin/amigo/term_details?term=GO:0043623
integral component of plasma membrane	Gene Ontology	GO:0005887	97	244	4.72966e-08	4.70974e-07	Q94CI7|Q9XI60|P93004|O82316|Q9SH30|Q43128|O04249|Q1EBV7|O82226|Q9FN67|O82485|Q8L6Z8|Q8L7Z0|Q0WWW9|O04714|Q9LT02|Q38967|Q9XES1|P92939|Q8LPQ8|Q9C8X2|Q9ZU50|O82598|Q56ZZ7|Q39231|Q38954|Q8LFD1|Q9LH39|Q38898|Q41951|Q9LHN7|Q9FG72|Q9M8S6|Q9SAI4|Q9FE59|P43287|Q9S7R7|Q9LU41|Q8L9J7|Q9C6S5|P92946|Q9M3H5|Q9SY55|Q8L7E9|Q9S7J8|Q9SZR1|O81108|Q9SJA4|Q9SZC9|Q9FY46|Q9ZUT3|Q37145|Q9SV84|O23492|Q9SXS2|Q94AZ2|O64759|…	http://amigo.geneontology.org/cgi-bin/amigo/term_details?term=GO:0005887
response to water deprivation	Gene Ontology	GO:0009414	123	338	4.87655e-08	4.84582e-07	Q9LV58|Q43125|P93006|Q9SJN0|F4JKK0|Q39204|Q9M1S3|Q9C5U1|Q84TH9|Q9SGS4|Q9MA63|Q9STX5|Q9LHQ6|Q0PGJ6|Q8H1F2|Q9LIS2|Q9SVC6|Q38998|Q9SYG7|P43296|Q9C826|Q8LF99|Q8LFL8|Q940H6|Q9SA52|Q9C983|Q9ZRF9|Q94AL8|Q9STS7|Q70DU8|Q9FJ17|Q9FGC7|Q9LIR6|Q04980|Q5XEM9|Q96289|P43287|Q9SVM8|Q8GUQ8|Q8RWN5|Q9SGU9|Q9SKB3|Q9FLD5|Q9LY87|Q9M276|Q680Q4|O81445|Q93ZT5|Q9FPR3|Q9SYT0|Q94JL3|P31168|Q84J70|Q39193|Q9LTB8|Q94AY3|P31414|…	http://amigo.geneontology.org/cgi-bin/amigo/term_details?term=GO:0009414
chloroplast inner membrane	Gene Ontology	GO:0009706	44	73	5.41959e-08	5.37414e-07	Q7Y1W1|Q9FNB0|Q9FGP9|Q8L4R0|Q84MB5|Q9SV68|Q8GZ79|O80796|O81770|Q56ZZ7|Q9LF50|O22993|A2RVM0|Q9LXV3|Q94FY7|Q9ZVH7|Q8GX78|O80885|Q9LTR2|Q9FMF7|Q9M3H5|Q6NLA5|Q9SHU7|Q93V66|Q9FN50|Q94CJ5|Q9SUV1|Q9MBA2|Q9LD43|F4J469|Q9FM67|Q6NQL6|Q38954|Q8L7L0|Q9FYC2|Q9MBA1|Q9C4Z7|O82251|Q37145|Q94AL8|Q9FIG9|Q8LPR9|Q8LPR8|Q9FHX2	http://amigo.geneontology.org/cgi-bin/amigo/term_details?term=GO:0009706
response to nitrogen compound	Gene Ontology	GO:1901698	97	245	5.52359e-08	5.45728e-07	Q9C6D2|Q9SG02|Q8VYR2|Q9LZW3|Q9FQ04|Q9LPW7|O82504|P92965|Q84TH9|O82175|A8R7E6|Q9C7S0|Q5PNY6|Q8L9T5|Q9ZUN4|B3H672|Q9LK40|Q9SVC6|O64642|Q8L4M1|Q9SI09|Q39023|Q9LUQ3|Q9SAH7|Q9SZ06|Q8GUG9|O22287|Q9LY00|Q93VM9|Q96289|O82155|Q42410|Q9ZVD0|Q9SIU2|Q8GXN9|O49403|Q9FIW4|Q9SIW2|O64825|Q949Y5|Q9LUJ3|P84634|Q94A79|Q8H110|Q9FKT5|Q9SL41|Q9C8E7|Q8VZ91|O80340|O80341|Q9SCW4|Q93WV0|Q9FLF4|Q9C7W2|Q8LBA0|Q9T0D3|Q9SUP6|…	http://amigo.geneontology.org/cgi-bin/amigo/term_details?term=GO:1901698
aging	Gene Ontology	GO:0007568	70	153	5.52651e-08	5.45728e-07	Q9LFA5|O64530|P42774|Q9LV16|Q94JM3|Q9LY00|Q04980|P42814|Q84MB6|O04529|Q4VCM1|Q9LKA4|P55034|Q94A65|Q9SU29|Q8GSA7|Q39224|Q9FFI2|Q9CAL2|Q8VYP5|Q9SK55|Q9LYG9|Q9SUP6|Q42539|O80961|Q9LVJ1|Q9FY93|Q9C5U1|Q8RW96|Q9LSD5|Q8L7G0|Q8LAC4|O22150|Q9S814|Q84VW5|Q9SLD2|P10896|Q9S745|Q1JPN0|Q9SUG7|Q94K80|Q9SXA6|Q9FIQ5|Q9SYH1|O82089|O64647|Q9ZT48|O80678|O04609|Q9FFH3|Q4F883|F4I214|Q9LJW3|Q9SX83|Q8S8Q6|Q9LM76|Q9LV85|…	http://amigo.geneontology.org/cgi-bin/amigo/term_details?term=GO:0007568
cell development	Gene Ontology	GO:0048468	110	292	5.97626e-08	5.88911e-07	Q9SH31|Q9FN69|Q8L3Z8|Q9LQ55|Q9FMJ0|Q9SR96|Q6NMC6|Q84ZT9|O64728|Q8S3U9|Q7X9I0|O80763|Q9FJ62|Q9C9M6|Q8L6Y1|O80483|Q0WPX9|O22607|Q9LT10|Q9FG74|Q9SEH3|Q9ASW1|Q5S2C4|Q5S2C3|F4K5J1|Q9SMV6|Q9LHG8|O04379|Q9ZPX9|Q5XPJ9|Q94CG2|F4HWY6|Q9LSD6|Q9S814|O81445|Q9SEI0|Q9LFB8|Q0WV13|Q0WV12|Q9C5G5|Q8RX55|Q9LTB8|Q38850|Q93YU5|Q9LZJ3|P38557|F4K2A1|Q9SAF1|Q9M2J9|F4I878|Q9S7Z8|Q9C9X3|Q8GWT1|Q9LY23|Q9LPS1|O23702|Q9LH50|…	http://amigo.geneontology.org/cgi-bin/amigo/term_details?term=GO:0048468
defense response, incompatible interaction	Gene Ontology	GO:0009814	72	160	6.01545e-08	5.90519e-07	P27140|Q43125|O82345|Q9T074|Q9LY00|Q9FDX9|P93002|Q9ZNS4|O22446|Q8W453|F4JY12|Q9FFK6|Q5FV35|O04203|P34795|F4J339|Q8L746|Q39163|Q9SZ15|Q9SUP6|Q9FI14|Q9SGQ0|Q9LS40|O80961|Q9C5S2|A8R7E6|Q8RXX9|Q9FLN0|F4JGZ1|Q9SUR9|Q9SUT5|Q8LPS2|Q9FE20|Q680Q4|Q9FNK4|F4JS25|P43273|Q9LVH4|Q8H1D6|Q9S745|O48915|F4K0E8|Q9S814|Q9LPZ9|F4JNB7|Q9SE33|O04197|Q9S7U9|Q9SJK3|O64587|O80396|Q39234|Q39024|O23530|Q8GYN5|Q8RXD6|Q8RY59|…	http://amigo.geneontology.org/cgi-bin/amigo/term_details?term=GO:0009814
response to cytokinin	Gene Ontology	GO:0009735	92	228	6.01756e-08	5.90519e-07	P42753|Q7DMA9|P25873|Q9C5U2|P46604|Q9C9Q8|Q93WI0|Q9C9L2|O04714|Q9SR37|Q9SY97|Q9ATB4|O04492|Q9SUE3|Q38890|P48491|Q9FZ47|O22609|Q9FGT8|P42736|P93025|Q9FHQ6|Q9LVA1|Q9M9M9|Q9SYL9|O82204|Q9LIK9|Q9S814|Q84WU8|Q9LV03|Q9ZNV8|Q9ZNV9|Q42564|Q9LV09|Q8H1E4|Q9S775|Q9FJ47|Q9C9C4|P62598|Q9SX77|Q9SA34|Q9ZWS9|Q93Z00|Q9LRR9|Q9SMT7|Q9SGW3|Q8H0W0|Q03250|Q9STE8|Q9FXD6|Q9XF88|Q9FLN4|O82660|Q9S831|Q9C9S2|O80725|P55034|…	http://amigo.geneontology.org/cgi-bin/amigo/term_details?term=GO:0009735
mitochondrial envelope	Gene Ontology	GO:0005740	119	325	6.12079e-08	5.99406e-07	Q8VYR0|Q9SS48|Q9ZU50|Q9FJ95|Q9SIL6|Q84UC7|Q9LHI0|Q93XM7|O64886|O22769|O22854|Q9SE51|Q93YN4|Q93YW7|Q5XF06|Q9LZH8|Q94C12|Q9FX83|Q944H5|A2RVP7|Q8LB08|Q9MA90|Q8LB02|Q9SQT4|Q9SJ12|Q9FT52|Q9M9M9|Q94AG6|Q8VZI8|Q9SHJ6|Q9FLD5|Q9SX77|Q8LAH8|Q8RWA5|Q9M5K3|Q84WU8|Q9SB52|Q3E870|Q9FN50|P31167|O64823|Q39219|Q9LJQ9|Q9SSB8|Q9SK66|Q9SMN1|Q9FKT8|Q9SKC9|Q8VYE2|O49313|O22145|Q8VY13|Q8RXW0|Q9LHE5|Q9LMG7|Q9LPS1|O04200|…	http://amigo.geneontology.org/cgi-bin/amigo/term_details?term=GO:0005740
negative regulation of RNA metabolic process	Gene Ontology	GO:0051253	87	211	6.38042e-08	6.23541e-07	Q8S307|Q42384|P46601|O82504|O23628|Q6NQE2|Q8LBM2|Q9M658|F4JS25|P43273|Q8LPQ9|Q8GYJ2|O80931|Q9SAH7|Q8VZ79|Q94F49|Q9XFH4|Q9FPQ8|Q8VYZ0|Q9LY00|Q93WK5|Q84MB2|Q9LVI4|Q56Y74|Q96289|Q8LPH6|Q9SNC0|Q9LUX9|O22446|Q9LFQ3|F4IAE9|Q8GUP1|F4JW79|Q9FYA2|Q9S775|Q9SJZ6|F4I8R6|O80340|Q38832|Q8LA53|Q94JM3|Q94BR5|O82175|Q9SGH2|Q94F88|Q9SY59|Q84JP1|Q9SJH0|Q9T0D3|F4JL28|Q9M9G6|Q94AI7|Q9FJT8|Q9SJQ6|F4JI44|Q9M8Z5|Q1PEP5|…	http://amigo.geneontology.org/cgi-bin/amigo/term_details?term=GO:0051253
cellular carbohydrate metabolic process	Gene Ontology	GO:0044262	149	438	6.49811e-08	6.33733e-07	Q8VYR4|O64890|Q93YN9|Q9LY62|Q9SS48|Q9C8X2|Q94A28|Q94JQ6|Q8L735|Q9SJL9|Q1PFD9|Q9FLH8|P46283|O04714|Q9M146|Q9FKS0|F4J117|Q8L7I0|Q9FFD2|Q38890|O48766|Q8VZF1|Q9FYC7|Q9S7Y7|P55229|Q8LF99|Q9FXI9|Q941L0|Q940H6|Q39231|Q9FJZ3|Q9ZUV3|Q9FJ62|Q9FXA8|P48491|Q8W4A7|Q9LIR6|O22287|F4JLK2|Q9FZJ1|Q9SD81|Q9FE59|O48946|Q9C7F9|Q9C524|Q9C9Z9|Q9M9M4|Q9SK55|Q6ZY51|Q9M0S5|Q94A41|Q9FH90|Q8VXZ5|Q9SUW0|Q9LZA6|Q93ZC9|Q8L799|…	http://amigo.geneontology.org/cgi-bin/amigo/term_details?term=GO:0044262
seed germination	Gene Ontology	GO:0009845	64	135	7.40018e-08	7.20223e-07	Q9SMT7|Q93Z00|Q9SI75|F4KCC2|Q8RWU4|O64816|Q9ZT71|Q9FDX9|Q8L6Z8|Q9C5U2|Q9SUT5|Q9M1S3|Q9ZRV4|Q9SFU3|Q84XV2|Q9SVM8|Q9LYV6|Q5CCK4|Q93V47|O22150|Q42539|Q9ZPI6|A2RVK7|Q9ZVH8|Q9SJN0|Q9C5U1|Q9C5U0|O04714|Q9C776|Q9STX3|Q9SI78|Q93ZT5|Q9SLD2|Q9XIG1|Q9LZV3|B9DHT4|Q9ZWA1|P55034|Q9ZT48|P29525|Q8GY91|Q39193|Q9SV30|F4JL28|O80742|O65351|Q9FGL9|Q9LQT8|P53492|Q9FJZ3|Q9LVQ7|P22953|Q6PQQ3|Q94AN4|B9DFA8|Q67XX3|Q8GZM7|…	http://amigo.geneontology.org/cgi-bin/amigo/term_details?term=GO:0009845
response to water	Gene Ontology	GO:0009415	124	345	7.48203e-08	7.26694e-07	Q9LV58|Q43125|Q940H6|P93006|Q9SJN0|F4JKK0|Q39204|Q9M1S3|Q9C5U1|Q84TH9|Q9SGS4|Q9MA63|Q9STX5|Q9LHQ6|Q0PGJ6|Q8H1F2|Q9LIS2|Q9SVC6|Q38998|Q9SYG7|P43296|Q9C826|Q8LF99|Q8LFL8|Q941L3|Q9SA52|Q9C983|Q9ZRF9|Q94AL8|Q9STS7|Q70DU8|Q9FJ17|Q9FGC7|Q9LIR6|Q04980|Q5XEM9|Q96289|P43287|Q9SVM8|Q8GUQ8|Q8RWN5|Q9SGU9|Q9SKB3|Q9FLD5|Q9LY87|Q9M276|Q680Q4|O81445|Q93ZT5|Q9FPR3|Q9SYT0|Q94JL3|P31168|Q84J70|Q39193|Q9LTB8|Q94AY3|…	http://amigo.geneontology.org/cgi-bin/amigo/term_details?term=GO:0009415
negative regulation of transcription, DNA-templated	Gene Ontology	GO:0045892	82	195	7.77975e-08	7.54062e-07	Q8LA53|Q9LY00|Q93WK5|F4I8R6|F4I443|Q94JM3|Q946J8|Q9LUX9|Q56Y74|Q9SGH2|Q96289|Q94F88|O22446|Q9SY59|Q84JU6|Q8LPH6|Q84JP1|Q8VZ20|Q9SNC0|P46601|O82504|Q9SAH7|Q9SJH0|F4JL28|Q9M9G6|Q9XI47|Q9SKN2|Q9FY93|Q8S307|Q6NQE2|O80340|Q9FJT8|Q9SJQ6|Q8L7G0|Q94AI7|Q9LFQ3|F4JI44|Q9M8Z5|Q9LZM8|F4JS25|P43273|Q1PEP5|F4IAE9|Q9T0D3|Q8LPQ9|O80339|Q9M658|Q8GYP3|F4JW79|Q9C944|Q42384|O23628|Q9FGW9|Q05466|Q9LJB7|Q8GYJ2|Q8VZ79|…	http://amigo.geneontology.org/cgi-bin/amigo/term_details?term=GO:0045892
programmed cell death	Gene Ontology	GO:0012501	67	145	7.88419e-08	7.62622e-07	Q8LFS6|O04153|Q9SCS8|Q9SZJ5|Q94AT5|Q94IB8|P93002|Q43125|F4HVW5|O48916|Q9LVA1|Q9SNC6|F4IPY2|Q8VYC8|Q9SCU7|O65718|Q9LSZ9|Q9LYG9|Q8LDU4|A9LNK9|Q9LMA1|Q94F58|O82345|O48573|Q9FIJ0|Q9C7N2|Q9M2U5|B3GS44|Q2LAE1|Q94AS9|Q5FV35|Q9FNK4|P43273|O81851|Q9S745|O48915|Q9LDD1|Q42484|Q39214|Q7XJE6|O64517|Q9SE33|Q93YW0|Q9LD45|Q941L3|Q6USK2|Q9STW5|Q39234|Q39023|O48723|Q8GYN5|Q42525|Q8RY59|Q9LV85|O65493|Q9C7R6|Q93VB2|…	http://amigo.geneontology.org/cgi-bin/amigo/term_details?term=GO:0012501
gametophyte development	Gene Ontology	GO:0048229	134	383	8.09366e-08	7.80889e-07	Q9ZW85|Q9M9S6|O22212|Q7X9I0|Q39033|Q9FYF7|Q9ZRV4|Q9LKR3|Q9FNX8|Q9FI94|Q6NLW5|Q9LPW7|Q9LNR3|Q9LXV5|O82171|Q570C0|F4IYM4|B3H5K9|Q9FLC6|Q9LT02|Q8LES0|Q9S746|Q9LIS1|F4J8K6|Q8LPQ9|Q9FIQ5|O65202|Q9FG77|Q8W4Q3|Q9FYR6|Q9SKI4|F4IDQ5|Q39024|Q39023|Q9C5I1|Q84JT7|A7UL74|O80483|Q9SIT1|Q9C788|F4J4C8|Q9SEH3|Q9SMV6|Q8H1U5|Q9SYL0|Q9SJ12|O80775|F4IPY2|Q9SXY0|F4I366|Q0WPY0|F4J8D3|Q4TU14|Q94BP7|Q9SA27|Q2LAE1|Q9M1S9|…	http://amigo.geneontology.org/cgi-bin/amigo/term_details?term=GO:0048229
negative regulation of RNA biosynthetic process	Gene Ontology	GO:1902679	86	209	8.12257e-08	7.80889e-07	Q8S307|Q42384|P46601|O82504|O23628|Q6NQE2|Q8LBM2|Q9M658|F4JS25|P43273|Q8LPQ9|Q8GYJ2|O80931|Q9SAH7|Q8VZ79|Q94F49|Q9XFH4|Q9FPQ8|Q8VYZ0|Q9LY00|Q93WK5|Q84MB2|Q9LVI4|Q56Y74|Q96289|Q8LPH6|Q9SNC0|Q9LUX9|O22446|Q9LFQ3|F4IAE9|Q8GUP1|F4JW79|Q9FYA2|Q9S775|Q9SJZ6|F4I8R6|O80340|Q38832|Q8LA53|Q94JM3|O82175|Q9SGH2|Q94F88|Q9SY59|Q84JP1|Q9SJH0|Q9T0D3|F4JL28|Q9M9G6|Q94AI7|Q9FJT8|Q9SJQ6|F4JI44|Q9M8Z5|Q1PEP5|O80339|…	http://amigo.geneontology.org/cgi-bin/amigo/term_details?term=GO:1902679
negative regulation of nucleic acid-templated transcription	Gene Ontology	GO:1903507	86	209	8.12257e-08	7.80889e-07	Q8S307|Q42384|P46601|O82504|O23628|Q6NQE2|Q8LBM2|Q9M658|F4JS25|P43273|Q8LPQ9|Q8GYJ2|O80931|Q9SAH7|Q8VZ79|Q94F49|Q9XFH4|Q9FPQ8|Q8VYZ0|Q9LY00|Q93WK5|Q84MB2|Q9LVI4|Q56Y74|Q96289|Q8LPH6|Q9SNC0|Q9LUX9|O22446|Q9LFQ3|F4IAE9|Q8GUP1|F4JW79|Q9FYA2|Q9S775|Q9SJZ6|F4I8R6|O80340|Q38832|Q8LA53|Q94JM3|O82175|Q9SGH2|Q94F88|Q9SY59|Q84JP1|Q9SJH0|Q9T0D3|F4JL28|Q9M9G6|Q94AI7|Q9FJT8|Q9SJQ6|F4JI44|Q9M8Z5|Q1PEP5|O80339|…	http://amigo.geneontology.org/cgi-bin/amigo/term_details?term=GO:1903507
response to red or far red light	Gene Ontology	GO:0009639	92	230	8.26737e-08	7.93198e-07	Q43125|Q42381|Q9FVU9|Q9FJ17|Q9SZU7|Q9LKR4|P46601|P48731|Q8W575|P10797|Q9SWG3|Q9FJB8|O22056|Q0PGJ6|P48484|Q6NQJ7|Q9SY66|Q9SSQ4|Q3EBQ3|Q8GZM7|Q9FGC7|Q9SZL7|Q93WK5|Q9FN48|Q9SZL8|O04379|Q9LIE5|Q9C6B8|Q9ZNX9|Q8LEA8|Q6R8G6|Q9M1S8|P45432|Q9LDL7|Q93V43|Q42485|Q9FN50|Q9AST3|Q84XU2|O04211|Q8H1E4|F4IHY7|Q9M8J3|Q9LJX0|O82804|Q9ZWS9|Q9C9X3|O24646|Q9SJH0|Q9LSZ9|O04197|Q8RY25|Q9FUS8|Q94JU3|Q8W206|Q8W207|Q9XF88|…	http://amigo.geneontology.org/cgi-bin/amigo/term_details?term=GO:0009639
floral organ development	Gene Ontology	GO:0048437	88	217	9.66493e-08	9.25407e-07	Q8W4P1|Q9SG02|Q9MAA7|Q39033|Q9LUI3|Q94BP0|Q9LPW7|P48731|Q8RXK8|Q9LJE2|Q570C0|Q8LAD7|Q6S591|Q9SXA6|Q9C5X4|Q9SND4|Q9FL69|Q9FYR6|Q9FM86|Q39023|Q9FLC6|A7UL74|Q38897|Q9LS90|O65440|Q9FEA2|Q94AG2|Q9LMT2|Q9FNX8|Q9SKB2|Q8S307|Q9LZS0|Q2LAE1|Q680Q4|Q9ZVW2|Q0WVM7|O04291|O80612|Q9XI37|Q8W4D0|Q9LV09|Q42569|Q700W2|Q9SJZ6|Q9LJX0|Q9LYN8|Q7X9V2|O48593|Q9FJV5|Q94JM3|Q8L649|P0DI11|O23702|O04197|O49545|O82268|Q9M066|…	http://amigo.geneontology.org/cgi-bin/amigo/term_details?term=GO:0048437
nuclear division	Gene Ontology	GO:0000280	76	176	9.88403e-08	9.44474e-07	Q9SZA4|F4IVI0|Q9FG37|Q9LU93|Q9FJV0|Q941I6|Q9SMV7|B3DNN5|Q8RVQ9|Q9SKI4|Q9C5Y4|Q8GYM3|Q8H1U5|Q6NQK2|Q9FMB4|Q9ZRV4|Q9FJJ5|Q9LQQ2|P30182|Q94BP7|Q6NLW5|Q8S2T0|Q8L4H0|P42753|Q1PFW3|Q94FN2|Q5D892|O82265|Q8RWY6|Q8L3Z8|F4IK01|Q0H8D7|Q5IBC5|O04716|O24617|O65607|Q8VZS9|Q682D3|Q9LKI5|Q8LCV1|Q9M8T9|Q9FFF9|C5H8J1|Q9SIS3|A9QM73|Q9FHM4|Q8VWF5|Q9FGQ6|Q8LEG3|Q9FE62|Q39255|Q9LTY1|O48626|Q56YN8|Q9LJN8|Q8LPL5|O65418|…	http://amigo.geneontology.org/cgi-bin/amigo/term_details?term=GO:0000280
protein serine/threonine phosphatase activity	Gene Ontology	GO:0004722	70	156	9.91787e-08	9.45797e-07	Q9LQN6|Q8LL04|P93006|Q9LMX4|Q9LHE7|Q9FX08|O82302|Q9SL76|Q9LMG7|Q9SFU3|Q9LMT1|O81223|Q00IB6|Q8RWN7|Q9ZW21|Q9XGM2|P49597|P48528|Q9FG61|Q8S340|P49599|Q9SHS7|P48484|Q9CAJ0|Q7XJ53|Q9S9Z7|Q9XGZ9|Q9SZ53|Q5PNS9|Q8RXZ4|Q94K01|Q3EAF9|Q9LR65|Q9FMK9|Q9M8R7|Q07098|Q9LHJ9|O80673|Q94AT1|Q8RXV3|Q5YDB6|Q0V7V2|O80492|Q0WVZ1|Q9LET1|Q949Y3|Q9LJU7|Q84XU2|Q9FIM9|Q9LNP9|Q0WRB2|Q8RX37|Q9ZUZ2|Q9LUS8|Q8GY60|Q8VZN9|Q9FN02|…	http://amigo.geneontology.org/cgi-bin/amigo/term_details?term=GO:0004722
homeostatic process	Gene Ontology	GO:0042592	175	543	1.01904e-07	9.69828e-07	O04153|Q93YN9|Q56XP4|Q8W4P8|P93004|Q9SGA2|Q43125|Q9LIC2|Q43128|Q8LFP7|O22190|Q6DBM8|Q8GXJ4|Q9SDQ4|O49347|Q9SZF7|Q9C9L2|Q9FIJ7|Q9SGS4|Q9FIJ0|O64654|O22975|Q9LT02|Q9C5L3|Q96329|O65201|O65202|Q9ZU40|Q9C552|Q9SAH8|O82598|Q941L3|Q8W4E7|O80763|Q8VWK4|Q9SZN7|Q7GB25|Q9FFF9|Q8LE59|Q41951|P92979|Q9M647|Q9S752|Q8LBL1|Q9S7Z8|Q9SAI4|Q8LD49|Q6ICY4|P93025|P43287|Q9ZR07|Q9LVA7|Q9FFR9|Q84JR9|Q9C6B8|Q9FI78|Q9SL56|…	http://amigo.geneontology.org/cgi-bin/amigo/term_details?term=GO:0042592
lipid biosynthetic process	Gene Ontology	GO:0008610	165	505	1.1456e-07	1.08809e-06	Q9ZV56|Q7DMA9|Q9CAP8|Q9FMZ0|P53665|Q67ZE1|Q56X52|F4JKK0|O81770|Q9M2W3|Q94A27|Q9SAK2|P48731|Q8VWJ1|Q9SVM9|O64792|Q8W471|Q42533|Q9XF43|Q5XF03|P54873|O22975|Q8L7R3|Q9ZVN2|Q9LM02|O04928|Q9FMJ0|Q9SJD4|Q9LIS1|Q9FGJ4|Q84P23|Q9C6T1|Q93YW7|Q9T0A0|Q9SAH5|Q9M7Z1|Q8LG50|Q0WPX9|Q9LHN4|Q570B4|Q8H151|Q8GYB8|F4IR05|F4J4C8|Q7XZU3|Q9LMM0|Q39108|Q1EC69|F4IDU4|P48622|Q9LW26|Q39227|Q9FNX8|Q8LEA0|Q9SAA9|Q9SIB2|O82567|…	http://amigo.geneontology.org/cgi-bin/amigo/term_details?term=GO:0008610
generation of precursor metabolites and energy	Gene Ontology	GO:0006091	113	308	1.19669e-07	1.13434e-06	Q8GVE8|Q9SS48|Q8RXS1|Q9SCY0|Q94A28|Q9LPW0|Q5M729|P04778|O49347|Q9M3B6|Q94AA4|Q9LU21|Q8GYC7|Q9SY97|O24457|Q8LFC0|Q42029|Q9T0A4|Q9ZW34|Q9C8P0|O64688|P48491|P27521|Q9M158|Q9LK31|O22609|Q8LB02|Q9ZR07|Q9SQT4|Q8RWN9|Q9ZNX9|Q9SX77|Q0WUA3|Q9ZVL6|Q9SRZ6|Q3E870|Q9C639|Q9ZVE7|Q39219|Q42560|Q39194|Q9C6Z3|Q9SRY4|Q9SZC9|O65595|Q9SJ02|Q9C9C4|Q9SKC9|P25857|Q38932|F4KDA6|Q949Q5|Q9ZVZ9|Q9SKT0|Q949Y5|P55229|Q9SEL7|…	http://amigo.geneontology.org/cgi-bin/amigo/term_details?term=GO:0006091
nucleobase-containing small molecule metabolic process	Gene Ontology	GO:0055086	120	334	1.22315e-07	1.1571e-06	Q8LAC4|Q43125|Q9SS48|Q84MD8|O49434|Q43128|Q9C5U1|Q9LPW0|Q5M729|Q9FI13|Q9M3B6|Q7XA67|Q9SJT7|Q9ZPV8|O24457|Q9LZG0|Q9FGS4|Q8GXV5|Q96524|Q9ZW34|Q9C8P0|F4JP46|Q9SJ20|Q9FNN5|Q7G191|Q7G193|P48491|Q9LFP0|Q9S750|Q7G9P4|Q9SRZ6|Q8GYB1|Q9C723|Q9LVI9|Q8LB02|Q9SQT4|Q8GUQ8|Q8RWN9|Q84R11|Q9ZU38|Q9FT52|Q9ZU32|Q39054|F4JRR5|Q8LAH8|Q9CAF2|O65896|Q8LEV7|Q9SI61|F4KBF5|Q8H183|Q8L5Y9|O64628|Q9FJI5|Q9C6Z2|Q9FWA3|O65595|…	http://amigo.geneontology.org/cgi-bin/amigo/term_details?term=GO:0055086
protein dephosphorylation	Gene Ontology	GO:0006470	62	131	1.22735e-07	1.15875e-06	Q9LT75|Q9LQN6|O64730|P93006|Q39247|Q75QN6|O82302|Q9FN02|Q8GY60|Q570P7|Q9FGM1|Q9LMT1|Q9LHJ9|Q00IB6|Q8RWN7|Q9ZW21|O80492|P49597|P48528|Q9FG61|Q9C5S1|O80920|Q9CAJ0|Q0WVZ1|Q7XJ53|Q9S9Z7|P48484|Q9SZ53|Q8VZS8|Q5PNS9|Q8RXZ4|Q0WRB2|Q3EAF9|Q8LL04|Q9LR65|Q9M8R7|Q07098|Q8RX37|Q94AT1|Q8RXV3|Q5YDB6|Q0V7V2|Q9ZQP1|Q84MC7|Q9SRK5|Q9LUS8|Q84XU2|O81760|Q9LNP9|F4J117|Q9XGZ9|Q8VZN9|Q84JU4|O80871|Q9M9W3|Q9LDA7|Q9FX08|…	http://amigo.geneontology.org/cgi-bin/amigo/term_details?term=GO:0006470
P-P-bond-hydrolysis-driven transmembrane transporter activity	Gene Ontology	GO:0015405	89	222	1.22996e-07	1.15891e-06	Q9LHA4|Q9SJT7|Q84K47|Q9SH30|Q43128|P98204|Q84TH5|Q9M3B9|Q9LT02|Q7DM58|Q9FNC9|F4IQV7|Q8RWI9|Q5XF06|Q9LZH8|Q7GB25|O23342|Q9SIT6|A2RVP7|Q7PC84|Q9FT52|Q9ZU35|Q9SDS7|Q9LU41|Q9ZUU9|Q9M3H5|Q9SY55|Q9CAF5|Q9S7J8|Q9SW08|Q9SZR1|Q9LZJ5|P31414|Q8LPK2|Q9SZC9|Q37145|Q9LZB8|Q9LJX0|Q9FWX7|Q38885|Q9LHE5|Q9STT5|Q9LNQ4|Q9LNQ1|Q9SH76|Q9XGM1|Q9STE8|O81108|Q681Q7|Q9S837|Q6NLC1|O80725|Q8RXN0|Q9SU58|O48528|Q94EH2|P92939|…	http://amigo.geneontology.org/cgi-bin/amigo/term_details?term=GO:0015405
protein import	Gene Ontology	GO:0017038	55	109	1.26037e-07	1.18519e-06	Q7Y1W1|P37107|Q9SKT0|Q9SMV6|P92985|Q9FJD4|Q9LHE5|Q9SIF2|Q9SRR0|Q8GZ79|Q9FFK6|Q8LLD0|Q8RWH9|Q9LNQ1|Q38942|Q8VZI8|Q1G3L1|Q8H156|Q42191|Q9STE8|Q9FNP1|Q8L7F7|F4KBW6|Q9SHU7|Q9S837|Q8RWG8|F4KF65|Q9FN50|F4IRR2|P41916|Q9SUE3|Q9FNC9|Q96321|O22265|Q8RXH2|Q9ZPY7|Q84WU8|Q5XF06|Q9FXT6|Q9FMA3|F4JL11|Q9SUQ2|Q8RY16|Q8GYF7|Q8VYE2|F4HXV6|Q9M841|Q0WMZ5|O80480|Q9SP35|Q9LMG7|F4J738|Q8LPR9|Q8LPR8|Q9SYU4	http://amigo.geneontology.org/cgi-bin/amigo/term_details?term=GO:0017038
metal ion transport	Gene Ontology	GO:0030001	99	258	1.33762e-07	1.25534e-06	Q8VYR0|Q8VYR9|Q9C5U2|Q6DBM8|Q1EBV7|Q9SE95|Q9SZN7|Q9FN67|Q9M7J9|Q9LXV3|Q8VYY4|Q9ZUN3|Q9C6M1|Q9FY75|Q38998|Q93Y38|Q9C5X4|Q9SAH8|Q8W4I4|Q9LJN2|Q38898|Q9M647|Q8LBL1|Q9M8S6|Q93VM8|Q9C9Z1|Q93ZD7|Q9S9N4|O64738|Q9FFR9|Q94EG9|Q9LU41|Q9M3H5|O81445|Q9SYT0|Q8L7E9|Q940Q3|Q07488|O64823|Q9LTB8|Q9SZR1|F4JAA5|Q9LKW9|Q93VD3|Q9SZC9|Q9C8E7|Q37145|O82089|Q9FE38|Q9ZTZ7|O22252|Q84WG1|Q9LD18|Q8LG88|Q9MAM1|Q9LJQ9|Q9SY55|…	http://amigo.geneontology.org/cgi-bin/amigo/term_details?term=GO:0030001
leaf senescence	Gene Ontology	GO:0010150	49	91	1.36559e-07	1.27906e-06	Q9LFA5|Q04980|Q9LV16|Q94JM3|Q9LY00|O04529|Q4VCM1|Q9LKA4|P55034|Q9SU29|Q8GSA7|Q4F883|Q9FFI2|Q9CAL2|Q8VYP5|Q9SK55|Q9LYG9|Q9SUP6|O80961|Q9LES2|Q9FY93|Q9C5U1|Q9LSD5|Q8L7G0|Q8LAC4|O22150|Q9S814|Q84VW5|Q9LV85|P10896|Q9S745|Q9SUG7|Q94K80|Q9SXA6|Q9SYH1|O64647|Q9ZT48|O80678|O04609|Q9LJW3|Q9LM76|Q9ZT82|Q9FJ47|Q94CD5|Q93VB2|Q9ZWJ9|O49255|Q9FX43|Q9SKG5	http://amigo.geneontology.org/cgi-bin/amigo/term_details?term=GO:0010150
primary active transmembrane transporter activity	Gene Ontology	GO:0015399	89	223	1.43999e-07	1.34607e-06	Q9LHA4|Q9SJT7|Q84K47|Q9SH30|Q43128|P98204|Q84TH5|Q9M3B9|Q9LT02|Q7DM58|Q9FNC9|F4IQV7|Q8RWI9|Q5XF06|Q9LZH8|Q7GB25|O23342|Q9SIT6|A2RVP7|Q7PC84|Q9FT52|Q9ZU35|Q9SDS7|Q9LU41|Q9ZUU9|Q9M3H5|Q9SY55|Q9CAF5|Q9S7J8|Q9SW08|Q9SZR1|Q9LZJ5|P31414|Q8LPK2|Q9SZC9|Q37145|Q9LZB8|Q9LJX0|Q9FWX7|Q38885|Q9LHE5|Q9STT5|Q9LNQ4|Q9LNQ1|Q9SH76|Q9XGM1|Q9STE8|O81108|Q681Q7|Q9S837|Q6NLC1|O80725|Q8RXN0|Q9SU58|O48528|Q94EH2|P92939|…	http://amigo.geneontology.org/cgi-bin/amigo/term_details?term=GO:0015399
nucleolus	Gene Ontology	GO:0005730	148	442	1.55904e-07	1.45162e-06	Q9LV58|Q9T074|F4IE66|Q39244|O22224|Q8LA13|Q9FFT9|O82504|P51414|P51413|Q9LFN6|Q9S9P3|Q9FEF8|Q93ZV7|A2RVS6|B3H672|Q9LK40|F4J8K6|O64885|Q9MAB3|Q9C552|Q8VYJ2|O64644|Q9CA42|Q5XF07|O80931|Q8VZ79|Q8VWK4|Q9FMR9|Q94F49|F4HXV6|O22607|Q8GTY0|O81098|Q9LZQ9|Q9SAI1|Q8W595|Q96321|Q9LKA4|Q84MZ4|Q9FT52|Q9SCN8|Q6NLH0|Q8RWN5|F4I366|Q9M2Q4|Q9ZVD0|Q6A332|Q9M9W1|P49227|Q84M92|Q84M91|Q9C6I8|O64740|Q944K2|O48814|P31167|…	http://amigo.geneontology.org/cgi-bin/amigo/term_details?term=GO:0005730
response to cadmium ion	Gene Ontology	GO:0046686	120	336	1.57739e-07	1.46295e-06	Q9T074|Q9LHA8|Q94A28|Q94JQ4|O82226|Q9LIK9|Q9M084|O23627|Q9ZT91|Q9LFN6|Q9LZ06|Q9STX5|Q9SR36|Q8LAS8|B3LFA4|Q8VZ79|Q949P2|Q9S7Y7|Q9SJ66|O80931|O48646|O80763|Q9SHP0|Q38950|Q8VWK4|Q9FXA2|Q9SJ20|P48491|Q8GTY0|Q9SRZ6|Q9ZUP3|Q6R0H1|P36428|Q9M888|Q9SU63|O50008|Q9SCN8|O22230|Q9SZD4|Q9FNX5|Q9M5K3|Q9C5I1|Q9SYT0|Q93ZM7|Q9LV03|O82089|Q39218|Q84XU2|Q9LP45|Q9SKZ1|P93733|P25857|Q7DLR9|Q9SPK5|Q84WV0|Q38884|F4IW10|…	http://amigo.geneontology.org/cgi-bin/amigo/term_details?term=GO:0046686
DNA recombination	Gene Ontology	GO:0006310	55	110	1.58373e-07	1.46596e-06	F4I443|P30182|Q9SD82|Q9LKI5|O65607|Q9MA98|Q9FQ09|Q9FQ08|Q8LC68|Q42572|Q84V03|Q9FHJ6|Q9ZRV4|F4JSG3|Q9LQQ2|Q9SXY0|Q9FT74|Q9FT73|Q8S2T0|Q9SXY1|Q1PFW3|Q5D892|Q9LME2|Q941I6|Q9FT69|Q0H8D7|O04716|O24617|Q682D3|Q9SMV7|Q94K07|C5H8J1|Q9LFS8|Q39255|F4INA9|Q9ZQ19|Q6NLG7|Q8RY99|Q9SKI4|Q9FGN8|Q9ZUP3|Q39199|Q682V0|Q9C7A8|Q9ZUP2|Q9FX64|A7UL74|Q9C9M6|Q9SL02|Q9FLR5|Q8GYH7|Q9C689|Q9FII7|Q9LL84|Q9SX99	http://amigo.geneontology.org/cgi-bin/amigo/term_details?term=GO:0006310
response to other organism	Gene Ontology	GO:0051707	322	1154	1.82332e-07	1.68115e-06	Q8W4P1|O04153|Q93YN9|Q9SG02|Q9T074|Q9LHA1|Q9LUV2|Q9FJR0|Q9FDX9|Q42384|Q9ZNS4|O22446|Q9FM96|Q9SCS8|Q9LV85|Q9C5U1|Q8RUS5|Q9LQQ2|Q9LK40|Q9M2U5|Q39234|Q8L3R3|O82504|Q9SZ15|Q9XIM0|Q9M084|Q9FI14|Q8L6Z8|O80934|Q39023|Q9ZVC2|Q9C5S2|O23628|A8R7E6|Q9FE20|Q94B38|Q9FX43|P46283|Q8L7R2|Q9ZR72|Q7XYY2|Q9SR37|Q9FHB6|F4JS25|O49506|B3H672|Q9S745|O48837|Q94CI7|Q8W1D5|C0LGT6|Q42029|P93002|O65202|Q9LFS4|P43297|Q9XI90|…	http://amigo.geneontology.org/cgi-bin/amigo/term_details?term=GO:0051707
response to external biotic stimulus	Gene Ontology	GO:0043207	322	1154	1.82332e-07	1.68115e-06	Q8W4P1|O04153|Q93YN9|Q9SG02|Q9T074|Q9LHA1|Q9LUV2|Q9FJR0|Q9FDX9|Q42384|Q9ZNS4|O22446|Q9FM96|Q9SCS8|Q9LV85|Q9C5U1|Q8RUS5|Q9LQQ2|Q9LK40|Q9M2U5|Q39234|Q8L3R3|O82504|Q9SZ15|Q9XIM0|Q9M084|Q9FI14|Q8L6Z8|O80934|Q39023|Q9ZVC2|Q9C5S2|O23628|A8R7E6|Q9FE20|Q94B38|Q9FX43|P46283|Q8L7R2|Q9ZR72|Q7XYY2|Q9SR37|Q9FHB6|F4JS25|O49506|B3H672|Q9S745|O48837|Q94CI7|Q8W1D5|C0LGT6|Q42029|P93002|O65202|Q9LFS4|P43297|Q9XI90|…	http://amigo.geneontology.org/cgi-bin/amigo/term_details?term=GO:0043207
aromatic compound catabolic process	Gene Ontology	GO:0019439	62	133	1.85476e-07	1.70681e-06	Q8LFS6|A9QM73|Q9FQ04|Q9FQ03|Q8W4R3|Q9SKT0|Q8LAC4|Q9FJR0|P42731|Q9M209|O49434|Q8GZQ3|A2RVK7|Q8GUQ8|Q9S7G6|P42814|Q9LXM2|Q9FMS6|Q9ZRA2|Q9ZVT7|Q9FFZ1|Q9LTT8|Q9LZ03|Q9STG6|Q9SQV1|A3KPE8|Q9C5U2|Q9C5U1|F4JJL0|Q9FY79|Q8VXY9|Q9SJF3|O48890|Q9C658|Q9ZVW2|Q682U6|Q9SP08|Q9SXA6|Q9LFD2|Q8GXV5|Q9LM76|Q8LFL8|Q9CA40|Q9LSW8|Q9M7I7|Q9SZR0|Q9LVY1|F4JAA5|Q9C6Z2|Q9ZT87|O48782|Q9FYC2|Q8LDU4|Q9XIF2|Q7G191|Q7G193|Q9SJM7|…	http://amigo.geneontology.org/cgi-bin/amigo/term_details?term=GO:0019439
response to metal ion	Gene Ontology	GO:0010038	153	463	1.86979e-07	1.7173e-06	Q9C6D2|Q9T074|P93009|Q8W4P8|Q9SRZ6|Q9SH30|Q9LHA8|Q6DBM8|Q94A28|Q94JQ4|O82226|Q9LIK9|Q9M084|O23627|Q9ZT91|Q9STP8|Q9LFN6|Q9LZ06|Q9STX5|Q9SR36|Q8LAS8|B3LFA4|Q8VZ79|Q949P2|O65202|Q9SJ66|O80931|O48646|O80763|Q9SHP0|Q38950|Q8VWK4|Q9FXA2|Q9SJ20|P48491|O24606|Q8GTY0|Q38884|Q9ZUP3|Q6R0H1|P36428|Q6ICY4|Q9M888|Q9SU63|O50008|Q9SCN8|O22230|P92943|Q9SZD4|Q9FNX5|Q9S814|Q9M5K3|Q9C5I1|Q9SYT0|Q93ZM7|Q9LV03|O82089|…	http://amigo.geneontology.org/cgi-bin/amigo/term_details?term=GO:0010038
inorganic cation transmembrane transporter activity	Gene Ontology	GO:0022890	114	316	2.10867e-07	1.93294e-06	Q9LHA4|Q8VYR0|Q8W4P8|Q9SH30|Q8VYR9|Q43128|Q8GWX2|Q6DBM8|Q1EBV7|Q8GXJ4|O82226|Q8RWH8|Q9FN67|Q9M7J9|Q8L7Z0|Q9SJT7|Q8VYY4|Q9ZUN3|Q94AS9|B3LFA3|Q9SAH8|Q8W4I4|Q9LJN2|Q38898|Q9M647|Q8LBL1|Q9M8S6|Q93VM8|Q9C9Z1|Q93ZD7|Q6ICY4|Q8L783|Q9S9N4|O64738|Q9S7J8|Q9S7R7|Q8RWN2|Q94EG9|Q9SDS7|Q9LU41|P92942|Q9M3H5|Q9SY55|Q9LYT3|Q8L7E9|Q940Q3|Q93VD3|Q9SZR1|O81108|Q9LKW9|Q9SJA4|O64823|Q9SZC9|Q9SSB8|Q9FKT8|Q37145|B9DFX7|…	http://amigo.geneontology.org/cgi-bin/amigo/term_details?term=GO:0022890
cellular response to abiotic stimulus	Gene Ontology	GO:0071214	82	201	2.12876e-07	1.94759e-06	O80536|Q93WK5|Q94JU3|Q7XYY2|Q9M7I9|O64730|O24621|Q5BPS3|P48484|Q8W2F3|Q43125|Q9FQ09|Q9FQ08|Q9FN02|Q9T014|Q9FJ17|F4HZB2|Q9ZQ47|Q9FT74|Q9C9Z9|Q8W575|Q6R8G6|Q9SGU9|Q9SWG3|Q9LIE5|Q9SGQ0|Q94CG0|Q9LMA8|Q9FMF5|Q8LEA8|Q9SRV1|Q9LDH1|Q0H8D7|Q9C5U0|Q8W206|Q8W207|Q94JL3|O04714|Q8GWZ6|P93006|O24646|P43254|P43255|P45432|Q9SQI2|Q8L7E9|Q058P4|Q39089|Q6NQJ7|Q9LJD7|Q9FIJ0|Q96524|Q05466|Q9LJB7|Q84XU2|Q9LHQ6|Q9FYE2|…	http://amigo.geneontology.org/cgi-bin/amigo/term_details?term=GO:0071214
late endosome	Gene Ontology	GO:0005770	44	78	2.20292e-07	2.01154e-06	Q9LRP1|Q93VM8|Q9ZUX7|Q9LHG8|Q9SEL5|P93026|Q9SJL6|Q9STT2|Q8L5Z7|Q9FFR9|Q9SJ40|Q9SY55|Q9ASS2|Q9SZ15|Q944A9|Q8VWF1|Q9T091|Q9FJD0|Q8L8W0|Q9SA23|Q8LDP4|Q8H1D3|Q8VY07|Q7X659|Q9ZNT0|Q9SZF7|F4I0P8|B9DFS6|Q9FFB3|Q94KK7|Q93VQ0|O80632|Q9SKI2|F4IVL6|Q9FY89|Q9FLG8|O80977|Q9FG38|Q9M622|Q9SLK2|P93654|Q946Y7|Q9SLV0|Q9LFP1	http://amigo.geneontology.org/cgi-bin/amigo/term_details?term=GO:0005770
ubiquitin ligase complex	Gene Ontology	GO:0000151	87	219	2.31324e-07	2.10822e-06	Q9SJT9|Q42384|Q8L4J2|O22212|Q9LMR5|Q9C9L0|Q9M3B4|Q38884|Q570C0|B3H5K9|Q9LYZ7|Q9SUT5|Q9STX3|Q9FKJ0|Q8L4M1|Q9LJN8|Q94AD8|Q9M086|Q6NPN9|Q8LF97|Q9FII1|Q9XF57|Q9STS3|O22607|Q8LBL5|Q9LK31|Q9ZPW2|Q9LPL4|Q84RR0|Q9LW77|Q8LGU6|Q8H1U5|Q9SYL0|O80775|Q38997|Q9SV01|Q38942|Q94A40|Q9SUR9|Q8RXA7|Q949V6|Q9FZK1|Q6DBN1|Q9LT47|Q9SJ85|Q5ICL9|Q9LF41|Q8H0T9|Q9FKT5|Q8H0T4|Q9M0V4|Q9SZQ5|F4KCC2|Q9T014|O04197|Q8W4D0|O82266|…	http://amigo.geneontology.org/cgi-bin/amigo/term_details?term=GO:0000151
rhythmic process	Gene Ontology	GO:0048511	65	144	2.35702e-07	2.14399e-06	Q6R0H1|Q93WK5|Q9S9N9|Q9SZJ5|Q9LDG2|Q8RWU3|O24646|O04211|Q9CAV6|Q43125|Q9FN03|Q84V03|Q03250|Q8GX05|Q6R2K3|Q9SB04|Q84N64|Q9LKL2|Q9LIE5|O23254|Q7G188|F4KGY6|Q9C9W9|Q8LAU9|Q8GWZ6|Q9SWG3|Q6LA43|F4JGZ1|Q42580|Q9SSE5|Q9LXR7|P43254|Q96301|Q9SQI2|O80653|O50055|Q6NQJ7|Q96524|P93025|Q9SAH9|Q9LPV9|Q9SJK7|Q9SV30|Q3EBQ3|Q39027|O80507|Q9S9U0|O81316|Q8RWR1|Q9SA52|Q9LTH4|Q9C9L2|Q9STF2|Q9SKB3|B9DFA8|Q9SHG6|Q94AH6|…	http://amigo.geneontology.org/cgi-bin/amigo/term_details?term=GO:0048511
response to biotic stimulus	Gene Ontology	GO:0009607	331	1198	2.6628e-07	2.41563e-06	Q8W4P1|O04153|Q93YN9|Q9SG02|Q9T074|Q9LHA1|Q9LUV2|Q9FJR0|Q9FDX9|Q42384|Q941R6|O22446|Q9FM96|Q9SCS8|Q9LV85|Q9C5U1|Q8RUS5|O23530|Q9LQQ2|Q9LK40|Q9M2U5|Q39234|Q8L3R3|O82504|Q9SZ15|Q9XIM0|Q9M084|Q9FI14|Q8L6Z8|O80934|Q39023|Q9ZVC2|Q9C5S2|O23628|A8R7E6|Q9FE20|Q94B38|Q9FX43|P46283|Q8L7R2|Q9ZR72|Q7XYY2|Q9SR37|Q9FHB6|F4JS25|O49506|B3H672|Q9S745|O48837|Q94CI7|Q8W1D5|C0LGT6|Q93ZE8|P93002|O65202|Q9LFS4|P43297|…	http://amigo.geneontology.org/cgi-bin/amigo/term_details?term=GO:0009607
cation transport	Gene Ontology	GO:0006812	125	359	2.66588e-07	2.41563e-06	Q9LHA4|Q8VYR0|Q9SJT7|Q8VYR9|Q9C5U2|Q6DBM8|Q1EBV7|Q9C5U1|P31414|Q9SZN7|Q9FN67|Q9M7J9|Q9LXV3|Q8VYY4|Q9LT02|Q9ZUN3|Q9C6M1|Q9FY75|Q38998|Q93Y38|Q9SYG9|Q9SAH8|Q8W4I4|Q9LJN2|Q38898|Q9M647|Q8LBL1|Q9M8S6|Q93VM8|Q9C9Z1|Q93ZD7|Q6ICY4|Q8L783|Q9S9N4|O64738|Q9SJ12|Q9FFR9|Q94EG9|Q9SDS7|Q9LU41|Q9M3H5|Q9SY55|O81445|Q9SYT0|Q9LYT3|Q8L7E9|Q940Q3|Q07488|Q84Y18|Q9S7R7|O64823|Q9LTB8|Q9SZR1|O81108|Q9LKW9|Q93VD3|Q9SZC9|…	http://amigo.geneontology.org/cgi-bin/amigo/term_details?term=GO:0006812
organophosphate biosynthetic process	Gene Ontology	GO:0090407	107	292	2.67386e-07	2.41823e-06	Q9ZV56|Q93YN9|Q84MD8|Q43128|Q9SF47|Q9M2W3|Q94A27|F4JJE0|O64792|Q5XF03|P54873|O22975|O04714|O04928|Q9FMJ0|Q9LZG0|O80568|Q9FGS4|Q5M731|Q9C6T1|Q8GZQ3|Q93YW7|Q9SAH5|Q9M8L4|F4JP46|Q8LG50|Q0WPX9|Q9LHN4|P48491|Q9LFP0|Q9SJ20|Q9S750|F4J4C8|Q8LBL1|Q7XZU3|Q9LMM0|Q9C723|Q8VZA5|Q9FJH9|Q9FT52|Q9ZU32|Q39054|Q39055|Q8LEA0|Q8LAH8|O82567|O82568|F4K0E8|Q9SI61|Q8L5Y9|Q9ZV87|A4GNA8|P46086|O80952|Q9SA34|Q9FMX7|Q8GYB1|…	http://amigo.geneontology.org/cgi-bin/amigo/term_details?term=GO:0090407
nuclear envelope	Gene Ontology	GO:0005635	52	103	2.70342e-07	2.4403e-06	Q8GWR1|Q9LU93|Q93ZG7|Q9SMV6|P92985|Q9FJD4|O64740|Q8L748|F4HRT5|Q8LLD0|Q8RWH9|Q9SZN7|Q93VR9|P49040|Q9FWS3|Q38942|Q8RY25|Q94F30|Q24JJ9|B3H5K9|Q8L7F7|F4KBW6|Q8RWG8|Q9FLH0|F4IRR2|O80337|Q9CAF4|Q9M651|F4KF65|Q9C829|O04326|Q39134|Q0WP44|Q9LTY1|Q8L7E5|Q96321|Q84XU2|Q8RXH2|Q9CA42|Q8GYF7|O22224|F4JL11|Q9FF75|Q7PC79|Q9FG37|F4HXV6|O80480|Q9ZPY7|Q9FFK6|F4J738|Q0WPZ7|Q9LD45	http://amigo.geneontology.org/cgi-bin/amigo/term_details?term=GO:0005635
ion transmembrane transport	Gene Ontology	GO:0034220	103	278	2.91686e-07	2.62451e-06	Q43125|Q9LHA4|Q8VYR0|Q9SJT7|P93004|O82316|Q8VYR9|Q1EBV7|Q9M7J9|Q9LXV3|Q9ZUN3|Q9FY75|Q8RXR2|Q9SAH8|O82598|Q9LJN2|Q38898|Q9M647|Q8LBL1|Q9M8S6|Q93VM8|Q96282|Q9C9Z1|Q93ZD7|P93025|Q9S9N4|O64738|Q9C6B2|Q94EG9|Q9SDS7|Q9LU41|P92942|P92943|P92946|O81445|Q9SYT0|Q9LYT3|Q8L7E9|Q940Q3|O82089|O64823|Q9LTB8|Q9SZR1|O81108|Q9LKW9|Q93VD3|Q9SZC9|Q9FY46|Q37145|Q8VY10|Q9SXS2|Q9FE38|Q84WG1|Q9LD18|Q9SH76|Q9ZPR4|Q42479|…	http://amigo.geneontology.org/cgi-bin/amigo/term_details?term=GO:0034220
circadian rhythm	Gene Ontology	GO:0007623	61	132	2.92367e-07	2.62451e-06	Q6R0H1|Q93WK5|Q9S9N9|Q9SZJ5|Q9LDG2|Q8RWU3|O24646|O04211|Q9CAV6|Q43125|Q9FN03|Q84V03|Q03250|Q8GX05|Q6R2K3|Q9SB04|Q84N64|Q9LKL2|Q9LIE5|O23254|Q7G188|F4KGY6|Q9C9W9|Q8LAU9|Q8GWZ6|Q9SWG3|Q6LA43|F4JGZ1|Q9SSE5|Q9LXR7|P43254|Q9SQI2|O80653|O50055|Q6NQJ7|Q96524|P93025|Q9SAH9|Q9LPV9|Q9SJK7|Q9SV30|Q3EBQ3|Q39027|O80507|Q9S9U0|O81316|Q8RWR1|Q9SA52|Q9LTH4|Q9C9L2|Q9STF2|B9DFA8|Q9SHG6|Q94AH6|Q9FUA4|O82632|O82804|…	http://amigo.geneontology.org/cgi-bin/amigo/term_details?term=GO:0007623
dephosphorylation	Gene Ontology	GO:0016311	80	196	2.92413e-07	2.62451e-06	Q7XZU3|Q9LQN6|Q9XI60|O64730|P93006|Q39247|Q9FX08|Q75QN6|O82302|Q9FN02|Q8GY60|Q570P7|Q9FGM1|Q9LMT1|Q84XU2|Q9LHJ9|Q00IB6|Q8RWN7|Q9ZW21|Q9M9W3|O80492|P49597|P48528|Q9FG61|Q8S340|Q9C5S1|O80920|P49599|Q9CAJ0|Q0WVZ1|Q7XJ53|Q9S9Z7|P48484|Q9SZ53|Q8VZS8|Q5PNS9|Q9ZVL6|Q8RXZ4|Q0WRB2|Q3EAF9|Q8LL04|Q9LDA7|Q8H0Z6|Q9M8R7|Q07098|Q8RX37|Q94AT1|Q9LT75|Q5YDB6|Q0V7V2|Q9ZQP1|Q84MC7|Q9SRK5|Q9LUS8|Q9LJU7|Q93YW5|O81760|…	http://amigo.geneontology.org/cgi-bin/amigo/term_details?term=GO:0016311
posttranscriptional gene silencing by RNA	Gene Ontology	GO:0035194	34	51	3.12214e-07	2.79692e-06	Q9SG02|Q93VM9|Q9FJR0|Q3EBC8|O04379|O82504|P92965|Q9ZVD0|Q9SIU2|Q9SKN2|Q8W4D8|Q9LUQ3|Q8GXN9|Q8VY00|Q5XET5|Q9ZT71|B3H672|Q9LK40|F4IRR2|O64642|Q8L4M1|Q0WP44|Q9SIW2|P84634|Q9XFD1|F4JW79|Q9FKT5|Q9LDX1|Q9LQV2|Q9LKF9|Q8GYD9|O04492|Q5D869|Q8H110	http://amigo.geneontology.org/cgi-bin/amigo/term_details?term=GO:0035194
floral whorl development	Gene Ontology	GO:0048438	72	169	3.16282e-07	2.828e-06	Q8W4P1|O48593|Q9FJV5|Q9SG02|Q94JM3|F4K5J1|Q570C0|Q6XAT2|P0C7Q8|P0DI11|Q9FEA2|Q9SZH4|Q94A02|Q9LZS0|P47927|Q9LMT2|Q94BP0|Q9LPW7|Q9FNX8|O04197|Q9LNR3|O49545|O82268|Q8RXK8|Q9LJE2|Q39023|Q8S307|Q9FLC6|Q9ZR72|Q2LAE1|Q38909|Q9M066|Q680Q4|Q6S591|Q9FFF9|O23372|Q8RWT8|Q9C616|P55034|Q0WVM7|Q9SVY1|Q9LW29|Q9FM86|Q9SND4|Q93WJ9|Q9FYR6|O80612|O65418|Q700W2|Q9XI37|Q9SAJ6|Q8W4D0|O04291|F4JSH1|Q42569|Q9LZM8|Q9M2T9|…	http://amigo.geneontology.org/cgi-bin/amigo/term_details?term=GO:0048438
regulation of organelle organization	Gene Ontology	GO:0033043	58	123	3.37821e-07	3.01489e-06	B5X0I6|Q5S2C4|Q9STS3|F4I443|Q9LU93|Q56Y74|Q9SGH2|F4IVI0|Q6NQK2|B3H5K9|O80856|Q5IBC5|Q5XPJ9|Q9SIW2|Q9M9G7|Q9LSD6|Q8RWY6|Q9SE97|Q8LGI3|Q94AM9|Q5S2C3|Q9FHW2|Q9SJQ6|O24617|Q2LAE1|Q9ATB4|Q8W4D0|Q9C658|Q6AWX6|B3H672|F4IAE9|O04532|Q8VWF5|Q9LHF5|Q9STM3|Q9LTY1|O48626|Q8L793|Q1ECJ7|Q93VQ0|O81644|O65418|F4JL28|Q94A79|F4K3G5|Q9LJN8|Q9LP46|Q8SAB7|B3LF48|Q9FH40|Q9FG37|Q9XFH4|Q9SJ40|Q6NKX5|Q94B77|Q9LJZ5|Q8VYZ0|…	http://amigo.geneontology.org/cgi-bin/amigo/term_details?term=GO:0033043
regulation of immune system process	Gene Ontology	GO:0002682	52	104	3.39788e-07	3.02673e-06	Q9LY00|O04153|Q42384|Q43125|Q84W41|Q5FV35|Q8LLD0|Q8VYC8|Q8VZ20|Q8L746|Q9LZK5|Q9M2S3|Q9LMT2|A9LNK9|Q9LMA1|P92948|A8R7E6|Q9FE20|Q9FLN0|F4JGZ1|Q9SUR9|Q2LAE1|Q9SUT5|C0LGT6|Q8RXA7|Q680Q4|O49506|Q9LK40|O48814|Q93ZE8|P93002|Q9LVH4|Q8GWQ2|Q5ICL9|O80396|Q9ZVC2|Q4F883|Q9ZT82|O80931|Q9LDX1|Q8GYN5|Q9SAH7|O64782|Q8LDU4|Q9FMR9|Q9C8E7|Q8VWI1|Q949S9|Q9C9T2|Q9SLA1|Q9ZSD4|O80340	http://amigo.geneontology.org/cgi-bin/amigo/term_details?term=GO:0002682
proteasomal protein catabolic process	Gene Ontology	GO:0010498	65	146	3.45942e-07	3.07577e-06	Q6XJG8|Q9ZT50|Q9XHZ8|Q9SZD4|F4KCC2|Q9LPL4|Q9FG93|Q8L649|Q8RWU7|Q9LW77|Q9LJZ5|Q9SGW3|Q8LES0|Q9SYL0|Q8GXF8|Q9FWT2|Q9LKR3|Q8VYC8|Q8L746|Q9LMR5|O24412|A8MR93|Q9M2S6|O82264|Q4TU14|Q9C5U3|Q8GWH3|Q84RR0|Q9SEI3|Q949V6|P43254|O49500|O81851|Q9FKJ0|Q9FZK1|Q9LDD1|Q6DBN1|Q9SXC9|Q84L31|Q93Y37|O04197|Q9SJ85|Q9SPL2|Q5ICL9|Q9ZVC2|Q9SL67|O65418|Q9FZ49|Q8L736|Q9LM25|Q9SIV2|Q9M2P4|Q8W468|Q8VZK0|Q9FII1|Q9FII2|P55034|…	http://amigo.geneontology.org/cgi-bin/amigo/term_details?term=GO:0010498
methylation	Gene Ontology	GO:0032259	101	272	3.48243e-07	3.09041e-06	B5X0I6|Q94F87|Q8VXV7|Q9SIW2|Q9S9P3|O23628|Q9FEF8|Q3ED65|Q9LM02|Q9LK40|Q9LHF5|Q9C5X4|Q9M364|Q9C5P4|B9DFI7|O81769|Q9SAH5|Q8VZ79|Q8LAX0|O82357|Q9LS10|Q9XFH4|Q8VZV7|Q8VYZ0|Q9M315|Q9SAI1|Q8W595|Q9XI84|Q56Y74|Q9C7F9|Q9T0F7|O50008|Q39227|Q9C8J7|Q9M0S8|Q2LAE1|F4K1J4|Q9LT47|Q9FNA4|Q8VZ17|Q9LTB2|Q9LUJ3|Q9LID0|Q94A79|Q93W95|Q9SZQ5|Q8GWT4|F4JRS4|Q9MAT5|O82175|Q94F88|Q9LHE4|Q6NPC9|Q6AWU6|Q9C5D7|Q9M1W4|Q8W4D0|…	http://amigo.geneontology.org/cgi-bin/amigo/term_details?term=GO:0032259
DNA methylation or demethylation	Gene Ontology	GO:0044728	36	57	3.7185e-07	3.29372e-06	Q8RWL4|Q94F87|F4JRS4|Q9SAI1|Q9ZT71|F4IXE7|Q94F88|Q9LHE4|Q42572|Q9XI47|Q9SIE0|Q8GYP3|Q9M0S8|Q9S9P3|O23628|P34881|Q9SJQ6|O22781|F4JH53|Q9LK40|F4IAE9|Q8LK56|Q56Y74|Q8VZ79|Q9C944|Q9SIW2|Q9M548|Q94A79|Q9LUJ3|F4K3G5|Q24JK4|F4JW79|Q9LHH7|Q9XFH4|Q5D869|Q8VYZ0	http://amigo.geneontology.org/cgi-bin/amigo/term_details?term=GO:0044728
tRNA metabolic process	Gene Ontology	GO:0006399	59	127	3.95658e-07	3.49806e-06	F4IFC5|O48593|Q8GXB7|Q9ZNW0|Q9ZUX7|Q9M876|O65628|Q8L785|Q9M209|Q94K73|Q8GZQ3|F4JLM5|Q9S7G6|Q9T034|Q8RWT8|F4IPY2|F4IRQ5|P36428|Q9ZPI1|Q9M2Q4|O23627|Q9FEA2|Q8RXK8|Q9LJE2|F4JJT9|Q9FEF8|P93736|O22056|Q93ZR1|Q9SR15|Q9XIK4|Q9FNA4|F4IYF8|O04147|B3LFA4|B3H7G2|Q680B9|Q9SW96|Q9SGE9|Q9FYR6|Q8RXN5|Q66GI4|Q9M084|Q9LMH0|Q9M2T9|Q8S9J2|F4I116|Q9SVN5|O23247|Q7PC79|Q9M1R2|Q8W4K1|O82413|Q9SRU7|O22145|Q6AWV1|Q9XEA0|…	http://amigo.geneontology.org/cgi-bin/amigo/term_details?term=GO:0006399
regulation of growth	Gene Ontology	GO:0040008	88	227	4.56128e-07	4.01766e-06	Q43125|Q42381|Q9LTV3|Q02283|Q8W4D0|O82170|Q9MA63|Q9STX5|Q9FIB0|O49500|Q96524|Q9LE81|P35614|O80763|Q8RX79|Q7X9I0|Q9FII2|Q9LS90|Q9CAA9|Q9LYU7|Q9LK35|Q9S7Z8|O65440|Q9C9Z9|Q9SGU2|Q8S307|Q6R8G6|Q8GXN9|Q8RXA7|Q680Q4|Q8VWF5|Q42371|O49545|Q94AN4|P62598|Q9C8M5|Q9SR02|Q9ZUZ3|Q9FXD6|Q8L649|O80809|Q9LX66|Q9SJH0|Q9CAD5|F4J6F6|Q8W4D8|Q9FJF6|Q9FUS8|O22150|C0LGV1|Q9LXR7|Q38841|Q9FLU1|Q6NKN9|A9QM73|O48782|Q1PFA4|…	http://amigo.geneontology.org/cgi-bin/amigo/term_details?term=GO:0040008
regulation of immune response	Gene Ontology	GO:0050776	48	93	4.68846e-07	4.12201e-06	Q9LY00|O04153|Q42384|Q43125|Q84W41|Q5FV35|Q8LLD0|Q8VYC8|Q8VZ20|Q8L746|Q9LZK5|Q9M2S3|Q9LMT2|A9LNK9|Q9LMA1|P92948|A8R7E6|Q9FE20|Q9FLN0|F4JGZ1|Q9SUR9|Q2LAE1|Q9SUT5|C0LGT6|Q8RXA7|Q680Q4|O49506|Q9LK40|O48814|Q93ZE8|P93002|Q9LVH4|Q8GWQ2|Q5ICL9|O80396|Q9ZVC2|Q9ZT82|O80931|Q8GYN5|O64782|Q8LDU4|Q9FMR9|Q9C8E7|Q8VWI1|Q949S9|Q9C9T2|Q9ZSD4|O80340	http://amigo.geneontology.org/cgi-bin/amigo/term_details?term=GO:0050776
acetyltransferase activity	Gene Ontology	GO:0016407	54	112	4.94342e-07	4.3381e-06	Q9C8P0|Q9FGE9|Q9LZQ1|Q42381|F4IXE7|Q9SGH2|O22960|Q8RWN9|Q9SYL0|O80438|Q9ZQR5|Q5M729|O04523|Q9M2Q4|Q8LRK9|Q8VYS5|Q8VY22|Q42538|Q9LUZ6|Q9LDG2|Q9AR19|O82509|O64815|Q9FJT8|Q93ZR1|Q9ATB4|Q9M8T9|Q9FJX5|F4IH21|Q8S4Y1|Q6PUA2|F4K5K4|Q9FNA9|Q9FYC7|Q5BPJ0|Q9ZV06|Q9CAQ2|B5X4Z4|Q39218|Q9LHL6|Q940H3|Q9LXD7|F4I037|A7UL74|Q9M7Z1|Q1PFD9|Q9FG35|Q9XIK4|F4K5L5|Q9FIK7|Q9LFT0|Q9FWQ5|Q7X9V3|Q9SQI8	http://amigo.geneontology.org/cgi-bin/amigo/term_details?term=GO:0016407
small molecule catabolic process	Gene Ontology	GO:0044282	68	158	4.96775e-07	4.35138e-06	Q940M2|Q8VYI3|Q9SZJ5|Q9MA90|Q9SS48|Q9M8R4|Q9FHR8|P48491|Q8VZC3|Q9C6I6|Q9SRR0|Q9ZU32|P0CZ23|Q9LKJ1|Q9SAK4|F4HYF3|Q94AX4|O82179|Q9ZQP1|Q9ZPI5|Q9ZRA2|Q9ZPI6|O04469|Q9SGU9|Q9FNP1|Q9SCY0|Q8VY09|Q949M8|O65201|Q9FNK4|Q8H107|Q9SR52|Q8LAS8|P46637|Q9S7E9|Q8L799|Q96329|F4JRR5|Q9LDD8|O22854|O65202|Q42525|O24496|Q9C8L4|P50287|Q9MAH3|Q9LSW8|Q8RY79|Q9SMT7|Q8GXG1|Q9M8L4|Q56WD9|Q9SZE1|Q8RY16|Q8LDW8|Q8RWZ3|Q9M1R1|…	http://amigo.geneontology.org/cgi-bin/amigo/term_details?term=GO:0044282
single-organism membrane organization	Gene Ontology	GO:0044802	62	138	4.99925e-07	4.37088e-06	P37107|Q9LRP1|Q9SKT0|O64730|Q9M376|F4JZG9|Q9SEL5|Q949Y5|Q9SJL6|Q9LMP7|Q9LMG7|Q9FFK1|O80796|O81770|O23342|O04421|Q8RWU7|F4IPY2|P93654|Q9LW20|Q8VZI8|Q9M2D2|P51412|Q42191|Q9SRV7|Q38885|Q9LDH0|O80860|Q9SA23|Q9SJ40|Q9M0Y8|Q0WUC5|Q9M9Z2|O65359|Q9CAF5|Q9MAS5|B0F9L4|Q9FNC9|Q9LQK7|Q94AU2|Q944A9|Q94KK7|Q93VQ0|O22265|Q9SUJ1|Q84WU8|Q9FF75|Q42374|O04348|Q8L7L0|Q8RX79|Q9FMR5|Q8GYF7|F4HXV6|Q9LJD8|O80952|Q946Y7|…	http://amigo.geneontology.org/cgi-bin/amigo/term_details?term=GO:0044802
DNA modification	Gene Ontology	GO:0006304	36	58	5.05688e-07	4.41311e-06	Q8RWL4|Q94F87|F4JRS4|Q9SAI1|Q9ZT71|F4IXE7|Q94F88|Q9LHE4|Q42572|Q9XI47|Q9SIE0|Q8GYP3|Q9M0S8|Q9S9P3|O23628|P34881|Q9SJQ6|O22781|F4JH53|Q9LK40|F4IAE9|Q8LK56|Q56Y74|Q8VZ79|Q9C944|Q9SIW2|Q9M548|Q94A79|Q9LUJ3|F4K3G5|Q24JK4|F4JW79|Q9LHH7|Q9XFH4|Q5D869|Q8VYZ0	http://amigo.geneontology.org/cgi-bin/amigo/term_details?term=GO:0006304
proteasome-mediated ubiquitin-dependent protein catabolic process	Gene Ontology	GO:0043161	64	145	5.36064e-07	4.66958e-06	Q6XJG8|Q9ZT50|Q9XHZ8|Q9SZD4|F4KCC2|Q9LPL4|Q9FG93|Q8L649|Q8RWU7|Q9LW77|Q9LJZ5|Q9SGW3|Q8LES0|Q9SYL0|Q8GXF8|Q9FWT2|Q9LKR3|Q8VYC8|Q8L746|Q9LMR5|O24412|A8MR93|Q9M2S6|O82264|Q4TU14|Q9C5U3|Q8GWH3|Q84RR0|Q9SEI3|Q949V6|P43254|O49500|O81851|Q9FKJ0|Q9FZK1|Q9LDD1|Q6DBN1|Q9SXC9|Q84L31|Q93Y37|O04197|Q9SJ85|Q9SPL2|Q5ICL9|Q9ZVC2|Q9SL67|O65418|Q9FZ49|Q8L736|Q9LM25|Q9SIV2|Q9M2P4|Q8W468|Q8VZK0|Q9FII1|Q9FII2|P55034|…	http://amigo.geneontology.org/cgi-bin/amigo/term_details?term=GO:0043161
single-organism cellular localization	Gene Ontology	GO:1902580	66	152	5.67464e-07	4.93401e-06	Q7Y1W1|P37107|Q9SKT0|Q9SMV6|P92985|Q9FJD4|Q9SF29|Q9LHE5|Q9SIF2|Q9SRR0|B7ZWR6|Q9LMG7|Q8LLD0|O04421|Q8RWH9|Q9LNQ1|P41916|Q8VZI8|Q1G3L1|Q9M903|Q8H156|Q42191|Q9STE8|Q9LDH0|Q9FNP1|Q8L7F7|F4KBW6|Q9M0Y8|Q0WUC5|Q9S837|Q8RWG8|F4KF65|Q9FN50|F4IRR2|Q38942|Q84WU8|Q9SUE3|Q96321|Q9FNC9|Q9M841|Q9LTR2|O22265|Q8RXH2|Q9ZPY7|Q9SHU7|Q5XF06|Q9FXT6|Q9FMA3|F4JL11|Q9SUQ2|Q8RY16|Q8GYF7|Q7PC79|Q8VYE2|F4HXV6|Q8GZ79|Q0WMZ5|…	http://amigo.geneontology.org/cgi-bin/amigo/term_details?term=GO:1902580
protein autophosphorylation	Gene Ontology	GO:0046777	59	129	5.91083e-07	5.12995e-06	P43289|Q8RWW0|Q43125|Q96287|Q8W490|Q96285|Q9SI52|P93025|Q9ZV15|Q38869|Q39016|Q8VZD5|Q39012|Q39011|Q9SBJ1|Q94AG2|Q9ZPY9|Q9CAL2|Q9STV4|Q9ZSA2|Q6ZY51|Q42479|F4J6F6|Q9LPZ9|Q9C5S2|Q38868|A8R7E6|Q9XF67|Q3EDL4|Q9LVL5|Q9FPR3|Q9M9V8|P51567|Q9LV48|O48814|O80673|Q9FE20|Q39086|Q8W4Q3|Q8W4I7|Q05609|Q9FIM9|Q940H6|Q06850|Q944Q0|Q39008|Q7X8C5|Q38873|Q9SCZ4|Q8RWZ5|O64782|Q944A6|Q93V58|Q7XJR9|Q9SSF8|O48963|Q9SPK4|…	http://amigo.geneontology.org/cgi-bin/amigo/term_details?term=GO:0046777
cellular response to external stimulus	Gene Ontology	GO:0071496	68	159	5.93878e-07	5.14359e-06	Q8VYK7|Q9SAI4|Q9LVI9|Q9T074|Q9SJT7|Q570C0|Q9SJR5|Q43870|Q8GZQ3|Q9MAM1|Q9FK51|Q8GXJ4|Q9M367|Q949X9|Q94A21|Q9FT74|Q9FFI2|Q9LRP7|Q9SGU9|Q9LPL5|F4J3T8|Q9SA52|Q944A6|Q9C5U1|Q9C5U0|Q9LHQ6|Q94JL3|Q9SV84|Q9LT02|Q9FMN2|Q680Q4|Q9LVM5|Q9C519|Q5BPS3|Q9ZUN4|F4I4K5|Q8W4S4|Q9LZP8|Q9SRV1|Q8H183|Q84MB6|Q8S4F6|Q9FGW9|Q8RY99|Q94AD8|Q9SN74|Q42586|Q39199|Q42601|Q8GYE0|Q8L730|O48781|Q9SIV0|Q9M8J9|Q9ZUP2|Q8LBH4|Q9FMP3|…	http://amigo.geneontology.org/cgi-bin/amigo/term_details?term=GO:0071496
photosynthesis	Gene Ontology	GO:0015979	83	211	5.94829e-07	5.14359e-06	Q3KTM0|Q9ZVZ9|Q8GVE8|Q9FNB0|Q8RXS1|O24621|O49292|P82715|Q949Y5|O80860|Q96289|Q9LZP9|Q8H0W0|Q9SUI5|Q9LPW0|Q9M2D2|P04778|F4IW47|Q9LXX5|Q39195|Q9SYH1|Q8RY22|Q93VA3|Q9SKT0|Q9LU21|P46283|P10797|P49599|O82261|Q9SUI6|P82538|Q9SUI4|Q0WUA3|Q9XF88|Q9XF89|O22914|Q9ZVL6|Q8GYC7|Q9SY97|O82660|Q9S7H1|Q9S831|Q9SRY4|Q01667|P27140|O49347|Q9S7N7|Q9S726|Q0WRJ7|Q42029|Q9SEL7|P27521|Q76FS5|P27202|Q9FJ82|Q9XFT3|Q41932|…	http://amigo.geneontology.org/cgi-bin/amigo/term_details?term=GO:0015979
single-organism intracellular transport	Gene Ontology	GO:1902582	64	146	6.45746e-07	5.57369e-06	Q7Y1W1|P37107|Q9SKT0|Q9SMV6|P92985|Q9FJD4|Q9SF29|Q9LHE5|Q9SIF2|Q9SRR0|B7ZWR6|Q9LMG7|Q8LLD0|O04421|Q8RWH9|Q9LNQ1|P41916|Q8VZI8|Q1G3L1|Q9M903|Q8H156|Q42191|Q9STE8|Q9LDH0|Q9FNP1|Q8L7F7|F4KBW6|Q9SHU7|Q9S837|Q8RWG8|F4KF65|Q9FN50|F4IRR2|Q38942|Q9SUE3|Q96321|Q9FNC9|Q9M841|Q9LTR2|O22265|Q8RXH2|Q9ZPY7|Q84WU8|Q5XF06|Q9FXT6|Q9FMA3|F4JL11|Q9SUQ2|Q8RY16|Q8GYF7|Q7PC79|Q8VYE2|F4HXV6|Q8GZ79|Q0WMZ5|O80480|Q9SP35|…	http://amigo.geneontology.org/cgi-bin/amigo/term_details?term=GO:1902582
monocarboxylic acid biosynthetic process	Gene Ontology	GO:0072330	90	237	6.89707e-07	5.94228e-06	Q7DMA9|Q9CAP8|P53665|Q9SVM9|B0F481|Q8W471|Q42533|Q9XF43|Q9SJD4|Q9LIS1|Q9S745|Q9FR37|Q9FGJ4|Q84P23|Q84P21|Q9C826|Q9SI09|Q940H6|Q9T0A0|Q9FLC6|Q9M7Z1|O82357|Q7G191|Q7G193|Q570B4|Q8H151|Q8GYB8|F4IR05|Q7G9P4|Q9FGC7|Q9M315|Q1EC69|P48622|Q9C9T2|Q9SCU7|Q9FNX8|Q9SIB2|Q8H1Z0|Q9AST3|F4I171|Q8VWJ1|Q8L493|Q8L9C4|Q93ZC5|Q9C6Z3|Q9C9P4|Q9FY49|Q9LN49|Q8LBB2|Q9CAG3|Q9SY59|O80800|Q9ZPI6|Q9M0B6|Q5XEP9|O48780|Q8W3L1|…	http://amigo.geneontology.org/cgi-bin/amigo/term_details?term=GO:0072330
response to nutrient levels	Gene Ontology	GO:0031667	65	150	7.26996e-07	6.25217e-06	Q8VYK7|Q9SAI4|Q9LVI9|Q9T074|Q9SJT7|Q9FZH5|Q0WPK3|Q93VB2|Q9SJR5|Q43870|Q8GZQ3|Q944A6|Q9MAM1|Q9FK51|Q84R11|Q9M367|Q949X9|Q94A21|Q8GUL1|Q9FFI2|Q8H1Q5|Q9LRP7|Q9SGU9|Q9SYH1|Q8S4F6|Q570C0|Q9FH32|Q9C5U1|Q9C5U0|Q9SV84|Q9LT02|Q9FMN2|Q680Q4|Q9C519|Q9ZUN4|F4I4K5|Q8W4S4|Q9LZP8|Q8H183|Q84MB6|Q93VD3|Q9FGW9|Q9LPL5|Q94AD8|Q9SN74|Q42586|F4IVL6|Q42601|Q8GYE0|Q8L730|O48781|Q9FYA2|Q8LBH4|Q9FMP3|Q94CD5|Q9M7Z1|Q38997|…	http://amigo.geneontology.org/cgi-bin/amigo/term_details?term=GO:0031667
protein methylation	Gene Ontology	GO:0006479	38	65	7.46184e-07	6.39393e-06	B5X0I6|Q9SZQ5|Q8GWT4|F4I443|Q8W595|Q9XI84|P0CB22|Q94F88|Q9MAT5|Q8VXV7|Q9LJ87|Q8GZB6|Q9SIW2|Q9C8J7|Q9LHF5|O82175|Q9FEF8|Q2LAE1|O22781|Q9FMW9|Q84WW6|F4K1J4|Q9FF80|Q9LT47|Q9C5X4|Q6NQJ8|Q9C5P4|Q8VZ17|Q8W4D0|Q8S8F8|Q9LID0|F4K3G5|Q9M548|Q67XX3|Q9XFH4|Q84JF5|A3KPF2|Q93W54	http://amigo.geneontology.org/cgi-bin/amigo/term_details?term=GO:0006479
protein alkylation	Gene Ontology	GO:0008213	38	65	7.46184e-07	6.39393e-06	B5X0I6|Q9SZQ5|Q8GWT4|F4I443|Q8W595|Q9XI84|P0CB22|Q94F88|Q9MAT5|Q8VXV7|Q9LJ87|Q8GZB6|Q9SIW2|Q9C8J7|Q9LHF5|O82175|Q9FEF8|Q2LAE1|O22781|Q9FMW9|Q84WW6|F4K1J4|Q9FF80|Q9LT47|Q9C5X4|Q6NQJ8|Q9C5P4|Q8VZ17|Q8W4D0|Q8S8F8|Q9LID0|F4K3G5|Q9M548|Q67XX3|Q9XFH4|Q84JF5|A3KPF2|Q93W54	http://amigo.geneontology.org/cgi-bin/amigo/term_details?term=GO:0008213
nuclear pore	Gene Ontology	GO:0005643	30	43	7.66851e-07	6.55914e-06	Q8GWR1|Q9SMV6|P92985|Q9FJD4|O64740|Q9FFK6|Q8RWH9|Q8LLD0|Q93VR9|P49040|Q9FWS3|Q38942|F4KBW6|Q8RWG8|Q9CAF4|F4KF65|Q9C829|F4IRR2|O80337|Q96321|Q8RXH2|Q9ZPY7|F4JL11|Q8GYF7|Q7PC79|F4HXV6|O80480|Q8L7F7|F4J738|Q0WPZ7	http://amigo.geneontology.org/cgi-bin/amigo/term_details?term=GO:0005643
nuclear body	Gene Ontology	GO:0016604	46	89	7.80347e-07	6.66253e-06	Q8W4P1|Q43125|F4JRS4|Q9ZT71|O22212|O22315|Q8RWK8|P92964|P92965|Q9FJN9|Q9ZVD0|Q84TH4|Q9ZSZ8|Q8VYA5|Q0H8D7|Q8GXN9|Q9FHW2|O82486|A2RVS6|Q680Q4|P43254|F4JHI7|P43333|Q9ZVW2|Q941Q3|Q9LHF5|Q9FMY5|Q8GWQ6|Q96524|Q1PDV2|Q8L716|Q84XU2|O80653|Q9LY75|Q0PGJ6|Q9LHP2|Q9FEF8|Q9FMG4|Q42404|Q9LX90|O04492|Q5D869|Q2PS26|O80340|Q9ZPW2|O22922	http://amigo.geneontology.org/cgi-bin/amigo/term_details?term=GO:0016604
vacuolar transport	Gene Ontology	GO:0007034	43	80	8.02795e-07	6.84184e-06	O82197|Q9LRP1|Q9M376|Q9SEL5|P93026|Q9SJL6|F4JY12|Q9STT2|Q9CB01|Q9S9T7|F4I562|Q944A9|F4IVL6|Q42510|Q0WTY4|Q9T091|Q9FJD0|Q9SE83|O04023|Q8VY07|Q7X659|F4K0C4|Q9FY89|F4I0P8|Q941D5|Q9M367|B9DFS6|Q9FFB3|Q93VQ0|Q9STU3|Q9SKI2|Q9SZT4|Q5M759|O80977|Q9SUJ1|Q9FG38|Q94CF0|Q8LE58|Q9FY48|Q9SMQ6|Q9LFT9|O22929|P31582	http://amigo.geneontology.org/cgi-bin/amigo/term_details?term=GO:0007034
response to dsRNA	Gene Ontology	GO:0043331	28	38	8.20261e-07	6.92827e-06	Q9SG02|Q93VM9|Q9ZT71|Q3EBC8|O82504|P92965|Q9ZVD0|Q9SIU2|Q9SKN2|Q8W4D8|Q9LUQ3|Q8GXN9|B3H672|Q9LK40|Q94A79|O64642|Q8L4M1|Q9SIW2|Q9LUJ3|P84634|Q9XFD1|F4JW79|Q9FKT5|Q9LDX1|Q9LQV2|O04492|Q5D869|Q8H110	http://amigo.geneontology.org/cgi-bin/amigo/term_details?term=GO:0043331
mediator complex	Gene Ontology	GO:0016592	28	38	8.20261e-07	6.92827e-06	Q9LFA5|F4HPA7|O80450|F4KF27|Q9LKR3|Q6A332|F4I4P3|Q9FT73|Q9LZ00|Q8RXK2|F4JGZ1|Q8RWA2|Q84VW5|Q8RWM3|B6EUA9|Q6NPF4|F4I171|Q7XYY2|Q9SR02|F4IN69|Q9SJZ6|Q9FMP0|Q6ID77|Q4V3C1|Q9LZD7|Q9LUG9|F4K460|Q9FMV4	http://amigo.geneontology.org/cgi-bin/amigo/term_details?term=GO:0016592
cellular response to dsRNA	Gene Ontology	GO:0071359	28	38	8.20261e-07	6.92827e-06	Q9SG02|Q93VM9|Q9ZT71|Q3EBC8|O82504|P92965|Q9ZVD0|Q9SIU2|Q9SKN2|Q8W4D8|Q9LUQ3|Q8GXN9|B3H672|Q9LK40|Q94A79|O64642|Q8L4M1|Q9SIW2|Q9LUJ3|P84634|Q9XFD1|F4JW79|Q9FKT5|Q9LDX1|Q9LQV2|O04492|Q5D869|Q8H110	http://amigo.geneontology.org/cgi-bin/amigo/term_details?term=GO:0071359
production of small RNA involved in gene silencing by RNA	Gene Ontology	GO:0070918	28	38	8.20261e-07	6.92827e-06	Q9SG02|Q93VM9|Q9ZT71|Q3EBC8|O82504|P92965|Q9ZVD0|Q9SIU2|Q9SKN2|Q8W4D8|Q9LUQ3|Q8GXN9|B3H672|Q9LK40|Q94A79|O64642|Q8L4M1|Q9SIW2|Q9LUJ3|P84634|Q9XFD1|F4JW79|Q9FKT5|Q9LDX1|Q9LQV2|O04492|Q5D869|Q8H110	http://amigo.geneontology.org/cgi-bin/amigo/term_details?term=GO:0070918
dsRNA fragmentation	Gene Ontology	GO:0031050	28	38	8.20261e-07	6.92827e-06	Q9SG02|Q93VM9|Q9ZT71|Q3EBC8|O82504|P92965|Q9ZVD0|Q9SIU2|Q9SKN2|Q8W4D8|Q9LUQ3|Q8GXN9|B3H672|Q9LK40|Q94A79|O64642|Q8L4M1|Q9SIW2|Q9LUJ3|P84634|Q9XFD1|F4JW79|Q9FKT5|Q9LDX1|Q9LQV2|O04492|Q5D869|Q8H110	http://amigo.geneontology.org/cgi-bin/amigo/term_details?term=GO:0031050
transferase complex, transferring phosphorus-containing groups	Gene Ontology	GO:0061695	52	108	8.22064e-07	6.93113e-06	B5X0I6|Q9SZQ5|F4KD38|Q9M565|Q94AA4|Q8LL04|Q9C950|A6QRA1|Q9LV32|Q2V419|Q9M1J2|Q8LBC0|Q8GYM6|Q9LJ87|Q6NLH0|Q9C5J7|Q9ZVB9|Q00IB6|F4I366|Q9SYH2|Q9SIW2|Q9LZ00|O48890|Q8RWV3|B3H672|Q6PUA2|F4J8V5|Q9SUG7|P42339|Q9M367|Q5D869|Q9SR71|O64728|Q9LK40|Q39211|O81098|Q9LUJ3|Q8VYN6|Q94A79|F4IHY7|Q9SVY0|Q9ZVN9|Q9SJZ6|Q9FIK0|Q9LZD7|Q9M1A8|Q5YDB6|Q84JF5|Q9SR02|B9DG24|Q8LPF0|Q9FNQ0	http://amigo.geneontology.org/cgi-bin/amigo/term_details?term=GO:0061695
pattern specification process	Gene Ontology	GO:0007389	76	189	8.96709e-07	7.54703e-06	Q9C9X0|Q9S7Z8|Q8VZA0|Q9SE43|Q7DMA9|Q9LFE0|P93024|Q9LV09|Q9SJZ6|Q9SJJ3|Q94A02|O04379|Q9FVQ1|O80775|Q9LN68|Q39227|Q9C6W5|Q9C6B8|Q9M1S8|Q9SXL4|Q9SZF7|Q9SB31|Q8W4D0|Q42510|Q93YR9|Q9ZVD0|Q39023|Q8L8A5|Q94AI7|Q9C8C1|Q8LE58|P47927|O22152|Q93ZR1|Q9LZM8|Q9SIN1|O04492|Q9ZVW2|Q9FZK1|Q8RWZ6|Q9FIQ5|Q9C616|P48731|Q9C5X4|Q6EVK6|F4IUE7|Q9STX2|Q0WP44|O04291|Q9S7U9|Q8RXN0|Q9ZVC2|Q6S591|Q42371|Q39211|O80931|F4IVL6|…	http://amigo.geneontology.org/cgi-bin/amigo/term_details?term=GO:0007389
nuclease activity	Gene Ontology	GO:0004518	81	207	9.52013e-07	7.99827e-06	F4I6M1|Q9FQ03|Q9SAI1|Q9LKI5|F4JH53|P42814|Q9S7G6|Q9MA98|Q8GZQ3|Q42134|Q84LH3|Q3EBC8|Q9FQ04|O04379|Q8GUU3|Q8W4C3|Q9LQQ2|Q6NQJ6|Q9LX74|Q9LXM2|Q9XGM2|Q9FMS6|Q8L7M4|A9LNK9|Q8H1D9|Q9SJ41|Q9C5S2|A3KPE8|A2RVK7|Q9LDX1|Q5XVJ4|F4JJL0|Q9SJQ6|O80358|Q6AWV1|Q9ATY5|Q682D3|Q9C952|Q94K01|C5H8J1|B3H672|Q9ZVT7|Q682U6|Q9SP08|Q8LK56|Q9M2Z3|Q93VH2|Q9ZT87|Q680B9|Q9M209|Q0WKY2|Q9SEZ6|Q9M041|Q8RXK2|Q9FNY7|Q8VYU4|Q9LG26|…	http://amigo.geneontology.org/cgi-bin/amigo/term_details?term=GO:0004518
carbohydrate derivative biosynthetic process	Gene Ontology	GO:1901137	116	336	9.86305e-07	8.27167e-06	Q9LY62|Q84MD8|Q43128|Q9FM96|Q9MAP8|O80840|Q9SGD2|O64792|Q9SJT7|Q9ZPV8|Q9LZG0|Q93ZE8|Q93Y37|A8MR93|Q9SGE0|Q9LMU0|Q940S3|Q9M8L4|F4JP46|Q9SJ20|Q6NQB7|P48491|Q9LFP0|Q9FZ49|F4J4C8|Q56Y11|Q8GYB1|Q9ASW1|O81770|Q8VZA5|Q9FG93|Q9LZI2|Q9FT52|Q9LF33|Q8LEA0|Q8H116|Q9FX97|Q8LAH8|Q6NLA5|Q9C5I1|Q93Z16|Q9SI61|Q9SXC9|Q9SXC4|Q9ZP54|Q8L5Y9|Q9SNY3|O64628|F4HTM3|Q9LZJ3|Q8RX55|Q38854|Q9LFR0|Q9FX21|Q9SF47|O22287|Q9MAC8|…	http://amigo.geneontology.org/cgi-bin/amigo/term_details?term=GO:1901137
positive regulation of defense response	Gene Ontology	GO:0031349	41	75	1.03291e-06	8.64722e-06	Q9LY00|O04153|Q7XYY2|F4JRS4|Q56Y74|Q42384|Q43125|Q84W41|Q5FV35|O80396|Q9LQQ2|Q8LLD0|Q8VYC8|Q9LZK5|Q9SZ15|Q9SKB2|Q9LMA1|P92948|A8R7E6|Q9FLN0|F4JGZ1|Q8LPS2|O49506|Q9S745|O48814|C0LGT6|Q93ZE8|Q9FE20|Q9LVH4|Q9ZVC2|Q4F883|Q941L3|Q9ZT82|Q8GYN5|O64782|A9LNK9|Q9C8E7|Q8VWI1|Q949S9|Q9C9T2|O80340	http://amigo.geneontology.org/cgi-bin/amigo/term_details?term=GO:0031349
plant-type vacuole	Gene Ontology	GO:0000325	62	142	1.06177e-06	8.87311e-06	Q9S6Z8|Q96282|Q9LX65|P25818|Q9FHI1|P46032|Q8LEM7|Q94BZ1|Q9FEG2|Q42093|Q8RWN2|Q9ASS7|P93654|Q9SDS7|Q9LS46|P92942|Q8RWZ7|Q8L6Z8|Q9LYK2|Q9LHQ6|Q9FY75|F4KAK5|P93051|Q9LK64|Q9SJT7|Q9SJ40|Q9LYT3|Q9SVV6|Q8W4S4|F4IP13|Q9XGM1|Q9C5W7|Q39253|Q93VQ0|O82598|O82316|Q9LZJ5|Q43128|P31414|O04023|Q7DM58|Q9C8G9|Q7GB25|Q94CG0|O65493|Q9FJ47|Q9LDI3|Q41951|O49048|Q8W4K3|Q9SA38|Q8W5R2|Q94AP3|Q9FRL3|Q9SF47|Q9M2L4|Q9M622|…	http://amigo.geneontology.org/cgi-bin/amigo/term_details?term=GO:0000325
serine hydrolase activity	Gene Ontology	GO:0017171	67	159	1.07838e-06	8.98016e-06	Q9XJ36|F4ICF4|Q9M9Q6|Q9FN42|Q93Y09|Q9FK76|Q9ZUF6|O64481|Q9XJ35|O65351|Q9MAR8|Q9CAN1|Q8H0W1|Q9M099|Q9C7D2|Q9LUM3|Q9C7D6|Q1PF50|Q8L9Y0|Q9LYP1|Q8RY22|Q9C9C0|Q9SEL7|Q8LF05|O82261|Q8W4J3|Q94B60|Q67Y83|Q84WS0|Q8S8P0|Q9M9Z2|Q8VY01|Q9M1B5|Q8RXW0|O49607|P32826|Q9C7D3|F4HSQ2|Q9LVJ1|Q8LB10|Q0WUG6|Q9SFB5|Q9S834|Q8L7B2|Q8VZD4|Q0WQX7|Q56WF8|Q84MB5|F4KHG6|Q8GWL1|Q9FIV6|Q8RWJ6|Q9FH05|Q9ZQQ0|O04348|Q9FL12|Q9ZSB1|…	http://amigo.geneontology.org/cgi-bin/amigo/term_details?term=GO:0017171
serine-type peptidase activity	Gene Ontology	GO:0008236	67	159	1.07838e-06	8.98016e-06	Q9XJ36|F4ICF4|Q9M9Q6|Q9FN42|Q93Y09|Q9FK76|Q9ZUF6|O64481|Q9XJ35|O65351|Q9MAR8|Q9CAN1|Q8H0W1|Q9M099|Q9C7D2|Q9LUM3|Q9C7D6|Q1PF50|Q8L9Y0|Q9LYP1|Q8RY22|Q9C9C0|Q9SEL7|Q8LF05|O82261|Q8W4J3|Q94B60|Q67Y83|Q84WS0|Q8S8P0|Q9M9Z2|Q8VY01|Q9M1B5|Q8RXW0|O49607|P32826|Q9C7D3|F4HSQ2|Q9LVJ1|Q8LB10|Q0WUG6|Q9SFB5|Q9S834|Q8L7B2|Q8VZD4|Q0WQX7|Q56WF8|Q84MB5|F4KHG6|Q8GWL1|Q9FIV6|Q8RWJ6|Q9FH05|Q9ZQQ0|O04348|Q9FL12|Q9ZSB1|…	http://amigo.geneontology.org/cgi-bin/amigo/term_details?term=GO:0008236
cellular response to extracellular stimulus	Gene Ontology	GO:0031668	66	156	1.15803e-06	9.62654e-06	Q8VYK7|Q9SAI4|Q9LVI9|Q9T074|Q9SJT7|Q9SRV1|Q9SJR5|Q43870|Q8GZQ3|Q9MAM1|Q9FK51|Q9M367|Q949X9|Q94A21|Q9FT74|Q9FFI2|Q9LRP7|Q9SGU9|Q9LPL5|F4J3T8|Q8H183|Q570C0|Q944A6|Q9C5U1|Q9C5U0|Q9LHQ6|Q9SV84|Q9LT02|Q9FMN2|Q680Q4|Q9LVM5|Q9C519|Q5BPS3|Q9ZUN4|F4I4K5|Q8W4S4|Q9LZP8|Q94JL3|Q9SA52|Q84MB6|Q8S4F6|Q9FGW9|Q8RY99|Q94AD8|Q9SN74|Q42586|Q39199|Q42601|Q8GYE0|Q8L730|O48781|Q9SIV0|Q9M8J9|Q9ZUP2|Q8LBH4|Q9FMP3|Q94CD5|…	http://amigo.geneontology.org/cgi-bin/amigo/term_details?term=GO:0031668
ATPase activity, coupled to transmembrane movement of substances	Gene Ontology	GO:0042626	72	177	1.22772e-06	1.01879e-05	Q9LHA4|Q8LPT1|Q7PC84|Q9LX65|Q9SJT7|Q84K47|Q9LF79|Q9FT52|Q9SH30|Q43128|P98204|Q9STT5|Q42093|Q9LNQ4|Q9ZU35|Q9SH76|Q9SDS7|Q9LU41|Q9XGM1|Q9C6W5|Q8RWZ7|Q9ZUU9|Q9M3H5|Q84TH5|Q9M3B9|Q8RY46|Q9ZS97|Q9LK64|Q9ZR72|Q9SY55|Q681Q7|Q9SX33|Q9SZR1|Q6NLC1|Q9XES1|Q9FWX7|Q8W4S4|Q9LT02|Q84M24|O80725|Q9XIE6|Q8LPQ6|O81016|Q9S7J8|Q8RXN0|Q9SW08|Q9LZB8|Q8RWI9|Q9SU58|Q5XF06|Q9LZJ5|P92939|Q9FLX5|O81108|Q8LPK2|Q9LY77|Q7DM58|…	http://amigo.geneontology.org/cgi-bin/amigo/term_details?term=GO:0042626
trichome differentiation	Gene Ontology	GO:0010026	42	79	1.32919e-06	1.10106e-05	Q5S2C4|Q39265|Q5S2C3|F4K5J1|Q9LHG8|Q9FN69|Q8GYM6|Q8LGI3|Q9SXY0|Q9ZPX9|Q5XPJ9|O23702|Q9SXY1|Q8L3Z8|F4HZB2|Q9LSD6|Q9LV85|Q9FLU1|Q9FX31|Q9ZNT0|Q9SVG9|Q9FF86|Q8RW96|Q6NMC6|Q84ZT9|O64728|Q9LTF7|Q9SEX2|Q9FJ62|Q8S8F8|Q9C5V6|Q9XGN1|Q9C9M6|Q9C9C4|Q9SAF1|Q6WWW4|Q9FV71|O22607|Q38850|F4I878|Q94C37|P93751	http://amigo.geneontology.org/cgi-bin/amigo/term_details?term=GO:0010026
stomatal movement	Gene Ontology	GO:0010118	49	101	1.42178e-06	1.1757e-05	Q96285|Q43125|Q56XP4|Q8H0V5|Q7GB25|Q9C5Y0|Q9FN48|P93025|Q75QN6|Q9M2G7|Q03250|Q8RWN2|Q9LUM0|O04197|Q42479|Q84TH9|Q9SKB3|P49597|O48791|Q9S814|Q9C690|O81445|P43254|P22953|Q8H102|P27140|Q38998|Q3S4A7|Q96524|Q93VD3|Q9LTB8|Q940H6|Q9LSL6|Q7DM58|Q9S7J8|O48782|O23304|Q42525|Q9SSJ8|Q5BPS3|Q9ZWJ9|P93654|O82804|O48963|Q9ZSD4|Q9S752|Q94KI8|Q94BZ1|Q8LBL1	http://amigo.geneontology.org/cgi-bin/amigo/term_details?term=GO:0010118
ATPase activity, coupled to movement of substances	Gene Ontology	GO:0043492	72	178	1.44381e-06	1.19184e-05	Q9LHA4|Q8LPT1|Q7PC84|Q9LX65|Q9SJT7|Q84K47|Q9LF79|Q9FT52|Q9SH30|Q43128|P98204|Q9STT5|Q42093|Q9LNQ4|Q9ZU35|Q9SH76|Q9SDS7|Q9LU41|Q9XGM1|Q9C6W5|Q8RWZ7|Q9ZUU9|Q9M3H5|Q84TH5|Q9M3B9|Q8RY46|Q9ZS97|Q9LK64|Q9ZR72|Q9SY55|Q681Q7|Q9SX33|Q9SZR1|Q6NLC1|Q9XES1|Q9FWX7|Q8W4S4|Q9LT02|Q84M24|O80725|Q9XIE6|Q8LPQ6|O81016|Q9S7J8|Q8RXN0|Q9SW08|Q9LZB8|Q8RWI9|Q9SU58|Q5XF06|Q9LZJ5|P92939|Q9FLX5|O81108|Q8LPK2|Q9LY77|Q7DM58|…	http://amigo.geneontology.org/cgi-bin/amigo/term_details?term=GO:0043492
carboxylic acid binding	Gene Ontology	GO:0031406	47	95	1.52337e-06	1.25532e-05	Q8RWL6|P36428|Q9LZ23|Q9LV33|Q8W453|Q9SCL7|Q9FGM1|O80920|O80644|F4JTP5|Q8LAN3|F4J0A8|Q9ZVF6|Q0WPW4|Q42533|Q9LLC1|Q93YZ7|Q8VZS8|Q9FFF4|Q9C8L2|Q9SSE7|Q3ED68|O81852|F4IEM5|Q9LYU8|Q9LNA5|O49485|Q9SA18|Q84MC7|O49285|Q9SA96|Q8VZJ7|Q9SGA0|Q9LT69|Q9S818|F4JZ24|F4JP46|O22558|Q9C7T4|Q9ZUN4|Q9SJM1|Q9M1X2|O23653|Q9FZ47|Q9LN20|O80992|Q9FNQ0	http://amigo.geneontology.org/cgi-bin/amigo/term_details?term=GO:0031406
symporter activity	Gene Ontology	GO:0015293	71	175	1.56147e-06	1.28448e-05	Q9S7Z8|Q94AZ2|O23492|Q9LV10|Q9FF99|Q940M4|Q9SL56|Q9C8X2|Q8L6Z8|Q3ECP7|O04249|Q8RWN2|Q8LES0|Q8LG88|Q0WUU6|Q9LVE0|Q05085|Q9FKS8|P92942|Q9C6S5|Q8GZD4|P92946|Q8RXE8|Q93YR2|Q8LBI9|Q0WWW9|P93051|Q9LHQ6|Q94LW6|Q8VYY4|Q494P0|Q9FE59|Q8VZ80|Q6AWX0|Q8GW61|Q38967|Q8RWZ6|Q8LPQ8|Q9C5L3|Q39134|F4IKF6|Q9C757|Q9SV13|Q2V4B9|O82390|Q66GI9|Q56ZZ7|Q0WVE9|Q9XIH7|Q93Y91|Q39231|Q38954|O80605|P23586|Q9LH39|Q9FY46|Q9FKV1|…	http://amigo.geneontology.org/cgi-bin/amigo/term_details?term=GO:0015293
DNA methylation	Gene Ontology	GO:0006306	31	48	1.66428e-06	1.36431e-05	Q94F87|F4JRS4|Q9SAI1|Q9ZT71|F4IXE7|Q94F88|Q9LHE4|Q9XI47|Q9SIW2|Q8GYP3|Q9M0S8|Q9S9P3|O23628|P34881|Q9SJQ6|O22781|F4JH53|Q9LK40|Q8LK56|Q56Y74|Q8VZ79|Q9C944|Q9M548|Q94A79|Q9LUJ3|F4K3G5|F4JW79|Q9LHH7|Q9XFH4|Q5D869|Q8VYZ0	http://amigo.geneontology.org/cgi-bin/amigo/term_details?term=GO:0006306
DNA alkylation	Gene Ontology	GO:0006305	31	48	1.66428e-06	1.36431e-05	Q94F87|F4JRS4|Q9SAI1|Q9ZT71|F4IXE7|Q94F88|Q9LHE4|Q9XI47|Q9SIW2|Q8GYP3|Q9M0S8|Q9S9P3|O23628|P34881|Q9SJQ6|O22781|F4JH53|Q9LK40|Q8LK56|Q56Y74|Q8VZ79|Q9C944|Q9M548|Q94A79|Q9LUJ3|F4K3G5|F4JW79|Q9LHH7|Q9XFH4|Q5D869|Q8VYZ0	http://amigo.geneontology.org/cgi-bin/amigo/term_details?term=GO:0006305
tRNA aminoacylation for protein translation	Gene Ontology	GO:0006418	32	51	1.79607e-06	1.46979e-05	F4IFC5|O48593|P36428|Q9FEA2|Q8L785|Q94K73|F4JLM5|Q9T034|Q8RWT8|F4IPY2|Q9ZPI1|O23627|Q8RXK8|Q9LJE2|F4JJT9|Q9SR15|F4IYF8|B3LFA4|Q9SW96|Q9SGE9|Q9FYR6|Q9M084|Q9M2T9|Q8S9J2|F4I116|Q9SVN5|O23247|Q9M1R2|Q9M876|O82413|Q9XEA0|P93736	http://amigo.geneontology.org/cgi-bin/amigo/term_details?term=GO:0006418
protein folding	Gene Ontology	GO:0006457	94	259	1.90384e-06	1.5553e-05	O04153|Q9FJL3|Q7DMA9|O64654|Q9C835|Q9LHA8|Q8VXV4|B7ZWR6|Q9FL54|Q9LKR3|Q9STW6|Q9SGS4|Q9STX5|Q8GYX8|P34893|Q8L5R3|Q9SR96|Q9ZU40|P28769|Q9SCY2|Q8S9L5|Q9ZSY2|Q8GUN6|Q9C911|Q8LD49|Q9M888|Q940P8|Q9LVA0|Q9FYB5|Q66GN9|Q9SKY8|P29402|Q8LDP4|Q93ZM7|Q9FN50|Q9ZT48|Q9LV09|O04450|Q8W4D0|F4IVL6|F4HTT6|Q56XV8|Q0WT48|Q9FJX0|Q9FF55|Q9LYW9|Q9FIG9|Q84WV1|Q8VWG7|Q9LDC0|Q8L8W5|Q9LZK5|Q9SAG8|Q8LDR3|P29197|Q9S7C0|Q9SIH1|…	http://amigo.geneontology.org/cgi-bin/amigo/term_details?term=GO:0006457
cell morphogenesis involved in differentiation	Gene Ontology	GO:0000904	81	212	1.99953e-06	1.63065e-05	Q9S7Z8|O81242|Q5S2C4|Q9C9X3|Q56WM6|Q9FMJ0|Q8GWT1|F4K5J1|Q9SMV6|Q9LHG8|Q9MAU3|O64682|Q9LY23|Q7X9I0|Q9FN69|Q8GYM6|F4HZB2|Q9ZPX9|Q5XPJ9|O23702|Q94KD3|F4HWY6|Q8L3Z8|Q8LGI3|Q5S2C3|Q9LSD6|Q0WV13|Q9C920|Q93YU5|Q9M0Y9|F4HWE6|Q9LV85|Q9FLU1|Q9XIP8|Q9FX31|Q9ZNT0|O80483|Q9SR96|Q9SVG9|Q9FF86|Q9LFB8|Q8RW96|Q8S4Y1|Q6NMC6|Q94CG2|Q84ZT9|O64728|Q8S3U9|Q9LTB8|Q8VZJ0|Q9SVY1|Q9SEX2|O81445|O81316|Q9FJ62|Q9LH50|O80763|…	http://amigo.geneontology.org/cgi-bin/amigo/term_details?term=GO:0000904
plant epidermis morphogenesis	Gene Ontology	GO:0090626	43	84	2.12689e-06	1.73153e-05	Q5S2C4|Q5S2C3|F4K5J1|Q9LHG8|Q9FN69|Q8GYM6|Q8LGI3|Q9ZPX9|Q5XPJ9|Q9CAD5|Q8L3Z8|F4HZB2|Q9LSD6|Q9LV85|Q9FLU1|Q9FX31|Q9ZNT0|Q9SVG9|Q9FF86|O23702|Q8RW96|Q6NMC6|Q84ZT9|O64728|Q9SEX2|Q42371|Q9LSL6|P38557|Q9C9M6|Q9C9C4|Q9SAF1|Q6WWW4|Q9FV71|Q9FJ62|O22607|C0LGW6|B3H672|Q38850|F4I878|Q9SSD1|Q6XAT2|Q94C37|Q9LFT5	http://amigo.geneontology.org/cgi-bin/amigo/term_details?term=GO:0090626
mitochondrial inner membrane	Gene Ontology	GO:0005743	91	249	2.18672e-06	1.77718e-05	Q8VYR0|Q9SS48|Q9SIL6|Q84UC7|Q9LHI0|O64886|O22769|O22854|Q9SE51|Q9FM86|Q93YW7|Q5XF06|Q9LZH8|Q94C12|Q9FX83|Q944H5|A2RVP7|Q8LB08|Q9MA90|Q8LB02|Q9SQT4|Q9SJ12|Q9FT52|Q9M9M9|Q94AG6|Q8VZI8|Q9SX77|Q8RWA5|Q9M5K3|Q84WU8|Q9SB52|Q3E870|P31167|O64823|Q39219|Q9SSB8|Q9SK66|Q9SMN1|Q9FKT8|Q9SKC9|Q8VYE2|O49313|O22145|Q9LHE5|O04200|Q9LVC8|Q9LNQ1|Q8LE47|Q0WUC5|O82663|Q9S837|Q9LV81|Q93XM7|O64471|O49447|F4IKF6|Q8RXN3|…	http://amigo.geneontology.org/cgi-bin/amigo/term_details?term=GO:0005743
hydrolase activity, acting on acid anhydrides, catalyzing transmembrane movement of substances	Gene Ontology	GO:0016820	72	181	2.32605e-06	1.88718e-05	Q9LHA4|Q8LPT1|Q7PC84|Q9LX65|Q9SJT7|Q84K47|Q9LF79|Q9FT52|Q9SH30|Q43128|P98204|Q9STT5|Q42093|Q9LNQ4|Q9ZU35|Q9SH76|Q9SDS7|Q9LU41|Q9XGM1|Q9C6W5|Q8RWZ7|Q9ZUU9|Q9M3H5|Q84TH5|Q9M3B9|Q8RY46|Q9ZS97|Q9LK64|Q9ZR72|Q9SY55|Q681Q7|Q9SX33|Q9SZR1|Q6NLC1|Q9XES1|Q9FWX7|Q8W4S4|Q9LT02|Q84M24|O80725|Q9XIE6|Q8LPQ6|O81016|Q9S7J8|Q8RXN0|Q9SW08|Q9LZB8|Q8RWI9|Q9SU58|Q5XF06|Q9LZJ5|P92939|Q9FLX5|O81108|Q8LPK2|Q9LY77|Q7DM58|…	http://amigo.geneontology.org/cgi-bin/amigo/term_details?term=GO:0016820
nucleic acid binding transcription factor activity	Gene Ontology	GO:0001071	447	1742	2.43142e-06	1.96929e-05	Q9FJ93|O22864|P46604|Q6A333|P46601|Q8VWJ2|Q9SZF7|Q9S7U5|Q9LQF0|Q9FHB2|Q9STX0|Q9LK48|Q6S591|Q9XED8|P59583|Q9LV52|Q6NQJ7|Q8GXV5|Q9SUE3|Q9C690|Q9SJK7|Q9SAH7|Q9C983|Q9SZ06|Q9C8P8|Q8L6Y4|Q8GZM7|Q9S758|O22900|Q9FPQ8|Q9CAA9|Q8LAP8|Q9CAA4|Q9SMP0|Q9LYU3|Q8GUN5|Q96289|O82256|Q84MZ4|Q9SCU7|Q8VWQ5|Q6LA43|Q9LSD5|O23487|Q9C5I3|Q9M160|F4HY56|Q42485|Q39117|O04609|Q9C5G0|Q9M1V5|O04291|Q93YR9|Q9FYA2|Q9FLJ2|Q940Y3|…	http://amigo.geneontology.org/cgi-bin/amigo/term_details?term=GO:0001071
S-adenosylmethionine-dependent methyltransferase activity	Gene Ontology	GO:0008757	62	147	2.5968e-06	2.09963e-05	Q94F87|Q8GWT4|Q8W595|Q3EC77|Q9XI84|Q9LVC8|P0CB22|Q94F88|Q0WVD6|Q9T0F7|Q6AWU6|Q9C5D7|Q39227|Q9C9Q8|Q8GZB6|Q9M1W4|O23372|Q84WW6|Q9C8J7|Q7XJS0|Q9M0S8|Q9MAT5|O82175|Q9SAH5|Q9LHQ7|Q94II3|O82486|Q2LAE1|Q9ZSK1|Q3ED65|Q9FMW9|Q08A71|O22268|Q9M364|F4K1J4|Q9SU94|Q9FF80|Q9FEF8|P34881|Q6NQJ8|Q93W54|Q9ZSM8|Q8GZ42|Q8VZ17|Q9LTB2|O81769|Q9SW18|Q8RWR1|Q9C5P4|Q42539|Q9M548|Q8LAX0|Q9LM02|Q9ZUM9|Q9SRU7|Q93W95|Q9C5X4|…	http://amigo.geneontology.org/cgi-bin/amigo/term_details?term=GO:0008757
regulation of innate immune response	Gene Ontology	GO:0045088	44	88	2.61663e-06	2.11206e-05	Q9LY00|O04153|Q42384|Q43125|Q84W41|Q5FV35|O80396|Q8LLD0|Q8VYC8|Q9LZK5|Q9M2S3|Q9LMT2|A9LNK9|Q9LMA1|P92948|A8R7E6|Q9FE20|Q9FLN0|F4JGZ1|Q9SUR9|Q2LAE1|Q9SUT5|C0LGT6|Q8RXA7|Q680Q4|O49506|O48814|Q93ZE8|P93002|Q9LVH4|Q8GWQ2|Q9ZVC2|Q9ZT82|O80931|Q8GYN5|O64782|Q8LDU4|Q9FMR9|Q9C8E7|Q8VWI1|Q949S9|Q9C9T2|Q9ZSD4|O80340	http://amigo.geneontology.org/cgi-bin/amigo/term_details?term=GO:0045088
carboxylic acid catabolic process	Gene Ontology	GO:0046395	49	104	2.69188e-06	2.16909e-05	Q940M2|Q8VYI3|Q9SZJ5|Q9MA90|Q9FHR8|Q8VZC3|Q9SRR0|Q9ZU32|P0CZ23|Q9LKJ1|Q9SAK4|O04469|O82179|Q9ZPI5|Q9ZRA2|Q9ZPI6|Q9LVY1|Q9SGU9|Q9FNP1|Q949M8|Q9FNK4|Q8H107|P46637|Q9S7E9|Q96329|Q9LDD8|O65201|O65202|O22854|P50287|Q9C6I6|Q9LSW8|Q8RY79|Q9SMT7|Q8GXG1|Q56WD9|Q9SZE1|Q8RY16|Q8RWZ3|Q9M1R1|O65396|Q56W64|Q9M841|Q6NL24|Q8RXU4|Q8H151|Q6NKX1|Q9ZPQ3|Q9SYU4	http://amigo.geneontology.org/cgi-bin/amigo/term_details?term=GO:0046395
transcription factor activity, sequence-specific DNA binding	Gene Ontology	GO:0003700	446	1741	2.88006e-06	2.31678e-05	Q9FJ93|O22864|P46604|Q6A333|P46601|Q8VWJ2|Q9SZF7|Q9S7U5|Q9LQF0|Q9FHB2|Q9STX0|Q9LK48|Q6S591|Q9XED8|P59583|Q9LV52|Q6NQJ7|Q8GXV5|Q9SUE3|Q9C690|Q9SJK7|Q9SAH7|Q9C983|Q9SZ06|Q9C8P8|Q8L6Y4|Q8GZM7|Q9S758|O22900|Q9FPQ8|Q9CAA9|Q8LAP8|Q9CAA4|Q9SMP0|Q9LYU3|Q8GUN5|Q96289|O82256|Q84MZ4|Q9SCU7|Q8VWQ5|Q6LA43|Q9LSD5|O23487|Q9C5I3|Q9M160|F4HY56|Q42485|Q39117|O04609|Q9C5G0|Q9M1V5|O04291|Q93YR9|Q9FYA2|Q9FLJ2|Q940Y3|…	http://amigo.geneontology.org/cgi-bin/amigo/term_details?term=GO:0003700
cullin-RING ubiquitin ligase complex	Gene Ontology	GO:0031461	73	186	2.92001e-06	2.34493e-05	Q9SZQ5|Q9XHZ8|Q9T014|Q9SJT9|Q9LPL4|Q42384|Q8L4J2|Q8LGU6|O22212|Q8H1U5|Q9FLX9|Q9SYL0|Q9M086|O80775|Q9LMR5|Q9LND7|Q8L746|Q8LGH4|Q9SV01|Q9ZVH4|Q38942|O04197|Q9C9L0|Q9M3B4|Q8W4D0|Q38884|O82266|Q570C0|Q94A40|B3H5K9|Q9SUR9|Q9FHW7|Q9SUT5|Q9STX3|Q8RXA7|P43254|Q9FFF9|Q9FMU5|Q94AD8|Q9FKJ0|Q9FZK1|Q6DBN1|Q8L4M1|Q9LT47|Q39255|Q9LNT9|Q9SJ85|Q9ZPW2|Q9LJN8|Q8L611|Q9ZVC2|O65418|Q93YQ1|Q8L736|Q6NPN9|Q8GX29|Q8LF97|…	http://amigo.geneontology.org/cgi-bin/amigo/term_details?term=GO:0031461
plant-type vacuole membrane	Gene Ontology	GO:0009705	47	98	2.93758e-06	2.35504e-05	Q9S6Z8|Q96282|Q9SJ40|P25818|Q9FHI1|P46032|Q8LEM7|Q94BZ1|Q9FEG2|Q8RWN2|Q9ASS7|P93654|Q9LS46|P92942|Q8L6Z8|Q94CG0|F4KAK5|P93051|Q9LHQ6|Q9SJT7|Q9LYT3|Q9SVV6|Q8W4S4|F4IP13|Q9C5W7|Q39253|Q93VQ0|O82598|O82316|Q43128|P31414|O04023|Q9LYK2|Q9LDI3|Q41951|O49048|Q8W4K3|Q8VZR6|Q8W5R2|Q94AP3|Q9FRL3|Q9SF47|Q9M2L4|Q9M622|Q9SA38|Q8LBL1|Q8VZ95	http://amigo.geneontology.org/cgi-bin/amigo/term_details?term=GO:0009705
coated vesicle	Gene Ontology	GO:0030135	46	95	3.05659e-06	2.44217e-05	Q9LRP1|Q9SJT9|O65359|Q9S7M9|Q9SEL5|P93026|Q0WW26|Q8VY07|Q9SFU0|O23685|O82201|Q9SE83|O04209|F4I562|Q9LQ55|Q944A9|P94017|Q8LF20|B0F9L4|Q94A40|Q9ZVN6|Q0WLB5|Q8RXA7|Q9SB50|Q9FPR3|Q8GXP1|Q9SKU1|Q8RWM6|Q8VWF1|Q9LHS0|O80977|Q0WNJ6|Q8L936|Q940S5|Q8VZ37|O81742|Q8LBH2|Q8L7W0|Q9SJL6|Q8RWZ7|O22715|P93654|Q67YI9|Q946Y7|Q8RWD5|Q5W7F2	http://amigo.geneontology.org/cgi-bin/amigo/term_details?term=GO:0030135
lipid modification	Gene Ontology	GO:0030258	46	95	3.05659e-06	2.44217e-05	Q9LT75|Q8VYI3|Q9XI60|Q9MA90|Q1EC69|Q9FHR8|Q9SI52|Q4VCM1|Q9SRR0|Q9M841|P0CZ23|Q9SV07|Q9STS7|O04469|Q9FNX8|Q9ZPI5|Q38945|Q9ZPI6|Q9FNP1|Q9XIG1|Q9FMJ0|Q9M8Z7|Q9S746|Q9LKJ1|Q8H0Z6|Q9SXA1|Q96329|P42339|O65201|O65202|Q9C6I6|Q84W55|Q9ZPY9|Q56YP2|Q8VWZ8|Q9LNR3|Q56WD9|Q8LFD1|Q8RY16|Q8RWZ3|Q8L7W5|Q9C680|Q6NL24|Q9CAG3|Q94F00|Q9SYU4	http://amigo.geneontology.org/cgi-bin/amigo/term_details?term=GO:0030258
lipid catabolic process	Gene Ontology	GO:0016042	84	226	3.11851e-06	2.48745e-05	O65572|Q8VYI3|F4KCC2|Q9FXB6|Q9SYF5|Q9FHR8|Q6NMR9|Q680C0|Q4VCM1|Q9LIN2|Q9SHP6|Q9LRZ5|Q8LB81|Q39033|P0CZ23|O23522|Q9SV07|Q9FXJ1|P93733|O04469|Q8GV43|Q9MA90|Q944C1|Q9C5Y0|Q8H965|Q9ZPI5|Q9SSA7|Q9FIA1|Q71N54|O23181|Q9LY84|Q3EBR6|Q9FLN0|Q9FNP1|Q9C776|Q941F1|Q93V61|Q9SJB4|Q67ZU1|Q9S745|Q9LKJ1|Q56WD9|Q9SF78|Q93ZQ3|Q4F883|Q9SRM5|Q96329|O65201|O65202|Q9STM6|Q94CH6|Q9C6I6|Q9FM04|Q9ZT48|Q9FVV1|Q9LJP1|Q8VXZ7|…	http://amigo.geneontology.org/cgi-bin/amigo/term_details?term=GO:0016042
fatty acid biosynthetic process	Gene Ontology	GO:0006633	64	155	3.15299e-06	2.51071e-05	Q94AN4|F4I443|Q7DMA9|Q1EC69|Q9CAP8|Q42533|Q96242|P48622|Q9SCU7|Q570B4|Q9SYY4|O65677|Q9FNX8|Q8VWJ1|Q9SVM9|Q8W471|Q9ZST4|Q9SIB2|Q9XF43|Q9FLW9|Q9FLC6|Q9LLC1|Q8L3X9|O80800|Q9CAG3|Q9SJD4|Q5XEP9|Q9LIS1|Q56WD9|O48916|Q8LCU7|Q9M0X9|Q9FGJ4|Q84P23|Q948J9|O22898|Q9AST3|P53665|F4I171|Q8LBB2|Q940H6|Q9T0A0|Q8L9C4|Q8VWZ8|Q9LNR3|Q38970|Q9C6Z3|O48780|Q94KI8|Q8L7W5|Q9M7Z1|Q8S8S1|Q9FY49|Q9LN49|Q9XIA9|Q38997|Q9M2U2|…	http://amigo.geneontology.org/cgi-bin/amigo/term_details?term=GO:0006633
leaf morphogenesis	Gene Ontology	GO:0009965	44	89	3.2794e-06	2.6001e-05	Q8LC03|Q43125|Q9LFE0|Q9LMX7|Q9SW80|Q94A02|O04379|Q9FVQ1|Q39011|Q9C895|Q9C6B8|O24412|O23702|Q9C8J7|Q9STG9|Q02283|Q9LTT8|Q9SZD4|P49227|Q9C6W5|Q9MAH8|Q9M066|Q93ZR1|Q6S591|Q9FZK1|Q93V43|Q39089|Q9S7W5|Q9FNA4|Q0WP44|Q96524|Q9LV09|Q8RXN0|Q42371|Q8W4D0|O80931|Q9FN11|Q700W2|Q9ZT82|Q8RXD6|O64989|O22607|Q8LPR5|Q5W7F2	http://amigo.geneontology.org/cgi-bin/amigo/term_details?term=GO:0009965
amino acid activation	Gene Ontology	GO:0043038	32	53	3.28173e-06	2.6001e-05	F4IFC5|O48593|P36428|Q9FEA2|Q8L785|Q94K73|F4JLM5|Q9T034|Q8RWT8|F4IPY2|Q9ZPI1|O23627|Q8RXK8|Q9LJE2|F4JJT9|Q9SR15|F4IYF8|B3LFA4|Q9SW96|Q9SGE9|Q9FYR6|Q9M084|Q9M2T9|Q8S9J2|F4I116|Q9SVN5|O23247|Q9M1R2|Q9M876|O82413|Q9XEA0|P93736	http://amigo.geneontology.org/cgi-bin/amigo/term_details?term=GO:0043038
[truncated: 4,014 more rows]
