# Supplementary material for: Comparative transcriptomics characterized the distinct biosynthetic abilities of terpenoid and paeoniflorin biosynthesis in herbaceous peony strains
Source: PeerJ. 2020 Apr 20;8:e8895. doi: 10.7717/peerj.8895 (PMC7179566; doi:10.7717/peerj.8895)
Supplement: Supplemental Information 4 [file peerj-08-8895-s004.zip › Supplemental Table 7.xlsx]

## Sheet: Sheet1
Gene_name	XTShoots_FPKM_1	XTShoots_FPKM_2	XTShoots_FPKM_3	XTRoots_FPKM_1	XTRoots_FPKM_2	XTRoots_FPKM_3	GSShoots_FPKM_1	GSShoots_FPKM_2	GSShoots_FPKM_3	GSRoots_FPKM_1	GSRoots_FPKM_2	GSRoots_FPKM_3	PBShoots_FPKM_1	PBShoots_FPKM_2	PBShoots_FPKM_3	PBRoots_FPKM_1	PBRoots_FPKM_2	PBRoots_FPKM_3	maxFPKM	KEGG_ID	transcript_id
AACT1	32.464	17.962	25.43	15.227	163.13	91.036	27.203	23.645	27.787	57.969	23.63	49.786	21.316	21.855	20.448	17.971	17.599	18.604	163.13	EC:2.3.1.9	E_H38048_c1_g4_i4
AACT1	19.292	13.859	17.361	10.576	111.447	63.709	15.161	12.072	14.107	27.816	12.002	24.78	12.949	19.309	15.216	14.28	13.303	13.951	111.447	EC:2.3.1.9	E_H41621_c2_g1_i2
HMGS	3.258	2.513	2.658	0.689	7.192	3.496	6.377	1.065	6.418	3.71	0.56	2.66	0.647	3.255	1.423	3.486	0.562	1.663	7.192	EC:2.3.3.10	E_H36833_c0_g1_i6
HMGS	4.749	1.272	2.359	0.65	1.321	0.763	0.2	0.292	0	2.855	0	1.213	0.174	0.526	0	0.895	1.77	1.059	4.749	EC:2.3.3.10	E_H36833_c0_g2_i3
HMGS	2.452	1.916	2.389	0.963	7.885	4.39	2.355	2.713	2.744	3.306	0.761	2.577	0.747	1.921	1.223	1.277	0.691	0.921	7.885	EC:2.3.3.10	E_H36833_c0_g3_i1
HMGS	25.934	17.97	21.774	6.506	37.262	23.918	24.684	7.521	24.325	10.013	3.79	8.776	8.292	10.315	8.66	11.428	8.389	10.653	37.262	EC:2.3.3.10	E_H37031_c1_g1_i10
HMGS	13.151	8.675	10.807	1.691	23.711	10.611	7.967	4.31	6.544	6.141	0.718	5.522	3.636	10.426	5.954	4.996	4.969	6.05	23.711	EC:2.3.3.10	E_H37031_c1_g3_i1
MK	0.389	5.852	4.777	0.634	0	0	0	0	0	0	0	0	2.49	2.105	1.985	2.722	0	1.733	5.852	EC:2.7.1.36	E_H30868_c0_g1_i1
MK	13.624	9.184	12.795	9.308	13.212	11.81	21.469	2.284	20.089	5.804	1.766	4.551	5.653	5.384	5.653	11.437	7.771	9.604	21.469	EC:2.7.1.36	E_H36964_c0_g1_i12
MK	3.456	7.069	5.418	3.084	0	0.196	2.963	20.263	5.158	6.202	12.863	7.471	9.015	6.718	6.656	4.931	1.899	3.05	20.263	EC:2.7.1.36	E_H41789_c1_g3_i8
PMK	13.504	7.745	10.435	9.3	12.597	11.171	3.423	2.73	3.897	4.303	4.407	5.212	5.976	15.124	9.803	16.675	6.296	12.762	16.675	EC:2.7.4.2	E_H37235_c1_g1
PMK	5.915	5.916	6.408	4.501	8.676	6.992	4.292	3.228	4.227	6.404	4.422	5.614	5.478	8.492	6.155	6.068	6.472	6.436	8.676	EC:2.7.4.2	E_H37235_c1_g3
PMK	6.742	6.6	6.467	4.963	5.836	6.083	3.267	3.881	3.733	8.1	6.101	7.337	6.225	6.326	6.435	3.514	4.158	4.644	8.1	EC:2.7.4.2	E_H37235_c1_g5
MVD	17.158	9.637	14.069	12.839	17.494	13.925	16.473	11.093	20.467	15.932	2.929	15.67	5.628	5.213	7.257	10.272	16.981	14.683	20.467	EC:4.1.1.33	E_H35912_c0_g1_i1
MVD	31.326	23.075	25.196	5.715	28.247	9.128	7.159	0	11.324	11.508	0	10.106	12.202	5.164	10.525	1.389	0	1.178	31.326	EC:4.1.1.33	E_H35912_c0_g10_i1
MVD	18.677	10.798	15.642	13.614	17.981	15.895	15.457	7.453	15.192	14.511	5.441	12.34	6.475	8.296	6.475	9.74	14.308	12.96	18.677	EC:4.1.1.33	E_H35912_c0_g2_i1
MVD	4.989	3.427	4.216	1.879	5.412	3.852	3.015	1.047	2.812	1.993	0.775	1.707	1.021	2.521	1.123	1.883	1.853	1.782	5.412	EC:4.1.1.33	E_H35912_c0_g5_i1
MVD	4.049	1.876	3.248	2.959	2.996	3.154	3.015	1.322	3.044	3.104	1.292	3.196	1.046	1.958	1.423	5.145	4.49	5.337	5.337	EC:4.1.1.33	E_H35912_c0_g9_i1
ISPH/HDR	52.738	80.936	63.814	28.535	41.607	35.016	99.803	97.054	99.25	75.78	46.241	70.433	82.998	103.681	87.928	27.161	23.683	26.386	103.681	EC:1.17.7.4	E_H34631_c1_g1_i6
ISPH/HDR	4.699	7.434	6.59	0	0	0	72.73	0	76.505	174.528	0	165.663	0.672	0	0.762	0	0	0	174.528	EC:1.17.7.4	E_H37133_c0_g2_i3
DXS	1.717	1.598	1.216	1.354	1.809	1.504	0.678	2.249	0.737	2.491	0.818	1.899	1.793	1.505	1.664	1.389	1.309	1.881	2.491	EC:2.2.1.7	E_H40099_c0_g2_i4
DXS	4.148	1.097	2.978	1.902	2.543	2.108	1.19	4.035	1.26	5.192	5.34	5.739	1.644	3.402	2.045	1.911	1.466	2.03	5.739	EC:2.2.1.7	E_H40099_c0_g3_i4
ISPD	2.855	3.673	3	4.18	4.515	2.711	6.568	1.065	4.712	2.68	3.733	2.225	1.743	3.243	2.045	1.24	2.812	0.871	6.568	EC:2.7.7.60	E_H33362_c0_g1_i4
ISPF	32.4	35.59	33.221	27.04	7.524	16.374	78.812	36.078	75.497	155.855	39.752	133.145	19.623	24.779	21.771	21.28	22.309	23.05	155.855	EC:4.6.1.12	E_H31492_c0_g1_i5
GPS1	3.265	8.675	2.927	1.401	9.142	5.422	1.286	0.721	1.551	3.077	1.249	2.568	1.843	9.129	4.591	2.479	0.71	1.257	9.142	EC:2.5.1.1	E_H38119_c0_g1_i23
GGR	10.939	25.213	16.487	0.251	50.071	27.189	50.236	9.754	43.464	40.664	3.115	33.732	4.358	11.527	7.678	3.449	2.766	3.059	50.236	EC:2.5.1.1	E_H36480_c0_g2_i2
GGR	1.35	1.312	1.631	0.07	4.077	1.962	0.712	1.03	0.553	0.148	0.56	0.293	2.191	1.162	1.664	0.336	0.627	0.426	4.077	EC:2.5.1.1	E_H36792_c1_g1_i3
GGR	2.092	4.469	2.847	1.918	7.016	3.423	4.518	2.902	3.985	0.114	0.675	0.343	3.885	1.676	3.127	4.129	2.544	3.436	7.016	EC:2.5.1.1	E_H36792_c1_g4_i4
FPS1	13.547	10.233	11.87	4.243	32.112	18.773	12.138	7.126	10.607	11.191	2.153	8.935	3.138	7.55	4.892	4.036	4.065	4.416	32.112	EC:2.5.1.1	E_H35482_c0_g3_i5
CDPMEK	4.975	4.413	4.77	1.08	1.046	0.916	5.274	3.915	5.963	11.292	1.364	8.876	2.64	2.337	2.466	1.463	1.06	1.515	11.292	EC:2.7.1.148	E_H37093_c0_g11_i1
CDPMEK	1.887	2.783	2.25	0.838	0.325	0.77	3.328	2.541	3.607	5.946	0.474	5.563	1.519	1.456	1.664	0.093	0.839	0.505	5.946	EC:2.7.1.148	E_H37093_c0_g7_i4
IPI2	18.055	21.484	19.99	8.001	23.647	16.309	16.291	7.453	14.64	14.477	5.484	13.034	7.62	10.144	8.801	10.234	10.98	11.376	23.647	EC:5.3.3.2	E_H38745_c1_g3_i3
RLC1	6.522	29.181	13.618	0.102	0.085	0.094	17.681	33.931	18.828	157.458	1.192	126.009	7.969	47.417	19.446	1.137	0.258	0.673	157.458	EC:4.2.3.111	E_H33980_c1_g4_i1
