# Supplementary material for: Comparative transcriptomics characterized the distinct biosynthetic abilities of terpenoid and paeoniflorin biosynthesis in herbaceous peony strains
Source: PeerJ. 2020 Apr 20;8:e8895. doi: 10.7717/peerj.8895 (PMC7179566; doi:10.7717/peerj.8895)
Supplement: Supplemental Information 4 [file peerj-08-8895-s004.zip › Supplemental Table 1.xlsx]

## Sheet: primers
GeneID PrimerSequence Tm FragmentLength
BHLH94-E_H33121_c1_g2-F 5' CGACGGTGGAGTTGGAGG 3' 58.9
BHLH94-E_H33121_c1_g2-R 5' AATTTCGTGAAGGAGCTTGAGA 3' 58.6 142bp
FPS1-E_H38563_c0_g1-F 5' AACATTGGACAGCCTGAACC 3' 57.1
FPS1-E_H38563_c0_g1-R 5' CGAGCGGATGCTGGACTAC 3' 58.8 238bp
FPS1-E_H35482_c0_g3-F 5' CGAGCGGATGCTGGACTA 3' 57.5
FPS1-E_H35482_c0_g3-R 5' CAACCTTGGGCAATCTGAAC 3' 57.8 239bp
DREB1D-E_H35681_c1_g7-F 5' CGAGTGCGGCAACATCAT 3' 58.0
DREB1D-E_H35681_c1_g7-R 5' GCTTCCAGCAACCCCAAA 3' 59.0 199bp
AAT1-E_H38048_c1_g4-F 5' GCTCTGAATCGCAAAGGAAT 3' 57.1
AAT1-E_H38048_c1_g4-R 5' TGGAATGTTGAAAGATGGGTTA 3' 57.4 124bp
AAT1-E_H41621_c2_g1-F 5' GTCGCCAGAATTATTTACCACA 3' 57.4
AAT1-E_H41621_c2_g1-R 5' GTCCCAATGATACCGCTCC 3' 57.3 947bp
HMGS-E_H37031_c1_g3-F 5' AGGGCAGCATCCTTTTAGTTT 3' 57.9
HMGS-E_H37031_c1_g3-R 5' CAGTCTTCTCCCCATCTTTCTT 3' 57.0 248bp
IPI2-E_H38745_c1_g3-F 5' ACTTCGTCTGGGTTTGGATG 3' 57.2
IPI2-E_H38745_c1_g3-R 5' CTTGGGGTGAGGAATGCTG 3' 58.4 200bp
NAC098-E_H35800_c1_g5-F 5' AGTGGCGTACTTTCGGTCC 3' 57.4
NAC098-E_H35800_c1_g5-R 5' GCCTCCTGGGTTTAGGTTTTAT 3' 58.9 205bp
MK-E_H36964_c0_g1-F 5' TCCCTCCATCCCAACAATC 3' 57.4
MK-E_H36964_c0_g1-R 5' ATGCAGCAACAGCCGTAGA 3' 57.3 174bp
ACTIN-F(GenBank JN105299) 5' GCAGTGTTCCCCAGTATT 3'
ACTIN-R(GenBank JN105299) 5' TCTTTTCCATGTCATCCC 3'
