# Supplementary material for: Comparative transcriptomics characterized the distinct biosynthetic abilities of terpenoid and paeoniflorin biosynthesis in herbaceous peony strains
Source: PeerJ. 2020 Apr 20;8:e8895. doi: 10.7717/peerj.8895 (PMC7179566; doi:10.7717/peerj.8895)
Supplement: Supplemental Information 5 [file peerj-08-8895-s005.zip › Unigene.fasta]

>E_H32253_c1_g2_i7 len=598 path=[465:0-132 568:133-176 612:177-184 620:185-214 650:215-228 664:229-255 691:256-256 692:257-271 707:272-287 723:288-299 735:300-373 6325:374-404 840:405-424 6321:425-455 891:456-515 951:516-597] [-1, 465, 568, 612, 620, 650, 664, 691, 692, 707, 723, 735, 6325, 840, 6321, 891, 951, -2]
CAAAATTTATAAGATCTAAAAACATATGAAAAGAAAGAAAAAAAGATGTTCAAAAATGGC
ACTCCGGGTTGCTACTATGCGGTTGTTCCCGAACACTCACTCATGGCCCGCCTCATGGCA
ACCCTTGTAGAGCGCCGCCTGTCCCGCTAGTGGAGATGTTCGAAAACAACAGCATAATAG
CAACTAGCATAATAGCAACTCGGATGAAAAGTTGCATGACCTTGATCCTTTGCGTCGGAT
CCGGCTGGTCAGCAGCTCAAACGCCTACCGGGGTCGAATTTGGATTGACACCCACAGTAA
TACTTCGCAGGACTCATCCCCCATTAATACCACGCGTTCCACACTTCCACTACAACTCTA
CATGGGTCTATTTCCCAACAAATTTCCTCATCAGATATTAATTCCTGTCCCAATTAGCCA
CGCGGTCCTCCCTCCTCCACATGTTTCATACCTGATAACCTTATCACTCCACTTGGGAAT
CATGTCTTATCTTTCGAGCCAAAGTTTATCTCTTCCCTAGCCCCATCCCACGGCATGGAT
CACGCTTTTTTTATGCTCTCTCGTAATTGACACCTGTTCTTATCAAAGGTTATTAAAT
>E_H32253_c1_g3_i2 len=220 path=[2462:0-36 2469:37-57 2490:58-59 2492:60-106 2539:107-160 2593:161-196 6116:197-219] [-1, 2462, 2469, 2490, 2492, 2539, 2593, 6116, -2]
TGCTTTTAGATCTTATAAATTTTGCCCTTTTTTTTTTTGTTTGAGTGTTTCTTCTCTGGG
CATTTTCTCCATTTCTTCCTTTTTATTCGGAAGATAGTAAAACCCTGTAAACTTCTTTTA
AGCAGGACTTGATGATCATTTGCAATATAACGTGATAAGTGGGGAGAATTATTTTTCATT
TAGTTTGCTTTGCACCAGAGATCGGAAGAGCACACGTCTG
>E_H32253_c1_g1_i1 len=459 path=[1599:0-145 1715:146-151 1721:152-174 1744:175-182 1752:183-193 1763:194-230 1800:231-231 1801:232-245 1815:246-272 1842:273-306 1876:307-375 6323:376-406 1976:407-407 1977:408-419 1989:420-431 2001:432-453 2023:454-458] [-1, 1599, 1715, 1721, 1744, 1752, 1763, 1800, 1801, 1815, 1842, 1876, 6323, 1976, 1977, 1989, 2001, 2023, -2]
TTTTCATATGTTTTTAGATCTTATAAATTTTGCCCCTTTTTTTGTTTTGTTTTGAGTGTT
TCTTCTCTGGGTAATTTTCCCATTTCTTCCTTTTTATTCGGAAGATGGTAAAACCCACGA
GACGACTTTTAAGGGTTGGGGTTCTATGAACCAGTGGCGGGATAGCAGCCATTAATTTGC
AGTCAAGAGTGGACACGATTTCTAGGCTCAAGAATCGAAGATGTTATTGCTGAGCAACTT
TGCTCAAGATACTACACAATTTATTTTTACAAGTAATAAGAAATGATCATGGAGATCTTT
GATTCAGGATTTCAAGATATTAGCACATATAACATGAAGAGAGGAGAGAAATTCTATGCC
TCTCATTTTGTATTTCAATTTATGTATTTATATTTTTAGACTTGAAATGTAATAATATTG
TATTAATATACACTCATGGTATCTTATCATGACTTTGAT
>E_H40294_c1_g1_i1 len=419 path=[7529:0-110 7610:111-136 1501:137-214 1579:215-215 1580:216-244 1609:245-269 1634:270-272 1637:273-275 1640:276-276 1641:277-305 1670:306-347 1712:348-356 1721:357-371 1736:372-375 1740:376-393 1758:394-418] [-1, 7529, 7610, 1501, 1579, 1580, 1609, 1634, 1637, 1640, 1641, 1670, 1712, 1721, 1736, 1740, 1758, -2]
ATTGCTAAGTATTATAGTTAATCTCCCGTAAAGGAGAAGCAAAATATTAATTATTAACAT
GACCAAAGCAAATCATTTGAAAAATAGAACTCGTTCAAAAATATTAACCTTCAAATCAAA
AGTATTCTCATTTTTGTGGTATGGGAAGTTGACTGAAAAGAGGGATATCCAGATTGGCCA
TTATTCCTGAGCAAGCAAATGCGGAGGTAGCAAGTAAATGCAGAAGTAGCGAGTAGATGC
AGAGATAGCGAAGGGAAGTCGCCTCACATTTTTGTTATCCTTGCTGTCACGGGTCGGGTC
TAGAACTTTATCACTAACACACTTATCAATTCACCCTTAATAGAACAACCTTCAACTGAA
ACACCAAACAGAAAGCGAAATGGGAGAGAGAGGGGGGCACAATGAGAGGAATTTCACAC
>E_H40294_c1_g4_i2 len=275 path=[448:0-38 457:39-204 11958:205-235 654:236-244 663:245-271 690:272-274] [-1, 448, 457, 11958, 654, 663, 690, -2]
TTGATTTCAAGGTAGTGGTGCAAATGGGATTGTGTTTAAAGCTGCATACCACGATGGGGA
TTGTGTTTAAAACTGCATACCACGATGGAGTAGTGGCAATGAAATTCTTGAAGATGTCAT
TTGGTGGTTTACAAGATCTTGAGTACATCAATTCCTTGCGTTATCGCTTTTGAAGTGAGA
CGCATTGCTAGCTCGTGCTGCCCACCCAAATGTTGTTCCTTTTGTTGGCATGGTCAAGGA
TCCGGGTGCTGTCATTGAATTTGTAGAGGCCATCA
>E_H30628_c0_g1_i1 len=239 path=[904:0-48 923:49-60 2064:61-91 966:92-164 2063:165-195 1070:196-224 1099:225-238] [-1, 904, 923, 2064, 966, 2063, 1070, 1099, -2]
TTTCTAACATGAAGAGGAGGAGGAGAAGGAGAGTGAAGCAAGCAAAGTCTTTTCTGAAAC
CGATTTGCCTCCTGGTCTCCATGCATGGAATCTTATCCCAGAAACTCATACTTTCTGTTT
GGATCTGATGGACTCAAAAGAAAACTGATGGAAAGTCTGAAAAAAAATATCCTTTTGTGA
GGGGATCTAAAAACTAATTTTTGGGGTGTCGTTTTCAAGTACTTGTGCCTCTGTTCCAG
>E_H41704_c1_g5_i3 len=254 path=[5016:0-41 12676:42-72 5059:73-84 5071:85-87 5074:88-166 5153:167-179 5166:180-180 5167:181-202 5189:203-224 5211:225-236 5223:237-239 5226:240-253] [-1, 5016, 12676, 5059, 5071, 5074, 5153, 5166, 5167, 5189, 5211, 5223, 5226, -2]
AAGGACTTGAAACAATTTTTCATCAGCATACTTCTGTTTTCTGCTGAAAAATTGGGTTGG
GAACCAGTGCCTGGAGAGAGCCATTCAAGCAGAATGTCGAGGGAACAAGTCTTGATGGCC
TTGGCTATTTTTGGTCACATTGGAACTCATGAAGAAGCAATGAAACGCTTTGAAACGTTT
CTGAATGATAGAAACACACCTCTTCTTTCAGCAGACACAAGAAGGCCTGCTTACATTGCT
GTTATGAGAGAAGC
>E_H41704_c1_g4_i1 len=320 path=[6269:0-63 6303:64-71 492:72-76 497:77-80 501:81-87 508:88-107 528:108-111 532:112-114 12669:115-145 566:146-201 622:202-275 696:276-300 721:301-317 738:318-319] [-1, 6269, 6303, 492, 497, 501, 508, 528, 532, 12669, 566, 622, 696, 721, 738, -2]
AAATTGGTGAGTAGAAGCCCACCTCCCCATTTGCTCAATATCAGGTCCCAATTCTCCTTC
AACCATGTCCATGCTATTTCACGGCCTTCAGAGCTTATCCATCCAAGTACATAAATAACA
TCTTGGTCTCGAACCTCATCAGTGAACAAAAGGTTCAAAGTCTCGAGAACTATATTTGGA
TCTGAACTGGTTGACAAACAACGCAGAATCCGTGACTTCTCATGGACTGAATCAGCTTCT
CTATAAACATTTAGTAAGGACTCAAAGCCATTCCTATTAGTGGAACTCGCTTCTCTCATA
ACAGCAATGTAAGCAGGCCT
>E_H35968_c0_g2_i2 len=505 path=[7009:0-72 7052:73-125 7105:126-197 7177:198-240 7220:241-302 7282:303-323 8523:324-482 7330:483-504] [-1, 7009, 7052, 7105, 7177, 7220, 7282, 8523, 7330, -2]
CAAACCTTATCGCCGAGAGAAGTGATAAAAAGTTTTATCGTCTCTCTCCACCTCTCTCTC
CACTTCGCTGCAGGTGCGTGTTCGTCTCAGTTCCGGCGTGTCTAATCTTCACTGGTTTCG
TAGTCTCTCTTCTCTGTCCAGTTTCAAGGACGAGTTGCAGTCGGAATCAAACGGATAAGT
TCTCGTCTCAGATCGGATCTCTTCTAAAACAGCCTTCATCCATCTTCGAGTCGTCGGTTT
CTTAAGATATGTCATTCAAACGGCTCGCCAGTTTTGATTTGTTGTTGGTTCATGACACTT
TGGGCTATAAAAGCATAGGAAAGGTTGAAGAGGCACTTGGAGGGGATCAACCCTTTTTAT
GAATCATTATAACTTACACAAAGAATCCAAGGATGTGCACGTGCTCATTGAGCAGAAAGA
CACTGACGTTGATGAAATTTTTGCGTGTATTCTAGGAAGAAGCTTTTTGAAGTGAGAAAA
AGTTGGCCAAGGCGACGTTTGGAAG
>E_H35968_c0_g5_i3 len=828 path=[1506:0-95 1572:96-164 1641:165-165 15406:166-196 1673:197-226 1703:227-311 1788:312-364 1841:365-390 1867:391-391 1868:392-452 1929:453-512 1989:513-611 2088:612-614 2091:615-663 2140:664-675 2152:676-684 2161:685-699 2176:700-710 2187:711-724 2201:725-765 2242:766-780 2257:781-827] [-1, 1506, 1572, 1641, 15406, 1673, 1703, 1788, 1841, 1867, 1868, 1929, 1989, 2088, 2091, 2140, 2152, 2161, 2176, 2187, 2201, 2242, 2257, -2]
ACCTTGCGAGATTGGCCCTAATGATGAGTGGCAGTAAGTCTGACGACTACAGGAAGAATG
CGGAGCATCTTCTGGCAGTTTTTGAGAAGAGGTTGAGAAGCCAGCCTACAGAAGTGCCTC
TATTGTGTTATGCAGCCGACAGATTCATCTGCCCTTCCCAGGAGCTCGTTGTCTTGGTTG
GTCCTAGGTCTTGTGAACTGTTTCAGAACATGTTAACTACAGCTCATGCATCTTATACTT
CATATAGAAGGGTAATCCACATCGATCCTACCTACAAAGAAGATATGGATTTTTGGGAAA
AGGAAAACAAAGGCATTGCCCTCCTGGCGAAGCAATATTTTGATATTGCTCCCAATGGAG
TCTTTGCTTCTGTCCGGCGAGGCTTCACTTGGGCACACGATGTCACCCAAGAAACTTTGG
CTCGTATGGTTTAAGGTTCCGTTGAATGCTCTGTAGGATGATCAAAAGCAAAGCCTTGGG
GAATGGTTATTGCACCATTTGGAAAACAGTGAAGTTTGAAGAGGGAAACACATGCACTTT
TAAATATTTTCCTCCTTTCTTATTAGCCTTAACAGACTACAAGTTTTTCATCCTTTCTCC
GTATCATCTGTGCGCAGCATCATCCTTTAGTTTCTAGGTGTGGGTTGCTACCCACTTTTT
TTTTCCCCATTTTTTCCTTATTCAGATGTTTGATACAAAGGCTTTAATAATCTCTCATCC
ATTATCGATTGCTACCCATGCCAGAGTGCATAATCCCAAGCCATCCAAGTCCAAGAAAAG
CAAACTTACAGTCTTACATGTAAGGGTTGGTGCCTGGTGGTGCCTAAT
>E_H35968_c0_g4_i1 len=338 path=[892:0-63 926:64-226 1089:227-250 1113:251-257 1120:258-268 1131:269-270 1133:271-294 1157:295-298 15407:299-329 1192:330-337] [-1, 892, 926, 1089, 1113, 1120, 1131, 1133, 1157, 15407, 1192, -2]
GCCACTCATCATTAGGGCCAATCTCGCAAGGTTAATCGCAGAAACCGAGTTCCCTGAGGG
CTCGTCACCATCATCACCTTCTTTCACACGGAGCACAACATAAGGATCACCACTTGTGGT
ATTAAAGTAACCACCCCCTTCTCTATCAAGAAACAATTCATCCTGGCTGTCTTGCAGTTC
AGTTGCCCAACGAAGCCACTTGGTCTCACCACCATACTCATAAAGATCCAGCAACCCAAA
AATGAGAAAAGCATAATCGTTTAGAAATCCAGGTCGTTCTTCAGATAGCCCACTCTTCAG
CAAGCTGTATCTTAGCTTGCGTGCTTGCGGATTGTACA
>E_H41704_c1_g3_i1 len=1304 path=[960:0-59 990:60-60 991:61-78 1009:79-82 1013:83-113 1044:114-213 1144:214-225 1156:226-285 1216:286-333 12675:334-364 1295:365-405 6782:406-436 1367:437-464 1395:465-468 1399:469-522 1453:523-523 1454:524-529 1460:530-541 12677:542-572 1503:573-599 12678:600-630 1561:631-658 12670:659-689 1620:690-692 1623:693-712 1643:713-726 1657:727-733 1664:734-739 1670:740-824 1755:825-934 1865:935-957 1888:958-958 1889:959-965 1896:966-989 1920:990-1087 2018:1088-1136 12679:1137-1167 2098:1168-1177 12672:1178-1208 2139:1209-1215 2146:1216-1219 2150:1220-1238 2169:1239-1249 2180:1250-1250 2181:1251-1293 2224:1294-1303] [-1, 960, 990, 991, 1009, 1013, 1044, 1144, 1156, 1216, 12675, 1295, 6782, 1367, 1395, 1399, 1453, 1454, 1460, 12677, 1503, 12678, 1561, 12670, 1620, 1623, 1643, 1657, 1664, 1670, 1755, 1865, 1888, 1889, 1896, 1920, 2018, 12679, 2098, 12672, 2139, 2146, 2150, 2169, 2180, 2181, 2224, -2]
AGTATGCTGATGAAAAATTGTTTCAAGTCCTTCAATAAATTAGGGATGGCCTCGATTGAG
ATAGCTGCAACACTATAGCATACATCGATAATTTTTGATAACACGATATAGTCAATCTCT
TTTCTGTATACATTCAACAAGGTAAGCAAAGATGACAGTGGTAGTTCACAAGCCTCGCAA
AGAGCAAATGTATCATCCAAGATTCCAAATTTATCTGTTTCTGACAGCTGATTGTTTTCT
ATAGCCTTCCTTAGCCGAGATGCAAGACTCTCCTCATATTTTACCCTATAGAAACCGGCT
TGCTCAAAGTTAAGTTTGATCCATATATCTTCACCACTTGTCTCTTCATTCGACTTCTCG
ACAGAGTTTGATTTACCATCGGGAGACTTAAAAAGTTCAGATATATTTATGCTTCCCATT
TTTGTTTCCAGAAGGAAATTCTTACGTCTTTTGTATGGACCAACAGATATGGTCATTGGA
ACTATCCATTGTACATCACCATTCAAACCCGATGACAGGAATTGTGACTGTTCAAATTCC
AAAATATGATCTTTGGATTTGATAGAAATAACTGGATATCCTTTTTGCTTTGTCCATGTC
CCCATCATTTTATCCACTGGAACACCAGATTCTTCTGCAATAACTCTCCATAAATCTTCT
GTCTTTGCATTTTTGCAAGCATAAGTCTTCATATACGAACCTAAAGATTTCTGAAATATG
TAATCACCAATATAGTCCTGCAACATTCGGATAACGGCAAATCCCTTTTGATAGCTTATA
GCATCAAAGAGCTCATCAACTGAGCGGGCATGGCGTATCTCCACCTCAATTGGATGCGAT
TGTTCTAGCGCATCCATGCGTAATCCACCATTAAATTCTACAACAAATTGACTCCAAATT
TTCCACTCAGGAAATAAGCTTTCGGTGGCTAGATAACTTATCCATGTGGCAAAACCCTCG
TTAAGCCATAGATCAGTCCACCATTCCATTGTTACAAGGTTGCCAAACCACTGATGCGCT
ACTTCATGTGTTACAACGATTGCAAGCCTCTGCTTGTTTGCAGCTGCAGAATTTTTATCA
TCATAAAGCAGCTCACTTTCACGAAAAGTGATCAAACCATAATTCTCCATAGCCCCGGCC
GAAAAATCAGGGATGGCGACCATATCCAATTTCGGAAGTGTGTAAGGCATTGAAAAGTAC
TTTGTATATAGATCGAGTGACTTAACAGCTATATCTAAAGCCAATTTCCCCTTCTCACTC
TTACCAACAGGACAGTATGCAGAAACCTTAATCCCATCAGCGGT
>E_H41704_c1_g2_i2 len=470 path=[6351:0-37 6359:38-53 6375:54-71 5565:72-90 5584:91-214 7279:215-268 7333:269-307 7372:308-316 7381:317-341 7406:342-432 5940:433-469] [-1, 6351, 6359, 6375, 5565, 5584, 7279, 7333, 7372, 7381, 7406, 5940, -2]
AAATGGGGAGGTGGGCTTCTACTCACCAATTTTGTCAAATGCATTGTCTCACCGTTATGT
AGCTATGAAAAGGCTGATGAGGTAGAAGCATTTTTCGAACGCCGGATGAACCTTTCGATT
GTCATGTCTGTGAAGCAAAGCATTGAACAAGTACGGATCAAAGCAAGATGGGCCCAAAAT
ATACAGCATGACCTGTCTCTAGAAGAAATAGTCAGAGGTTTAGCCTGTCAAGGATGCTAG
CTTTCACAATGCCATCATGACTCAAAAAAGAAATAAAAGTTCGAAAATTATGTAATTAAA
CTTATAAAGGATTTTTTTCTCTTCTTATAGCAAATGAATGTTTTTTCAAGTCTCCAATAT
ACAATAATCAATATGTTATCTGTAATTAATAAGTTTGAAATATGTAATATTTTATTTAAA
TATCTATAACAAAAATTGTAGCGAGTTTTTTTTTTTTATGTTAGATATTG
>E_H35212_c0_g1_i5 len=437 path=[472:0-89 532:90-143 586:144-171 614:172-193 636:194-202 645:203-344 787:345-364 807:365-432 875:433-435 878:436-436] [-1, 472, 532, 586, 614, 636, 645, 787, 807, 875, 878, -2]
ATTGGAAATGCTTGTCATGTGTTCATGCATGGCCTTAATCGAGTCCAGGTCTATGGTGCA
GAAAAACTACACAAGGCATTACTCCACAGACCAGAAAACAAACCTCTTGTAACAGTAAGC
AATCACGTCGCTGCTATTGATGATCCTTTTGTTATTGCTTCACTGCTTCCACCTAGCATG
CTATTAGATGCCCGCAACTTGAGATGGACACTCTGTGCATCTGACCGTTGTTTTCGCAAT
CCAGTGACTTCTGCATTCTTTAGATGTGTCAAAGTGTTGCCAGTTTCACGTGGAGATGGG
GTCTATCAGAAGGGTATGGACATGGCTATTTCAAAATTAAATAGTGGTGGGTGGGTTCAT
ATCTTTCCTGAAGGTAGCCGTTCTCGTGATGGTGGAAAAACCATGGGTTCCTCTAAGCGA
GGTACTGGAAGGTTGAT
>E_H35212_c0_g2_i3 len=684 path=[1531:0-79 1581:80-100 1602:101-158 1660:159-175 1677:176-176 1678:177-258 1760:259-260 6100:261-291 1793:292-341 6099:342-372 1874:373-485 3571:486-492 3578:493-523 2025:524-552 2054:553-577 2079:578-607 2109:608-632 3341:633-659 3368:660-663 2165:664-671 2173:672-682 2184:683-683] [-1, 1531, 1581, 1602, 1660, 1677, 1678, 1760, 6100, 1793, 6099, 1874, 3571, 3578, 2025, 2054, 2079, 2109, 3341, 3368, 2165, 2173, 2184, -2]
GTGAAAACTGAACAAAATTTAGTTTATAATTAACATAAAACTAACCAAAATTGATTACCT
TTATAATTAGCATCAAAACTCTCAAGTAGGTCAATCTCTACAATTACATTTTCAACAAGT
ATTCCATTGCTGCAATACATTAGCTTCCATATATTGTTTCCACGCCTTCAAAGGACCGGT
CACTCCCACACGTGTATAATTGTCCTTTGCCTTGCGATTAATTACCAACCCTCTAGCTGC
AAAACCCATTAACTCGGTCGGATCCATATAACCACGGATCCTCGACACAAATCCACCCTC
ATAAGGGAAACCCACTCTCAAATGCTGAGGCTCTTGATCTAGCTTTGGCTGGACCTCTGA
TTCTTGTTCCGTCAATGGTAATTCGACTGATTGTTGGAGTATCAATTTGTCCACTTGGAC
TTTTAATTCATGGAGTCGATGACCGATTCTTGAAGATACGGCATCGTATAGTTTGTCTCT
TGGTACGAGGTGGTTTCCCTCCACTTGGAGTAGATCATCAAATGGTATGGGATCGCCAAT
AATTACAGTTACCGTCTTGCCAATCCTAGGGAATTTGGCTCCTATAGGCATGATGTCTTG
CATCCCAGAATGTACAAATGGAACAACCAAGGGGGTGTTGTCTGCATCCAGGATCAACCT
TCCAGTACCTCGCTTAGAGGAACC
>E_H37840_c1_g3_i1 len=294 path=[2189:0-101 8024:102-132 2292:133-243 2403:244-259 8026:260-290 2450:291-293] [-1, 2189, 8024, 2292, 2403, 8026, 2450, -2]
GGAGTTGACAATGCTTTGCCCAATCAAATTTCATTGTCAGAAGAACTGAGACTTCGGGGT
TTAGAGAAGTGGCTTCAATTCTCCAGACTTGTTTTGCACCACATAGCAGGTACTCCAGAG
CGAGCATGGGTTCTCTTTAGTTTTATCTTCATCCTTGAAACAGTCGTTGTGGCCATCGTC
CGCCCAGAGACAATTAAGGTTATAAATGCTGCCCATCAGCAGTTCGAATTCGGTTTTGCT
GTGCTGCTTTTGTCCCCTGTTATCTGTTCGATCGTTGCTTTTCTTTGCTCACTT
>E_H17277_c0_g1_i1 len=255 path=[226:0-162 359:163-254] [-1, 226, 359, -2]
CCCGAGCACAATTGGGGTGTACAAAAAACCATTTTGTGGGTATCTCAGCAACATTGGAAT
CAGCAGCCCAGAGGTGATGGATTTAGAAGTTCAGAGCATATTTGTGGCCATCTCAAGTAA
AGAACATAAAGGAATTCTCAGTTGCGTTGAGCTACAATAATTGCAATTCTGTATTGTTTT
ATGCTCATCTTTCTTGTACCTGGTCATTGATTTTGTTTTCCTTTTCGCTTTCTTTCACGT
CTAGTTGCACTCTTG
>E_H37672_c0_g1_i1 len=433 path=[302:0-43 316:44-64 337:65-142 415:143-235 508:236-432] [-1, 302, 316, 337, 415, 508, -2]
TGCAGAATTCACTGGTGACAATTCAGAGCTTGTGATCCCCTTTAATGGAAATGATGTTAT
AAAGGAAGTCTCTGATAAAATTCCCACATTGGTGATTCTCATCTCTGGAAGACCTGTAGT
ACTGGAGCCACAGCTGTTAGAAAAGATGGATGGTTTGGTTGCTGCTTGGTTGCCTGGAAG
TGAAGGAAAAGGAGTTACAGATGTAATATTTGGAGACTATGAATTTGAAGGCCAACTCCC
CATGACATGGTTTAGAAGTGTTGAACAATTACCAATTCATGCTGGAGAGAATTCGTATGA
TCCTTTATTCCCTTTTGGTTTTGGATTGAAATGCGATAAGGCGAATAATTGAAGCTGATT
TTAAGTTTGGTGATCATGGGAGGAATCGCTAGCCAATCAATAAACCTCCCCCATTATATT
ACATTAAGGTCGG
>E_H37672_c0_g3_i7 len=1567 path=[1786:0-168 1925:169-171 1928:172-201 1958:202-232 10185:233-383 10336:384-459 10412:460-546 10499:547-547 10500:548-593 10546:594-696 10649:697-713 10666:714-901 10854:902-1074 11027:1075-1077 11030:1078-1133 11086:1134-1143 11096:1144-1167 11120:1168-1174 11127:1175-1180 11133:1181-1307 22102:1308-1338 11291:1339-1418 11371:1419-1447 11400:1448-1500 11453:1501-1506 14923:1507-1539 11492:1540-1566] [-1, 1786, 1925, 1928, 1958, 10185, 10336, 10412, 10499, 10500, 10546, 10649, 10666, 10854, 11027, 11030, 11086, 11096, 11120, 11127, 11133, 22102, 11291, 11371, 11400, 11453, 14923, 11492, -2]
CAAGCTCTGAATTGTCACCAGTGAATTCTGCATATGGACCTTCACCCACAACTACAATTG
CGAAAGAGAAATCTTGGCTTGCAATGGTCTCTGGTGATGGATATTGTTCGTAGATTATTT
CTGTTTTGTCTCCCGCTACTTCTTTAATAGCATCCAAGATGGTCGTACCAATTGTAATCC
GACCACTTTTTCCATCCCATGTAGCTGTCCATCCTCCACACTGATATCCAAGATCATCAG
CATGTGATCCAGCAACAAGAATTCGTTTAGCTTTTCTGTCTAACGGAAGAAATGGTTTCT
TTTCATCCTTTCCATTTTTTAAAAGGACCAAAGACTTACGAACCGCTTCCCGTGCTAGTT
CTCTATGAAGCTTGCAACCGACCGTGTCTAGCAAAGATCTATCAGACATCGGATATTCAA
AAAGTCCAGCAACGAATTTTACTCTTAGTATTCGTTCAACAGCATCATCAATCCTGGTCA
TCAGTATCTCCCCTGATTCAACCAGAGATATCAACTCCTCCACAAAATGCTCAAATCTAA
GAGGCACCATCACCATGTCGATTCCTGCATTAACAGCAGCTGAAATGCAGTAGCGATAGT
TTGAGCCATGAGGATGGGAAAGTCGGTCAAGTCCTTCATAGTCAGAAATCACAAAACCCT
TGAATCCAAGCTTATCTTTCAAAACTTTTGTTAGGAGAAAATGGTCAGAGTGCAATTTGC
TACCGTTCCAGCTTGAGTATGATGCCATAACAGTGGAAACTCCCTGGGAAATACAATCCA
GATAAGGCGCCATATGGATCCTCTCTAAATCATCATACGATGATATAGTATTCCCTTCAT
TAATACCTCTGTAAGTTCCCCCATCTCCAACAAAATGTTTGGCACATGCAACAACATTGT
TTCTTCCAGCTACAAAAGGGTAGCCCTTTGGATGTCCTTGTGGTGGCTCTCCCTGCAAGC
CTGTAATAATTGAAGTCATCTTCCTAACAATGTCAGTGTCTTCACTGTAACTCTCATAGC
ATCTTCCCCATCTAGGATCTCTGCATACAGCCACACAAGGAGCAAAGTCATACTGAATGC
CACTCGCCCTAACTTCAAGAGCTGTTGCAGCACCAATCCTTCTAGCCAAATCTGCATCTC
TGGTGGCACCAAGAGCAATATTGTGAGGAAATATAGTAGCACCATACACAGAATTGTTTC
CGTGAACCGCATCAATCCCATATAGTAATGGAATCCCTAACCGCGACTCTAGTGCTGACT
TTTGAAATGCATCGACCATGTCAGCCCAATCGGAAGACAAGGCATTTTGAAAAGGTCCAC
TGCCACCAGCACTAAGTATGCTCCCAATGGAAAAATCACGGAGTGCAGAAGGAGTAGCCA
CGCGTCGCTCGATTTGGGACATCTGACCGGCCTTCTCTTTCAAAGTCATACGAGAGAGAA
GGTCTTTAATTCGAGCTTCAATGGGTGCGTTAGGGTTTTTGTATGTGCAATTCATGTCCT
CTAGTTTACCCATCTCAGAAGAAAGGAAACGTTTCGATTCCGTACTATTTTCTTTCCTGG
GAATTAG
>E_H37672_c0_g2_i5 len=329 path=[1001:0-35 19755:36-62 1121:63-216 1275:217-328] [-1, 1001, 19755, 1121, 1275, -2]
AGTTTCACTGTATTGAGATAATAATGCATCTTCTACAAATCAACCCCCCTCAAGAATTCT
TATACTTTCAAGTGAAACATAGTCACACTACAATAACATAATCCAGAAAGCTCTTTGGAC
AAGAGAAAATGGTAAAAGACAGAAAGGGCATACCTGCAACATGAGAATGTAATTCCCTGT
CTAGTAAATCTCTTTTTTTTTTTTGGCCATGATAGCACTAAATAAGCTATCATATTCATT
ATCAGACCAAATAGGACAGATGTGCAGTTGGCCATCTTTTTTTACATTCGTGGAAAACCG
ACCTTAATGTAATATAATGGGGGAGGTTT
>E_H18899_c0_g1_i1 len=238 path=[1:0-237] [-1, 1, -2]
AGATGTTATAAAGGGGAAATTACATTCACACCCCTTGTTGAGGCCTTAGTTACTATTGCA
CCCATTCGACAGTTCAGATGGTATTAAAATCATGTGCTAATTGGCTCATTTTCCATTCTG
ATTTCCCTCCATTTCAAAATGATGTTTTTTTTACAGGAATTGCACTTGAAACAAAATAAA
ATGAAAAATAAAAATAAAATATTTAAAAACAAAAAAGGAGGTAAATTAAGGAAAAAAT
>E_H37672_c0_g7_i3 len=1898 path=[2431:0-65 2467:66-140 22103:141-171 2573:172-208 2610:209-209 2611:210-251 2653:252-280 2682:281-282 2684:283-307 2709:308-651 3053:652-672 3074:673-682 3084:683-700 3102:701-822 3224:823-865 3267:866-883 3285:884-891 3293:892-897 3299:898-905 3307:906-928 3330:929-938 22099:939-969 3371:970-1002 22100:1003-1033 3435:1034-1349 3751:1350-1354 22104:1355-1385 3787:1386-1519 22105:1520-1550 3952:1551-1701 4103:1702-1778 4180:1779-1872 4274:1873-1897] [-1, 2431, 2467, 22103, 2573, 2610, 2611, 2653, 2682, 2684, 2709, 3053, 3074, 3084, 3102, 3224, 3267, 3285, 3293, 3299, 3307, 3330, 22099, 3371, 22100, 3435, 3751, 22104, 3787, 22105, 3952, 4103, 4180, 4274, -2]
ATACATTTTGCCATTCAAAATGACAAAACTCACTCCAAATCTCAGAAAAAATTTACAAGC
AAACACCAAAGAAGTTAATATAAATAACCCAATTCTTCCACTTAAACAAACCCTTTTGAA
ACACATACATAAGAGGAGTTTAACATTCTGAGCTGCAAGCCTATACATTATTTTTCTTCC
CTCAACCAAAAGCACTGATGACAAACTTATTGCTCCTCCCCTCCCCTCCCCTCTTTGTGA
GCAAAAATACAATCCAATCAACTTATAGTACAAAAAATAAATAATCATGATGTACACCAA
ACTTCAGTCAGATAAATCCCAGGCGTCCGGTCATTGCGAGAGAAAACCGCCCAAATTACG
AAAGATGTAGAATTACAACAGTAAAAGAGAGCATATACCCAAATTACGCTGTCTTATTTG
CATGTGCCTTTCTTCTTCCCAGGAACATAAAAATCCTGGGGAAAATCGACCTCTTCTTTT
TCTTTGTACCCTTTCCGTCCAGCGACTCAGTTTCAGTATTACTCCCTTGCACTGCATTTC
CCTTTGGACTACCCCTAGAATGGACAGTAACAGAATCATCTGGTACCTGGTCAAAACTCT
TTGAATCTTTCCCCTCTTCAAAGCTTGCCCTTGGGCTTTTACCAGCGTTTACAACTCCTG
ATTCGGTAGCTTTTCGGCGTTGCTCATGTTCAGATCTCCACTTTCTCAATTCCTGTTCAA
CCCCCAGCTTCCCTTCCTGAGCCTTCTCGGCCTTCTCCATTGCGATTTTCATCTCTTCTT
TCCTTGCAGCAATGTCCCGATTAACTTGTTCCAATTTTTCCAAACTTCTCGACTCGGATT
CCTTTGCTACCTCAATTTCGGAGAGGGCGGATGCTACCCTCATGTTGGCTTGCTCCTCCG
CTTCATGGGCGCGTTTGCTAAGCTCATAGTATTCCTCTAGCGAAAGTGTTACTCCTGTGG
GTGAATCTTCACTGTTTGTGCTTCGAGCTGATTCGCTCTCTTGCAGAGCTTTAATGGCTG
CTAATGCTAACTTCTCTGAAGCCTTGGCGGCTTCTATTTCCTTTTGAGCTGCGTGCAATC
GACTTTCCATGGTACTTGCTCCAGCCTTTGCTTGTTCGGCCTCTTCCTTTGCCTTCCGTA
GCTCTTCACGAGCAATTTGTGCTAGTGACTTGGCCTGATCTGCATCTTGAGCTGCTTGCT
GTAACTGTTTAGGAAGCTCCACCATCTTCTCTCTGGCTTCTTTCTCCTTCATCTGAACTA
CAGCTATTTCTGACCTAGTTCTGTTTATTTCGGCTTCAAGAGATGCTACTGCAATTGATG
CCATTCCTTCTCTCTGCCTAATGGTAGCAAGTGCCGATTTTTCTTTCTCGAGCTCGGATT
TTAATGATGTGGCAGCCACCTTCAAGCAATTAACTTCAGCAATTGCTTTCTCAATGTTAA
GCTGCACTTCTTCAAGTTCCTTCTTTGCAGAAGCAACTGCTGCTTGAATATCATTACGAG
TTTTCTTCTCTGGTTCTTGTAGCTCAACTTTTGGGTCTGCTTCTTCATTGATTTCCTGCT
TCGATTTTGACTCAGTGTAAGCTGCTAATTCGGCTTTCAAATCAAGTAGCAAGGATGAAG
CAGTGTCGAGCTTTGATTTGAGATCCTTTGATGATAGCATTTGCTGGTTGAGTCTCTCTA
GCTCCTCTTCGGCCTGCTTCAATTCCTTCTCCCAATTGAGAGAATCTTGCTCTCTGGCCA
TTGCTGCTCCAATTCTTTGTTCCTCTGCTTCCAGATGAGCAGCGTGTGCTGACTCTAAAG
ATTCCTTAGTGGCAATCAGCTCAATTGTCAATTCTTCAACCGTTTTCTCAACTTCTTTGG
ATGCAGAAACAGCCTCCTCGGCTTTCTTTAAAGCCATC
>E_H37672_c0_g6_i1 len=458 path=[6509:0-199 6679:200-428 6908:429-457] [-1, 6509, 6679, 6908, -2]
TGGAGGGATTGTTGACTGGAAAGCCCATAAAGTCCAGACTGTTGAGAGACGCAAACTTGT
GGAACAGGAACTTGAGAAAGTACAGGAGGAGATTCCTGAGTATCGAAAAAAGTCAGAGGC
TGCTGAAGATGCAAAAATTCAAGTATTAAAGGAGCTGGATAGCACTAAGAGACTTATAGA
AGAACTAAAGCTAAACCTGGAGAGAGCACAAACCGAAGAGCATCAGGCAAAACAGGACTC
TGAACTTGCAAAGCTTAGGGTGGAAGAGATGGAGCAGGGAATTGCTGATGAGGCTAGTGT
TGCAGCTAAGGCACAGCTTGACATTGCCAAAGCCAGACATACTGCTGCTGTTTCAGAAAT
GAAATCTGTAAAAGAAGAATTGGAAGCACTGCAGAAGGATTATGCTTCATTAATTACTGA
AAAAGAGATGGCTTTAAAGAAAGCCGAGGAGGCTGTTT
>E_H40361_c0_g10_i1 len=452 path=[1299:0-77 1347:78-451] [-1, 1299, 1347, -2]
TCCCTGAACCTAAGAATCCGGTAATTATAGTAGCCGGAATCCGATTATCAGGCGGAACCT
TGGTCAAGACATCTGAACTCTCACTCTCCGCCGTCGTCGCCGCAGATGATGCCGTGAATC
TCCGAGAATGTCTCGTACCTATCGTTAAATTAACGGGGTATATTCTTGGTTGAATTGCTG
ATGTTTGAAAAGTTCGGGATTGTTGAGTCTTGGTTTTGCATAGAAGAGGTAAAATTGTGG
TTCGAACCCTGGAAAGTGGATTTGCCTGGTGCCTGGCGAGGCACATGAAGGTTGTGGCCA
AGTCCATTGACATTGCCGCCATGGCTGCCGTCGCTGCTGACGGTGGTTGTGATGGTGAGA
CACGAAAGAGTTGGGGTTTTGGGGTTTAGATTTTTCGGTTTGTGTGTGCGCTTATTATCT
GCAAGTTATCAGAAGTGATGTTTAGAAACGTG
>E_H33069_c0_g2_i9 len=807 path=[1906:0-244 2121:245-266 2143:267-268 2145:269-296 2173:297-352 2229:353-353 2230:354-383 2260:384-398 2275:399-444 2321:445-466 2343:467-512 2389:513-516 2393:517-526 2403:527-599 2476:600-600 6432:601-631 2508:632-659 2536:660-751 2628:752-752 2629:753-806] [-1, 1906, 2121, 2143, 2145, 2173, 2229, 2230, 2260, 2275, 2321, 2343, 2389, 2393, 2403, 2476, 6432, 2508, 2536, 2628, 2629, -2]
TCCCTGTCCCAAATTGTGCAAATATGACGCCCTTATCGAATCTCCTTTGTCAGCCAGAAT
GACTGAAGAAATAGAATTTGGCTTTGTTGAAAAGCTCAACCCAGCATTATACTTTGTGAA
ATTACCAGAGCCAGGCAAGTAACTTGCCTCAGCACCAAATGCAATGGTGGGGGTACCAAG
AGTTGCTGAACAGTCAACAGTAGGGGACTTGTTCAGACCAACGGCTGTAGAGAAAGCTGC
ATGTTCATGGAAGTACTGCACCTCAAGCTTTCCAGAGTTGTAATCAGGAAATTTGAATGA
AGCAATGGTCTTTGTTGATGGCAGAAGATCTGTGACAGTGAGGGTTGTAGAGATATTTGA
TTGTGTATCAACTTTGGCATTAACCAAAGTGTTCTTGTAATTGTATTGTGCGCCTACATC
TCCAGACGAGAGGCCTCCCTTATTCACTGTAGTTGAAACAAGGGCCAATCCAGTATCACT
GTAAGTTGAGATGCTGAACTTCTGATCGCTGTTGTAGTCCTTCGTCAGTATGTCTCTGGC
TTGCCTGCCGATATTGGAGAAGAGTCCCGGTCCCTTGCTCATGGTTACGGAGAGTTGAAA
AAACTTCGGGAAGAAATTTAGGGTTTCGAATCGAAGGTGTTTGAGAGACGGAGGTGAAAG
GATTTGGGTTTATATAAACCCTCCTATTCTCTCGGAAACGAAATAACAATGCATTTATTT
TCCAGATCGGAAGAGCGTCGTGTAGGGAAAGAGTGTAGATCTCGGTGGTCGCCGTATCAT
TAAAAAAAAATAGTTAAGGATTGGTAG
>E_H33069_c0_g1_i5 len=559 path=[776:0-90 6429:91-121 868:122-132 879:133-179 926:180-185 932:186-189 936:190-204 951:205-271 1018:272-287 1034:288-289 1036:290-306 1053:307-378 6431:379-409 1156:410-414 1161:415-437 6430:438-468 1215:469-487 1234:488-518 1265:519-528 1275:529-558] [-1, 776, 6429, 868, 879, 926, 932, 936, 951, 1018, 1034, 1036, 1053, 6431, 1156, 1161, 6430, 1215, 1234, 1265, 1275, -2]
GGGCGTCATATTTGCACAATTTGGGACAGGGAACTGTAGTGGGTGAAATGAGTAGAAAGT
TCTCGACAAATGAGAACATTTTATTGGTCGGTGGTTCATATGCAGTTGATCGTCACACAC
TGGTGAAGGCAAAGCTTGATAACAATGGAAACCTTGGTGCTTTACTTCAGCATGAGTTGA
AACCTAAGTCATTCTTGACGATCTCTGGTGCTTTTGATGCCAAGGCATTGGAGAAAACTC
CTAAGTTTGGGGTTGCGCTTTCTCTCAAGCCTTGAATGGTTAAAATTGGGGGGATTTTGA
ATGGTGGGGTTGAAGAATAGGTACATTTTTATTTTTTTGTTGAAGTTGATTCTTGGGTTG
TTGGACCCATATACAGTTCTGTCGGTCATTTTTCTTTGGGAAAAGTTCTCAAAACTCGGT
TGTTTGCTCAAGTATTTCATTTTTAATGGTTTATAACATTAATGGTTAATTCATTTATCC
TGTTTCCAGTTGACGTGGACAATTTGTTTTGTTGAAGGGAAGACCTAATTCTGATTTTTA
TTTTTATTAATATAAGCAT
>E_H38647_c0_g4_i1 len=359 path=[1607:0-68 1646:69-143 9912:144-174 1752:175-195 9916:196-226 1804:227-358] [-1, 1607, 1646, 9912, 1752, 9916, 1804, -2]
CACTTGGATTTGATCCGGTACTTAATGGACTTCCATTCATATGTGTAGATTTTGCAAAGC
CATCAAAAGGATCCATGTGATCATATATTCCACTATTGAGTTGATTCAATTGCTCCAAAG
GGTCTGAAAACAGACCTGAGGACTTATTTGTTTTTGAAGTGGATTCTAACATTACAAAGG
GGTCTTCTGAGAATGTGGAGGTTGATTTAGTTGAAAAACCAGTTGGCTGTTGAGGCCCAC
TTGGCTTTAAATTCGCTCCTTTCTTTGGGAGACTGCTTCCACCAAACCCCGATAACAAAT
CGTCGAAACCAGCTGCATTCTTTTCCATCTTTCCCGATCCTTTCCTCTCTGAATTCTTC
>E_H38647_c0_g1_i1 len=789 path=[2693:0-224 9913:225-255 2919:256-298 2962:299-336 3000:337-385 3049:386-416 3080:417-442 3106:443-463 9909:464-494 3158:495-495 3159:496-508 3172:509-546 3210:547-591 3255:592-616 9914:617-647 3311:648-673 9917:674-704 3368:705-743 9910:744-774 3438:775-788] [-1, 2693, 9913, 2919, 2962, 3000, 3049, 3080, 3106, 9909, 3158, 3159, 3172, 3210, 3255, 9914, 3311, 9917, 3368, 9910, 3438, -2]
TGGAAATGTAAGGTTTGGTTCCTTTGTCGGTAGAGGGAACCTTCCTTTCAATTTTTCCTA
ACAGGCCTCTCCCCCGGCCCAGGACGTCACGCCACAGAAGAAAGAGATTGCTCTGTGTGT
GTGTCTATTTGGGGAAGAGAGAGAGAAGGGACCGGTGAATCAAGCTCTGCCATCTTTCTT
GATCATCCAATTCCCGCCAATTCATCTACATCATCTGAAATCATTCACCCTACTCCTTCC
TATCCCTTTGAAACCCTTTCAATTTTCCCTTTCTGAAACCTTGATCAAACTTTTTTTTTC
CACCAGAATTTTCATACATATACATAAACACACACAATATGGACGAGTTTGGTATTTTAA
CCCAAAGTATTGGGTTCAAATCACAAGCAAAATCAGCTCCAATGGCGGCATTAAAACGAT
CCAACATCCCAACTCAAAATTCCAATTCAGTTATTGGGTCTTTTATTGGCGATCCAGACA
AGCATTTCCCATCATCTGGTAATCAGAAATCATTTTCAGATGATTTCGGTGATATATTTG
GTAAACCCTTGAGTAAATCAATGCAATCGGATGGGTCTTCCTTCGATTACGATTCATTGT
TTAAGAATTTGAATGATCTGGGCACGAGGGCATCATCTTTGCCCGTTTATGATGATGACA
TTTTTGGTGGAATGCCGGGGATGAAGAACTCGGCGCAAGTTAAGAAGGATGGTGGGTTTG
ACTTTTTAAGAAATTATAGCAGCATTGATTCGAAACCGAAGAATTCAGAGAGGAAAGGAT
CGGGAAAGA
>E_H38647_c0_g2_i1 len=511 path=[1084:0-38 5414:39-69 1124:70-165 1220:166-166 1221:167-187 1242:188-218 1273:219-257 9918:258-288 1343:289-306 1361:307-472 9911:473-503 1558:504-504 1559:505-510] [-1, 1084, 5414, 1124, 1220, 1221, 1242, 1273, 9918, 1343, 1361, 9911, 1558, 1559, -2]
AATTTAGCCTCTACCCTATCCAGAGCCTCCTTCAAAGACGCTACAGATGCAGCTGTGTTA
CTAACATTTGGGCGTACATTGGTATTTTTCCGCACCCTACCCGTAGCAAAGGCCTCAAGT
TCATCTACCGAAGACACTCCCGAGCTCTTTACTGCATCAGCATCTTTTCGAAACTTACCC
ATTGAAAAGGCCTCAAGTTCATCAACTGAAGACACTCCCGAACTCTTTACTGCATCGGCA
TTTTTTCTCACCTTACCCATAGCAAAGGCCTCGAGTTCGTCTACTGAAGATACTCCTGAG
CTCTTTGCTGCATCAGCATTTTTTCTCCCCTTTCCCATAGCAAAGGCTTCAAGTTCATCT
ACTGAAGAGACTCCTGAGCTCTTTACTGCATCCGCATTTTTTCTCACCTTACCCATAGCA
AAAGCCTCAAGTTCATCTATTGAAGACACCCCTGAGCTCTTCACTGTATTTGCCTTTGAA
ACTTGTTCTGGTTTATGGGGAGGAGGCCTTG
>E_H38647_c0_g3_i6 len=1110 path=[4300:0-35 4306:36-150 9915:151-181 4452:182-194 4465:195-197 4468:198-225 4496:226-247 4518:248-248 4519:249-260 6689:261-287 4561:288-537 4811:538-591 4865:592-621 4895:622-648 4922:649-702 4976:703-792 5066:793-800 5074:801-810 5084:811-823 5097:824-831 5105:832-840 5114:841-1005 9919:1006-1036 5310:1037-1054 6865:1055-1109] [-1, 4300, 4306, 9915, 4452, 4465, 4468, 4496, 4518, 4519, 6689, 4561, 4811, 4865, 4895, 4922, 4976, 5066, 5074, 5084, 5097, 5105, 5114, 9919, 5310, 6865, -2]
AAGGAGGCTCTGGATAGGGTAGAGGCTAAATTCAAGCATGCCAGGGAAGAAAGGGAGAGA
AAAAGTGTACAGGATGCTAGAAAGAAAGAAGCAGATGCTTCATGTGTTAATCGACAAAAG
AGTGAAGATAATTTAGAGTCAGTTTTCGGTAAGGCTTCTCGACCAAGCAGTGTACCAAGA
TCAAGGACTACAACTTCGGATCATGTGTTTAATACACAGTCCCCTAATGGAGGAGGGCAT
GAAATGGGACGAAGTTCATCTGGTACCTCATCCAGAATGAAGAAGGCTCCTTCTGTGACA
AATATTGTTGATGACCTTTCTGCAATTTTTGGAGCTGGCATGTCGCCTGGAGAATTTCAG
GAAGTTGAAGGAGAGAGTGAAGAAAGACGAAGAGCCAGATTGGGACGTCATCAAAGAGCC
GAGGAGCGAGCGGCAAAAGCAGTGTCTGATATGAACCAACGTGACCGTCAAACTCAGCAA
GAGCAAGAAGAAAAGCATAGAATTGCTGAAGCTCTGGATGGTAAGATAAAGGAATGGGCT
AGAGGGAAAGAAGGCAACTTGCGTGCGCTCTTGTCATCACTGCATAATGTGCTTTGGACT
GAATGTGGTTGGCAGTCAGTTTCACTAACCGATATGATTACTTCTACATCAGTTAAGAAA
GTTTATAGAAAGGCAACCTTATGCATTCATCCTGATAAGGTCCAACAGAAAGGTGCCAAT
CTTCAACAAAAATATATTGCAGAGAAGGTTTTCGATATCCTTAAGGAAGCATACAATAAG
TTCAATGCAGAGGAATTTAAATGAAAAACTTTGGTTTCTGAGAGGGAAGTTTGGTTTCTG
ATGGGGAGAGTTTGCTTGTGCTGTGCTATGTTTGAAGAAATGGTACTCGGGTTCTGACGT
CTGATAATGTTGTTTGAAATGGTGCTTGTAAATTAGTGTAGGAAACGTTTGGGTTTTACC
AGGTTTGTATATGTACGTTTTTTTGTTTTTTTGTTTTCCTATGATTTTATTTGTTACACG
GTTTACCATTTGTCATGCGACCGTTATTTATATATATTTTTTATGATTGTTGAAAATACA
GGGTGACATCTCTCTTAGTTTTAAAAAAAA
>E_H38778_c0_g2_i3 len=717 path=[2915:0-50 2936:51-51 2937:52-216 3102:217-234 3120:235-245 1210:246-251 1216:252-272 1237:273-299 1264:300-305 1270:306-317 6397:318-348 1313:349-349 1314:350-375 3910:376-406 1371:407-407 1372:408-416 1381:417-431 1396:432-447 1412:448-529 1494:530-530 1495:531-570 1535:571-573 1538:574-581 1546:582-604 1569:605-609 1574:610-610 1575:611-634 1599:635-641 1606:642-658 1623:659-697 1662:698-716] [-1, 2915, 2936, 2937, 3102, 3120, 1210, 1216, 1237, 1264, 1270, 6397, 1313, 1314, 3910, 1371, 1372, 1381, 1396, 1412, 1494, 1495, 1535, 1538, 1546, 1569, 1574, 1575, 1599, 1606, 1623, 1662, -2]
CGGCGACCACCGAGATCTACACTCTTTCCCTACACGACGCTCTTCCGATCTGCCCAGTCC
CTTCCCAACCTGAATCTTACGATTTGTACAGGATGATGATGTTTAGTTAATGAAGTTTCT
TTTTTATAAAAATAAAATTTAAAAAAAAAAAAGGAAAATAAAGATTGACGCAATTAGTAT
GTACCGAAATTCAGAGATCCTGAAGTATGACAACCGCCATGGCCCAAGTCACAAAGTATT
CCATCTTCATACAACATGGCCCAGCAAAGGGATAAAACTTCAACTACATGTTATAAACCT
AGTCAAATCCTCATCTCTTTCTACCAAAGAAATGCAAAATATGAAGATAGGTTAGGGATG
AGTACTCTGTTGTGCACTCTCACAACCCCTCCTGAAAATGTGGGATACGTTGCCCCAACC
GTAATTGGATGCTAACTTGAATGACATTATACACTGCCTTCAAAATTTCTCTTTCTGCTT
CTTCTGCAATCCGCATAGCATCCCCAATCAAAATGTGAGGCGGCATGGAGACCTCAATTT
GTAGAAACATCTTGCCTTGCAACAGGTGGTGCGTTATCCGCTCAACAACCATTTTCTCTG
AGAACTTAGACAAGAAAATATTGGAGACAATTTCTTCAACATCTTTATGCTTCCAGGAAC
CTTTCTTCAAGTTTTCTTGTTGGTCCATTATACTAGATATTTGTGAAATGGAAGGAT
>E_H38778_c0_g1_i7 len=650 path=[1:0-80 52:81-86 58:87-105 2605:106-136 108:137-209 181:210-216 188:217-223 195:224-238 210:239-254 226:255-266 238:267-267 239:268-295 267:296-298 270:299-311 283:312-333 305:334-342 314:343-364 336:365-391 363:392-421 393:422-465 437:466-466 438:467-469 441:470-474 446:475-576 548:577-607 579:608-608 580:609-609 581:610-645 617:646-649] [-1, 1, 52, 58, 2605, 108, 181, 188, 195, 210, 226, 238, 239, 267, 270, 283, 305, 314, 336, 363, 393, 437, 438, 441, 446, 548, 579, 580, 581, 617, -2]
TGTTGTCAGCAGCTCCTGAATCAGCTACTCTGTTGTTGATGCATGATCACTCCCACAGCC
ATCATCATGGTGGACATCACCATGGAGTTGATATGGATCACCCAATACTAGCTTTGAGTA
TGACTATTGTATCAATATCTGTTAAAGAAGGACTCTATTGGATAACAAAACGAGCAGGGG
AAAGGTCTGGCAGTGGATTGATGAAAGCAAATGCATGGCATCACCGTGCAGATGCTATAT
CCTCAGTTGTTGCACTAATTGGGGTTGGAGGCTCTATTCTTGGAGTAAAGTTTCTAGATC
CCCTTGCAGGCCTTGTTGTATCAGGCATGATTGTAAAAGCTGGACTTGAAACTGGGTACC
AGAGTGTCATGGAACTGGTGGATGCTGCGATCCCAGCACAACATTTGGATCCTATTAAGC
AGGCAATACTACAAATTGAGGGAGTCAAGGGATGCCATCGCTTGAGGGGAAGGAGAGCTG
GTTCATCTCTGTATCTAGATGTACATATTGAGGTTGATCCTTTTTCAAGTGTTAGTGCTG
CACATGACATTGGCGAAAATGTTCGTAATCAAATACATAAGTCCCATCCTAATGTAACTG
AAGTTTTCATCCACATAGATCCTTCCATTTCACAAATATCTAGTATAATG
>E_H34569_c0_g8_i1 len=259 path=[12717:0-41 1768:42-123 1850:124-124 1851:125-146 1873:147-177 1904:178-178 16163:179-209 1936:210-258] [-1, 12717, 1768, 1850, 1851, 1873, 1904, 16163, 1936, -2]
ATAGAAGTAAATCCACAAATTTAAGCTCTACTAAATTTAATGATGATCCATTTGTGTTAT
TTTTGCATTTCATAAATTGTATGTGAAATAGAGATGGAGAAATGGACGTGTCCCATCTCA
AGTTGTATTTGTATCTCACAAGTTCAATTTTTTTGTGTTGGTTGTACAATAAAACATTGG
ATCGTTTATGTGTTGATTGTTACAATAAAACATTGAATCGTTTGGGGTTATTAAAAAAAA
AAAGATCGGAAGAGCACAC
>E_H61137_c0_g1_i1 len=245 path=[1:0-244] [-1, 1, -2]
GTGCATTGGGGGGAATTGAATAACAATGGGGACTTCCACTTGGCACGGGTGTTTTTTTTT
TAGGGTAGGTCTTGTTGCTGTATTAGATCTGCATCCTCTGTTAAATCTTGTGAGCATAGT
TATAGCGCCCGTGTTAGCTGAAGATGTCTTGTTTTATTTTGGGTGAAGCGCTGAAGTATT
TCCTGTGATTGCGTTAGTAGAGTCAGGTGGTTTTGGTTGATAAATTTTAAGAAATGTAAA
ATAAT
>E_H34569_c0_g3_i1 len=310 path=[6523:0-150 6644:151-203 6697:204-263 6757:264-283 6777:284-299 6793:300-309] [-1, 6523, 6644, 6697, 6757, 6777, 6793, -2]
GGAGTTCAGACGTGTGCTCTTCCGATCTGTGGTATTTGTGGTCCAGTTCATCCTATTAGT
GGTCTATGTCATTATTTTATGGTTTTACTTTTTTGCTTCACCACATCGGTCTCACGTTTG
CCTACTATCTCACATTTTCTTGCAAAAAATATCAAGCTTCGATTTAAGACAAGAGTATGA
GAAATCTATAAATTTAGCTGTTTCCAGAACATGGTTTATATGTTAAATTACATAAGGTAC
TGTTGTGAAGAAAGAAAAAAAAAACATCAGGTACCATTGTGAAAACCAGGAAGAAACACA
TGGACTCAAG
>E_H34569_c0_g2_i19 len=1001 path=[226:0-31 228:32-52 249:53-79 276:80-83 280:84-84 281:85-110 307:111-123 320:124-136 333:137-142 339:143-253 450:254-254 451:255-268 465:269-316 513:317-387 16157:388-418 615:419-430 627:431-431 10343:432-458 2155:459-478 2175:479-542 8293:543-568 8319:569-570 655:571-573 658:574-615 700:616-635 720:636-665 750:666-666 751:667-681 766:682-740 16160:741-771 856:772-788 873:789-790 7915:791-803 7928:804-847 16159:848-878 8003:879-1000] [-1, 226, 228, 249, 276, 280, 281, 307, 320, 333, 339, 450, 451, 465, 513, 16157, 615, 627, 10343, 2155, 2175, 8293, 8319, 655, 658, 700, 720, 750, 751, 766, 16160, 856, 873, 7915, 7928, 16159, 8003, -2]
TTAGTAGAGCTTAAATTTGTGGATTTACTTCTGTAAGAAGTAAAAGCTGCATATAGGAGT
TCATTCCAGGTATCGGGAACTCCCGAGAGGCACCAATGGATGCAATCTGTGCTTTTCTGG
CTAATTCCATAAATTGATGGGTGACCATCTTTTCTTATCTTCTTCATCACCACCGCTAGT
GCCTTGGGATCACCAGCTGGATATTTGGACCAAGAGATCGGTTTGTTCTCCTGATAGCAA
TTCTTACTTGTTGAGTTCCATTCCTTACCGTCATAACGCAGAGTTGCAATTCCTTGAAAA
ATCACCCTAGTCTTTGAAGCATCAATGTTTGAATCAATCCACTTGGACCAGGTGTTCAAT
CCAATCTCAAAGGCTTTCAAACGATCCATCCCATCGTATATCTTGTTCCCAACTTGAATG
TAATCAAATCTTATTTCAGCAAAATTTACAAGCCCCCTGTTAACTCAGCTATTATTTCAA
CCACCACCAAATTCAAAATCTAAAAAGCCAGTCTAGGAAGGTGAAAAACCAGAACCTCAA
CCTTCAGATAACGAAGGACACAGGGAAATTCCTGTTTCCATCAACCGGGTGAAACAGCAT
CTTCAATAGTCAGAGAGAAATATGGTCGTTTGTCAGGCCCCAATACAAGATATGACAGGG
TTATCAGGCACCGTCAACAACCAACCTGATACTGCAACTCCTCTTCCCGAAGTGTTGTTT
GGCGGTCACAGGGAGCCACATCTGCTGTTTGTATATAATACTGGATAGAATGCTTCTCTC
AAATAGAACTGGCAGCACCGCTTCAAATCATGCTCCATTTCCCGGGGAACTTGCCCCTAC
ATGTTGCCTCCCAAAGGTTGCCATATATTTCTGCTGATTTGTTCATGTTGGTCATTGCAG
TACAAAAGGCAATACATGTAGTGGTGCAAGTACTAATGTCCCAAGTCCCAACTTTAAGCT
AAATTATGAAGGCAGGTACTGTTGCTATTGCTAGAACTAAA
>E_H34569_c0_g1_i1 len=714 path=[2849:0-52 2872:53-53 16161:54-84 2904:85-122 2942:123-123 2943:124-148 2968:149-149 2969:150-194 3014:195-220 3040:221-225 3045:226-394 3214:395-451 3271:452-713] [-1, 2849, 2872, 16161, 2904, 2942, 2943, 2968, 2969, 3014, 3040, 3045, 3214, 3271, -2]
ACGACGCTCTTCCGATCTTTTTTTTTGATGACAAAATTTTCTTACCAAATAAAAGATTGT
GAAAGAAAGAAACATTGAAAAGAGACCTACAACTCACACACAACTATATGTATATTGATT
AAACCAAGCCCAATTGTGCTTCTGTTTTAATCCCTTGTTTCATCTTCTTTATGAATTCAT
CACATTTCTTGTTCAGCTCCTCTGTACTCAGCAACACCATGCCTTCTTCTTCTTCTTCTT
CTTCTGCTGCTGCTGCTGCTGTATTCAGAAACCCATTATCCTGTTTTTCATATTCATCCT
CTATAATCAAGAACAACCCATTATCTCTTCCATGCTTGTCTTCAATTTCGGCAACAACTT
CCTCTGCAACTGGCGCTTTGGCCCCCAATAATAACCGGGGTACAGGTTGCGGGATTTCAA
CGGTATGCTCTGCATTGAGCTCAGTCCCAACTGTAAAATTGCTGATGAGGCCGGAGCTCT
TGACAATGAAAACGAAGATTCCATTGAAAAGGAGGAACATGTAGTTCCTGTCGGTTGTGT
AGATAGAGAGAGTGGAGAAATGGACTTTGATGGAATTGAGAAGAAAAGAGACGGATGGAA
AGGTGGAAAAGAGGAAGGAAATGAAAAAGACTGGAAGTAACAATTTAATGGCGTTTTTAA
GATACTGTCTTTTGCTCGATTGCTCCATTTTTTTTTTCTTTGTGAAGGGATCGG
>E_H34569_c0_g6_i1 len=668 path=[10986:0-264 5377:265-270 9240:271-514 9484:515-667] [-1, 10986, 5377, 9240, 9484, -2]
TTCCCTACACGACGCTCTTCCGATCTCTCATGTTCCCAAGTGCTGCTTGGCGGTCACAAG
GAGCCACATATTCTCTTCCCCAGGGCCGAATAAAACCGCTCGTAAAAATTTTAAAAAAAA
TGTAAGGAAATTAGTAGTCGAAGTCTAGAAGATATCCCTGGACAACCGGCCTGGGCCGAC
CGGCCTCTTCGATGGGACAGTTTAACCTTCTCTTCTTTAGAAGAAGAAGTCGCATCGGCT
CGTGTTGGACCACGGGTCCGGCCTCATCGATTAGGCAGTTTGACCTTCACTTTCTTGGAG
GGAGAAGCATCATACGCGATTCTTGCAATTTTTCTTTGTTTGTTGCTAGCAGTGAGGTGT
ATTCCCTTTTCCATCAACCAGGTAAAACAGCATCCTCTATTAACCCTTGACGAGATCACC
ACGCTTGAAAGGCGACCGGTCAAGGAAATATGGTCGTTTTTCAGGCCGATACACTATATG
GAGGATGATAACTGCACCGTCAACCACCAACATGATATTGCGACTCCTGTTCCCGAAGTG
TTTACATGAGCTATGGACAGATAAAATACCAGAGTATTGTCAAAGAATCGTTGTGAAAGA
GGGGATTGTGGACGGAGAGGAGAAGAATGAGGTGTGAGTGGGGGCTGAGCTGGGATGGGG
GGTGCGAT
>E_H34569_c0_g4_i4 len=306 path=[5225:0-41 5237:42-79 5275:80-81 5277:82-88 5284:89-158 5354:159-170 9821:171-201 9852:202-230 5426:231-231 5427:232-276 5472:277-277 5473:278-305] [-1, 5225, 5237, 5275, 5277, 5284, 5354, 9821, 9852, 5426, 5427, 5472, 5473, -2]
TTGACATTGCGACTCCGGTTCCCGAAATGCTGTTTGGCGGTCACTGAGAGCCTTATCTGC
TTTTTCTGTGTAAAACCGATTAGAATACTTCTCTCAAAGAGAACGGGCAGCGCCGCTTCC
TGAGGACCCTGGACAGCCGGCTCGGGTTGCACCGGCTCGTGTTGGACCACGAGTCCGGCC
TCATCGATCACACGGTTTGACCTTCTCTTCTTTGGAGGAAGAAGCATCGTACCTGGTAGA
TGCAGCAAAGAAAATAGGAATCGGTGGGAAAGAGGGAATTCTGGACGCAGAAGAATGAGG
TGAGAG
>E_H15563_c0_g1_i1 len=382 path=[1:0-212 184:213-381] [-1, 1, 184, -2]
ACCTCTCATATCAACAAAAGTTGTCAATCACATAGTTTTCCCTATCAATGATCCCTGATT
TCTAAATAAATAAACTCTTCCTACCAAAATTTCCACTTTAAGCCTTGATCATTCTTTTTG
CTTAGTACCTGCATAAAACTCGTGACAATTAACTCAAAAAAACTCCAACGTGCCTAATAT
GGAAACCACTGGGTTGATATCAATCCGTATCGCCTTCCCCTCGGAAAACAATTCTGGTAA
CATGTTAGCATCATTAGCTGAAACTCCCTTTGCAGTCCACAACGTAATATGAGGCCACGC
GTTTTTCGAACTTATCGTCTCACCGTCAATAGACCCAAGGTGAACTTCAAGTGCGGCCAT
TTTATCCGAAAACAGAAGTGCA
>E_H35512_c0_g2_i12 len=852 path=[5324:0-35 5330:36-138 5433:139-217 5512:218-218 5513:219-228 5523:229-249 5544:250-307 16938:308-338 5633:339-345 5640:346-397 5692:398-424 5719:425-428 5723:429-468 16934:469-499 5794:500-548 5843:549-576 5871:577-577 5872:578-578 5873:579-614 5909:615-659 5954:660-708 6003:709-745 6040:746-761 6056:762-770 6065:771-815 16273:816-840 14828:841-851] [-1, 5324, 5330, 5433, 5512, 5513, 5523, 5544, 16938, 5633, 5640, 5692, 5719, 5723, 16934, 5794, 5843, 5871, 5872, 5873, 5909, 5954, 6003, 6040, 6056, 6065, 16273, 14828, -2]
TTTTTTTTTTTTTTTCAAAGAAAAATAATGTCATATCTTCCAAGAAGACACAGATAATCC
TAACAGAATAACGGAACAGCATGATAATATAAAGCCATGGTATCAGATCATAAACAAACC
CCAAAAGTTTTAAAAGTACGAACGACCACGAACTTGATCGCAATAATTTCATATGTATTA
GTAACATCAAATTTAAAAAGTTCCCCTAGCGTCCCTCCCAGCCGAGACCTGGTCTGTGAA
TCTCCCCCTGCGGTTCTTCATAGTTTCGAGCATCACGTAAAGAAGCTTCAAAGTCAGTAG
AGTCGCTCGCAACGGGAAGAAAACTACTTATATCATCTCTTGCTCCAAATCCTCCAGCAC
GTATAACATCATCGGATGTTATGGAAGCTTCCATGTTTACTTCCCCAGAAGCATTCATAT
CTCGATGAGCTGCACATTGTATAGCATCAGTGGGATCAACAATGCCAACTTCAACAATGT
TTGAAGGATTTAGATCCTGTTTAAGAACATCTTCCACATCAGTCTTGGGATGATCAAATT
CAGCTGCTTTATTCCTTGAGCTTTTTTCATTCTTATCTGGGACAGCTGAGTCGTGCTCCA
TAATGGATCACACTTTGCCCAGAGATAAGATCTTTGGCAATAAGAAGCACCAGAAACTCT
TGGCAATAAACCTGAAATTCTGAACAAATTACTTCTCTGTTCTTCGCCACCTTCCTTTCT
TTCCAAAAGCCAAAGCCCGTGGTTTATTTATGTGTAATCTGGAGTTGAGTATTTGTGTAT
ACGTGTTCAAGACGAGCTGCAGACGCGTTTGTAGGAGATCGGGAAGAGCACACGTCTGAA
CTCCAGTCACAG
>E_H35512_c0_g3_i1 len=334 path=[877:0-62 16937:63-93 941:94-147 995:148-149 997:150-218 1066:219-231 1079:232-232 8732:233-285 1133:286-287 6928:288-295 6936:296-303 6944:304-310 9437:311-333] [-1, 877, 16937, 941, 995, 997, 1066, 1079, 8732, 1133, 6928, 6936, 6944, 9437, -2]
GAGCTCGATAATTCGGCGTTCCCAGTGACCTTTTTCCCGGATGAGCTTATTGACTTCATC
GTTGAGGTCGCGAAGGCGGTGCTCTCCAAGGCCTTCGTTCTGAATCTCGGCAACTTTACG
ACCGATCTCGCGAATGATCTGCTGGCGCCACCTGTCGGCCTCGGCTAAATCTCGGCACTC
AGAGGCAAGGTAAGGACGGCGTTCTTTGGGTTTCTTCTTTTCTTCGGCTTTGAGTGTGAT
AAACCTGTTGAGCATTGACTGTGCTTTCTCTTCGTTTCGAGCCATTTTCAGGATATTACA
GAGATAGAGAGGTAAGGAGAGTTGAAAGCCTAGT
>E_H35512_c0_g1_i6 len=968 path=[2621:0-56 2648:57-58 2650:59-114 2706:115-142 2734:143-143 2735:144-160 2752:161-168 2760:169-169 2761:170-170 2762:171-381 2973:382-413 3005:414-535 3127:536-536 3128:537-537 3129:538-539 3131:540-547 7371:548-550 7374:551-564 7388:565-581 3173:582-598 7653:599-632 3224:633-647 8471:648-678 8502:679-686 8510:687-700 8524:701-701 8525:702-717 8541:718-732 8556:733-736 3322:737-737 3323:738-749 8977:750-769 8997:770-804 9032:805-822 3387:823-823 3388:824-830 11583:831-877 3441:878-878 11630:879-898 11650:899-967] [-1, 2621, 2648, 2650, 2706, 2734, 2735, 2752, 2760, 2761, 2762, 2973, 3005, 3127, 3128, 3129, 3131, 7371, 7374, 7388, 3173, 7653, 3224, 8471, 8502, 8510, 8524, 8525, 8541, 8556, 3322, 3323, 8977, 8997, 9032, 3387, 3388, 11583, 3441, 11630, 11650, -2]
CAAAGATGCAATGGAACGCTCTAGAGTTCTTTTAATGGGTACCTCCAGACTTCACTAGTC
CTCTCCTCGCGATCATTGATTTCGGTGATCTTTATCTCGACATATTTTTGTCTGGAAACA
CTTCTTGCCCCCTCCCCTGAAGGTTGTGCAAATGGAAGTATCCAACGGACGCTGTGATTA
TGGCAAGATGAGTTACGGATGCAATCACTACAGAAGGAGATGCAAGATTCGGGCTCCCTG
CTGCAATAGGATCTTCGATTGTCGTCATTGTCACAATGAAGCAATGAGCACGGGCAACCT
CTCTGAGTGGCATGAATTGGAACGGACTGCTGTTAAAGAAGTGGTCTGTTCGGTTTGTGG
TACAGAGCAACCGGTTGCTCGCGTGTGTACGAACTGTGGAGTGAATATGGGAGAATATTT
TTGCGACATTTGCAAATTCTATGATGATGATATTCAGAAAGGGCAATTCCATTGCACTGA
TTGTGGGATTTGCAGGGTTGGTGGTCGCGAGAATTTCTTCCACTGCAAGACGTGTGGAGT
TTGCTATGTCACGCGCTTGCGCAGTAGGCACGTGTGTGTGGAGAACTCCATGCGGCACCG
ATGTTTCGTATGCTTTGAGAATCTATTTGACTCGTTGAAAGGTACTACCGTCATGAAATG
TGGGCACACAATGCACTGTGATTGTTACGATGACATTGTAAAGCGTGGCAGATACCATTG
TCCTATATGCTTCAAGCCAATGTTTGACATACCGGGACACTTGATGAGAATCCAATGAAA
AGGTTGGCTTGGTCAATAGATGATTGCAGTAATAGTGAAATCATTAAAATCGTTTGTACT
TCAAAAAATATTTTTGATACATTGTTGTGTTTTTATTGTTACTATTATTGTTTTTTATTT
TCTGTTACTATTATTGCAGTAAATATCGAATTGGTTTTAAAAAAAAAGATCGGAAGAGCA
CACGTCTG
>E_H33721_c0_g1_i1 len=877 path=[5321:0-92 6808:93-93 6809:94-121 4402:122-138 4419:139-145 4426:146-165 9056:166-196 4477:197-236 4517:237-261 9059:262-292 4573:293-297 4578:298-306 9061:307-337 4618:338-435 4716:436-458 4739:459-466 4747:467-467 4748:468-498 4779:499-504 4785:505-549 4830:550-550 4831:551-579 4860:580-602 4883:603-631 4912:632-654 4935:655-662 4943:663-699 4980:700-720 5001:721-721 5002:722-745 5026:746-747 5028:748-756 5037:757-876] [-1, 5321, 6808, 6809, 4402, 4419, 4426, 9056, 4477, 4517, 9059, 4573, 4578, 9061, 4618, 4716, 4739, 4747, 4748, 4779, 4785, 4830, 4831, 4860, 4883, 4912, 4935, 4943, 4980, 5001, 5002, 5026, 5028, 5037, -2]
AGCGTTCAGTGGACGTAGGTATAGTCTTTTTTTTTAATGATACGGCGACCACCGAGATCT
ACACTCTTTCCCTACACGACGCTCTTCCGATCTGTACACCTAACTTTACTTAATGCATTT
GGACACTTATCATATAAATGGTGTATTGTGCTAGTTAGCCGATCAATTTGAGGGGGTGAT
CGGTGATGGAGAAGAGTAGGTCATTTCCAGAGTACTCATCGTCTTATTCCGGCGAGTTTG
GGTTTCAAGATCGATCAAACTCGTATAGCTTTAATGGTCCAAAAATCAAGGGAGGAGACG
GGTTCGCCACGTCGACTGATCCGGAGCTCAAGAGGAAGAAGAGGGTTGCGTCGTATAACG
TGTTTACCACGGAAGGTAAGTTAAAATCTAGTGTTAGGAATAGCTTCAAGTGGATCAAGA
GCAAGTTGAACGATGTCCGTGTTTGAGTATCTAGCGCCGCCGGCCGGCTGCGCAAGCAAG
CTTTGAATGTTCAAATCCGAATTTGTCATCTCTCAACACGTGCAGTATGTGTCATGATTC
AATGAAAGAGGGTTTTTTTTTTCTGTGAAAAGAAAGAACACATCAAGATCTGTTATCTGT
TTGACTGTGTGTCTTGGGTTGTGTGCTTCAGCCGTGTTGCATGGGAACGAAGATAGCATG
CATCATGTGCTTCAGTCCTGTTGTGATATGTTTTTTTTTTTCTTTCGATAAATTAGTTTC
TTGAGTGATCGAATCCACTTTAGTTCGCCAATAAACCTTTATTAATCTTTGATACTGAAA
ATTTAGGATTATTCAAATGGATAATTAAGGTTTGGAAAGGATTATGTGAATCAATTCTTT
GATTTTTTTATTCTTAATTTAAAAGATCGGAAGAGCA
>E_H33721_c0_g2_i3 len=1256 path=[1:0-94 66:95-124 96:125-125 97:126-220 192:221-222 194:223-228 200:229-253 225:254-320 292:321-348 320:349-379 351:380-381 6250:382-412 384:413-415 387:416-456 428:457-540 512:541-552 524:553-571 543:572-660 632:661-668 640:669-693 9058:694-724 696:725-798 9060:799-829 801:830-840 9055:841-871 843:872-989 9057:990-1020 992:1021-1119 1091:1120-1200 1172:1201-1225 5635:1226-1255] [-1, 1, 66, 96, 97, 192, 194, 200, 225, 292, 320, 351, 6250, 384, 387, 428, 512, 524, 543, 632, 640, 9058, 696, 9060, 801, 9055, 843, 9057, 992, 1091, 1172, 5635, -2]
CCCTCATCTCTACAAAAAAAACATTAATTAGGACAATGACATCCGCTTCTTTCACAATCA
GTCAGTCTCTTCAACGCTCCCTTAAAGCCTGACAAAAGTAATCTCATCGGAGCAGGAGTT
GATGAGGTGATCTTATTGGAGCAGGAGTTGATGAGGTGAGTTCAAAAATTGATTTCTGAC
CTGAGTCCCTGTGATTTTCAGCAATGTTTGCAGTGGCAGGACTTGTGTTGGGATTGAGCG
TTCTGGCATGGGCTTATCAGAGCACAAAACCTCCCCAGCCAAAGATATGTGGATCCCCAG
ACGGTCCTCCTGTTACTTCACCTAGAATCAAACTCACTGATGGAAGGTACCTGGCTTACA
AAGAGATGGGTGTTGCCAAGGAAATAGCTAAATACAAAGCCATTCTCATTCATGGCTATA
ACAGTTCCAAAGACCTTTACCTGCCACTTTCTCAGGAAGTGTTTGATGAGCTGAGCTTGT
ATCTGGTGACATTTGACAGAGCTGGGTATGGAGACAGTGATCCTCATCCCAAGCGTTCAG
TGAAGAGTGAAGTATTTGATCTTCAAGAACTTGCTGACCAATTGCAGCTAGGGCCTAAGT
TTTATTTGTTTGGGGCCTCCATTGGTAGTTACCCTGTTTGGGGATCCCTCAAATACATAC
CGCACAGGCTAGCGGGTGTGGGACTAATAGTTCCGGTCACAAACTACTGGTGGCCTTCTT
TCCCTTCAAAACTTTGTGAGGAGGTGTTCCAAAAGAAAGAAAAGGACAAGTGGAGACTTC
GATTTGCACACTATGCCCCTGGACTCTTATATTGGTGGATGACCCAGAAATGGATCCCTT
CGTTTTCTGACCCAGATGTTTTCAACAAAAGAGACAAAGAAACCATCGAGAAAATGTCAC
AAATTCCAATGCCCGAAGAGCATAAGGTAGCTCAGCAAGGTGTTCATGAATCCCTCAACC
GAGACTTGATAGTGGGTTTTGGCAACTGGGAATTTGACCCAATGGAGTTAAAGAATCCAT
TCCCTCAGAATGATGTTCCTGTTCAACTCTGGCAAGGTTATGAAGATAGGCTCGTCCCGT
TTGAACTGCAACGATATGTTGCGCAGAAGTTACCTTGGATTCGGTATTATGAAGTTCCTG
ACGGTGGTCATCTGATCATTCATGAAAAAGGCTTATGTGAAGCTATGTTCAGGGCACTTT
TACTTGGGGAAGAACCCTCTCTATCACATAACTAGCAGTACCTGCTCTGAATTTAT
>E_H40848_c0_g1_i1 len=971 path=[723:0-40 734:41-55 749:56-91 785:92-122 816:123-270 964:271-275 17635:276-306 1000:307-311 17636:312-342 1036:343-385 17624:386-416 1110:417-589 1283:590-591 1285:592-616 1310:617-623 1317:624-625 1319:626-664 1358:665-719 1413:720-924 1618:925-970] [-1, 723, 734, 749, 785, 816, 964, 17635, 1000, 17636, 1036, 17624, 1110, 1283, 1285, 1310, 1317, 1319, 1358, 1413, 1618, -2]
CCAGATAAGATTATAGTCAGTCAAGAGACCGAGAAAGGATCGAGAGTTATTGGCGAAGAC
TCACTCCGGCGAATTGGTCGGAAAAAGAATGCAGGTTCTCAGCATCGACGTAAGCCATGT
GGGGAAGTTCATCTCAAGGTTTCTTCTATTCGTGAGAGCAAATCTGATGACAAGAGGTTT
TCAATTTATACGGGCACTAAGAGGCTGCATTTGAGAGCAGACACACGGGAAGATCGAGTG
GCATGGATGGATGCATTGCAGGCTGTGAAGGACATGTTCCCCAGGATGTCCAACAGTGAG
CTAATGGCTCCTGTAGATAATGTTGTTGTGTCTACAGAAAAGTTGAGGAAGCGGCTTCTG
GAAGAGGGTGTGAGAGAGGCAGTAATTCAGGATAGTGAGCAGATAATGAGGAATGAGTTT
GCAGCCCTGCAGAATCAGCTTGTCCTGCTCAAGCAGAAGCATTGGCTTCTCATAGACTCA
CTGCGACAGTTAGAGTCAGAGAAGGTTGATCTGGAGAATACTGTAGTTGATGAGAGCCAA
AGACAGTTGAAGGATCAAGGTGCTGCCTCTAGAAGGCAAGACAAATTTAGTGAAGCAAGT
GCAAGTGAATCCGATGATGAGAATGAAAGAGTTGACGCTGTAGAGGAAGAAACTGACGAT
GAAGACAATACCTTCTTTGATACTCATGAATTTCTATCATCAAGTTCTATTAGAAGTACC
GGGTCTGATTTTCGGAGATCATCTTTCTCTTCTGACGACGAAGAAGTTGAATCAGAAGTT
GGTGTGGATCCTTCCCTTGGATGTGTGGGAACCAAATATCCTCATGTTAGGCGGCGTAAG
AAACTGCCTGACCCAGTTGAAAAGGAGAAAGGAATCAGTCTCTGGTCGATGATTAAAGAT
AACATTGGGAAGGATCTTACAAAAGTTTGTCTTCCAGTATACTTTAACGAGCCCCTCTCT
TCTCTGCAGAA
>E_H40848_c0_g5_i2 len=643 path=[1:0-62 34:63-63 17625:64-94 66:95-132 104:133-140 112:141-163 135:164-167 139:168-349 17627:350-380 352:381-423 17633:424-454 426:455-519 491:520-549 17637:550-580 552:581-594 10173:595-610 10189:611-625 597:626-642] [-1, 1, 34, 17625, 66, 104, 112, 135, 139, 17627, 352, 17633, 426, 491, 17637, 552, 10173, 10189, 597, -2]
GACGCTCTTCCGATCTCCAAACTGCCACCTCACGGCCGGTCTCCGGTTAAACGCGTCCAT
AACTCGCCGGAATCCCCTTGGCTTACACCATCCGTTTCGTGTTCAGCCGGACTTCTCGCA
CTTTCCACATATTTCTCTCTTTCTAAAAACATCCCCATAAAACTGCCCAATCCTATCCAC
ACGCATAGCTCGCTCTTTTCGTTTCACTCTTCAAACTAAATGAAAAAAGTCCGGCGGCTT
CTCCGCCCACTCACCACCACCGTCCTCCGTCGTCACTGTTCAAAGCTGTACGATCTGATT
ATTGGTTAATGACATTCGCCACATGCATCCCACTCTGCTGTGCCTGCTTTATCTCCGACA
ATTCTCCGGCCAAATCCTCCCATTTGTTTTCAGAAAACCCCATGTCTCCTACCTCGCCGC
CCACCGCCGGAAGATCCAATCCGGCGAGTCGCGTCAATAATCAAATTCATAATCACAGTC
TCAGCAATACTGATTCCGGTCGTCTGAGTCAGAAAACGGTGTCACCAACCAGGGATTCGA
TGGCGCGGCCGCCGACGGTGCCGCATTTGTTGACCGGCGATCAACGGGAAGTGAAGATCA
ATGATATCGTAGGTAATGGAATCTCTGGTATTTTACACAAGTG
>E_H86964_c0_g1_i1 len=262 path=[233:0-261] [-1, 233, -2]
TTTTTGGGATTGTTACAGAAGGCTTATATTGAACGTGTATTGAAAAGGTTCTATATGGAT
AAGTGTTCTGGAGTTGAAGTTCCTATAGGGAAAGGAGATAAGTTTAGTAAGGAGCAATGT
CCTAGAAATGATTTGGAGAAGAAAGCAATGCAAGATAAGCCTTATGCGTCTTTAGTTGGT
AGCCTAATGTATGCACCAGTGTGCACAAGACCAGATTTGGCTTTTGTTGTGGGGGTTCTA
GGCAGATATCAAGCAAATCCTG
>E_H36082_c1_g8_i1 len=430 path=[7879:0-141 17021:142-172 8022:173-173 8023:174-196 8046:197-202 8052:203-230 8080:231-233 8083:234-283 8133:284-292 10836:293-323 8173:324-429] [-1, 7879, 17021, 8022, 8023, 8046, 8052, 8080, 8083, 8133, 10836, 8173, -2]
GTAATTCATAAACATTAAATTATCCTTGGAAAGGAAATTAAAGGAGGATATGTTAAAATT
AAACAAGAACCGCTATCATATGATATAAAAAAACTGGCCAACATGATATAAACTAATAAT
GATCCATATTTATTCAAAATCATCTAACAATTTTTGAGATACGATAAAACGAAATGATTT
TATTTAAAAAGATTATACGGTGAAACCAAGATTTAAAACCCAAAATCAAGATCATATGCC
CAAAACATGACTTGTTAAAACATAAAATGAAAATTGCGACCAAATCAACACAACCAACGC
CATACACGGAAAATTAAAACACCACCCAAATTCGGAACCAAAGCTAACATAGCATACAAC
ATAAAATAGATCTACTACACAAGTCGCCACAGATCGGAAGAGCTTCGTGTAGGGAAATAG
TGTATATCGC
>E_H36082_c1_g6_i1 len=242 path=[5320:0-67 17022:68-98 5389:99-137 5428:138-167 5458:168-168 5459:169-196 5487:197-199 5490:200-212 5503:213-230 5521:231-241] [-1, 5320, 17022, 5389, 5428, 5458, 5459, 5487, 5490, 5503, 5521, -2]
GCCGGTGGTATAACCGTATGGCTAATGGAAATATCATGAATAATATATTCACATGGAAAA
CTATCAAAAAGAAATCTCTGAAGAAATCAAAAACCTCTGCGAAGAAATACCATAAGACAC
CTATGTTGGGAGACAAATCTTTCACCGTGAGAATAAACCCATATGTTCTTTTAAACATCT
CCAATATACCACCATACTTCTTAACAGAAATGCCACATAGAACTAAAACGTAGAATGACC
AA
>E_H36082_c1_g7_i1 len=348 path=[1124:0-148 1243:149-167 1262:168-178 1273:179-201 1296:202-233 1328:234-263 1358:264-305 1400:306-320 1415:321-347] [-1, 1124, 1243, 1262, 1273, 1296, 1328, 1358, 1400, 1415, -2]
ATTTCCATTAGCCATACGGTTATACCACCGGCCCTGCTTTCTGGCTTTTGTGTACATTGC
AATCTCTTCAATGCTCAAATCTTATCCTTCTGTTGGAGATTCAGCTCTATACTTGGGTCT
ATTGGCCTTGTTTGTTAATGAACTAGCAGACATGAAATTTTCGTTTTTCCTCTTCTGCGG
ATATGTCGGGGTTTTTCTCCTTAGCCCTGTGATGCACAATCTGTGGATATGGAGGGGAAC
TGGCAATGCAAATTTCTACTTTGCAACTGCCATGGCTTATGCTTGCTTGCAGATTGTTTT
GGTGGTCGAGAGTGTGAGTGCTGTGCTCTACCATGACCGGATGCTGAA
>E_H36082_c1_g5_i2 len=292 path=[654:0-97 722:98-102 727:103-155 780:156-160 17023:161-191 816:192-202 827:203-203 828:204-216 841:217-246 871:247-254 879:255-276 901:277-287 912:288-291] [-1, 654, 722, 727, 780, 17023, 816, 827, 828, 841, 871, 879, 901, 912, -2]
TCCTTGGCGGCTTTTGGATGGGTCATGGCAACACATTTGTCTCTTTATCCTGCAATTTTA
GTCATACCGGTGATTCTTTTACTAGGATATGGTCCAGATGCTCCTCCAAGCAAAATATTC
TTGCAGAAGGATTCCAGTAAGATTGGAGATAACCCTTCAACTGATAGCGGTAGTCAGCCC
AAGGAAGTGTCAAATCAACCAGCAGCATCAATTTTCTTCTCATGGAGACCAGTCATACAT
TTCTTATTTTGGGCATCTTTTTGGTCATTCTACGTTTTAGTTCTATGTGGCA
>E_H36082_c1_g2_i12 len=430 path=[11519:0-31 11521:32-32 12552:33-59 4636:60-158 4735:159-201 4778:202-240 4817:241-260 4837:261-283 4860:284-369 4946:370-370 4947:371-371 4948:372-402 4979:403-408 9086:409-429] [-1, 11519, 11521, 12552, 4636, 4735, 4778, 4817, 4837, 4860, 4946, 4947, 4948, 4979, 9086, -2]
CTCTTTCCCTACACGACGCTCTTCCGATCTCAACAATTGACTGAAAATGTATCCTTTTTG
GTGAGCCTTTAAAAATTGGAGCTCCAAGATAGACCAATAAATCCCGTCCGTGATATCAAG
CTGAGAACGAATAGTTGATTTCCTTGATGATGTAATCCCTCCAAAATATATTTTGCTCTC
AGACTTACTAATCTGCTGCCCTTTTAGCACCAAAAAATAATCGTCTACCGTTGTATCAAA
TATTCCATGTTACAGTAATCAAAGAAAGCGAAGTCCGGAAATCTACGAAAAGTATCAACT
CTTCTCATCAAAATAAAACCATAAACTCGAGAAACAACGGAAGTGGTCAAATTGAGAATC
GATAACACTGATATCAACTCTTTGTAGCTGATAGCGTCTTCAGCATCCGATCATGGTAGA
GCACGGCACT
>E_H36082_c1_g3_i3 len=525 path=[5790:0-235 17020:236-266 6027:267-284 6045:285-300 6061:301-322 6083:323-329 6090:330-336 6097:337-353 6114:354-381 6142:382-382 6143:383-524] [-1, 5790, 17020, 6027, 6045, 6061, 6083, 6090, 6097, 6114, 6142, 6143, -2]
GTTGCCATGACCCATCCAAAAGCCGCCAAGGAAACCAGTCGCGAAGACGCTCCATACAAG
GACAAAATGATGACAAAATTCTCAATTGGGGATGTTGATGAGCCAACACAAGTGACTATT
GTCAAAGGATTCCACAAGTACACAAGAGCGGCAATATCTCCAGAAGAGAGGATCCCTGAA
CTTTCCAACAGTCTACCAAGTCCTAGTGACTTCAAACTCTTGTTATACGTCATCTGAAGA
TTCTGACCAGTTGCACGCATTAGCATTGCAGTGACGAAATCTGCAATCACAAAAAGCAAA
CTGCATAAAATATTTCTGGGATGCCCTTCAATTCTTTTAGTTGTCAGAGGGCCAAGGATT
GACAGTAACAAAGGAGAGCCATGGTACATAGATCCCGCATATGGTGACATTGAGGATTGC
TTTAGCCAGTAACCTTCGGCAAGTCGGCGGAGACTGGTGAGAGGAGTGGAGACTTCAGGG
CGAGCAGACAAGTTGAGATTCCTGGGGAAATATATTAAGATAAGC
>E_H36082_c1_g1_i2 len=684 path=[2569:0-382 2922:383-391 2931:392-539 3079:540-651 3191:652-655 3195:656-656 3196:657-683] [-1, 2569, 2922, 2931, 3079, 3191, 3195, 3196, -2]
CAAGCAAATTGTTTGAGCTATATATTTACACCATGTCTGACCGGAAATACGCCACAAAAA
TTGCGGAGTTTCTTGACCCTCAACAGGAATACTTCTGTTCACGAGTCATCACACAAGAGG
AGAGCACGAAATTGGGTCAAAAGGGTCTTGATTTAATACCAGCCCATGAGAGTTCCATCA
TAATTCTTGATGATTCGGAATGTGTATGGAGAGAAGAGGATAGGAAGAATTTGATACAGA
TGGAGAAATATGAGTTTTTTATGCCTGATGAGGTTGAGGTTGCATGGGATTTTGAACTTC
GTGAGTTTATTACAGTGCCTGCTGGGGTGGAGGTTTCATGGGATTTTGAAGTTCTTAAGA
AAAATTATGAAAGTGAGACTGATGGGGCACTTGCTAGGGTTCTTGAGATTCTGAAGCAGG
TTTATAACGTCTTCTTTTCTGATGGAGAGGAGGGCGGTGGTGATGTAAGGGATATACTAA
AATCAATTCTGATGTAATCCTCGTTCAACAGTTCGTTTGATGTTATCTGCCTTTAATTTT
CTTGCACCATATTTTGCACTCTCTTTTTTTAATTAATAAATGCATCATTACTGATATGAA
CGGTGCAGGTAATGTATTCGACAGATCGGAAGAGCACACGTCTGAACTCCAGTCACATGT
CAATCTCGTATGCCGTCTTCTGCT
>E_H34472_c0_g2_i1 len=865 path=[1:0-106 9114:107-137 109:138-204 9116:205-235 207:236-301 273:302-411 9115:412-442 414:443-455 9118:456-486 458:487-728 700:729-732 704:733-749 721:750-756 728:757-759 731:760-776 9120:777-807 779:808-811 783:812-864] [-1, 1, 9114, 109, 9116, 207, 273, 9115, 414, 9118, 458, 700, 704, 721, 728, 731, 9120, 779, 783, -2]
GTCCCCCGTTATTTACTAACTTGAACATGCTCTAACCATTTTTTGGAGATTTGATCGGAA
ATCTTGGGGCATGGGGACAGAGAAAGCAACCAATGTGTCTAATATTGCAGGTGATGATGA
GATCGATGAAGAACCTGGCGAGGTCGTCGAATCAGCGCCTCCTCTCAAGGTCGGCGAAGA
GAGAGTTCTCAATCATACCTCTGGTCTCAAGAAGAAGCTCATCAAGCGCGGAATTGGTTT
AGAGTCTCCTGAGTTCGGCGACGAAGTTACCATTCATTACGTCGGTACTCTGCTTGATGG
AACAAAGTTCGATTCTTCTAGAGACAGCGATAGAGACGGACCTTTCAATTTAAAGCTTGG
TCATGGTAACGTGGCTATTGGGTTAGATCATGGGATAATTACCATGAAAAAGGGGGAGAT
TGCATTGTTCACACTGCCTCCTGAATTGGGGTATGGAAGTGTGGGTCGTCGTGGCATTCC
CCCTGATTCGAATATCCAGTTTGAGGTTGAACTCATTTCATGGATCACAGTGGTAGATGT
CTGCAATGATGGTGGGATTATAAAGAAAATTTTGGAGAAGGGAGAGCATATTGAGCAACC
TGGTGATTTAGACGAAGTTCTAGTGAAGTATCAAGTAATGTTGGCAGATGGTACTATTGT
TGAAAAAACGCCAGAAGAAGGAACTGAATTTTATGTGAAAGACGGGCATTTTTGTGCAGC
GTTGCCAAAAGCAATCAAGACCATGAGAAGGGAAGAGAAGGTCAAATTACTTGTTCAACC
TCAGTATGCCTTTGGAGAGGTGGGGAGGGATGCAACGGATGTGTTGGCTTTGATCCCGCC
TAATTCTATGCTAATCATTGATCTG
>E_H34472_c0_g1_i5 len=1066 path=[3459:0-50 3480:51-55 3485:56-61 9117:62-92 3522:93-109 3539:110-146 3576:147-177 3607:178-237 3667:238-254 3684:255-268 3698:269-287 3717:288-288 3718:289-354 3784:355-384 3814:385-387 3817:388-409 1711:410-434 1735:435-491 1792:492-492 1793:493-496 5001:497-516 5021:517-517 5022:518-535 5040:536-536 1837:537-545 1846:546-563 1864:564-566 1867:567-664 1965:665-697 1998:698-903 2204:904-918 2219:919-948 2249:949-979 2280:980-1065] [-1, 3459, 3480, 3485, 9117, 3522, 3539, 3576, 3607, 3667, 3684, 3698, 3717, 3718, 3784, 3814, 3817, 1711, 1735, 1792, 1793, 5001, 5021, 5022, 5040, 1837, 1846, 1864, 1867, 1965, 1998, 2204, 2219, 2249, 2280, -2]
ACTCTAAGCTACATCTTGCCTGGAGGGTTCAACAAGAATCAACCCATTCCATCATCAGGA
GGAGCTTGAGCTTGATTATCCGCAACTTTTTCCATTCCCATTCCATCATCTGCTCTCTCA
ACCTTCAGTTTCTTTGACGGCACACCCGATTCTCCTTTTATCATCCGTGCAAACATGTTT
TTGTAAAGCTTTGCATCTCTCTTGTTGCTCTCAGCTTGAAGCTGCTTTAGAGTTTTCAGT
ATTGACTTCACATCCCTGTTATGGGGATCAACTTCAAGGGCTTTCTTTATGTCCCATTCA
GCCAAGTCCAAATCCGTAGTTTCCATATAAGCTTGTGCCCTTCTATATAATGCTTTCACA
TTGTGGAACTCAATATCTAGTACCTTTGAACAAAACTTGATTGCTTCCTGGAAGTCATTT
AATTTGAGACTACATGCGGCCCCATTCAACCAGCAAGTCACTCGCAATGCATTGACTAGC
TTTTGCTCAAAGTCTTCAAAGGATCCATCTTCACTGACACAGTCTAGTGCCTTGTCATAT
TTTTTTCCAGCCCGTTGATACTTCCCACTCTTAAATAGTATATTGCCCTCTTCTTTCTTC
CTCCCAGCTGCTTCAATTTTCTCGTGATTACTCATTTCCCATGGTGCTTTCTCCTTAATA
AAATCCAACATTTCAACGTCATAGAAAACAGTTGAACATGGTGGCACACTAGCAAGTTCC
CGCTTAACCTCAATGCTTCCAAATCCATATTCAGGAGTTATTGTCAATATTGCTTGTTCC
CCCTTCTTCATTGTTGATGCTGCTCGGTCTAACCCAATAATAACTTGTTCTTCATCTGTG
ATAAACTCCAGTGGCTCGTCACCATCAAACCCTTTCCTCTCAAATATAGTGCCATCTTCT
AGCCTAGCTGTATACCTAATAGTTACAACTGCACCTTCATTTGCAACAACAGTGCCTTCA
CCCGCTTTCAAAATCTTCTTGAATACTTTAGAATCACCAGTGATGTCAATAACTGGTTTA
AAAGATACCAAGTTCAGATCAATGATTAGCATAGAATTAGGCGGGA
>E_H41704_c1_g1_i3 len=788 path=[2989:0-48 10257:49-79 3038:80-150 3109:151-163 12671:164-194 3153:195-225 6182:226-248 6205:249-272 3231:273-303 12674:304-334 3293:335-480 3439:481-605 3564:606-659 3618:660-690 3649:691-756 3715:757-787] [-1, 2989, 10257, 3038, 3109, 12671, 3153, 6182, 6205, 3231, 12674, 3293, 3439, 3564, 3618, 3649, 3715, -2]
CAAGAAGTCAAAGAAGTCGGCCGAGAATGCAACAAACGAATTGCAAACCTCGAGTCTACT
ATCAATATAAACAGAAACTATATTTTCATATATTTAGAGGGAGAGTAATCTTCACTGATC
GGTATGGAGCAGTTCAAAGACCAAACCAGGCTACCGAAATTTGCTGTCCCGAAACGTTAC
GATCTCAATCTAAAACCCGATCTCTCGGTATGCACGTTTTCGGGCTCTGTGCACATTGAC
CTCTCCATCCTCCAAGCCACTAAGGTCATCGTCTTGAATGCTCTTGAGCTCGTTATAGAT
GAAGTCTACTTCACCAACTCTGTTGCCCAGCAATTTTATCCTTCTGGTGTGGTGTTGAAC
GCTGATGATGAGATGCTGATTTTAGTCTTTGATGAGACGCTTACTGTGGGAGATGGAGTT
TTGGCGATTAATTTTTCTGGGATTCTTAACGAGCATATGAAAGGCTTTTACAGAGGTACT
TATGTGGATGGAGGAGTGAACAAGAATATGGCCGTCACTCAGTTTGAAGCTGTGGATGCA
AGGAGATGCTTTCCGTGCTGGGATGAACCAGCTCTCAAGGCCACTTTCAAGATAACGGTA
GACGTGCCATCGGAGTTGACAGCATTGTCTAATATGCCAGTTGTTAACGAAAAGTTTAAC
GGGAACATTAAGACTGTCTACTTTGAGGAATCTCCGATCATGTCAACTTATTTGGTGGCT
GTTGTAGTTGGTTTATTTGATCAAATTGAAGAAACAACCGCTGATGGGATTAAGGTTTCT
GCATACTG
>E_H44410_c0_g1_i1 len=216 path=[187:0-215] [-1, 187, -2]
GCCACCTTTAATAGCCTTTCTCATTCCTTGGCTGCAGGATTACATGGAATGAATATGGCT
GCAAATTACATGGAATTATTCCTTGGTTATAAGATTACCTGGAATGAATCTGATACAACA
AAGTAATGATTAAAAAATAAGCACAAAGGGAAAGATATGTGATGTTTGATGATTCTAACA
TTTGTTTTAGTTGTATCACCATTGTTGCTATCCTCT
>E_H37933_c1_g1_i1 len=217 path=[1:0-216] [-1, 1, -2]
GGACAGGATGTGAGAATGATGAGCTATGGAGATCTTCTTAAAGCACCAAATAGGAAAAAG
GAGAAAGAAGGTGTTGTCCTTTATATTGATGACAAGCCTGGTAAACGCCACCTTAACCGA
TTGATGGAATGGTGTGACAACTTCCAAGTGATTTTTTTATCTTTAGACAAATCCTGTTTT
GCCGAGGACTTCTATTCCATGCCCATGTCCTGGTTTG
>E_H40153_c1_g9_i1 len=325 path=[644:0-96 711:97-119 734:120-166 781:167-272 14379:273-303 918:304-304 919:305-312 927:313-324] [-1, 644, 711, 734, 781, 14379, 918, 919, 927, -2]
CTTTATTACGAGTATACATGGGAAATCATGTCTTTCAGAAAACAGTGATCGATTTTGCAA
AGCAGAGATATTTATCGATTTAGAATTGGAGTGTGAACCGATTCTATTTGAGGGGATGCC
CAATAGTGACATGGAAGTATTAAGTCAATGATCTGCTTGCTTGGTGGTGGCCACATATCT
GAGTATGCAAAGTCTAATTCTGACCCAACTAATGGCCTATTTTCAAATTAAATTTGATCG
AGATGGGTGTCTGCTGTCTTCCAAGGCTGGTTTAGGAACTGCAGTTCCATCCCAAGCTTT
GCCTACCTTGAGAATCATGAGCCTA
>E_H32447_c0_g1_i6 len=847 path=[988:0-40 999:41-105 1064:106-116 1075:117-126 1085:127-136 1095:137-146 1105:147-187 1146:188-220 1179:221-232 1191:233-246 3570:247-277 1236:278-294 3571:295-325 1284:326-456 3568:457-487 1446:488-630 3569:631-661 1620:662-726 1685:727-754 1713:755-799 2165:800-803 2169:804-822 2188:823-823 2681:824-842 1788:843-843 1789:844-844 1790:845-846] [-1, 988, 999, 1064, 1075, 1085, 1095, 1105, 1146, 1179, 1191, 3570, 1236, 3571, 1284, 3568, 1446, 3569, 1620, 1685, 1713, 2165, 2169, 2188, 2681, 1788, 1789, 1790, -2]
ATCTGAGAGGCCTATAGAACGGGTTACGACTGAGTCGGCCCATGATAAATCTCAGAAACT
AATTAATCTCTCGCTTAAAAATATGCAGAAAATCCAATGAAACCTCTGTAAGCATGGGGA
GAATGTGCAGAATCGATCGAAATGGAAGAACAGTTATCTCACTGTTGTTATTACTATCCT
TGATTTCGAACTCTCTTGCTTACAGGCCCGGCGACATCGTTCCCATGAGCCGAATGGGTC
AATACCACTCTTCGAGAACGGTTTGGCATGATTTGATCGGTCGCCACTGCCCTATTTTTG
CTGTAAATCGTGAGGCGTTGATACCGATACCCAAGCCAACTGGTTATACTGGTGCCGATC
CTTACAAATTATCATTTCAAGTTGGAAGAGAGAAATTTCTAATTCCATGGCTTCTTGTGG
TAAACCGAAAGTCTCCTGAGGTTCCAATGATTGATGTACATTTGAGGTACTCAGGCAGCG
ATTTGCATGGTGTCACTGCTAAAGTTTTGGATATGCCTCATCGCTATGTTGAAATTCATC
CAGACATCAAGAAACAATTTTGGAATCCAGAAAGTTGGCCCAAGCACGTGCTTGTTAGAT
ACACATGGGAGGAGCATTCAGAGATTGATGTTAATGCTGGATTTTACGTCCTCTTTGGAT
CAGGACTTGTTTTATCTTTTATTCTTGCAATTTACATTTTGGAATCGTCTCGGGACAAAT
TAGCAAGGTTTGTCAAGGAGACTGTCGCAGAAAGTAGCATGCCTGTTGGTGGAGTGGCAA
AAGTTGAGTGATGGAACAAACAAACAAACAAACAAAAAAAAAAATCAAACCTTTCTGGTT
GTTTATT
>E_H34105_c0_g1_i4 len=318 path=[20:0-49 40:50-136 127:137-143 134:144-216 207:217-256 247:257-300 12046:301-317] [-1, 20, 40, 127, 134, 207, 247, 12046, -2]
TTCTATTAAATTGTCAGTATAATTTAATAGAAAGTCTCACTACTTGTTATCCAAAACTAT
ATTCATACATACTACCAATTAACCCCATGTTTGAAAAATCATGGATTCGTCACTTCTAAT
AATGCATTATGGTCACCAAGCCACTACATGAAATATTCAACACAATAAGTATGTAGGAAA
TAATGGGCATTCTACCTAGTCACAAGTGTATTGGAACTCTGCAGACTGAGAGGAGTTGCA
GTTAGGCGTCCGATCCGGCTTGGAGAACAGGGGCGGGGATGGTTTTTTTTCCAACCAATC
AGATCGGAAGAGCGTCGT
>E_H40153_c1_g1_i1 len=599 path=[4651:0-87 4709:88-140 243:141-141 4762:142-153 4774:154-156 35:157-157 36:158-200 79:201-232 111:233-254 133:255-297 176:298-315 194:316-328 207:329-332 211:333-348 226:349-362 240:363-365 243:366-366 244:367-398 276:399-433 311:434-442 320:443-452 330:453-463 341:464-528 406:529-532 410:533-536 414:537-538 416:539-569 447:570-585 463:586-598] [-1, 4651, 4709, 243, 4762, 4774, 35, 36, 79, 111, 133, 176, 194, 207, 211, 226, 240, 243, 244, 276, 311, 320, 330, 341, 406, 410, 414, 416, 447, 463, -2]
CGATCTATAGAACCATCTTTGATTATTTTTCGTTTTCATTATTATCGTTTAGGGTTTGAA
GAAATGGATCCAACGCGGATCGATTTCGTGTTGTACTCCCCATCTACTCCAGATAAAAAT
AATTCTTGTGGCTTTGATTGTTGTTTCTGCAGGCCGATCCAGCGGAATCTAATGGAGGAA
TTCGACGAGGTGGCGTCTTCTCGCCGTTCGATTAAGTGGAGGCTCACGTATGAAGTGGAG
GCTGCGGCTCCTGCTCTTGTTCCAGCTCCTTCGACTGAAGAAATGGATCCAAAGCGGATC
GATTTCGTGTTGTACTCCCCATCGACTCCAACCCCTGATAAAAATAATTCTTGTGGCTTT
GATTGTTATTTCTGCTGGCCGATCCAGCGGAATCTAGAGGAGGAATTCGACGAGGTGGCG
TCCCCTCGCCGTTCGATTAAGCGGAGGCTCATGTATGAAGTGGATGCTCCGGCTCCGGCT
CTTGCTCTTGTTCCAGCTTCTGCGAAGCGTCGACGGCGGCGACGCTATTGATTGCTGGCG
CAAGTAAATTTTCTTGGTCTATTTCCTTCGTTAGGGTTTAGTTTAATTGTAATTCTGTT
>E_H40153_c1_g3_i1 len=262 path=[1169:0-68 1208:69-114 1254:115-154 1294:155-240 1380:241-241 1381:242-261] [-1, 1169, 1208, 1254, 1294, 1380, 1381, -2]
CTGTTATGTTGCCTCAAATTTAAAATGGTGAGATCACAGACTGCACTAATTTTAGTTGGT
TCCTAGTGCACGAGTTGGTACCATAGTCTGGCCAGAGATTCATCAGTGGGGTCACTTCTA
TCAGATCGATATCAACATGCTCCCCTTGAATCTATATCTGAGTGATAGAACAGTAGACCG
TAAGCAACACATGAGAGCTGAAAGTTTAATAGGGTCTACGGTACTCAATTTAGGCTCATG
ATTCTCAAGGTAGGCAAAGCTT
>E_H34105_c0_g5_i1 len=896 path=[1267:0-148 1386:149-201 1439:202-233 1471:234-253 1491:254-331 13963:332-362 1600:363-537 13962:538-568 1806:569-614 1852:615-629 1867:630-723 1961:724-724 1962:725-745 1983:746-754 1992:755-776 2014:777-777 2015:778-835 2073:836-836 2074:837-895] [-1, 1267, 1386, 1439, 1471, 1491, 13963, 1600, 13962, 1806, 1852, 1867, 1961, 1962, 1983, 1992, 2014, 2015, 2073, 2074, -2]
CCCTGATCCTATTCGGACTTTTTTGAAAGTCATCCCAAAAAACAAACTCTAATTTGTAAG
TCTCCAGGATGCAGTCATCCGAAGAAACAATCCCCTATTTGTAAATTGTAATAACCCTCC
CCGCATCCCTAGTATAAATAGACGCCCAATCCAAGAGCCTCCATACCATCCTCGCATCTA
ACACGCTCATATCATATCATCTCTCTCTTGCTTGTCTGGATCAAGATCAAGATCAAGATC
TTGATCATGTCTAAGAAGAATTTGTGTATAGGTGGTCACGACTTTTATGAATGTGGTGAG
GAAAAACGTTTACGGAAGATATTTGCCGTGCCCGGGTCGCAGAGTACCGAAATCGTGGAG
TTCACACTATGGAATTGGGGCAAGTATTTCATACAACGGCGGGAAGAGGAGGACGATGAT
CCCAACTACGACTATATCGTCCTCGCGCGTCTTCACGATGTTTCGCGACGTGTTAATTTC
GGCGGGGTTCAGGACGAAATCCGCGTTCAACCGATGGTGAGCGATATTTTTCGGTGTGGA
TATCGGGATCTCTTGGGCACCATAATTGACATCCTTTCTCGCACGCCAGCTCCCAAGGAG
TACCACAAGCTAATTATTAAGAAGATTTTCCCGTTCGTCGTTTCTTATATTCAAGGTTTG
GCTTGCCGGAATTGCGACAGACGCGTGACGACAATCGCCATCGATATCAAGTACGTGGGG
CTGCTTTTTAACGTGGTGCCCGCGTGTAAATCTTCGATTGAAGCTCTGGAGAAGGTGAGG
TTCGAATGCCAGGAAAATGTTGAGGAGGAATGTGTCATCTGCTGGGACGCGTTCGAGGAT
GGGTGTGAAGTGACTCGGTTGCCATGTTCACACATTTTTCATGGTGATTGTATTGT
>E_H34105_c0_g4_i1 len=239 path=[8899:0-208 9078:209-238] [-1, 8899, 9078, -2]
TTTAATAGAAAGTCTCACTTCTTATCCTAAACTTTATTCATTCAACCTTCAACCACCAAT
TAGCCCCATGTTTGAAAAATCCTGGATCCGTCACTACTAATAATGCATGATGAGGGATGA
GATATTCAACACGCTAAGTTTGTAGGAGAAAATAATGGGCATTCTACCTAGTCATAATAT
TATTGGAACTCTGCAGTCTGAGATGAGTTTAGGCATCCCATCCGGCTTGGAGAACAGGG
>E_H40153_c1_g7_i2 len=372 path=[4078:0-209 4258:210-264 7823:265-270 1763:271-291 1784:292-300 1793:301-352 1845:353-371] [-1, 4078, 4258, 7823, 1763, 1784, 1793, 1845, -2]
AGATCCTAAACCAGCCTTGGAAGACAGCAAACACCTATCTAGATCAAATTTAATTTGGAA
ATAGGCCATTAGTTGGATCAGAATCGGACTTTGCATACTCAGATATGTGGCCACCAAGCA
AGCAGATCATCGACTTAATACTTCCATGTCACTATTGGGCGTCCCCTCATCCGATGCTTT
CCCATGTATACGCAGAATAAAGAAACAACACATGCGAGCCAATAAAAGTGTGATGTCATA
ATCTATATAACCATCTCCTTCAACCCCGTGTCATCATTATAAACTCAAATCCCCGTGTCA
TCATTGTAAACTCAAATCCATATCAACGAAAAATAAATTGAACAGAATTACAATTAAACT
AAACCCTAACGA
>E_H37629_c0_g1_i3 len=742 path=[6949:0-94 7014:95-133 7053:134-134 7054:135-206 7126:207-239 7159:240-267 7187:268-274 7194:275-370 7290:371-458 7378:459-482 7402:483-527 7447:528-603 7523:604-604 7524:605-620 7540:621-741] [-1, 6949, 7014, 7053, 7054, 7126, 7159, 7187, 7194, 7290, 7378, 7402, 7447, 7523, 7524, 7540, -2]
GTGGGCAGGGACAGTGACAACAGCATTCTTCACAGTTGAGCCAAGGTAGGCTTCTGCAAA
CTCTTTCATTTTCATAAGGACCATGGATGAGATCTGTTCTGCAGCAAATTGCTTCTCCTC
ACCTTTGTAGTTAACGACAATCATGGGCTTATCGTCTGGACCAGCAATGACCTTGAATGG
CCAAAGCTTGATGTTGCTCTGAATCAACTCATCATTAAATCTCCGACCAATCAAACGCTT
GGCATCAAAGACTGTGTTGGTAGGGTTCCGGTAGGCCTGGTTCCCTGCCGCATTTCCAAT
CAGTCTTTCTGCTTCTGTAAAGGCAACGCAAGAGGGGGTCATTCTGTCGCCTTGATCGTT
CTCTATGATGTGAATACTGCCGTTCCGCCACACAGCTACGCACGAATACGTCGTCCCTAG
ATCTATACCGATTGCTGGACTCCCTGCCATTGCTCTGCTGAGACCAGGCAATGCCTTTTT
TTTCTTTCTTTCCGATAAATGAAAACCTTCTTCACGTAGTATTAATATATACGTGCTCGA
TCACCACCTACCAGTTTATTTAAAATGCAATTAAAAAAAAAGTTGGTAGGGTATTTTATT
GGTTCTCTGACCGATGCTAAAAGTCGTTAGACCAACGAAAGTTAGAGATGATAGGAGTAT
GATTAAAAAACCAATTCATATCATTTAGACACACGTTATCTGATTATTGGTTAAGACACG
GCTTAATTAGATCGGAAGAGCG
>E_H33980_c1_g4_i1 len=580 path=[2243:0-160 2374:161-331 2545:332-332 2546:333-335 2549:336-362 2576:363-363 2577:364-369 2583:370-579] [-1, 2243, 2374, 2545, 2546, 2549, 2576, 2577, 2583, -2]
AATTATTTAACCAAGTGGGACATAAAGATTGGTTAAGTTCACATATTATAAATTGTCATA
TCGTAGTACCATAACCATGTCAGCTAAGAAAGCTTGGTTTGCTGAAACTAAAATCTAAGT
TCAATGGCTACACGTCTGGTTGCTTCATCTCCTCTTTGTTCTTTCATCAAGTTTCAACCA
GTTAAAGCCCCCTCACAAAAATATTCCAGCAATGCCAGCTTTCCTAAGCCTGTGTTCAGG
TGTGTTGCTACAAGTACCACTGAAGTTATCGAACGGAGATCAGGAAATTACCAACCTTGC
ATTTGGGATATTGAATTTCTCCAGACTGTGGACAGTGATTATTCAAAAGAAATATACAAG
AAACGATCGGAAAATCTCAAGAGACAAGTGAAGACGATGCTAGTCAGTGAAGTGGAACCA
TTGGTGCAACTCGAGCTAATTGATGTATTGCAGAGACTTTGTTTGGGTTACGAGTTTGAG
ACAGAGATCAAGAGTATTCTACAGAGCATATACAACAACAACAGCAGCAGCAGTGGCAAG
TACAAATCCTCCCAGGACTTACATGCTGCAGCTCTTGAAT
>E_H37629_c0_g2_i2 len=1575 path=[4573:0-83 4627:84-88 4632:89-189 15760:190-220 4764:221-225 4769:226-236 8115:237-334 8213:335-352 8231:353-394 8273:395-605 5144:606-633 5172:634-651 5190:652-729 5268:730-731 5270:732-767 5306:768-783 5322:784-787 5326:788-843 5382:844-880 5419:881-927 5466:928-935 15766:936-966 5505:967-974 5513:975-1051 5590:1052-1058 15769:1059-1089 5628:1090-1126 5665:1127-1177 5716:1178-1178 15761:1179-1209 5748:1210-1319 5858:1320-1353 5892:1354-1359 15762:1360-1390 5929:1391-1430 5969:1431-1534 6073:1535-1574] [-1, 4573, 4627, 4632, 15760, 4764, 4769, 8115, 8213, 8231, 8273, 5144, 5172, 5190, 5268, 5270, 5306, 5322, 5326, 5382, 5419, 5466, 15766, 5505, 5513, 5590, 15769, 5628, 5665, 5716, 15761, 5748, 5858, 5892, 15762, 5929, 5969, 6073, -2]
TGAGTGTGTGCGTGTTTTTTTTTTTCAAGCAGAAGACGGCATACGAGATTTGACTGTGAC
TGGAGTTCAGACGTGTGCTCTTCCGATCTTTTTTTTTTTTTTTTTAAGGAGTGAACATTT
GTTTTCAACATATTTATTTACTTTCTTACAGTAAGCATAGGCCATGAAGACCGTCATATA
ATAAAATCCCACACCCCTCTCAAACAAAGTGGAAAAGAAAGAAAATCCACACCAAAGGCA
CACATCACAAGTGGAAAGATACCTACACTTATTCTTATGGAACTTCAAAATTTACATATA
AATTGGCACACTCTGCTCGTGTCCAATATGGCTATTCATTTTGCCAATTAACCCAAAGCT
TCATATATTGCCTGGATGAGAGAAGAAGGTATGGGGGACCCTAGAAAAATGCTCACAACG
GCCTCAGCTAATCCCAACACAATCTTCACAAACAAGATATCTCCACCACCATCACTATTA
GGCTTGGTTAAGGCCTGACCGCTGTTATTGTTAGTCCCTTTTTTCCAGTTGTCAAGCACC
ACATCCTGGGCTATGCAGTACACATGGAAACGGTGTTTCTTGCATTCTGACACATACGAC
CAGCCACGATTTCCTGACACACTACCTCCAACATTTTTCTTCTCACACCAGTTACACTTT
TTTGACGACCCCTCATCACGGAGCAAAAACTTTAAGCCCTCAACAACAATTTGAGCCTCA
ATGTTCCGACAGCATGGGTGCAAATACCAATCCTTGGCTTTGCAGTGGTAGGCATAATTG
TTTATAACCTTACTACATACAATGCAGTGTCTTCTGTTGCAGCCATTTTTGCACAGTTTG
CAGTAGCTACTTGGGGGTTGAACAAGGAATGTGAAAGCATACGACTTAAATAACTCACGA
GATGTAGTTCGGGTAGGGATGGCGCAATCCTTGTGAAGTTCAAAGCCACAAGACTCAAAT
CCACATCTGTATCTTGGACCAAACCCTTGTTCCTTGCATCCGCCACATATGTATGGGGCT
TTAAAAAATTTCCCCACCACCTCATCGTGCGGGTGCAGGCTAAAATTTTCTAGTACTTTT
CCTGTAATGTCCTCAGACTTATTGACTTCCATGTCCTTATTACAGTTCAGCATCAGCTCA
ATGGCATGCTCCACCTTACTGTTTTCATTGGGCAAGAGCTGGACAGTGTGTGTGTTCTGC
CAGCTATTATAAGCATAGGACTGCAATACGCTCCTAGCTTCAACATTCTTCTGCTTCTCA
ACCTCCTGGGTCATCTTCTCAATCTCTTCCTTGGATAGCCTCCCCTTGTCGATTGTGATA
CTGCTCTTCAGGCCAGTGGTCTTGTCCTCGGCTGACACTTCTAAGATACCATTGGCATCA
ATGTCAAAGCAAACAGTTATTGTAGGATCACCCTTGCGTGCAGGAGGAAGACGAAGATCA
AAAGTGCCTAACAAATAGTTGTTCGTAGTCATTTTTTCTTCACCCTCGTAGACCTTGAAC
TGGACCCAAGTGTCATTGTCATTGGGAGTACTGTAATCCTTCTCCTTCTTGACTGGAATT
GGGGTATTTCTTGGG
>E_H33980_c1_g1_i3 len=1724 path=[1:0-94 66:95-105 77:106-120 92:121-148 120:149-161 133:162-189 161:190-525 11688:526-556 528:557-951 923:952-952 924:953-1255 1227:1256-1256 11689:1257-1287 1259:1288-1309 1281:1310-1326 1298:1327-1360 1332:1361-1411 1383:1412-1412 11687:1413-1443 1415:1444-1480 1452:1481-1486 1458:1487-1579 1551:1580-1590 1562:1591-1637 1609:1638-1640 1612:1641-1723] [-1, 1, 66, 77, 92, 120, 133, 161, 11688, 528, 923, 924, 1227, 11689, 1259, 1281, 1298, 1332, 1383, 11687, 1415, 1452, 1458, 1551, 1562, 1609, 1612, -2]
TTTTTTTTTTTTGGCTTGAACGATCGATCCCAGATATGGATTAACCTCATGTCTTATTAT
ATACTTTATCAACTGCTGATAAGGCATTATACATGATCTGGCCAGTACATTCCTATGAAA
CTACAGTTTTCAATTGATGCACATTTCACGCCCGAGCCGCCCCTGATATCGGTCTTCTTG
TTTTGATTGTTGCCAAGGACTTGGCAGTGTGTGTAGCTTGGCTTTCTTTATTGTTCCATT
TCCTTCACTTGTACTCTTCTAATCAAATTTTTATTTTTCTTAAAAGAAAAAAGAGAAAAG
TACACATCCCAAAAGACCATGAAACTTAAAACTAGATTATCACACCATCACAGCTTGATT
GCATATCTCCCTACATGGGAATGGGTTGAAAAAGCAATCTCAACACTCGATCCTTGGTCT
CACCATCTTCAATACCATGCCCATCTCCATGTTCATACAAATTTTGTGAAACCCTAGTCA
GATTCTGCATCATCTCAACCAAAGTTGGAGTCAGGGGACTCTCCTGACTCTCCATAAAGC
GGTATTTGTTCACCTTTTTCCAACCATTCCTCACCAATTTCCTCATGTGCAGACGGGCTT
CTTCTTCAGAAACACCAGAATCATGCATGTAACACTGGATTGCTTTTGGAACATCTCCTC
TCTTCAACTCATCCGATGAAGTTCCATAATCATCAGAAATTCGGAAGACATAGGATGTCC
AGTGCATTACATCTGGAATGGTTTCTAAGTATTTCATTTCCTCCTCTGTTATTGACTTAT
GCGTGGTGAGATAAGCTAGTGTTGCTATCAGAGGACCTGCTATTGACATACATGCGTTCT
TCATGTACTCAGCCAGTGATGGTTTGTGTTTGGTGTGATACCACCTTGCCTCAGTTAGAT
AGCCGTTCAATAAACCCAGCCATGCTTTTGTAAGATGGTCTGTGACATCAACACCATGCT
CCTTGAGAATTACATAGATCATTTCATTAACCGTGTTATAAAACGCCAGATAAGCTATCT
TCATATAATCTGGAAGCTGTTTCATTGCATTAATATCCCATTTCTTAACAGCATCAGTGA
AGAGCTCGACTTCTTCCAAGGTGCCATAGATATCATAGATATCATCAATCATATTAATTA
TTGCAATGTCCATTCCAATTATTCTCCTGCTGTATGCATACTGAGGCTCTGAACTCACAC
CCACTCCCCATAAGTATGAGGGCACCAACCTATCCCTAGCAAAGTCCAGCTTCTCTCTTA
GAGCTATCTCCTTCCACCAGCTTGACATAACTCTCAGGTCCTCTTGGTACATAGACTGAA
CAATATTGAAGTCCAGCTTTCCAAGCTCAAGCAAAATAGGGTTCATGTCACGACTTTTCT
CATATACTTCTATGAACCATCTTGCATCAAACCTTGGAAGCCTCCAGTGAAGTGGGATTT
CCAAGGCATGGGGCACAAGCATGGCAAGAGTGGGATCCATATCCTCTGTTTTGAGGCTTT
TAAGTTTTTCACTAGTAAACTCCCACGCCTCCTCCATGATGCTTTCATCTTCAAAGGCAA
AGAAAGAAGCTTCATACAAACTCAACATTCCCTTAACATCATCATAAATTGACTTCTTGA
AACCATTCTCATCTCTAAAACTCTCAAATATCTCTTGAGGAACGATGTAATGGTGTTGTC
TGAGGAGCCTAAATTCAAGAGCTGCAGCATGTAAGTCCTGGGAG
>E_H41769_c3_g2_i3 len=720 path=[13220:0-60 13251:61-91 13282:92-133 13324:134-143 13334:144-178 13369:179-179 13370:180-189 13380:190-210 5828:211-211 5829:212-230 5848:231-330 23095:331-361 5979:362-581 23097:582-612 6230:613-635 6253:636-719] [-1, 13220, 13251, 13282, 13324, 13334, 13369, 13370, 13380, 5828, 5829, 5848, 23095, 5979, 23097, 6230, 6253, -2]
GTGGCCAATGAGCATATCACAATGAGTGGGGCTAGGTGGGGGATCTTTTGTAGATGGGAA
CCCCCGAGAAGAAATTATCTGATTTAGTTGACATTGTCAAATCCTGGATCCCTCGGAGGA
CCGAGCCCGCTAATGTGTCCAGGGACTTCTGGATGCCCGATCAGAGTTGTAGGGTATGCT
ACGAGTGCGACTCCCAATTCACAGTGTTTAACCGCAGACATCATTGCCGCCTTTGTGGCC
GAGTTTTCTGTGCCAAGTGTACATCAAACTCGGTTCCTGCCCCATCTGATGAACCCAAGA
CCAATCCGGAAGATTGGGAGAGAATCAGAGTCTGCAATTATTGCTTCAAGCAATGGGCGC
AGACCATAGTTACAGTTGAGAATGGAATCCCTGCTTCTAGCCCAGGTGTTAGTCCTTCTC
CATCAGCGACGAGCTTGGCAAGCATCCAATCTAGTGGCACTGGTAGCAGTGGCAGCAGCA
CTATTGGTTCAACTCAATACTCAACTGGACCTTATCAGCGTGTTCTACGTAGTTCTGGTC
TCAGCCCACCTCAATTGGCCCAAATGGATCCAGTTATAGTTAGGGAAGACAAGATAAACC
CTGCAACGAGCACAAGTCCTATTGCAGATTTAGGGGATTCGTCTTCTAATCAATTCAGCT
TTTGTATTAACAGGAGTGATGACGAGGATGATGAATATGGTGTCTATCACTCAGACTTGG
>E_H39446_c0_g1_i2 len=1106 path=[1:0-88 60:89-90 62:91-112 84:113-128 7669:129-159 131:160-243 215:244-274 246:275-287 259:288-379 351:380-380 352:381-400 372:401-411 383:412-441 413:442-444 416:445-482 454:483-500 472:501-514 486:515-563 535:564-583 555:584-587 559:588-605 577:606-614 586:615-616 588:617-640 7667:641-671 643:672-694 666:695-747 719:748-749 721:750-758 730:759-770 742:771-775 747:776-806 778:807-837 809:838-895 867:896-929 901:930-948 920:949-950 922:951-971 943:972-1014 986:1015-1015 987:1016-1052 1024:1053-1061 1033:1062-1068 1040:1069-1081 1053:1082-1099 1071:1100-1100 1072:1101-1105] [-1, 1, 60, 62, 84, 7669, 131, 215, 246, 259, 351, 352, 372, 383, 413, 416, 454, 472, 486, 535, 555, 559, 577, 586, 588, 7667, 643, 666, 719, 721, 730, 742, 747, 778, 809, 867, 901, 920, 922, 943, 986, 987, 1024, 1033, 1040, 1053, 1071, 1072, -2]
GTGCTCTTCCGATCTTTTTTTTTTACCAAAATTTACTGATATAATATAAACGACAACTGA
AATTGTTTTGATGGTGTAATACTATGCTGACTTGTTATAATGGTATTGATAGATCCATTA
AACATGATCAACACTACAATTAAAAACTCTGTTCACTATAAAATCAGATCAAGTAATTAC
TCCATTAACAACAATGACCATTCACTACTTTGACCAGCGTATTGGTCAACCATTATGCGA
ATGCGTTCATTGTTTCAAATTTGACTACTTCGACCAGGAAATTTCACCATTCTCGCAGCT
TAGCGGAAACTTTTAACTGGTGTTTCTTCGCTCGTTTTCTCACTTCGGATGATCCTGCCC
ATCTGGGAAACCAGCATCTCATGAACTCTACTCTTCAACTCATTGACCCCTGCTTCACTC
ATTACTGATACGTGGATGGCTCCATTGGGTCCAGCTTTCCGGTATCTTGTCAGCTCAATA
TGATCAGTGCTACCATCTTCTGTGACAAAGATAACCGGAGACTCTTTCAAGAGATCACAT
TTGGAGACAACATCAAGCCAAAGATGATCGCCAAACCTTTCTCTTATTTCCTTGTATATC
AAGAACTGATCTGAAGGTGATGTACCACATTCTCCAGATAAGTCATGAACGTATAATATT
GCAGTTGGCAAATGTGAGAGCACAGCAAGTGTTAACTTTTCCAAATTATTCCTGTCCTCA
TCATGTCTCTTCAGTAGGCCGGGAGTGTCTGTCACCTGAAAAGTCTGGTAATCTACAACA
ATATGACCCATTAGAATTCCTCTGGTTGTAAAAGGATAGTTGCAGATCTCAGGCCTCCCT
GTTGAGAGTATCCGGACCAAAGAAGACTTCCCCACATTAGGAGCTCCAACAAGACACAGG
GTTGGTGATTCCAGATCCACAACTGGCATTGCTCGCAAAGTCTTGGCAATATTTAATAAA
TCATCAACTGCCTTTCCATCATGATTAAATACATCTTGAAGTCTTTTCATACCCTCCTCC
AATCGTTCCTCCGCTTCTCGCTTCGTGGAAGACTTGGCACATACAGAAGCATGCTCTTTC
CCGATAGATACTATTTTCTTCCTCAG
>E_H41769_c3_g3_i3 len=1554 path=[1548:0-179 1698:180-183 1702:184-457 1976:458-488 2007:489-493 23099:494-524 2043:525-546 2065:547-557 2076:558-570 2089:571-627 2146:628-827 2346:828-957 2476:958-963 2482:964-1028 2547:1029-1233 23100:1234-1264 2783:1265-1442 2961:1443-1459 2978:1460-1516 3035:1517-1524 3043:1525-1553] [-1, 1548, 1698, 1702, 1976, 2007, 23099, 2043, 2065, 2076, 2089, 2146, 2346, 2476, 2482, 2547, 23100, 2783, 2961, 2978, 3035, 3043, -2]
GAGACATAGACAGGGTTGTACTCGCCAAGCGTATCGAGCTTCTGCGAACTCCCTAAAAAA
TTCTTGTTGAACGAACGGTAGAAGTTTAAAAACGGCATTCCTAACCAGCTCACAGAATCC
TCCAAATTTTCAGAGCTCTTGGAGGATAGCACGGGTGATGGCAAATGGACTACCTTGGGA
CCACTCCGGTCTTCTGCATGGTCCTCAAACTCCAACCTTTCTGCCATTGAAGGATCTGTC
ATCGCTGTGTCAATAAAGTCCTTAGGTGTTCCACTCCCTGGGTGATTTTCACCCGTCCAT
GCTGCATCAAGAGTGTCTGACAAATTTGCCATAATTGGGTACTGCCCATCAGAGAGGGCC
CTAGAAACCACTACTGTTTCCAGAGGGACAGATTGATTAGAAATCTTCACGCTTGCATAT
ATATTGGCCTGGGTTTCTCTTATAATATTTGATTCTGGACTTGTGGCTATTCCGTGATAA
ACTGTGTCAGGATAGTCAGCATTGCTACCAATTTCTTCACCCGGATTCGAGCTTTTACTA
AGATTTGCATCCACAAGAAGGGAGACACAATTACTGAAGCCTTTGCCTGGGCTGATGGGC
ATGTTTGCATCAATGAGCTTCTCATTAATAGCAAGGGGTTTCTCTTCATGTTCTTCAACA
CTCAGCTCATCGTGAAAGTTGTTATCTAAACTGGCAGCATAAATCAAACGGTGATCCCAC
ATATAAGATTGGAAGAGTAACTGTCTCCGCAGTCGATTAATCTCAAGGATGTCAATAAGA
GGATGGCCTTTTTTCACTTCCCTGTTCAACGTTTTCTGGAGTGATTCCTCAAATTCAGCC
TTCTCCCTTTGAAGCATCCCTTCCAGTTCTACAGTTTGGCGTCTTGATTCATGTGGTTTC
ATGCCAGAGTTATGTAACCCAGTGCCCAATTTTTTCTCAGCAATTTGGCGGAGGGCATTG
AGTACTTCAGAGAATAGAAGCTCTGCCCGGTCCACTACCTCATTAGTTTCTTTTTGTATC
CATTCCAGATTCTCATGGTGAAAATCAAGTTTGGGGGGTGGAAGATAGACTGAATGGACA
TAGATTGATGCATAACGAAAACAAGCAACCATTTTGCCAAACCCATAGAACCGAAGACAA
TCTCTGTGTAGAGAATGGCCACAGCTTGCCACCCTGCTTGCAGCCGCATGGTTTGAAAAA
CTGAGCTCCAAAAATTTACCAAACGATAAACCCCAGGCAGCATCAGACATCACAATTCTC
CGAGTGGCCGGAGGGAAACCATTAATCCGAGGACACCGCAGACACCTGTGCCACATCCAG
ATCTTTCCTTCCCTTTCACCTGGTAAAAGAAACTCGGGCAGCTTCTTAACAGAAATCGTG
AGGGTGCCCTGTCTATGAGTATAACAATGAACATGAGCTTCTGACGGCATCTCACAAGAA
CGGCATCGGTAGTTTTGATCGAACAAATGATCCCGTAAAAACCGCCCCAAAGGTTTATCA
AAGCTGCCATAATATTTGATTCGAAAGAGATGGGACCTTTCACAGACTGTCCCC
>E_H41769_c3_g4_i2 len=456 path=[4641:0-258 4870:259-301 4913:302-367 4979:368-394 5006:395-455] [-1, 4641, 4870, 4913, 4979, 5006, -2]
CACTCTCCACTGTCAAAGCCATTTGATGTGCGCAGATAACCCCACTCGCCTGTAGCATCA
CCATCGTCGTCGTCATCAAAAAGAACAGCTTCTCTCTCATCCTCTTCATCTTCTGGCTCT
GGAGGGAGCCACAGTAATCCATTGTTCTCAAAATCCACAGGTTCAGTATTGGTACACTCC
ACATCATATGTGGAAAGCGCTTGAGACTCATTGCCATTATTACGTCCATTTGCTTCTTCA
CCAAGCTTCCTGATTTCTTCCAACCCCTGCGTATCAAAATTCTCAGGTGACAATGAGCAA
CTCATACTTTTTGTATTGATGGTTTCTTCATCAGGATAAACTTTATGAAGCCCATAGACA
TGGCCAGTCTCTTCAAAATTGACTGAAGCGTAATAGTCATCTGCCTGAGAGAAATTCTTG
GTTTCCAAGTCTGAGTGATAGACACCATATTCATCA
>E_H35693_c0_g1_i6 len=1716 path=[2608:0-155 2734:156-223 2802:224-249 2828:250-268 2847:269-283 2862:284-299 2878:300-319 2898:320-474 3053:475-529 3108:530-615 9165:616-664 3243:665-669 3248:670-718 3297:719-747 14587:748-778 3357:779-890 3469:891-1075 3654:1076-1101 3680:1102-1143 14584:1144-1174 3753:1175-1179 3758:1180-1210 3789:1211-1212 3791:1213-1215 7177:1216-1390 14579:1391-1421 7383:1422-1494 14586:1495-1525 7487:1526-1534 7496:1535-1604 3822:1605-1636 3854:1637-1715] [-1, 2608, 2734, 2802, 2828, 2847, 2862, 2878, 2898, 3053, 3108, 9165, 3243, 3248, 3297, 14587, 3357, 3469, 3654, 3680, 14584, 3753, 3758, 3789, 3791, 7177, 14579, 7383, 14586, 7487, 7496, 3822, 3854, -2]
CTGAACCTTATCATTTAGAGGAAGGAGAAAGAAAGTTGTCCACAATTTCCCTCCATCCAA
AAGTCAGAAATAAAAGCCAGTCTCAAACATCCATTATTATCATTCCTTTATTTGCCATTC
CCACACAAACAATCCAAACCTCTTCTCTTTCCCAAGAAATGAACACAGATGAAAGTGCTC
ATTCAATACCTGATGACCCCAAGATTCCACTTCTTCCATCGCATAACACCATACAAAAAC
CACACAGCTTCTACTCGTCTCTCAAATCCATCTTCACACCCAAAAATTTTTACATTCTCT
TAGGACCCCTTTTGTGCGCCGTGATTTGTCTATTTGTCAAGTTTGATCATGAACCCACGA
CCAGCCGGAACATGTTGGGTGTCCTTGCTTGGGTGTTCTCTTGGTGGATGACGGAGGCGG
TGCCCATGCCAGTCACCTCCATGTCGCCGCTGTTTCTGTTTCCTATATTTGGTATAGCTG
CCGCCGACGATGTTGCGCACTCTTACATGGATGATGTTATTGCGCTTGTTCTTGGCAGTT
TTATACTTGCTCTTGCCGTTGAACATTATAACATACACCGAAGATTGGCTCTGAATATCA
CGATGTTATTTTGTGGTGATCCATTAAATCCACCGCTTCTCCTACTCGGTATATGTGCCA
CGACAGCATTCGTCAGCATGTGGATGCACAACGTGGCAGCGGCGGTGATGATGATGCCGG
TCGCCACCGGAATCTTGCAGCGGTTTCCGTCCGGCTCCGCCCGATCAGAGGTGGTTGATA
AATTCTGCAGAGCGGTAGTGCTTGGGGTGATCTATTCTGCGGCAGTAGGTGGGATGAGCA
CGTTAACGGGAACAGGTGTTAATTTAATATTGGTGGGGATGTGGAAGAGTTATTTTCCCG
AGGAAAATCCTATTAGCTTCAACACATGGTTCTTCTTTGGTTTTCCTCTGGCTTTGCTGA
TCTTCTTTTCTTTGTGGGTCATACTTTGCTGCTTGTATTGCTCAAGGAGTTCTGGCCCTG
CTCTCTCTGCTTATTTGGATAAAGCTCATTTGAAAAGGGAGCTTGAAATTTTAGGTCCAA
TGGCTTTTGCTGAAAAGATGGTACTTGCAGTCTTCTCGGGGCTAATAGTGTTGTGGATGA
CAAGGAGCTTAACAGATGATCTTCCTGGATGGGGTGCTCTTTTCAATGGGCGTGCCGGTG
ATGGAACTGTTAGCGTAAGTATGGAGGATTCCTCTGTCAAGTCAGTCGACTAAAGCATGG
GACAATAAGGACGACTGGCTATGACTTATAATTATAAAAATGTAGGCTAAGAAAAACAGG
GGCGACCAAGTCATTGCACTTGGGCCACTTGGCTCTGCCCCTTCCTAGAGACTAGGGTAA
ATTTTCTTTAATCAGTCCCGTTGTCATCCCTACTTGGTAGCCGCTTGGAACTTTAGGGGT
GACAAGGCATGACACTTGGGCCACTTGGCGTTGCCTTGGGGACGAAATTTGACAACCAGC
CACATTGCTATCCCTACTTTGGATTTCAAATCTTATGAACTTGCTTGATGAACTCCTAGC
TACTAAAACATGCAGGTGATGATGGCAACCTTATTGTTCATAATTCCAAACAAGAAGACA
CCAGGAGAGAAACTGATGGATTGGAACAAATGCAAGAAGCTACCATGGAACATTATACTG
CTACTCGGGGCTGGTTTCGCCATAGCCGATGGAGTC
>E_H35693_c0_g2_i3 len=599 path=[716:0-73 760:74-126 813:127-128 815:129-152 839:153-153 840:154-159 846:160-598] [-1, 716, 760, 813, 815, 839, 840, 846, -2]
TTTTTTTTTTTAAAAAAATATATATATATCTAGTCAATTGTTCCTTTGTATTACAAGAAC
TGCATTTTATATAACATTTACAGAACTCGAGCCAGGCTTTTTTCGTCCATTGGTGCTCAT
TCAGGTCCTCGAAATTTAGTAGCATGCATCAAGGTCAACTTTTCAGTTGTCACTTGTCCC
GAAAACATAAGCTCCGAGTGTGGGCATTAGAAGGGACAGTATAACCGTTGCAGCAATCTT
AAGCGGCAACCCAGTCTTGATGGTATCTTTAATCTCAATATGTCCAGTGGTGAACCCAAC
AACATTCGAAGGAGTCGCAGTGGGAAGAAGGAAAGCAAACTGTGCTCCAATGGCCCCTGG
AACCATAAGAAGAAGAGGATGCAAGTGCATTGTTTTTGCAATCTCGATGAGGAGGGGAAG
GAGGATAGTCGTAGTCGAATTGTTGGATGTGATGAACTCAGTAATTGTTCCACTAATTAA
ACAAACTATAGGGGCTACTGCTAGATAAGGAGCCTTCTCCATGAAATTTAAGGCTTTGGA
GAGCACGTCTGCTAGACCACTTGTCCTGACTCCATCGGCTATGGCGAAACCAGCCCCGA
>E_H49171_c0_g1_i1 len=323 path=[294:0-322] [-1, 294, -2]
AAGTGTTGGAAAAGCTAAGACAAGAGAAGCTTTATGCAAATCTCAAGAAGTGTTCTTTCA
TGAAAAATAGGGTAGTGTTTCTTGGCTATATTGTTTCGTATCAAGGGATCAAGGTTAACG
AAGAAAAGATCAAGACGATATAAGAATGGCCAACTCCCAAGTCTCTCACTGAAGTCCGAA
GTTTCCATGGATTGACAACTTTTTACCGGCGGTTTGTAAGAAATTTCAGCGCTATAATTG
CTCCGTTGACTGATTGTATGAAGTCTGGACCTTTTTCATTAACAAAGGCAGCTGAAGAAA
GTTTTGTTTTAATTAAGAAGGAG
>E_H39446_c0_g2_i3 len=645 path=[1690:0-78 1739:79-114 1775:115-163 1824:164-173 1834:174-178 1839:179-201 1862:202-239 7666:240-270 1931:271-274 7670:275-305 1966:306-309 7671:310-340 2001:341-356 2017:357-383 2044:384-420 2081:421-434 7665:435-465 2126:466-468 2129:469-529 7668:530-560 2221:561-614 2275:615-635 2296:636-644] [-1, 1690, 1739, 1775, 1824, 1834, 1839, 1862, 7666, 1931, 7670, 1966, 7671, 2001, 2017, 2044, 2081, 7665, 2126, 2129, 7668, 2221, 2275, 2296, -2]
ACCAATATCTGTTTCCAAACGGGGACAAAAAGATAAACCCCAAAACACTTCGAAAACCAT
CTTCTAAAAGCATAGAGAGATGATGAGCGGAGGGACCTCCAATCTGTACCAACTATGGCA
GATTCCTTCAACCAAACTATTCCACAGATGCTTTAAGTTTTCCAAAGGTCCATATGGCGT
AGAATTCTATCCAACTTTGTGCTACTGTAAGACAATTCAGACTACTGCTTACGAAATTGT
AAATGGGAGCTATGTACCTGCCGCCCAAACTCAACTACTGAACAAAAAAGAGAACAAAGC
ACCAGTAGAAGTTGAAACTGTTGGTGCATTTCAAAAGCTACCCATGGTGATGCCATCAGT
AGATATTCTTTATTCAGCACTGAGGAAGGCAAAAAGAGTAGCGCCTACAAAGGGCATTGC
CAATATTGCAAAGCGAGAGAGAAACAGAGGTGCAAAGCAACTTGATGCGTTGATGAAGGA
ACTGGCAGTTCCCTTGAGAGGGTATATGGAGAATTTTCCGAACAAAAAATATCTGCACCC
TTATGAACGATCTCTTATTGAATTGACTCTTGGGGATGGAAATTATGAACAGGTGCTGGG
AAGGGTCGATGCTCTGAGGAAGAAAATAGTATCTATCGGGAAAGA
>E_H34242_c1_g2_i1 len=420 path=[866:0-41 878:42-47 884:48-48 885:49-55 892:56-79 916:80-90 927:91-97 2731:98-128 2762:129-133 2767:134-138 2772:139-146 1337:147-147 1338:148-151 988:152-153 990:154-154 991:155-158 995:159-217 1054:218-222 1059:223-248 1085:249-253 1090:254-261 1098:262-286 1123:287-292 1129:293-308 7326:309-419] [-1, 866, 878, 884, 885, 892, 916, 927, 2731, 2762, 2767, 2772, 1337, 1338, 988, 990, 991, 995, 1054, 1059, 1085, 1090, 1098, 1123, 1129, 7326, -2]
CAGTGGAAACACCTGCCAGACGCTCTTTCCATCCACCAATTTCTACTCTTTGGTTTCGTT
TCGTCTTTTCGATTCATATCATAGGGTATGTTAATTGGCCGGGCTTGTTTGGTTCGGTGT
TTCCCTGCGTGTGTGATTTGAAACGGGACTCTGATGGTAATTCTTTGTTTGTTTTGTGTT
TCCATGGTTCGTGCCACGTCGACGGTAGCCTCAGGGCATTAACCGGCGATGCTTTGAACG
AACCGATAGCAATCTTATGTTTCGCATCTTGATAGGAACCTGTGGATGTCATTGTATTTC
GTTGATCTATGGAGCCGATTTGTGCGATTACAATCTATGCTTAATTGTTTATGTAAGTTG
CCAATGATGATTATTGATAAGTTGGAATTACCGACTGAATTGCTTTGATGTCAAAAAAAA
>E_H34242_c1_g1_i1 len=283 path=[1463:0-43 354:44-48 359:49-58 369:59-64 375:65-79 390:80-80 391:81-89 400:90-92 403:93-235 546:236-246 557:247-248 559:249-252 6255:253-282] [-1, 1463, 354, 359, 369, 375, 390, 391, 400, 403, 546, 557, 559, 6255, -2]
ATGGGAAGAGCGTGTGGCAGGTGTTTCCACTGTGCTTAAAGTGTCATACGGCACTTCCTA
TCAATGGGATTTCTTCCTCATCGGTACTGTGAACGAAAAATGGAACTCTAAAAAATCAAA
CACAAAGAAATAAGCAATAAACGAAAAACTTAAACCCTAAGGAAGATGATGGTGGTACGA
GGATCATAAGCTTCGTTTTATAGAAAGGAGGAAGAGTAAAGATCGGAAGAGCACACGTCT
GAACTCCAGTCACGTAGAGATCTCGTATGCCGTCTTCTGCTTG
>E_H41803_c0_g1_i1 len=370 path=[2358:0-268 2597:269-291 2620:292-310 2639:311-323 2652:324-334 2663:335-369] [-1, 2358, 2597, 2620, 2639, 2652, 2663, -2]
TCATTACGACCATATTCTAATTGCCTTGAAGAACTGAATCCACAAGGTTCTTGTGAACTG
CCAACTCTCGATTGGACAAAACAAGATGACTGCTGAGGTAACATTTCATTTTTTATAACA
ACTTCAATATGACACCCTTGGGGAGCATTGCCAGTAATATGGACAACTTGGTTTCCACTA
GGAGTACTGCAATATTCATGGGGGACAGGTGGTTGATATGCCAACTTTGGTGATGAAGAA
TGTAATGATGATTGAGACGGTAGTAATTGTTGAGATAGTAGTGATGGTTGGGGATGTAAA
GATGATGGAGGGCCTGAAGGATGTAATGATGGTACCGGACCTGCAGGGTGTAACGATAGT
GGAGGGCCTG
>E_H37491_c0_g2_i1 len=657 path=[1:0-68 40:69-82 54:83-98 5161:99-128 187:129-157 216:158-229 288:230-255 314:256-286 345:287-592 651:593-608 667:609-639 698:640-656] [-1, 1, 40, 54, 5161, 187, 216, 288, 314, 345, 651, 667, 698, -2]
AAAAAATCCACACAGACCCCTCTCCCCGTCCAAACGGCGCAGGGAGAGAAAGAGGACACA
GTTAAGAAGCTTAAGAGGATACAGTCGAGCTAGGGTTTTTGGTCTGTATATCTAGAGTGG
GAGGGTAGAGAGAGAAGGGGAATCCAGGAATGCAAACGGAAGCTAGAGTGGGAGTTGCAG
TAGAGCGAGGGCAGAGAGCTCTACATGGAGCGGCCGTCGTTGATGGAGGTGCGATTAAGT
TTGCACAGCAACAGCCCAAGCAGCCGCAGTCGTTGCATCACCAATCGCAGATCGGAACAG
TATATCAGCTTCTCGCTGGAGGAATCGCCGGAGCTCTCAGTAAGACGTGTACGGCGCCTC
TTGCCCGCCTCACTATTCTCTTTCAGGTGCAAGGTATGCACTCTGATGGCGCAACATTGA
AGAAGGCTAGCATATGGCGTGAGGCTTCGCGAATTGCTAGTGAAGAAGGATTTAGAGCTT
TCTGGAAAGGGAATCTTGTTACTATTGCCCATCGTCTTCCATACTCTTCTGTTAACTTTT
ATGCATATGAGCGCTACAAAAATTTACTCCAGGATCTTCCGGGACTTGAGAATCACAGGG
AAAATGTAAGTGCCAACCTTTGCGTGCATTTTCTAGGCGGCGGCTTAGCTGGAATAA
>E_H38433_c0_g2_i1 len=1890 path=[1675:0-73 1719:74-141 19000:142-172 1818:173-440 2086:441-450 2096:451-471 2117:472-481 2127:482-482 2128:483-511 8089:512-780 8358:781-882 8460:883-934 8512:935-1249 8827:1250-1252 8830:1253-1280 8858:1281-1283 8861:1284-1284 8862:1285-1407 8985:1408-1580 9158:1581-1670 9248:1671-1771 9349:1772-1848 9426:1849-1889] [-1, 1675, 1719, 19000, 1818, 2086, 2096, 2117, 2127, 2128, 8089, 8358, 8460, 8512, 8827, 8830, 8858, 8861, 8862, 8985, 9158, 9248, 9349, 9426, -2]
ATCATATTAATCGAGCAGTGACACCTGCTGCTTCAGTTCTCAAAATTTTTGATGCAGTTC
ATGGGTTGGAGAAGTCTCTTTTGTCGGATCCAAGGAACGATCTCCCAGGTTACCTCTCTG
TGTTGAAACGGCTTGAGGAGGCATTGAAATTTTTGGGGGACAATTGCGGTTTTGCAATTC
AGTGGTTGGAGGATATAGTGGAGTATTTGGAAGACAATACAGTTGCGGATGAACGATACC
TTTTAAATTTGAAGGAATCGTTGAAGGGCATACGTGAGTTGCAGACTGATGAGGAGCAAA
GTCACCTTGATGGCGGGCTTCTAGAAGCTGCATTGGATAAATTAGAAGGTGAGTTTCGGC
GGCTCTTGGTTGAAAACAGTGTGCCACTTCCAATGTTGTCACCATCATCCCTCGGGGATC
AAGCACGCATTGCTCCATCTCCTTTACCTGTGGCTGTTATTCATAAGCTACAGGCGATTC
TTGGGAGACTAAAATCAAATAATAGATTGGAGGACTGCATATCAATCTATGTAGAAGTCC
GTAGTTCAAACGTTAGGGCAAGTTTACAGGCCCTTAATTTGGACTACCTTGAGATTTCAA
TCTCGGAATTTAATGATGTGCAAAGCATAGAGGGCTACATAGCTCAGTGGGGAAAGCATT
TGGAATTTGCAGTGAAACATTTGTTTGAGGCGGAGTACAAGCTTTGCAATGATGTTTTTG
AGAGGATTGGATTGGATGTGTGGATGGGTTGCTTTTCTAAGATAGCTGCCCAGGCCGGTA
TTCTTGCATTCCTTCAGTTTGGGAAGACTGTCACAGAGAGTAAGAAGGATCCGATCAAGC
TACTGAAGCTGTTGGATATATTTTCGTCTTTGAATAAGCTGAGGTTGGATTTTAACAGGT
TGTTTGGTGGAAAAGCGTGTATGGATATTCAAAACCTGACGAGAGATCTCATCAAGAGAG
TAATAGAAGGGGCTTGCGAGATTTTTTGGGAACTTTTGGTTCAAGTGGAGCTACAGAGGC
AAACCCCGCCTCCTTCAGATGGATGTGTACCCAAATTGGTGAGCTTCATTACCGATTATT
GTAATAGGCTCCTTGGTGATGATTATAAGCCACTCCTGACCCAGGTTCTGGTCATTCAGC
GGAGTTGGATGAAGAAGACATTTCAAGAGAGGATCCTTATTGATGAAGTTCTGAGAGTAG
TCAAAGCCATTGAGCTGAATTTGGAGACATGGTCAAAGGGTTATCAAGATCCTACCTTGT
CGTATCTTTTTCTGATGAACAACCACTGGCATTTGTACAAGCACTTGAAGGGTACAGCGC
TTGGGGATCTCTTGGGAGATACTTGGTTAAGAGAACATGAACAGTATAAGGAGTACTATG
CCACAATCTACTTGAGAGAGAGTTGGGCGAAGCTTCCGTCTCTGTTAAGTCGGGAAGGTC
TTATCCTGTTCTCAGGTGGGCGCGCCACTGCTCGCGATCTTGTTAAGAAAAGGCTGAAAG
CATTTAACGAAGCTTTTGATGACATGTATAAAAAACAGTCTAACTGGGTTGTGTCTGAAA
AAGATATAAGGGATAAGACATGCCAGCTTATAGTGCAGACCATTTTGCCTGTTTACAGGA
GTTACATGCAGAATTATGGGCCCTTGGTTGAGCAAGATGCAAGTTCCAGCAAGTATGCGA
AGTACACAGTGCAGGCTTTGGAGAAAATGCTTACCTCTCTCTTCCTGCCAAAGTCTGCAA
AATATGGCAGTTTCAAAAGCAGGCAAGCAAGTGGAAAATTCAACAACGTTGTTATGGATA
AGTATCAATCTTCCCCTGCTTCTTCATGATAGTTTAATGATCAATCGGGTTTAACCCGGA
ACGGAACCAAATTTCAACTGTCTTCCATCC
>E_H34221_c1_g9_i1 len=242 path=[5045:0-48 12091:49-79 5095:80-102 5118:103-176 5192:177-178 5194:179-241] [-1, 5045, 12091, 5095, 5118, 5192, 5194, -2]
AAGAATGCCCTACATCAACCTTTCTATCCATATGGATACATAATCCATATGTCAACTTTC
ATCAATGGTAGGGGTGGCAATTCGGGTTTTTGGGTCAGGTTAGGGTGCAACGCGACACGA
CACGAAAATATAACAATTTAACCCGAACACGACTTCGGGTTGTAATAGCCTAACACGAGC
ACGACACGACTAACACAAACACAACACGAGTAATTTTTAATATATGTTTTTTTTTATAAA
AA
>E_H31762_c1_g1_i12 len=227 path=[79:0-36 86:37-44 1074:45-51 1081:52-59 1377:60-66 1384:67-75 1393:76-88 1406:89-89 1407:90-90 3429:91-170 3509:171-226] [-1, 79, 86, 1074, 1081, 1377, 1384, 1393, 1406, 1407, 3429, 3509, -2]
AGTGAACCCTTTTGCAACAAGGCGAGCTTTATACCTCTCAATAGTGCCATCAGCTAAATG
CTTCACAGAGAATACCCATCGACAACCAACATTACGTGTATGTGGTGGTAGAGAAACCAT
TTTCCATGTCTTGTTCTTTTTAAGAGCATCCATCTCAATTTGCATGGCTTGAACCTAATT
TGGGTCAGCCAAAGCCTCAGAAACTGACCTGGGTATCGGAACACTGG
>E_H38433_c0_g6_i3 len=1254 path=[5159:0-82 5212:83-83 5213:84-127 18999:128-158 5288:159-190 5320:191-731 5861:732-750 5880:751-752 515:753-758 497:759-776 515:777-782 520:783-797 535:798-1052 790:1053-1074 812:1075-1083 821:1084-1114 852:1115-1198 936:1199-1199 937:1200-1253] [-1, 5159, 5212, 5213, 18999, 5288, 5320, 5861, 5880, 515, 497, 515, 520, 535, 790, 812, 821, 852, 936, 937, -2]
TCGAGCAGAGCACTACAATTTTTGAAACACTTAGCACCCATACCAGGCCCATATCCCATT
TCCCCTGCTCCACTCTTCTTCCCGCTTGACTTTGATTTCTTGTTACTTTCTGCAGGAGGG
AACTTATCTTTGGCAAGAAGGAATTCGGAATTTCTGTAAAACTGGTTGGCCTTTGGCGTC
CTCTTCTCTTTCTCTACATGTTCACCCACACCATGACTATTTTCTATCACGGATATCCTA
AGCTGGTGTAAAGGCCTAGTAGGCGGCTGACGTGGTGGTGGAGGAGGTGGAGGACCAACA
GAAGCCACCTCTGAATGAACCTGCTTCACCCCACCATTATCCACAACTTCATTCGTCCGC
CCTGTAATTTGCCCCTCCTTTGCTTCAATCCTCTTGGCCAAACTCCTAACCAAATTAAGC
TCATCCTCAAGCTTTCTTCTCAGATTCCTCGTTTCTTGCTTGGATCTTGAAGACGACAAA
TTTATTTTCACTCGATTCTCCACTCTGGTAAACCCCTGTTTGACAGCTCCATTCGCCGAT
GGCTGCTCACGCGTGTTTTGAACTTGAACCACAGGTTGCGAACGATTAAGACTTGATGAA
TCGTCATCGGAGGCCGGCGCATCTAAGCGCGACTTAAGCTGTTGTTGAGCAGAATTCGTG
TCTTCTGAAGCTAGGATTTGAGATGGTATTTCAGCTACTACGTTGTTGTTGTTGATGCTG
TTGTTGTTGTTGTTGCTAATAACGTTATTGTTGTTGTTGCTAATAACGTTATTGTTGTTG
TTGACGACGTTGTTTTTGTTCTTGAGACCCTTGAATGATTTTCTTGTATAAACTTTACTC
TCTGTCCACCTCTGTTTAGCACTTCCCCCATCACCACCACCTCCTCCTTCTCCTCCACCA
ACTATGGCTCCCGAAGCCATACATGTACCTCAAAAAGCCCTAATTTTTACTCTTTTCCCC
CGCTGTACGGATCCGATTAATAAAAATTAGGGTTCCGCAGCGGATCGAGAAGGTAAGGCG
GAGCACGTGAAGAGTTGACCTTCTGATAGATCTACCGATTAAACGAAACACCCCTAATTC
CAGTAAGAAAATGAAAATCCAATCGTTTCCTTTTCCCGAGAAACAAACACACTTAGGGTT
TAAACAACAGTATGGTTTCGAATCACATACCTTTTCTTGGTCGAATCTTCTATCTTCGTT
TTCTCTCTCTCTACATATATACTCTGTCTCTCCTTATCCCACCGACGAACTGAA
>E_H38433_c0_g4_i1 len=1523 path=[6603:0-54 6628:55-661 7235:662-762 7336:763-823 7397:824-910 19001:911-941 7515:942-1320 12551:1321-1375 12606:1376-1382 7949:1383-1385 7952:1386-1386 7953:1387-1388 7955:1389-1466 8033:1467-1522] [-1, 6603, 6628, 7235, 7336, 7397, 19001, 7515, 12551, 12606, 7949, 7952, 7953, 7955, 8033, -2]
AAGTGTTTCAAAAATTGTAGTGCTCTGCTCGATAGATTGATGAAGCATAAGCATGGTTGG
GTTTTTAATGACCCAGTTGACCCCACTGCTCTTGGCTTGCATGATTATTTTATAATCATT
AAACATCCCATGGACTTGGGCACTGTGAAAACCAGGTTGAACAAGAATTGGTACAAGTCA
CCGAAAGAATTTGCAGAGGATGTGAGACTAACGTTTCACAATGCTATGACATATAATCCA
AAGGGGCAAGATGTTCATCTCATGGCGGAGCAACTATCAAATATATTTGAGGAAAAATGG
ATTTCTATTGAGGCTGAGTATGATAGAGAGTTGAGGTATGCTTTAGATTATGAGGCACCT
ACTCCTACCTCAAGAAGAGCTCCTCTTCCTTTGCCTCCACCCTTTGAAATGAGGAGGATT
CTTGATAGGTCGGAATCAATGATTCACTCAGTCGATCCCAAATCAAAACCCACAAATTCT
GCTCCATCAACTAGGACTCCTTCTTTGAAGAAGCCCAAGGCGAAGGATCCACATAAAAGG
GACATGACGTATGAGGAGAAGCAGAAACTTAGCACAAACCTTCAGAGTTTACCTTCAGAA
AAGCTGGACAACATTGTCCAGATTATTAAGAAAAGGAATTCAGCGCTCTTCCAAGAAGAT
GATGAGATTGAAGTTGACATTGATAATGTTGATGCTGAGACGCTATGGGAGCTTGATAGG
TTTGTGATGAACTACAAGAAGAGTTTGAGCAAGAGCAAGAGGAAGGCTGAACTTGCTGTT
CAATCTAGAACTGAAGTTGAGCCGAACCTCCAGGAAAAGACCCCGGCCCCAGTTGTGGTA
GAGGTGCCAAAAGAAACTAAAACAGATGAAAATAATGTTCATTCTTCATCACCCATGCAA
GTGGAAAAGCAGGGGGATAATGCCAGTAGATCAAGTAGTTCAAGCAGCTCTAGCAGTGAT
TCTGGATCCTCTTCAAGTGGCTCTGATAGCGAGAGTTCCTCATCTTCTGGTTCTGATGCG
GAGCATTCACCTAAGACTTGAATATATTCAGTTCAGGTGTCAAGAATTTAACAGTGACGA
CGACGATTGAAAGTTGGTTAAAATTGTGAGCTATCTGCATTTGATGGCCATATAGTGAAA
CTTTTTGAGACTGGCCACCATATATCCGGATTTGGCTTTCTTGTGGTTTGTATAAACTCA
TGAATTCTACGACTGGCGGTCTCCTATTTAGTCAAGTCATGATGAATGAATCTGTATAAT
AATCAGTAGATAATGTATTAGTGATTAGAAGTTAATCGACATTTAGTTGGTTGGTTAGTT
AGTTATGGTGTAGCACATGTACATTGCAAACTGCTGCTGCTGCTGCTACTCATCGAAGTT
TCTCGATCTCAAATTCTCAATGACATTTGTTTTAGGTTTTGTGATGGTAGAGACTTGACT
ATGGGGTCGATTTCTTGTGTGTGAAATCTACGTAATATGATTTTGTAAGTCTAAAAAAAA
AAAGATCGGAAGAGCACACGTCT
>E_H34221_c1_g2_i2 len=231 path=[3810:0-82 3863:83-98 3879:99-100 3881:101-104 3885:105-105 3886:106-144 12090:145-175 3956:176-206 3987:207-207 3988:208-230] [-1, 3810, 3863, 3879, 3881, 3885, 3886, 12090, 3956, 3987, 3988, -2]
GCCAGACCTACAATTAGGGGTGGCAATTCGGGTTTTTGAAGTCGGATTGGGCACAACACG
ACACGACACAAAAATATGATAGCTGAACCCGAACACGACCCAACACAATTTCGAGTTGTA
ATAGCCTAACATGAGCACGACTCAATTAAACACGACTAACACAAACACAACACAAACAAT
CTATTAATATATATTTTTTATATAAAAAATAATTAAAAAAACCACAAAAAA
>E_H34221_c1_g7_i2 len=398 path=[1860:0-61 1892:62-64 1895:65-157 1988:158-184 2015:185-195 2026:196-211 2042:212-212 2043:213-226 2057:227-243 2074:244-248 2079:249-274 2105:275-275 2106:276-278 6333:279-298 6353:299-306 2140:307-307 2141:308-310 2144:311-318 2152:319-319 2153:320-336 2170:337-342 2176:343-397] [-1, 1860, 1892, 1895, 1988, 2015, 2026, 2042, 2043, 2057, 2074, 2079, 2105, 2106, 6333, 6353, 2140, 2141, 2144, 2152, 2153, 2170, 2176, -2]
ATGGTAAGGGTGGCAATTCGAGTTTTTGGGTCGGTTAGGGTGCAACACGACACAACACAA
AAATATAACAATTGAACCCGAACACGACCCAACACAGCTTCAGGTTGTAATAGCCTAACA
CGAGCACGACGCGACTAGACACGACTAACACGAACACAACACGAATAATTTTTAATATAT
ATTTTTTATATAAAAACCAAGAAAAACCACTAATAAACAATAGACACAACACGACTAACA
CGAACATAATACAAGTAATGTCTATTTTTTTTTTTTTTTTTGTGTTAATTTCATACTACT
TTCTTTGACACGAACACGACGCGACTTCGGGCTGTAAAAAACCAATAGAAACACGACTCG
AACTCGAAACTTTGTGTTTGGGTCGTTTCAATTTCGTT
>E_H41411_c0_g9_i1 len=830 path=[13176:0-33 6685:34-68 6720:69-84 6736:85-99 6751:100-191 6843:192-252 6904:253-295 6947:296-299 6951:300-305 6957:306-348 7000:349-353 7005:354-366 7018:367-415 15383:416-446 7098:447-461 7113:462-462 15387:463-493 7145:494-519 7171:520-606 15377:607-637 7289:638-689 7341:690-709 7361:710-720 7372:721-748 7400:749-829] [-1, 13176, 6685, 6720, 6736, 6751, 6843, 6904, 6947, 6951, 6957, 7000, 7005, 7018, 15383, 7098, 7113, 15387, 7145, 7171, 15377, 7289, 7341, 7361, 7372, 7400, -2]
AGCCTTGATTGGATCAGCTAATATCAATGATAGGAGTCTGCTTGGATCAAGAGATTCTGA
GATTGGTGTACTTTTTGAAGACAAAGAGTTGGTAGACTCATTCATGGCGGGAAAGCCATG
GAGAGCTGGTAAACTTGCTCTTAGTCTTCGCCTTTCCCTATGGTCTGAACACCTTGGTCT
TCGTCCCGGAGAGATGAGTCAAATAAGTGACCCTGTGGTTGATTCTACTTACAAAGATAT
ATGGATGGCCACTGCAAAGACAAATACTATGATTTACCAAGATGTGTTTGCTTGCGTCCC
TAACGACCTTATACATTCGAGGGTTGCAATAAGACAGAGTATGAGCTTTTGGAGGGAGAG
ACTCGGACATACCACGATTGATTTAGGAATAGCACCTCAGAAATTAGAATCTTACCAGAA
TGGAGACATTAAGGATATGGATCCCATGGAGAGATTAGAAGCTGTGAAGGGGCATATTGT
CTCTTTCTCCTTGGATTTCATGTGCAAAGAAGATTTAAGACCTGTGTTTAATGAGAGCGA
GTATTATGCGTCGCCTCAAGTTTTCCATTAAAGCATCATATCATCCAAAGAAATAATAGA
GGAACTATAGTAAAGATTACAATTTTCTTTTTCTTTCCGGGAAACTACCACAGTAAGATA
AAAATGCGAACGTTTGTAAATTATTTTTAAATTTTGCTGCAAAATTATGAGAGGGAGAGG
GGAGAGGGAGAGGGCACGCGAGCGGCACTAATTACTGTTGTATAAAGTCAGGGGCATTAA
ACCAGTTTACATCCCACAATCAATTATTGTTAGATCGGAGAGCACACGTC
>E_H38139_c0_g4_i1 len=723 path=[1735:0-100 1806:101-101 8031:102-202 8132:203-213 8143:214-243 8173:244-333 8263:334-436 8366:437-479 8409:480-480 8410:481-532 8462:533-538 8468:539-564 8494:565-722] [-1, 1735, 1806, 8031, 8132, 8143, 8173, 8263, 8366, 8409, 8410, 8462, 8468, 8494, -2]
TTCCCACATACCCCCCCCCACCAAATCTCCCCCCTTTTTTTTTAATGATACGGCGACCAC
CGAGATCTACACTCTTTCCCTACACGACGCTCTTCCGATCTCACAGATACGCCCGTATAA
TATGCATATAATACACTATTAACCAATTATAAATATACAAATCAGGTGGAAATTGGGTCT
ACCAATTTCTGCACACTTGACTTGAATGTGTCAAACTTTTCTACATGGCTTGAATACTTC
ATCATAACTCAGGATAAGATAGAGAGTACATATATATACAAGAATAGTTAATTAATTGTG
GGCATGAAGAGCATAGCCAGAGATGAGAGCGCTTGAGGCTAACGCCACAAAAGCCACAAA
GGAAACCCCAATTGATGCAGTTGCCATAGTTGGAAACTTGTCTTTGCCCCAGTTGGATTG
CCAGTCATCAATTCGAGTGGCCGCTGATGAAGATGCAGATAGCAATAAGTAACTCAGTAC
CTGGTCCATGAAAAAATCGAAGTAGTACCGTACGTGATTCTGGAAAATGTGTTTTCCACT
CGTTAAATTGTAGGCTACATTCAACGACTGCGCTGCTGAATATGCAAAACCTATAACATT
CACCGACAAACAGTACCTCAACTCCTTGTATCGATCGAAAGAATCAAGAGCCCACCCTTG
TTTCTTGTTAGCAGCCATGACAGCGAATGAAATCAAGCACAACACTGACCCACAAATTCT
ACA
>E_H38139_c0_g5_i1 len=277 path=[11515:0-265 1889:266-274 1898:275-276] [-1, 11515, 1889, 1898, -2]
CAAAAAAAAAAAAAAAATGCCTTTCTTTTTCCGTCCATCTTGAATGACATCCTCTTACTT
ATACGCCATGGTTATAATAGTATGATACCTTGGCTATTTTCCCCATTTTATACGGGAGTT
ACGTAAGCTTTAAAGAATCTTGACTCAATTTTTTAAAATTTGAGATATTGGATGACTCAG
TATTCGCACAGTCCCTCATAGAAACATCAACCCTAACCCACCCATAGACACCATGCACGG
AGAAGAAGAATCATCTGCCACAATGATCGATGAAATC
>E_H38139_c0_g6_i3 len=264 path=[14871:0-41 6008:42-45 12635:46-46 12636:47-85 90:86-86 91:87-99 104:100-112 117:113-117 122:118-122 127:123-138 143:139-213 218:214-232 237:233-263] [-1, 14871, 6008, 12635, 12636, 90, 91, 104, 117, 122, 127, 143, 218, 237, -2]
CGAGATGGACGGGTGACTGGAGTTCAGACGTGTGCTCTTCCGATCTTTTTTTTTTTTTAA
AACTAGACATTAATAAACTACCATTATTAGTTAAAACAGATCAATCTCCACTTCTACACA
AACATCAACCACCAGATATTACTTCTGCAAACATGTATCAAATACTCGAGCATAAACAAC
AAATTTTGTTTTATAATTTTAATTGGGTCCACTATTCCAAAATAGTAACCAAAACCCAGT
CGATAATCCAAGCTAAATTCAGAG
>E_H38139_c0_g7_i2 len=926 path=[7036:0-69 7076:70-76 7083:77-77 7084:78-85 7092:86-144 7151:145-238 7245:239-256 7263:257-287 7294:288-447 7454:448-522 7529:523-526 21443:527-557 7564:558-568 7575:569-655 21445:656-686 7693:687-781 21439:782-812 7819:813-904 7911:905-925] [-1, 7036, 7076, 7083, 7084, 7092, 7151, 7245, 7263, 7294, 7454, 7529, 21443, 7564, 7575, 21445, 7693, 21439, 7819, 7911, -2]
TTTTTTTTTTTTTTTTAAACTAAATTAACCTCACTCATCAATTATATTAATAAATTTAAT
ATGATTACAAATTATGGAGCAAAATAAATTTAAAATCAGATAACTACGCATAGAGTCAAA
TATTGCATAAACCATGATCAGAAAACTGAAGAGGGTTACTACTGTGGTTGTTTCTTTGAA
TAATCCCTCGGTCCAAATATTGTAGATCCAATTCTCACATTAGTACTGCCTAATTCAATT
GCTTGCTCAAAGTCACCAGACATGCCCATGGACAGCTCACATTGGTCCTCTGCTATTCCC
AGTGCCTTAGAAACTTCACTTCTACAGTTTAATAGTGTTCTGAAATTCTCGGGAGTTGAG
GTATAGTCGGGCATCCCGATGGTCATTAAGCCAGAAAACTCAAGATTTGGGCAGCCCAGT
TTAACATGTCTCGCGAGTTCCACACACCCAGATGGTTCAACACCAGATTTTGATGTTTCT
CCACTAGTGTTCACTTGGACTAAAACCTTCAAAGGCTTCCTTCCGATGTTGGAAACTACA
CGATCAAGATGATTTGCAAGCTTCTGATTATCTACACCTTCAACCATTGAGAGATTTGGG
ACAGCAGCCAGAAGCGATTTCACTTTATTGCTCTGCAAATGCCCAATGAAATGCCACTCA
ATGTCCTCAGGAAGCTGAGGAGCTTTATCAATGAATTCTTGAACGTAATTTTCACCAAAA
CACCGGTGACCGGTGTCGTAAACTTGGCGGATGAGAGAGACAGGCTTGGTCTTGGAGACA
GCGACCACCCGCACCTGGTCTGCTCTGCGACCGGACAGCTCCGCAGCCTGCCGGACTCGG
AGAAGCACCGACCGGAGTGCCGTCACTGCCGCACCCTCCACGGCAGGAGCAGCCATGCGA
GGTAATTGTTCCGGTTCCGCTGTTGT
>E_H38139_c0_g1_i2 len=373 path=[4695:0-217 4883:218-372] [-1, 4695, 4883, -2]
TTTTTTTTTTCAAAAGGAGAACATGGAAATCTATTAATCACCCACACATTCTTTCATAAG
CATACCATAAGGGTAAATACATGATTACTTTCATAAGCATACCATAAGGATAAATACAGG
ATTCGTTATTTTGTGCAATAATCAGAGAGAATCTTTCATTTGCCGATTCTATTTACATTT
GAAGGTCCCTCTTTTCTACCTATACACCGTGCTCCTTACTCCATATCAGATTATGTATTC
ATAATACCTTAAGAAAATGTCATCTGGTGAATCTTTTGGCAGGCTGTTGATATAGAGATA
AAACTGCAACAAATCCTCCCTGGAAACCATTTCAGTGGCAATCACATCATCATTGCAAGT
AAGAACCCATAAG
>E_H38139_c0_g2_i4 len=1086 path=[1996:0-41 2008:42-45 2012:46-49 2016:50-56 2023:57-86 2053:87-161 2128:162-171 2138:172-192 2159:193-202 2169:203-222 2189:223-250 2217:251-281 2248:282-307 21441:308-338 2305:339-464 2431:465-488 2455:489-524 2491:525-538 2505:539-555 2522:556-569 2536:570-571 21447:572-602 2569:603-680 2647:681-697 2664:698-711 2678:712-712 2679:713-760 21440:761-791 2758:792-799 2766:800-800 2767:801-842 2809:843-868 2835:869-886 2853:887-930 2897:931-1011 2978:1012-1012 21446:1013-1043 3010:1044-1057 3024:1058-1065 3032:1066-1066 3033:1067-1085] [-1, 1996, 2008, 2012, 2016, 2023, 2053, 2128, 2138, 2159, 2169, 2189, 2217, 2248, 21441, 2305, 2431, 2455, 2491, 2505, 2522, 2536, 21447, 2569, 2647, 2664, 2678, 2679, 21440, 2758, 2766, 2767, 2809, 2835, 2853, 2897, 2978, 21446, 3010, 3024, 3032, 3033, -2]
GCCTACGCAAGCCTTTACAGTGGCCGTACGAAGATCACAAGGCTGCTTTTCATCGCTGAC
CGATGTGGAAATCCTTCGATGGAGTTGGAAGCTCTCAGAATGGCGTATGATGAGATAAAG
AAGGGCGAAAACACGCAGTTGTTCAGAGAGGTTGTACAGAAAATCGATGGGCGGTTGGGG
CCAGCGTATGGGGGAGACTCGGCATGGGCTGAATCGATAGACCGTAAGGCGGAGCAGAGA
AAGGACAAGCTCGAGAATGAGCTCAATGCATACAGGACAAATCTAATCAAAGAAAGCATC
AGAATGGGATACAATGACTTTGGAGATTTTTACTATTATCATGGTGCACTTGGGGATGCT
TTTAAGAATTATGTTCGTACCCGTGATTATTGCACTACATCAAAGCATATCATACACATG
TGTTTGAATGCGATTCTGGTCAGCATTGAGATGGGTCAGTTTACTCATGTTACCAGCTAT
GTTAGTAAAGCAGAACAAACCCCGGATGGTCTAGATACAGTTACTCTTGCAAAATTACGT
TGTGCTGCTGGGTTGGCTCACTTAGAATCTAAGAAGTATAAGCTTGCTGCTCGCAAGTTT
TTGGAAACGGGATATGAATTGGGGAATAACTACACAGAAGTGATTGCACCACAAGACATT
GCAACATATGGTGGACTTTGTGCCCTTGCAAGTTTTGACCGGACTGAGCTCAAGAACAAA
GTAATTGACAATCTCACCTTCCGGAACTTCTTAGAGTTGGTACCTGAAGTAAGGGAGCTT
ATTAATGATTTCTATTCAAGTCATTATGCTTCGTGTTTGGGTTACCTTGGAAATCTGAAA
GCAAACTTGTTGCTTGACATTCATTTGCACGATCATGTTGAGACGCTGTATAATCAAATC
CGTAACAAAGCGCTCATCCAGTATACGAATCCGTTTGTATCTGTTGACCTTCGCATGATG
GCTAATGCTTTTAAAACAAGTGTTGGAGGGCTGCAGAAAGAGCTTGAAGTTTTAATTACT
GAAAACCAAATTCAGGCTCGGATTGATTCGCACAACAAGATTCTGTATGCACGACATGCG
GATCAA
>E_H38139_c0_g3_i5 len=915 path=[3469:0-320 21444:321-351 3791:352-352 3792:353-381 3821:382-515 3955:516-542 3982:543-580 4020:581-581 4021:582-820 4260:821-914] [-1, 3469, 21444, 3791, 3792, 3821, 3955, 3982, 4020, 4021, 4260, -2]
CACGACGCTCTTCCGATCTCAGCCTTTCGTCACATCTGACTAGATATAAAGAGAATTACT
AAAATAGTCCCCACACTCAAGCCGCCCTCTCTCTTGCAATTTTCTTCTGTTGTATATTGG
GTAGAGATTAGGTTTTAAAAACCAAGCCAGACCCCGTATCTCATCTACACTTGAAGAGAT
TATGCTCTGTCTCTTTGTTTCTTTGTCCTCTGAAGAGTAAAGCAGAGTTGGAGACATACA
CACGGACGGATAGATAGGTAGAGATGGAGATGATGTACTACCAAGTTGCCAGGTCTTCAT
ACCAGGACTCCCTTAAAGTCTTGGAGGCTGATATACAATATGCGAATGCTCTGGCTGCTG
CAATTCCAAGAACCAAAGGGGGTGCACACCTTCAAATGAAATTGGTTTACAATCAATTGG
CACCCCTCCTTTTGTTTTTCCTCCAATGGATAGATTGTTCCTGCACATGCCTACTTCCCA
GATATCTAAACCTCTTCAACATATTTGTATACAAGGTATACACAGATGGGGGAGGAAACA
TATCTAGGCATGGAAGGAAGGCTTCAATTAAGGACTTCTATGCGGTCATATTACCATCTC
TTCGGCGTCTTCACAATGACTTAGAAGAGCTAGAAAATTTTAAATATAGAGATCCGAACC
TTGAACTTTTGGGAAAGAAGAGAGTGGAAGGACACAAGCGGTGTGCCAGTACAACTGATT
TGGACAGAGAAGATGAATGTGGAATTTGTTTGGAGGCTTGCACCAAAATGGTCATGCCTA
ATTGCTGTCATGAAATGTGCATCAACTGCTACCGAGATTGGAATACACGGTCCGAGTCCT
GCCCTTTTTGTCGCGGAAGCTTAAAGAGAGTAAATTCAGAAGACTTATGGGTTCTTACTT
GCAATGATGATGTGA
>E_H38139_c0_g8_i1 len=372 path=[9290:0-119 9380:120-371] [-1, 9290, 9380, -2]
CTACTCGCCGCCGGTACCCTCACCAGTCGATTCCACAGTTTCCTCCGACCATATCTCTCA
TAGATTATCCTCACTGAAAGAAGCCACAGACCCAATTCCACCAGCGGAAAATTCACCATC
AACCGCCCAACCGGAATCTCCGCTGCCGGTTACTGTAGTGAACCGATCAGTCCGTGACGA
GCCGACGGTGGTGACGAAGGTGGATCCCGTCGCCGTACAAGTTCCCACTGGAAGAGTAGT
GGAAGAAGGCGTCAGCGGCGGTGGTCGGAAATCAAGGCCACAGCTGTCGATTTTACGGAG
AACGAGGAGAGAAAAAATGGTGAAGAGGGTTGCTTTAGGGTGTAGAATTTGTGGGTCAGT
GTTGTGCTTGAT
>E_H33312_c1_g1_i8 len=1331 path=[42:0-71 84:72-79 92:80-131 144:132-160 173:161-182 195:183-221 234:222-224 237:225-1330] [-1, 42, 84, 92, 144, 173, 195, 234, 237, -2]
CATAAATTCCACACAGAAACAAGTGGAATAAGTCTCCAATAGAAAATGAATCAAATATTT
AGTAATTTATTTAATGGGGATCCTAAATGGGTATCCCTCTAATGTTTCACACTAGTAAAT
CAAACAGAACCTCACATACAATCTGAGGGAAGAAAAAAAAAAGGAGAAACAAATCCAAGA
AAATATACGGACAAGCACCAACAACTTCGCTAAAAATTACAGCAGGAAAAAAGAAATGAA
AAACACTTTATTTTTCATGTACTACGGTGGCACGCCTCGCCGGAGATGCACGGTACACTA
GTTGGAACCAATGTTTCTGAGTATATCCCGCAATCTGATTTTACATCTCAACCAAATAAC
AAGAAGGAACCTATTTTTAAATAAAAAAGAATCAAATCTCAAACCTTAACACAAAATTCC
TCTTAAACTGCTTTCTCTCTGAAATTGTATACTCCAAATCATGAACCTCCGTTAGCTCTA
TATGATCAAACTTCCTTATAAGCTGAAAATATATTAACGATGCAGATGTATGAAATTCAC
AGTTGTTCACCAGATTCTCTTCACCTACAATTACTTTTTGATATCCAAATAATGAAATCT
CCTAGGCAGCAATTCCTCTATTTGGCTGTCTATTTGTAACACTATAACTTCCAATATAAC
CCTCTGAACTTTTAGCTGTAACATCTGAAGCTGCATTGCCAAGCCCATAGCTAAATGAAC
CAGAACCATCTAGTTCAGAAGTGCCGGACTGCCAAGTTGAATCACCATAAACTGAACCAC
CGCGATAGAGGTCCCCGTAGGACCCTCCCTCAAAACCACCAGTAGATGCAGCAAAGGCCG
ATGTGGGAGCTCCACCAGTTGACGTACCAGTGTTTCTTCCATACCCTCCCCTTCCCAAAG
GGAAGCTGTTATCTCCAATTCCATAACCAAGACTCCCACCAGAGTAACTAGAAGCATTCC
CACCACCTTGAGATGTTAAAGAAGAAGAGCCCCAATTTGTTCCAGTATTTCCAAATGAGA
CTCCAAAATTTCCACTTCCAGTACCCAAATAAGCACCTGGGCTAACAGGGTTTGTGGTGT
TGTTAAGGCTCCCATTTCCCCAGACATTTCGCGTTGGTGAGCTTAAAACAGAATTGCTTC
TTCCACTACCCACACTATACCCAATAGGAGTAGTATACCTGTTTGTATTACCACTATAAT
AAGGACTCATCATCCTCCCATATCCTAGATTGTTACTGAAATTGGATGTCAAGCCATAGC
TTGGGCTCAAACCAGGCTCCAAATTTACACCCATTCCATAGGCAGGACTACCGAATGGAG
GATACCCACTT
>E_H32371_c1_g5_i1 len=411 path=[1015:0-197 15530:198-228 1214:229-239 1225:240-254 1240:255-257 6841:258-288 1274:289-289 1275:290-292 7923:293-336 7967:337-366 7997:367-410] [-1, 1015, 15530, 1214, 1225, 1240, 6841, 1274, 1275, 7923, 7967, 7997, -2]
TTTTTCTATAAATACCTAATAATTCCCCCTCCCTCGTCTTTCCCCATTTCTTACTTCCCC
TCCCTCTTCTTTCCCCAGGTTTGGTGAGTTTTTGAGAGAGAGATTCGGAAGGATTGATTG
TACGACTGTTGGAGCAACCAAGCCAGTCTTTTGTCTTTTTCTGAGTTCCTCTTTGTTTTT
GAGAGAGAGCTCTTCAACTTCACTGTCGGGGCAACCCAGCCCGGCCGGCCGACCTAACAA
CGGCGAAGATACAACCAACGGCCGGCGAGTTGTGGAAGGCGCACGGCGGTAGCCGGAAAA
AGAAGGGGAAAAACAACTAGATTTTGTTTAGCGGCAAAACATGAAGAAGAAGATTATTAC
ATTTTTTAAAGCCATCAATATTTCAGTGCGCCGCTATTCCTTTGATTAAAG
>E_H32371_c1_g2_i4 len=384 path=[6046:0-40 8428:41-71 1615:72-73 1617:74-75 1619:76-77 1621:78-97 1641:98-115 1659:116-119 1663:120-142 1686:143-143 1687:144-146 15524:147-177 1721:178-187 1731:188-194 6463:195-240 6509:241-267 6536:268-271 6540:272-287 6556:288-292 6561:293-298 6567:299-323 15528:324-354 6623:355-383] [-1, 6046, 8428, 1615, 1617, 1619, 1621, 1641, 1659, 1663, 1686, 1687, 15524, 1721, 1731, 6463, 6509, 6536, 6540, 6556, 6561, 6567, 15528, 6623, -2]
GTCCTTGATCTGCCATAGAGGCTGTAGCCAGAATAATTACTTACAAGTTTACTGGCCGGT
TGTTGTGAGATTCTTGAAGCTCTGTCGACAGATTTGCTTACCCTACTTCTCATACTATCA
GATATTACCACTGTTATTTTGATCTTCAATTAGAACCCCTTTTCAGCACCAACGGATTTT
TTGAGTTATTTTAATTGTTACCCAAGTCTCTTTTGATATGCTCGTTACTTTGTTGGATCG
GGTTTTGTAGAAATGAATTGCTTGGGGTTGTGAATTCTTTCTTATCTGATACATATATTT
GGTGCTAAGTCATTTTAACTAGATGTGGTAGAAAATTACTTACTCATAACCAGGACTATT
TGATTGGATTTTTTTTTTTTTTGG
>E_H32371_c1_g1_i4 len=839 path=[8547:0-54 15527:55-85 8603:86-114 1225:115-129 1240:130-132 1243:133-147 1258:148-155 1266:156-163 1274:164-164 1275:165-167 1278:168-176 1287:177-177 1288:178-179 1290:180-230 1341:231-236 1347:237-238 1349:239-267 1378:268-339 1450:340-381 1492:382-400 1511:401-448 1559:449-457 1568:458-459 1570:460-481 1592:482-490 1601:491-497 1608:498-504 1615:505-506 1617:507-508 1619:509-510 5351:511-565 5406:566-576 5417:577-666 5507:667-702 5543:703-777 5618:778-805 10649:806-833 10677:834-838] [-1, 8547, 15527, 8603, 1225, 1240, 1243, 1258, 1266, 1274, 1275, 1278, 1287, 1288, 1290, 1341, 1347, 1349, 1378, 1450, 1492, 1511, 1559, 1568, 1570, 1592, 1601, 1608, 1615, 1617, 1619, 5351, 5406, 5417, 5507, 5543, 5618, 10649, 10677, -2]
ATTGATTGTCCGACTGTCGGAGCAGCCAAGTCTTTTTCTTGGTTCCCCTTTGTTTCGGAG
AGAGCTCTTCAACATCACCGTCGGAGCAACCCAGCCCGGCCGGCCGACCTAACAACGGCG
AAGATACAACCAAAGGCCGGCGAGTTGTGGAAGGCGCACGGCGGTAGCTGGAAAAAGAAG
GTACAACCATTAACACTAGATAATTTCAATTCTGTTAATCTCTTTGATTCTTAGGGTTTT
TGTATAATTCTTAGATTTTTTACAATTCGATCCTAGGGTTTCTTGTATAGAAATTCATTG
ATGATAGAAGATAATTTTAGATTAAATTTATAAAAACTTTTTTAGACTTTTGGTTCGTTC
GTCTGAACCAATCGCGATTTGAATATATTTTGTAAGAAAGCTTCATTGTACGGACTTGTT
TTTATCTCCCCTTGTCCTTGATCTGCCATAGAGGCTGTAGGCAGAATAATTACTGACAAG
TTTACTGGCCGGTTGTTGTGAGATTCTTGAATCTCTGTCGACAGATCTACTTACCCAACT
TCGCACACTCATATTTGATATTCCCTCTGTTATTTTGATCTTCAATTAGATCCCATTTTC
GATGAATTTTTTGAGTTATTCTAATTGTTACTTGGTCTCTTTGATACGCTCGTTACTTTG
TTGGATCGACTTTTGTAGAAATGAATTTCTTGGGGTTGTGAATTTTTTTGTTATCTTATG
CAATTATTTGGTGCCAAGTCATTTTAACTAGGTTTTGTAGAAAATTACTTTCTCATAGCG
GGGAATATTTGATTGGATTGTGATTTTTTTTTTTTTGAAATGGTTTTATACTTTTTTAT
>E_H39153_c0_g1_i7 len=480 path=[12718:0-57 2416:58-58 2417:59-77 2436:78-110 2469:111-134 2251:135-163 2521:164-167 2525:168-168 2526:169-198 2556:199-199 2557:200-204 2562:205-211 2569:212-223 2581:224-224 2582:225-271 2629:272-272 2630:273-309 2667:310-333 2691:334-353 2711:354-364 2722:365-405 2763:406-436 11073:437-467 2825:468-479] [-1, 12718, 2416, 2417, 2436, 2469, 2251, 2521, 2525, 2526, 2556, 2557, 2562, 2569, 2581, 2582, 2629, 2630, 2667, 2691, 2711, 2722, 2763, 11073, 2825, -2]
CCTTCCAACCAAAGGCCATCTTCATGGATAATTTCAGTAATCAAGAAGGCACTAGCACTT
CCATAATGTTACAAGATAAAAAAAAAATACAGGAATATTCTGGAATATGAAAACTACAGA
GCATATGTTATATGGTGACATCTGACTGTAAACAATATATAAAAATCAAGTTCTGATACA
ATTTTAAATAATCTAGAGCAAGAATGCTTAGCTCGCCACCGCTAGCCGGATAACTTTTGG
CGGAAACAGAATAATGTGCAAAATGAATACATGCTTCCTACCTACAGAGAAACAGAAGCA
GTAGAAGTCCGCTGCTTATTGCCAAGGATGACTACAATAACAGTCACATCATCGTGATAC
TTTCTTCTCCTCCCGGCAGGAATCTTCATCAACTCCTCAGTGCTAAAACCTGCATTATCT
GCTGCCCTCAAAACAAGTTGTTCAACAAGATGCTTTGCAGGATCACCAAAAGGGTTATGC
>E_H33765_c0_g2_i3 len=1617 path=[1671:0-72 1629:73-103 18220:104-134 1775:135-171 1812:172-237 1878:238-243 1884:244-390 2031:391-525 2166:526-545 18225:546-576 2217:577-591 2232:592-599 2240:600-622 2263:623-642 18228:643-673 2314:674-695 18218:696-726 2367:727-768 2409:769-774 2415:775-778 2419:779-782 18224:783-813 2454:814-829 2470:830-921 2562:922-952 2593:953-953 2594:954-994 2635:995-1115 2756:1116-1218 2859:1219-1234 2875:1235-1293 2934:1294-1294 18226:1295-1325 2966:1326-1347 18227:1348-1378 3019:1379-1616] [-1, 1671, 1629, 18220, 1775, 1812, 1878, 1884, 2031, 2166, 18225, 2217, 2232, 2240, 2263, 18228, 2314, 18218, 2367, 2409, 2415, 2419, 18224, 2454, 2470, 2562, 2593, 2594, 2635, 2756, 2859, 2875, 2934, 18226, 2966, 18227, 3019, -2]
TCTTTTATTACACATATAAATCAATATAATACAACAAAGGATAGCCAAACATAATTCAAG
CAAACATAAGAAATTATTTAAGATAAAATTATTCATATTCCTTAAATTATTTATTTAATT
GTTCAGGTTCTAAGCTCCCTCAATTTTGTTATTGGTGTTGGCTTTCCAAGCTTCTACTAC
CATGGAAAGTGAATTATAAGATGCACCACCAATATCCAAAGCTTTCTCAGAACTTCTTTG
TAATTCTCTCGCCCTACTCCTCATGACCTTCCCTTCATCTCCTTCCATCAACAACCTAAC
CACCCTCTCAATCTCCTCCCTACCGACCACTCCTTTTCCAGAGACGCCCACAGGCCGCAC
CCCCACACCCATCTCCTCACTAAGCATGGTTGCATTCATCCTCTGTTCAGCATAGAGCGG
CCAAGTAATAATTGGCACACCATGAGCCATGCTCTCCAATGAAGAGTTCCACCCACAATG
AGACAGAAACCCGCCGGTTGATTGATGGCGAAGGACTGCTACTTGCGGCGCCCATGAGGG
AATGACCAGTCCAAATCTTTCAGTCCTCTTTACGAATCCTTCTGGCAAGTACAATATTGG
ATTATCTTCACCGCCGCCACCAGCGTTGAAGAATGCACCTGATGCACTGGCGTCAGTTGG
TTTTCGTACCACCAAGATGAATCGCTGCTGACTCAGTTCCAAACCCCACGCCATTTCAGT
GAGTTGATCAGCTGTTAAAGTCCCACCGCTACCGAGTGAAACAAAAAGAACAGAGTCTGG
AGGTTGATCGTCTAACCATTTCAAGCACGCTCGATCAGACTCTGTGATAGGTTCCTTGTT
TTTGATCAGTGGGCCGACGGGGTGAATCGGGGAGTTGATCAGTATTTTCTTAAAGAAAGA
GTTGTTTCTTAAAGCTGAAAGCATGACAGGTTCTAAACTTTCCCAAGCATTAACGAAAAT
CCCAGCCGCCTGAGGCAGCCTACTGACGTGGAGTAAGTACCATTTATACTCGTCAATCTT
CCTGTTCTGAACCTGATCGAGTAAGTCTTCAGTACGTATCGGGCTGCAACCAGGCATCTG
AATAGGCTCCAGAAGTTCACCATATTCACACTCCACCTCACGGTCAAGCGTCGGAAGGTA
CAACGAAAAGGCGAGCAAGGCGGTGGATGCAGTGAAAAACGAGTAGACCGGAATTGAAAG
TTTCTTGCAAATTTGGATGGCGTCTGTACAAAACAGATCGATGATAACAGCTTTTGGGTA
GTGTAAGTCGATCAGGACTTGGTCTAGAGTTCTCAAGGACTCTTGGACGATGATAGAAAG
ACGAGCAACGATGGTCATGTCATCGTGGACGATTTTGGAAATGTCAACTAATGGAAGGTC
GACGACCTGGAGGCCGGAAGGGAGGGAGGGTGACCGGAGGAGCTCGATTTGAGCAGGGGA
GGCTTCGGTAGTGATGAAGAGAAAGCTGACTTTGAGATTGTGGTGGATGACAAGGTTTTT
TGCGAGCTCTAGGAGCGGAATGACATGTCCCATGCCTGGACTTGGAAGAACAGCTACGTG
GGGAGAATTTGTCATGATTTCAACTACGGCACCGATTACCAAGACGATGACACTGAT
>E_H36759_c0_g1_i4 len=1525 path=[1580:0-57 1608:58-179 1730:180-216 1767:217-223 1774:224-231 1782:232-265 1816:266-278 1829:279-291 1842:292-305 1856:306-322 3445:323-374 1925:375-376 1927:377-377 1928:378-391 1942:392-449 2000:450-460 2011:461-465 2016:466-512 2063:513-520 2071:521-530 2081:531-551 2102:552-561 2112:562-562 2113:563-671 2222:672-753 2304:754-770 2321:771-836 2387:837-1051 2602:1052-1082 2633:1083-1150 2701:1151-1181 2732:1182-1205 2756:1206-1224 2775:1225-1248 2799:1249-1249 6347:1250-1280 2831:1281-1285 6343:1286-1316 2867:1317-1358 6345:1359-1389 2940:1390-1404 6346:1405-1435 2986:1436-1473 3024:1474-1524] [-1, 1580, 1608, 1730, 1767, 1774, 1782, 1816, 1829, 1842, 1856, 3445, 1925, 1927, 1928, 1942, 2000, 2011, 2016, 2063, 2071, 2081, 2102, 2112, 2113, 2222, 2304, 2321, 2387, 2602, 2633, 2701, 2732, 2756, 2775, 2799, 6347, 2831, 6343, 2867, 6345, 2940, 6346, 2986, 3024, -2]
GAAGACGGCATACGAGATTTGACTGTGACTGGAGTTCAGACGTGTGCTCTTCCGATCTTT
TTTTTTTTTTGAAATAAGCCGATCAAAAGTCAATGACTTAATAAGCGTGGAGAACACAAT
AAATTCTATTTCTTACAACACGTGTATGACACAAAAACACAGATTCGTTCGTTGATACAT
CCACAAGTCTGACAAAACTGCAAATTTTAGACAAACTAAGGGGCTCAAGATATCATTTTT
ACTACAATGCATTACAATTTACACAGGTAAAAAATAAATGTTTACTTTGATGTTTTAACA
AAGTGGTATTTGGATTCAACATACCCTTCAGCATCCCACAAAAACGAACCAAACGAAACA
GCCTCCAACACAAGCATCGCCAACCCAGAAAACGTAATCCCAATCACTTCATCATTTGAC
GTATCGATTAAACCATCGTCACCAATCCTAATATCCGGCCTCCCAAACAAAGCCTGTGTC
TGTTTCTCAATCAACGATATAGCTTCTTTCGATCTTATCGTCGCATATCTCTGAAGCGTT
TCTGCATCCAAATACATCACATAAGCTCTCAGTTTTTGCGACTTACCAGAATCCACTGTA
CTACCTCCATCGCCAAACCCCACATCCTCTGGCAAGATTCTGATCAAGGAGTCCGGATCC
CAGAGCCGGTTCGCCGGTGCCAGATCTTTGTCAAAACCTTCAGGAAGGGTCTTCATGGTT
CTCTCGAGTTGAAACCGGTCATCAACTCGTTTGAGGAAGTAGCCGTACATTATTGAAGCA
GCATAGAGCTTTCCAAGTTTGATTTTGCTGATCTTGATGTTGGAATCAAGCGGTCCAACG
GTACGTTCACCAAGAACAAGAGATAAGTGGCCTTGTATCATCTCGAATGCTTCCGGAGAG
TGAACGGATTCAAGTTTTTGTTCTTGGTTTGGCCAGAAATCCACCCTGCCGGTAGGGTCT
GATGTTTCTGTTAATTTGGGGATCATTGAAATGTCATTGTCAACGAATTTTTGTACAATC
AAGCAGTATATTATCTCCTCCAATGTTGTTCGCCTTTCTTTCTCTTTTACTTCAGCTATT
CTCCTGTAGAGGAGAAGATCTTGAGGGGAAAGTGTGGTTTCTTCTTTCGGGGAATCTCTT
TCAGTTTGAAGGTTTTCGAGTTGTTGATCAATGGCCGCAGGAAGGAGATGTGGATGTGTT
TGTAACATCTGTGACAAAAACTGACCAACTGGAGATTCAAATTGTAGAGGTGCAACTGGT
GCTCTGTTATCACTTGAATTCCCTAACGCTCTCACTGTTAAGCTTCTTGTTCGAAATTGA
TCGAAACCATTTCCTAGCTTTCGAGTGCAAAATGAAGGAGAGTTTTTGTAAATTCCACCT
GAAAAGAGGAACTTGGACTCTGAGAGTGTATGGAAATGCCTAAATTCCGGCGACCGGAAA
GTGCCAGTGGGGGACGGAGGAACGACCGACACGTCGCCGATGACACCAGATATCTGCATA
ATTCCTCAACAGAAGTCGTCTTAAA
>E_H33765_c0_g4_i3 len=1954 path=[5181:0-77 5229:78-402 18223:403-433 5585:434-728 5880:729-761 5913:762-1068 18219:1069-1099 6251:1100-1148 18221:1149-1179 6331:1180-1180 6332:1181-1187 6339:1188-1228 6380:1229-1514 6666:1515-1550 6702:1551-1573 6725:1574-1578 6730:1579-1579 6731:1580-1585 6737:1586-1761 6913:1762-1762 6914:1763-1792 6944:1793-1793 6945:1794-1953] [-1, 5181, 5229, 18223, 5585, 5880, 5913, 18219, 6251, 18221, 6331, 6332, 6339, 6380, 6666, 6702, 6725, 6730, 6731, 6737, 6913, 6914, 6944, 6945, -2]
ATTCTAAATTCTTTTTTTTTAATGATACGGCGACCACCGAGATCTACACTCTTTCCCTAC
ACGACGCTCTTCCGATCTAGCGCGGATGCTCTGGTGTATTGCTCATGCCAAAAGCCTACG
GTACAAAAATGACTTCACTTTTAAAAGCAAATGTAGTTAAAGTCTTCTAACTGTCGCAAA
ACCCAAAACCTAACCGGTGAAGTAACTTTCCATTCTCTCTCTACACTTCTTCATTCTTAT
AATCAGAAACGGAGGATAGAGGAGCGCAAAAACCAGATACATAAAAAACAATGAAGAGCA
TTCCTCTGTTTCTGATGGGTTGTGGAGGGGTTGGGCGTCAGCTCATCCAGCACATTGTCT
CTTGCAGATCACTTCACGCTAAACAGGGAGTGCACTTGCGAGTTGTGGGAGTATGTGATA
GTAAATCCTTACTTGTTGCTTCGGATGTGAGCACAATGGAGTTGGACGATATATTTTTGA
TAGAAGTTTGTCGGGTCAAGTTGCACGGTTCTTCTTTGCTGACACTTGGCGGTTTTGGTG
AATGCCAAGTATTCACGGATTCGGAATCAACAGCAAAGGTCATAGATATTGCATCTCTTT
TGGGTAGATCAGCAGGTTTAGCGTTTGTTGATTGCTCTGCTAGTTCCGCGACTACCAAAG
TGCTAAACCAAGTGGTTGATTTGGGTTGTTGTGTTGTCCTTGCAAATAAAAAGCCTCTAA
CTTCTACCATGGAGGTTTATGACAAGCTGGTCTCTCATCCTCGTCGCATTCGGCATGAGT
CAACTGTTGGTGCTGGTCTTCCTGTCATAGCTTCCTTAAATCGCATACTTTCATCTGGAG
ACCCCATCCGTCGTATAATTGGGAGTTTAAGTGGTACGTTGGGGTATGTAATGAGTGAGG
TTGAAGCCGGAAAACCATTCAGTGAAGTTGTTAAAGCTGCTAAAAGCCTTGGTTATACTG
AACCAGATCCACGGGATGATCTCAGTGGGATGGATGTTGCAAGAAAGGCTTTGATCCTTT
CTCGACTAGTTGGGTCTCGAATTGACTTGGATAGCATCAAGATCGAAAGTTTGTACCCTG
AAGATATGCGACCTGGTTTAATGTCTGTGGAGGACTTTTTGATCAGTGGGATTTTATTGC
TTGATAAAGGTATCAAAGAGAGAGTTGAAAAGGCTACTTCCAATGGGAGTGTTCTTCGTT
TTGTCTGTGTGATTGAGGGCTCAAGGTGTGAAGTTGGCATTCAAGAGCTTCCTAAAAATT
CTCCTTTAGGAAGATTGAGAGGAAGTGACAACGTGGTGGAGATATACAGTCGGTGTTATA
ACGAGCAGCCTTTGGTTATTCAAGGTGCTGGTGCAGGGAATGATACTACCGCTGCTGGAG
TACTTGCTGATATTCTTGATATCCAGGATCTATTCCCTTGACATGAATTCTTCTCCACCT
TGGGTTGATCAAAGTCGAGAGTCAAAGCTGCTAAATAAAAATGACTCGTGTAATAGAAAT
GCGTGCAGAGAATTTCAGTTTGTTATGGACTTATGAACAATATTTCAGTTTGTTATGAAT
GCACATGAATTGAATTCGAGGGCTCGGAGGTGGATATGCCTTCAGAAGAAACCCCACATT
TCACCTACACAAAAATCCCACATTTTTGTAAAAAAAAAGGGGTATGAACGATGATCATAT
GTAGGGCAAATGGGGCAGTCTGAATCGGCTCGGGAGTAATTTTGCTAATGGCCTGTGGGT
TCGCGAAAGAGTTACAGTGCCTTTTTAGCCAAACACGTGGCTGTTCAAAGTAAATTTTTT
TATTATTTAAAAAATGCCCCAAAATCAGCTTATTCGTGTGCCTCCCCCCTCCCCCGATAA
ACCTTATTATATTAACTATAACCCATCATTATGTATAGACTATGATCAAATTCGGAAAAG
AATTGAGCTAGATAATATTACAAACATTATTGAG
>E_H66342_c0_g1_i1 len=230 path=[1:0-229] [-1, 1, -2]
GGCAAAACTATAAGTCTCCTAAACTGGAAACTCATTCACAGTAGCTTATTTTCCTTTGAT
AGGAGAGGATTTAGGTGGTACAAGTCACGCACGTGCAACCGTCACCACACTTGCAGAAAG
CCTTCCCGGTACCAGTAATCTCGGCTCTACGGCAAGTGCATGGGTTGCAGCCGCAGTGCT
CCCCGCACGGGCATAGCATGTGATCTTCCCCGCTCGATGTCTCACTCGTT
>E_H40735_c0_g4_i3 len=702 path=[1:0-79 51:80-80 12497:81-111 83:112-131 12498:132-162 134:163-165 137:166-202 7691:203-292 264:293-294 266:295-302 274:303-333 305:334-338 310:339-383 355:384-406 378:407-414 386:415-426 398:427-432 404:433-439 411:440-440 412:441-451 423:452-466 438:467-469 441:470-470 442:471-471 443:472-482 454:483-484 5281:485-490 6662:491-521 5318:522-527 5324:528-558 528:559-567 6600:568-598 568:599-610 580:611-619 589:620-623 593:624-641 611:642-653 623:654-654 624:655-664 634:665-667 637:668-676 646:677-677 647:678-701] [-1, 1, 51, 12497, 83, 12498, 134, 137, 7691, 264, 266, 274, 305, 310, 355, 378, 386, 398, 404, 411, 412, 423, 438, 441, 442, 443, 454, 5281, 6662, 5318, 5324, 528, 6600, 568, 580, 589, 593, 611, 623, 624, 634, 637, 646, 647, -2]
TGCATCTTTCAAAAATCACCGCGATTGTCACCCTCTGTGCCTTTTGTCAAACCTTGGAAC
AAGGACCGCTTATTTGAGCAGCAATGATAGCCTTGTGCCATCTAAAGTGCAATGAGATCC
GAAAAGATCGCACAATACAAAAAGCAACGCTTTAGTGGTGACGGTAAATCATAGTAGCTC
AAGAGTAAAGGACGGAAACATCAACTTGTACCACTTCCTGTTGCCATATGTCATCATTCA
AGGCACCCTTCCAATCTTCTTCTATTTTCTTGTTGCGCATGAGACTTGCAAGTGTGTCTT
TACACAAGAGGCAGGCCTTTGCATTTGTCAGCTATTTCCCTTTCAACCCTTCTAATTTCT
GGCGCTCCTCCTTGCTTCTTCCACAAAACGCAATCTTATCAAACACCACCCTACATACTT
CCTTGGACAAAATCTGCAACGAGTGCATGTAGGTGGTACCAATTATATCTGCCACTTTCT
CCTTCCGTGTGATCACCAAAATTCTACTTCCTGTGTCACCACTCCTCAAACAGTATTTGA
ATGGTTCCCAATCTCTAAAATCTTCTGTACACACATCATCTAAGACGACAAGCAATTTCT
TCTCGGAAATAGACTCTTTAATTCGCTCTGATAAAGTTTCCAATTCAGAAACATCTTTTG
CATTACCTCCAAGAGCTTCATAGATTGTCTTAGCAACCCTTA
>E_H39153_c0_g5_i1 len=227 path=[12591:0-60 1533:61-85 18124:86-116 1589:117-131 1604:132-162 1635:163-198 1671:199-208 1681:209-220 1693:221-226] [-1, 12591, 1533, 18124, 1589, 1604, 1635, 1671, 1681, 1693, -2]
GAGAAAAATGAACGATGCGTTGATGGGCATTCTCCGAGTTCGAAATTTATGCAGTCCTCC
TTACGTTTATACTCATCCATTCACTACGTGTCATAGAGTGACTGAGGGGGATCAATTCAT
TGTTTTGGGAAGTGACGGATTGTTTGATTTTTTCAGTAATGATGACGTCGTGCAACTTGT
GGATCTTTTTATCCAGCATAACCCTTTTGGTGATCCTGCAAAGCATC
>E_H36828_c0_g2_i1 len=747 path=[2593:0-388 2952:389-420 19472:421-451 3015:452-454 19475:455-485 3049:486-585 3149:586-602 3166:603-616 3180:617-723 3287:724-746] [-1, 2593, 2952, 19472, 3015, 19475, 3049, 3149, 3166, 3180, 3287, -2]
GTGCTCTTCCGATCTGTCGTTCGTTGGGGAGAAATGCCACACGCCTGCATTGCAAACAGT
TGATCATCATCATTTTAATAGAGCCCTCAAAAAGATCTCTATTACACAGAGCGAGAGAGA
TGGGGTTAGGGTTACTAGCTTCGAGAGCTCTACGAACCACAGCTAGCCTTTCCAGATCCT
CCAGGGTTTTCGCTTCACGAAACTCTAGCAATGCCATCAGAACCATCGTGTCTACACCAG
AGCTCCAAAATCCAGAAGCTGCAGCTGCGACCTCAGCCGACCCAGCTCCAGATCTCCCAC
CACGGACCCCAGTTGCTGGAGCCAGGGTTCACTTCCCGAATCCGGACGATGCTATCGAGG
TCTTCGTGGATGGCTACCCCGTCAAAATCCCCAAGGGTTTTACGGTCCTTCAGGCCTGCG
AGGTCGCCGGCGTCGACATTCCTAGATTCTGCTACCACAGTCGCCTATCCATCGCCGGCA
ATTGCCGCATGTGTTTGGTGGAAGTCGAGAAATCACCCAAGCCTGTGGCCTCTTGTGCCA
TGCCCGCTCTTCCTGGGATGAAAATTAAGACAGATACTCCTGTGGCCAAAAAGGCACGAG
AAGGAGTGATGGAGTTTTTGTTGATGAATCACCCATTGGATTGTCCAATCTGCGATCAAG
GTGGAGAATGTGATCTTCAAGATCAGTCTATGGCTTTTGGATCTGATCGTGGCAGGTTCA
CTGAAATGAAAAGATCTGTAGTTGATA
>E_H37672_c0_g5_i1 len=662 path=[4723:0-233 22101:234-264 4958:265-423 5117:424-655 5349:656-661] [-1, 4723, 22101, 4958, 5117, 5349, -2]
CTTTATGGGCTTTCCAGTCAACAATCCCTCCAAACTTGGAAACGGCTTCTTTAACAGATT
CAAAAGGTGCTGCTGTATCAATAAGGCCTCTGTTTATATTAATGTGTTTTAAACGTTTAG
AAGGATCGAGCGGTTCTGGTGTTCCAAGGGCAACACTGGCAACTTTTGCTTGGGGCAGAG
AAAGCTCATCGGATGGCGGCACATGATTGTCTTTTATGGAACTGCTTATCTCCAGAGAAG
AAGCGGGAGGTACAATCTTGTCATCAACATGTGCACATTCAACAGAACCACCATCTCCAG
ATTGCTGCCCATCTGAGGTATCTTGTAAAGTTTCGGTTTTAGAAGTTTCTGCTGCTATCC
TCTGATGGTCAGCGTCTGTTTCATTAACTGTAGAGGTTGAAACTGAAATGTCTGTCGAAA
CAAGTTGATCCTGTCCCAGAACTGGACCATCAGAAGCATCTTGTACAGCTGTTATTTTAG
AACTGTCCATCATTGATGCTTCACTGTCAGGTTCCACTTTTCCATTAATGACTACGTTCT
TTGGAGCTTCACTATGAGAATGATTATTATCTTGGGAAATGATAACAGGTTCTGGAGGAG
ACCTTTCTTCAGCAATTTTCACATCCTCCATCCCACAAAAGTGCTCAGGAGTGCCTCAGG
AG
>E_H38377_c2_g1_i9 len=480 path=[1205:0-50 1226:51-54 8225:55-135 1311:136-218 1394:219-221 1397:222-231 1407:232-245 6785:246-324 1500:325-325 1501:326-326 8464:327-403 1606:404-424 1627:425-427 1630:428-439 1642:440-455 1658:456-477 1680:478-478 1681:479-479] [-1, 1205, 1226, 8225, 1311, 1394, 1397, 1407, 6785, 1500, 1501, 8464, 1606, 1627, 1630, 1642, 1658, 1680, 1681, -2]
TGTTCTGCTGTTGACTGGGAGTTAAAATTAGGGTTTTCTAGATGAATCAGGAAATGCAGA
GTTTTGAGCTTGCCGAACTCTTCAGTTCTCTATGCAAAAATGTTCTTTCTCCATGTAAGA
ATGAATATATCGTTTCAGCTGATGATGAACTTCAGATCTTGAACACAGATGAACTCAAAA
CGACCGAAGCTGGAAAAGGCCTCATCAAATCCATATGGTGCGACGATAAGGTTCGACTCT
TAACTCGGTCAAAGGAATTATTTTAAGGCTTATTAAACCGAGTCATCTCGGTAGAAAACC
AAAACAAAGAAACTGAACTATTAGACCTGTGCTGTATGTTTGATGCCGTTGACTGCTTTT
CGGCTTTGATAAACGGAGAGTTCGGGACGGTGCCGCTCGTAAACGAGATGGACGAGACCG
GACGGTCGGCGCTGCACAAGGCAGCAGACGTGCACGCATCCAGGTGCATTGAGCTTCTTG
>E_H38377_c2_g4_i3 len=542 path=[1897:0-70 1938:71-90 1958:91-103 1971:104-104 1972:105-139 2007:140-192 2060:193-194 2062:195-218 2086:219-242 2110:243-323 2191:324-344 2212:345-353 2221:354-541] [-1, 1897, 1938, 1958, 1971, 1972, 2007, 2060, 2062, 2086, 2110, 2191, 2212, 2221, -2]
GATGTTACTCAGGTGGTATTTACTATTTCGATGGAAGGTCAGGTAGTTTCATTAGCGGCT
CTGTTAATGGTGTGCGCAGAAAGGGTTATTTCGTCAATGGTAGTGGTCCGAAAAGACGCG
AATCGGGTATACAAGGAGGAAACCGTATACGATTGTGTTATCTGAGAAGCCTTATCCCTG
GGCCAAATCATAACTCCCTCGACAGCTGGCGACGGGACTTGCGCTGAAACGGATACTGAT
AAAATTGTGGAGAAAATGAAGCTTTTGCTTTGCGAGATGGAGGCATGGAGCTGCTGCAGC
CTACTAGACAAGAAGGTGACATCACAATTAATCCGTGCGTCTCAGGTAAAGTTAGTCTTT
CTCGGGAAATAATTGTCTTGTTACGTTAATTAAAGTTGGTCTTTCTCGGGAAACAATTGC
GTTGTTATAATAATTTGCGTTAATTATGCGAAGAACAAAATCGAAACAGTAAGTATAAAT
TTATAATTACGAACTAGGACTAGACCAGTATGGCTACATTCTGTTAATCATTAATGAAAA
AC
>E_H37132_c1_g5_i3 len=530 path=[3248:0-206 3425:207-219 3438:220-283 3502:284-444 3663:445-473 3692:474-482 3701:483-529] [-1, 3248, 3425, 3438, 3502, 3663, 3692, 3701, -2]
CGCACGAGCTACGATCAAGGTAAATAACACGAATCGGAACACCCAAGGCATCTGACAGGG
CCGTAATGTGAACATGATCGCTCTCTTCACCCATTGGTTCCACGGACGACTTACAAAACT
GCTCCACGGTTGAATTTGTTAAACCTAATATAAATGGTTCGAAAAACTCCGAACGTGTCT
TTATTTCACCAGAGGTAACAAATCTGAAAAACATTACAACATAATCAGATACCGACTGAT
CACGGCTTCTCTGCAAAAGTTCTTCTCGACTTATAGAAGTCTCGTTTCCTTGAAGAACAC
TATCTAGCTGTTCAATGAATAACGAGAAAAAATCCTCAAAAGTGAAGTCTGCATAACCCA
GGCTCTGAAGAGTCTTTCTACATTTCTCGACATTGGCTTTGACACGATCAACTTCTGCTT
GATTTTGTGATTCCAGAATATGATCAAGATATGAAAACATAAAGCTTCGGAAAAAGCAAT
TCCCATCTCCCCGTGTTCGCCGAATGGCAGAATATTGTTCACCGAGCACC
>E_H37132_c1_g4_i3 len=397 path=[2495:0-31 2497:32-41 2507:42-49 2515:50-62 2528:63-144 2610:145-146 2612:147-167 21386:168-198 2664:199-208 2674:209-227 2693:228-231 21387:232-262 2728:263-283 2749:284-359 2825:360-363 2828:364-396] [-1, 2495, 2497, 2507, 2515, 2528, 2610, 2612, 21386, 2664, 2674, 2693, 21387, 2728, 2749, 2825, 2828, -2]
TAGATACCACTCCTTTTATGCTTTACACAAGTCTGGGGCATACAAGCACTTGATGAATGA
GGAAGATGTTGAGAATTTGAAGTGGCTCCAAATTTTCAACAAATATGATCTCTATAGCAA
AAGCAAAGTCCGGGTCAACGTTGAGGAGGTCAAGCCATACTATCTTTCCCTCATTGAGAA
GTACTTTCCTGCGAAGCTAAGGTGGTGAAACTTGGAGCTACAAAAAGTGATCTGAGTATT
AGAAAATGGGTCAAGTAGATAGTGAAGAGTGTAGTGTTGTTGTTGTTGTTTTTTTTTTTT
TTCAAGAACTGTCTTTTATGTTAAAGATGTTGTATGAAATAATGTATGTTCTTGTTATGT
TTATTGTGAAATAAAAGTTGTCAACTTTTATTTCACG
>E_H37132_c1_g1_i5 len=781 path=[1447:0-82 1500:83-83 1501:84-84 1502:85-88 1506:89-161 1579:162-211 1629:212-212 1630:213-226 1644:227-290 1708:291-294 1712:295-307 1725:308-322 1740:323-387 1805:388-409 1827:410-424 21389:425-455 1873:456-456 21390:457-487 1905:488-521 1939:522-530 1948:531-536 1954:537-570 21391:571-601 2019:602-693 2111:694-711 2129:712-724 2142:725-778 2196:779-780] [-1, 1447, 1500, 1501, 1502, 1506, 1579, 1629, 1630, 1644, 1708, 1712, 1725, 1740, 1805, 1827, 21389, 1873, 21390, 1905, 1939, 1948, 1954, 21391, 2019, 2111, 2129, 2142, 2196, -2]
CGACAACCTATGGTTTTTTCAAGCAGAAGACGGCATACGAGATTTGACTGTGACTGGAGT
TCAGACGTGTGCTCTTCCGATCTAATGAGGATAAGATAAACATGTATTAAAACAGAAAGT
AACTCATATTTTCAGGGAAGGACTCGGACCCTCTGAATTCTCAGGGAAGGACTTTCCGGC
ATATATAAATACCAACCCATTTACCAAACAACAATGCCATCTTTTTTGGATCTTCTTTTC
ATTTATCTGATCGATTCAGGATGACTCTCATCATTAATGACTCTCTTTTTGCAGGAGTTG
AAGCAGAGAAGACCAAGAAGTCCGTTGATCAGACAGAATTGGTGTTGGATGGTGGATATC
TGGAGCCCATTGATGATGAGAAAGAATTGGTATTGCCCATTGATAATGAGAAAGAATTGG
TATTGGATGGTGGATTTCTGGTTCCAGAAATCAATGCATTTGGCCACACTTTTAGAGACT
ATGATGTAGAAAGTTTGAGGCAAAAGGGGGTCGAGGAATTCTATCGAACTAATCACATTA
ACCAGACTTATGACTTTGTGAAAAGGATGAGGGAAGAGTATAGTAAATTGAATAGGGCAG
AGATGAGTATATGGGAGTGTTGTGAACTTTTGAATACTGTTGTAGATGAGAGTGATCCTG
ATTTAGATGAACCTCAAATTGAGCACCTTTTGCAAACTGCTGAAGCTATCAGGAAAGATT
ATCCCAACGAGGGTTGGCTCCACTTAACTGCCCTTATCCATGATCTTGGAAAGGTTCTTC
T
>E_H40718_c3_g2_i5 len=444 path=[1:0-89 61:90-90 62:91-123 95:124-154 126:155-155 127:156-167 139:168-168 140:169-182 154:183-186 158:187-213 185:214-215 187:216-224 196:225-234 206:235-248 220:249-249 221:250-256 228:257-265 237:266-266 238:267-268 240:269-269 241:270-270 242:271-287 259:288-288 260:289-302 274:303-304 276:305-324 296:325-365 337:366-366 338:367-367 339:368-368 13724:369-443] [-1, 1, 61, 62, 95, 126, 127, 139, 140, 154, 158, 185, 187, 196, 206, 220, 221, 228, 237, 238, 240, 241, 242, 259, 260, 274, 276, 296, 337, 338, 339, 13724, -2]
CCATTGGGGCAAGCGCCAGGCCCCAATGAGTAGGAGGGCGCGGCGGTCGCTGCAAAACCT
GGGGCGCGAGCCTGGGCGGAGCGGCCGTCGGTGCAGATCTTGGTGGTAGTAGCAAATATT
CAAATGAGAACTTTGAAGGCCGAAGAGGGGAAAGGTTCCATGTGAACGGCACTTGCACAT
GGGTTAGTCGATCCTAAGAAACAGGGGAAGCCCGTCTGATAGCGCTTTTTGCGCCTACTT
CGAAAGGGAATCGGGTTAAAATTCCTGAACCGGGACGTGGCGGTTGACGGCAACGTTAGG
AAGTCCGGAGACGTCGGCGGGGGCCTCGGGAAGAGTTATCTTTTCTGTTTAACAGCCTGC
CCACCCTGGCAACGACTCAGTCGGAGTTACGGTCCAGCGGCTGGAAGAGCACCGCACGTC
GCGTGGCGTCACGTTCCCCCCCGG
>E_H37132_c1_g3_i2 len=422 path=[4138:0-66 4175:67-102 4211:103-139 4248:140-164 4273:165-191 4300:192-192 4301:193-250 4359:251-323 4432:324-421] [-1, 4138, 4175, 4211, 4248, 4273, 4300, 4301, 4359, 4432, -2]
CTAAAAGCATATGTCAGAGTAAACCCCACCCGATTAATATTTTTCTTCACTAGATCTATC
CACTAATAATTAAAAAAAGTGTATTGAAGAATATCCACAACTCAATCATTTCTAATCCAA
TACTCGTTCGAAACGATTCAAAATATAACGTTAATTTTCATCAGATACAATGCAGAATCA
AGAGGGTCTCTTACCTGATGTGGAAATAGAGTCTGTAACACCCGGAGGTGATGACTGGGC
AAGTTTCAGGGATGATGATATCATGCAACAACAATCTGCAATCCATGCGGAGGAAGCAGT
GAAGATGCCATTTGTGGGAAACAAGGAACCTCTCTCTTCTTTAGCTGCTGAATATCTATC
AGGCAGCCCTATATTGCTGGAGAAAATAAAGGTGCTCGGTGAACAATATTCTGCCATTCG
GC
>E_H37132_c1_g2_i2 len=331 path=[397:0-48 416:49-52 420:53-79 447:80-129 497:130-141 509:142-164 532:165-221 589:222-225 593:226-228 596:229-279 647:280-280 648:281-284 21388:285-315 683:316-330] [-1, 397, 416, 420, 447, 497, 509, 532, 589, 593, 596, 647, 648, 21388, 683, -2]
ACTTGTGTAAAGCATAAAAGGAGTGGTATCTAATTACAAAGAGAGCTGCCGATGGTAAAG
TGGTTTTATTCTCCAAGGCCACCAAGTACATGTAGTCATCATGCCCCCATGACATCATTA
CATTGTTGAGTCCACAACCTTCCGAGTACACCCCATATTTGGTATTGTAAGTGGGATTGT
TGTAGTCTGGATTTTCCTTGAAATACTTGTGATGAACGATTGATTCGTCAAAAGCACACC
CAACTGGATATATGTCACCTACAACAGCCCATTGAGGAAGCTCCCTGAAGCTAGGAAGAA
GAAGAACCTTTCCAAGATCATGGATAAGGGC
>E_H34281_c3_g3_i4 len=699 path=[591:0-109 671:110-251 813:252-358 920:359-370 932:371-398 960:399-594 1156:595-698] [-1, 591, 671, 813, 920, 932, 960, 1156, -2]
TAGCACAAATCCACATTAACAACGCAAGTCGTTTTAAGTTTTGCTTGTGTTCACAATCTA
ATAAAAGTAAACTAAATTCATTTAAGCCTTCCTCTAGTTTCCTCTGGCCTTTTCCAAATC
CGGAAGATAAAGCATTCCATCGCTGTCACTGCTCTCGTCATCTTCACCAGCGAACAAAGC
ATCATCGCCGTCAGACCCCATATCAGAACAGTCTGACTCTTCCTCGTCTTCATCACACCA
ATTGTTCCAATCAACCTTTAGGTAGGGAGCAGGCTTTTCTTCCGACTTTAATAGTCTTTT
CCACCAAGCCTTCTGCTCTTTAGAGATTATACACAGTATATTCCTTAACCCAACTTTAGT
TTTGCAGCGCTCAGGTACTATAGTTCCATAAAGTTCCAGACTGAAGTCAAAAGGCTTGCC
TTGCACCCCAACGGCAGAGAAACTAAATAACCCTTGTGGCTCACATTTCACCGAAACATC
TTTCGCATCAGGTAAAGCAATGGTCAGGTAAACCTTATCAGAGCGCTGAGCCCACAGAAC
TTCTGGATGGCGACTCATTTCAGAAGGAAGATTGGAACTCGCAGACGAGAGAAAGCCAAA
CGATGTGAAGTTAACTGCACTAGAAACGATAAAAACCCTATAAACTGCCGTTCCGCGATA
TTCAGGTGAAAGAGAATAATTATTTTGGCAGATCGGAAG
>E_H34281_c3_g2_i1 len=374 path=[3282:0-100 20255:101-131 3384:132-159 3412:160-248 3501:249-280 3533:281-281 20261:282-312 3565:313-373] [-1, 3282, 20255, 3384, 3412, 3501, 3533, 20261, 3565, -2]
CTTCCCAAACATTCCGAATTATTGTTTATAAAAGCACTGCTCCCGATTCTTTGTTAACTA
AATAACCAAAAACCAAAACGAAACCAAAGGGGGGAGAGAGAGACTCAAAACGAAAAGAGA
AGAAGAAGAGAAGGAAGTGATGAGCGAGGCATTGAACAAGGACTACGAGGTGTGCGAAGA
GATCGGCCGGGGACGATTTGGCGTTGTTTCCCGTTGCGTATCACCTAATTCCGGTGACTC
ATTTGCCTGCAAATCCATCGACAAACGCCTCCTCTCAGACGACTCCGTCGATCGGCAATG
CCTTGACAAAGAGCCTAAAATCATGCATCTCGTCTCCGGTAACCCTAATATTGTACGATT
GTTCGACGTCTACG
>E_H40152_c0_g4_i2 len=415 path=[6219:0-169 6359:170-196 6386:197-197 6387:198-251 6441:252-252 6442:253-328 6518:329-339 6529:340-414] [-1, 6219, 6359, 6386, 6387, 6441, 6442, 6518, 6529, -2]
CGCTCAAAAGGAAGTATGATATTTATCAACTAATTTCATTACTTTTTCATCTTACAATCA
GTTATTCCATTTTATTTTTTCATTTTAAATTACATATATCAAGAGAAAGAACCCCAAACT
AGGAAGTAAGTCTCTGCCTCATCCATTTGGTAGCTGACCACTTCTCCCCGGACAGTACTT
CACATCCTCCATGTATGCTCTTTGGGTCTGATTGTCCATCTAGCCCCATGCTCCAGAAAA
GCACAGCATCTCCTTTAATTGGTTTTACGGACAACCCTTTCACCATCTTCCCACCACAGC
TACATTCACCTGAACCCGCCATGGGGAAATACGTTTCTCCCCCTTCAACGTTGTCGCTTA
AATACATAAGCATTGTTGCGATTCGCTGACCTCCGCGCTTCAAGTTAAAGGCGTC
>E_H34281_c3_g4_i2 len=971 path=[1999:0-168 2138:169-198 2168:199-199 2169:200-228 20252:229-259 2229:260-308 20254:309-339 2309:340-392 2362:393-421 2391:422-422 2392:423-488 20258:489-519 2489:520-537 20260:538-568 2538:569-570 2540:571-725 2695:726-743 20253:744-774 2744:775-860 2830:861-942 2912:943-970] [-1, 1999, 2138, 2168, 2169, 20252, 2229, 20254, 2309, 2362, 2391, 2392, 20258, 2489, 20260, 2538, 2540, 2695, 20253, 2744, 2830, 2912, -2]
TTATTTTTGTTGTACTTTTTGTTTGTATTTTTTTTTTAATCACACAAACAAAACACATTC
TCATTGTTATAAAATCATTTCCAGAAAGAAAATTTAAAAAAAAAATACAAACAAAAAGTA
CAGCAAAAGTGACATTGTTGCTGAAGCTTCTGATTCCATTTCCATGATCATTACTCGGAA
TCTCTTCTTCTAAAAATCTACAAACATTCCCGAAACAAAAAAATACAAAGCGGAATATAT
TGGCTACACTGCAGAGCACACCTGTACAATACAGTAGCATATATACGCTCAAAATATTCC
ATCTATACCTACTTCTACCCATCCCTCCTCTTCTTCTTCAGGTTAAATTGGTTACTGATC
TGACCTCTCCACCACTTGTCATCCATGGATGCCTTAGAACTTGCTCGGCAGTGAATCTCC
TTGAAACATCCTTGCAGATCATCCTCCGTAAAAGATCCTTCACCGCAGGTGACACAGAAT
GGAAAACCCTAGCCGGAAACCGTAAATTTGCACGCAGAACGGCCTGGAAGATCTCCGTCG
CAGAATCTCCATAAAAAGGAGGGATTCCAGACAACATTATGTACAAAATTACCCCGGCGC
TCCACACATCAACCTTCTCCCCATACTCCCTCCCCGCCACGACTTCTGGTGCCACGTAAT
ACGGCGTTCCAACAATCCCGCTCATCATCTCCCCTTCCCTAATCAGCTCCGCCGATCCGA
AATCGGCGAGTTTCAATCGGTTCCGACTATCGAACAGGATGTTATCGGGCTTTATGTCAC
GGTGAGCCACGCCGCGACGGTGGCAATGAGCTACAGCTTCCATCAACGGGACCATGACTT
GAGCCGCTTCCGACTCGGAAAAGATCCGGCTCGTGACTCGGTTGTAAAGATCGGGGAGGT
TACAGAGTTCGACTACCATGTGGAGATGAGAATCGTCTTCGTAGACGTCGAACAATCGTA
CAATATTAGGG
>E_H40522_c0_g3_i6 len=1038 path=[3053:0-162 3186:163-178 3202:179-278 3302:279-307 3331:308-339 18578:340-370 3394:371-404 3428:405-405 3429:406-416 3440:417-436 3460:437-447 3471:448-465 3489:466-486 3510:487-496 3520:497-645 3669:646-646 3670:647-658 3682:659-676 3700:677-713 3737:714-753 3777:754-756 3780:757-809 3833:810-996 4020:997-1037] [-1, 3053, 3186, 3202, 3302, 3331, 18578, 3394, 3428, 3429, 3440, 3460, 3471, 3489, 3510, 3520, 3669, 3670, 3682, 3700, 3737, 3777, 3780, 3833, 4020, -2]
GATCTCCAACTCTTTTTTTTTTAATAATTTCCACAATTTATCACCAACTCTTTTACTTCA
TGTACAAATAAATAATATAATATAATATAATATTTATATTGTAAAATAGAAAACAGAACG
CCAAACCAAAGACACTCATTCCATACAAAGGCCAGGCCACTGAAGATTAAAATCAAAATT
GGTCAAAGTTGTTGGCAAGTACGAATCTTGTCAAATGAGAAAAAATTGGTCCAGAGTCGA
AAATCGCCACAAGGATCCAAATTCCAAAGTAAATCACGCCGGTACGCAGAATGAAGAACT
GAGAGCTGGAGGCAAGACACAAATCAAGTGGGGCCCTGCAGGGTTGCAACTAATATTTGC
CTCATCGACATCTGGCAGACCAAGCTGAGGTGGACGAACATATCCCGCCACTAATGGTAC
ACATAATATTGATATAACAATTCTTGAACCTTGCTTTGTGGAGAGGAAAATATGCCCTCT
CTTCCTTCCAGCAATCATCCAATTTTCAAAATTTGCATCCACCTCATATAATACCTCATC
CTCGTTTTCTGAAACTTGTTTCTCCTCGAGATCCTTCAACCTTTCAACTCTCCATTTCAT
GGTAATAAGTTGTCCAACTCTAAGACCACCAGAAGGAAGAGGAAGAAAACCAACAGCTAG
GTACGGATCCAACACAGGCCTCTGCAAAACTAGAGCACTCCTGAAGATCAAATCCTGAGT
GCCACTCACGGATGTGTGGGCTCCAACCGTTCTATCACCAGCAATTCCGTATTTGATGTT
TAATATACTATCTGGTTGTGCTTCCTTGGCTTCATCTTCAGCAGTTGTCTTGCCTAAGCA
TATACTGAACAGGATTCCTGCTCTAGAAGTTGGAGAAATGACAAGTGGAAAGAAGCCTGA
AGTTGGTCCCTGACCACCATGTCCAGTAAAAACAAATCCATCTTGAAGGTCAAGCCAAGC
ATCGTATACGGTCAATGTAGCTTTTACTTGGGAATGCAGTATCACCTGCAAAAGCAAGGT
ACCGTCATTGCATTTATC
>E_H40522_c0_g2_i10 len=1254 path=[7418:0-49 18577:50-80 7469:81-191 7580:192-205 18581:206-236 7625:237-263 7652:264-347 18582:348-378 7767:379-409 7798:410-618 8007:619-842 8231:843-843 18573:844-874 8263:875-955 8344:956-978 8367:979-1117 8506:1118-1210 8599:1211-1253] [-1, 7418, 18577, 7469, 7580, 18581, 7625, 7652, 18582, 7767, 7798, 8007, 8231, 18573, 8263, 8344, 8367, 8506, 8599, -2]
GCTGAAGTCGATTCCAGACAGTAAATGAGCAACCGCACTTCAAACTAACTTTTATACATA
CGCTCTGTCTTTCTTCAACCTAAGATGGTTTTGCATCGGTTAACCTAGATCGATCATGGC
GAACTTCTTAGCTCAGTTTCAGACGATCAAGAACGCATGTGATCACCTCGTCATTGCAGT
TGAAGATGTAAGCGATTTATGGCCCAGTGTAAAGAATGGATTTGAAGAGAGGTTGCCATT
CAAAAGAGCTGGTCTGAATAACAAGACCCGCAACTCCGTGTTGATTGAGAAATTGCCTGC
TGAGTTTATATTAACAACAGATTCAAGACTTCGTAGTCGGTATCCACAGGAGCAATCATT
ATTTTGGTTTCGTGAACCATATGCCACTGTGGTTCTTGTTACTTGTGAGGATCTTGATGA
ATTTAAGACCATTCTTAAACCACGGCTGAAATTACTAGTTCAAAATGATGAGAGGGAGTG
GTTTATTGTATTTGTGTCTAAAGCTCACCCGAACAATGATCAGGCCACGAAGATGGCCAA
AAAAGTATATGCCAAACTTGAAGTTGATTTCAGTTCAAAGAAGAGAGAAAGGTGCTGCAA
ATTAGATATACATGGCCCTGAAGCAAATTTTTGGGAAGACTTGGAATCTAAGATCATGGA
GTCCATCAGGAATACATTGGATCGGCGTGTACAGTTCTATGAGGATGAGATACGCAAGCT
CAGTGAACAACGTTTCATGCCGATCTGGAACTTCTGTAACTTTTTCATTCTGAAGGAAAG
CTTGGCCTTTATGTTTGAGATGGCTCATCTTCATGAAGATTCATTGCGTGAATATGATGA
ACTAGAGCTCTGCTATTCAGAGACAGTTAATGTGAATGGAAAGCAGAGGGAATTTGGAGG
AACAGATCATGGTGATGATCAGGCAGCACTGCTAAACCCCGGAAACAAACCATTGACGCA
AATTGTACAAGATGATTCATTTAGGGAGTTTGAGTTCAGACAGTATCTGTTTGCCAGCCA
ATCAAAGCTATTATTCAAACTCAATCGCCCCTTTGAGGTGGCATCAAGGGGATATTCATT
TATAATCAGTTTCTCAAAGGCACTGGCACTGTATGAGAGTATGTTACCTTTTTGTATGCG
CGAAGTGTGGGTAATAACTGCTTGCCTGGCGTTAAACCATGCAACTGCTTCTCATTATAA
TGGACTTGTGGCACCTGACATAGAAAAGGAGTTCTATCGCCTTCAGGGCGATCT
>E_H40522_c0_g1_i2 len=744 path=[9785:0-149 18574:150-180 9936:181-214 9970:215-374 10130:375-434 18580:435-465 10221:466-490 10246:491-729 10485:730-743] [-1, 9785, 18574, 9936, 9970, 10130, 18580, 10221, 10246, 10485, -2]
TGGCAGGAATATTATTACCCTTGATTTACCTCCACAAAAGCCAGGTTCCTACGTCTTGGG
GGTTCTTACTGGGCAAATTGGGCACTTGAGATTTAGATCTCATAGTTTCTCGAAGGGTGG
TCCTGTAGACAGTGACGATTTAGTGAGTTATGAAAAGCCTACTAGGCCCATCTTGAAGGT
TTTCAAACCAAGACCTCTAGTTGATCTTGTGGCAGCTATTTCATCTGCTTTGCTAATGAA
TGAACCTCAGTGGGTTGGAATCATTGTACGTCCTATTAACTATTCCCTCAAAGGTGCTGT
CTTGCATATAGATACTGGTCCAGGTCTGAATATCGAGGAGTCCCATGTCATTGAGATGGA
GAGGCATGTTAGTGTAAAAAGGAGCACTGCAGACATGGCTAACATTAGTGGTGTTGGAAA
AGATGATACTTCTGCTGTAACTGGAGAATTTCAGCAGTTAACTCTCCAAGATGGTAGAAT
AGAATTGCCAGATTGGGCAAGCAATATAACTTCCGTTCTGTGGATTCCAATCCGTGCTAC
AAATGACAGTCTAGCAAGAGGAACTTCAGTCGCTTCCCGAAGACAGAGCATCGTTGATGG
GATGAGAACAATAGCTTTGAAACTTGAATTTGGAGTAGCTTACAACCAGACATTTGAAAG
GACAATTGCTGTACATTTCACTGACCCTTTCCATGTGAGCACACGCGTTGCAGATAAATG
CAATGACGGTACCTTGCTTTTGCA
>E_H40522_c0_g5_i4 len=1119 path=[4829:0-79 18576:80-110 4910:111-246 18579:247-277 5077:278-438 5238:439-618 5418:619-900 5700:901-961 5761:962-973 5773:974-1080 5880:1081-1118] [-1, 4829, 18576, 4910, 18579, 5077, 5238, 5418, 5700, 5761, 5773, 5880, -2]
CTTTAATGCCTTGACACCTTCATCAACGTTATTTGTCGCTATCAAAGTGAGACTAAGTGA
TTCAAGAGTTATATCATCAGGAAAGCCACTCCAGACAGTCACAGATAGAGTACCAGGGTC
TCCATCACATAGCTCCAATGGAGGCCCAGGATTGCCAGAAAATGTTATTAATGATGATAC
ATCAAGGGGCACAGGGTCCTTCATTTCACTATGTGCAAGATGAACCACCTCTGACTGGAA
AGCTTGTCGTTCCTTAGCCAGGAATAAGCCTTTATCTAGGGAGAGTAATCTCACACAGGA
TGACAGATAACCAGCTTGATCATTGAGTATCTTCTGACACTCAGCTAAATTGGGAAGAAC
TTCAGCCAATAAATCCTGCCATCCTTCACCTGCATAAAGAGCACAAACCTTCTCGTACGA
CTTTGCAGCTAGATCATAGTTACCATGCTTATAGCAAACAGCAGCAATTTCACCATCAAG
GACAACTCCATGCCTTTTCCACCAGGAATGGTGGTAATTGTCTGCGGCACCTTTTGTGAG
TTCCAGATATTTTTGCTCAAACTCCTTTACAGACGACAGGGACTTCCAAAGATCAGGATC
AGAAATTGTTTGCTGCAAAGCATGCTCAGCAGCAACATAAATCTCAGAGAGTCTCATTGG
TCGATCAATTGAGCTATCAAAATTTCCAGGTGATGAATTAGTCCGCGACATGGAAACTCC
CTGGACCTTAGGGGATGGGGAGACCCTTAATGATACATCAGAACCTGGTCCATCAAACAT
TTCAAACATATTTCCGGCAGAGAGCGACGCTCTTCGCCGATTAGCCTCGCGTAGAAGTAC
AGAAGGTTCAAGAGGTAAGGGTTTCCTCTGAATCCCAAAGTGCTTGGCTTTTGGAGTCGC
TTGCAGAAACATCTTCTCTTTGACAAGCACTTCTGGTGCAGCATCAGGAGGAACTGAAGG
CCAAACTGCTGGCTTGGGCCAAGGTAGCATGCTAAGTGAAGCACTGTTTACAGGACTTCT
TTCTATATCTGTTCCATATCCAATTAAATATGCAAGCCTCATGAACTTAATCCGACATAG
TGAATAGAGATCGCCCTGAAGGCGATAGAACTCCTTTTC
>E_H36318_c0_g3_i4 len=4081 path=[16699:0-84 16754:85-131 16801:132-135 24880:136-166 16836:167-192 16862:193-204 2882:205-251 2929:252-252 2930:253-263 2941:264-286 2964:287-329 3007:330-331 3009:332-337 3015:338-420 3098:421-438 3116:439-813 24864:814-844 3522:845-947 24882:948-978 3656:979-1027 24866:1028-1058 3736:1059-1095 24870:1096-1126 3804:1127-1127 3805:1128-1156 3834:1157-1395 24873:1396-1426 4104:1427-1527 4205:1528-1575 6921:1576-1606 6952:1607-1640 6986:1641-1669 7015:1670-1754 7100:1755-1792 7138:1793-1812 7158:1813-1835 7181:1836-1920 7266:1921-1926 7272:1927-1927 24868:1928-1958 7304:1959-2005 7351:2006-2034 7380:2035-2035 7381:2036-2041 22254:2042-2064 6576:2065-2149 6661:2150-2172 6684:2173-2192 6704:2193-2230 6742:2231-2315 6827:2316-2344 6856:2345-2378 6890:2379-2409 4461:2410-2457 4509:2458-2558 24879:2559-2589 4641:2590-2828 4880:2829-2857 4909:2858-2858 24874:2859-2889 4941:2890-2926 24876:2927-2957 5009:2958-3006 24878:3007-3037 5089:3038-3140 24883:3141-3171 5223:3172-3546 5598:3547-3564 5616:3565-3647 5699:3648-3653 5705:3654-3655 5707:3656-3698 5750:3699-3721 5773:3722-3732 5784:3733-3733 5785:3734-3780 5832:3781-3807 5859:3808-4080] [-1, 16699, 16754, 16801, 24880, 16836, 16862, 2882, 2929, 2930, 2941, 2964, 3007, 3009, 3015, 3098, 3116, 24864, 3522, 24882, 3656, 24866, 3736, 24870, 3804, 3805, 3834, 24873, 4104, 4205, 6921, 6952, 6986, 7015, 7100, 7138, 7158, 7181, 7266, 7272, 24868, 7304, 7351, 7380, 7381, 22254, 6576, 6661, 6684, 6704, 6742, 6827, 6856, 6890, 4461, 4509, 24879, 4641, 4880, 4909, 24874, 4941, 24876, 5009, 24878, 5089, 24883, 5223, 5598, 5616, 5699, 5705, 5707, 5750, 5773, 5784, 5785, 5832, 5859]
AGTGAAGAAGATCTTGCAAAAAATCGAAGGTCTTTCTCTACAATTTGAGTCATTTTTTCT
GCTAATTATATGTACTAAAAAATTGATATTTTCCCATATTGATTTTTGCTGGTCTGCAAA
CTTTTCTTTGTTTATGTACATTTGGGTGATTTTCTTTTTATTTTGGATGTTGAGCAGGCG
TTTATAAAACGAGCATAGACTCAGAACAGGGGAAGGTGACCGTCTCTGGAAATGTCCACC
CAGATACACTCATCAAGAAGCTGGCTAAGAATGGAAAACACGCAGAGCTTTGGGGAGCAC
CAAAGGCCTCCAACCAAAACCAGAACCAGCAGCTTAATAACCAATTCAAGAACCTGCAGC
TTGAGAATGGAAATGGGAAAGGTGGAAACAACAAAGCTCAGAAAGGTGGAGGTGGAGGTG
GAGGTGGGGGTAATAATCAGCCAAATCAGCCCAAAGGTGGACAACCAACACCCCAGCAGA
TGCAACAACTGCAGCAACTACAACAGATGAAAGGGTTCCAAGATCTGAAGCTGCCCCCTC
AGTTCAAAGACATGAAATTGCCATTTAAAGGCCCGAATCCGGCACAGAACCCAAATCAGA
AAGCTGTGAAGTTTGCTGTGCCTGAAGATGATGATAGTGAGGATGACTATGACGACTTCG
ATGATGACGATGAATTTGATGACGACGAGTTTGATGATGACATGGATGATCCACAACATC
CCCTCAACAAGATGAAACCTGTTATGGGTAATGGTGGGATGGGGCCTCAAGGGCCTAATA
TGATGATGCTCAATGGAATGATGAATCCTCAGCTTATGGCCCAGGCTAAGGCCGCCGCTG
CTGCAAATGCAAATGCAAATGGCGGGCCAATGGGTAAGAAACCTGGTGGTGAAGCTGTTC
CAGTTCAGGGGAATGGAATGGGTGGTAATAATGCTCCCAAAGGTGGTGTTAATGGTGGAA
AGAAAGGCGGTGGTAACAATGGGGGAAATCAGAATCAAAGTGGCGGAGGTGGAAAGAATG
GTGGGAAGAATGGAGGTGGGGCACCATCAGATGGTAAAAATGGTGGTGGTGGTGGTAATA
ACGCTAAAAATCCCAATAATGGTAATGGTGGTGGCGGTGCAAACATAAATGGGGGTAAGA
AAGGAGGAGGCGGCGGCGGTGGCGGTGGAGGTATGAGTGATGGTCTTCAGGGTATGAACA
ACATGAATCATGGGTTCCCAAACATGGGCGGCGCCCGTGGACCCATGCCCGGCCAAATGG
GTCAGATGAGCATACCAGTGGGTCAGATGGGCAACATGCCCATGGGGCAAATGGGTAATA
TGCCAGCTGTCCAAGGTCTACCAGCGGCGGCAGCCATGAATGGTGGTGCCGGCGGCTACT
TCCAAGGTGCTGGCCCAGAGATCATGGCCGGGAACCCCCAACATCAGCAGCAGCAGCAAC
AATACTTGGCAGCAATGATGAATCAGCAACGTGCAATGGGGAATGAGAGGTTCCAACCGA
TGATGTATGCTCGACCACCGCCGGCGGTCAACTACATGCCCCCACAGCCGTACGGGTACC
CATACCCACCTCCCCCTATGGCAGACCCATACACCCATTACTTCAGTGATGAGAACACTT
CAAGTTGTAATGTGATGTGAATTGGCCGGAAATTACTGTTGCCGTGGCGGTTTAGTTTGC
AGATTGTGGTGGTGATGGTGGCCGTCCCGGTTCAGGTTATGATGGAGAAGGAGAAAGAAG
AAAGATTTGATGCTATATTACACTGGGAATGGTTTAATTTAGTTTATTTTCTTCTTTCTC
TTTCTTTTTTTTTTTCCTTTAATTTTCCTTAAGTTGAATTAGGGGTTTTTAATTATGATA
ATAGGGAGTATTTATAGATAATATATTAAAGTTTTAGGCGGGGAAGAAGTTGATGAGATG
GATGTAAGCGGGGGAGATGCTGGTGGTGGGCTTTTCTTTATGAGATGTTTATATGTGTTC
ATATGTTGCAAAACGGAAATAAGAAAAACAAAAGAGAATTTGGGTTAACAAAAGCCCATC
TCATCAACTTCTTCCCCGCCTAAAACTTTAATATATTATCTATAAATACTCCCTATTATC
ATAATTAAAAACCCCTAATTCAACTTAAGGAAAATTAAAGGAAAAAAAAAAAGAAAGAGA
AAGAAGAAAATAAACTAAATTAAACCATTCCCAGTGTAATATAGCATCAAATCTTTCTTC
TTTCTCCTTCTCCATCATAACCTGAACCGGGACGGCCACCATCACCACCACAATCTGCAA
ACTAAACCGCCACGGCAACAGTAATTTCCGGCCAATTCACATCACATTACAACTTGAAGT
GTTCTCATCACTGAAGTAATGGGTGTATGGGTCTGCCATAGGGGGAGGTGGGTATGGGTA
CCCGTACGGCTGTGGGGGCATGTAGTTGACCGCCGGCGGTGGTCGAGCATACATCATCGG
TTGGAACCTCTCATTCCCCATTGCACGTTGCTGATTCATCATTGCTGCCAAGTATTGTTG
CTGCTGCTGCTGATGTTGGGGGTTCCCGGCCATGATCTCTGGGCCAGCACCTTGGAAGTA
GCCGCCGGCACCACCATTCATGGCTGCCGCCGCTGGTAGACCTTGGACAGCTGGCATATT
ACCCATTTGCCCCATGGGCATGTTGCCCATCTGACCCACTGGTATGCTCATCTGACCCAT
TTGGCCGGGCATGGGTCCACGGGCGCCGCCCATGTTTGGGAACCCATGATTCATGTTGTT
CATACCCTGAAGACCATCACTCATACCTCCACCGCCACCGCCGCCGCCTCCTCCTTTCTT
ACCCCCATTTATGTTTGCACCGCCACCACCATTACCATTATTGGGATTTTTAGCGTTATT
ACCACCACCACCACCATTTTTACCATCTGATGGTGCCCCACCTCCATTCTTCCCACCATT
CTTTCCACCTCCGCCACTTTGATTCTGATTTCCCCCATTGTTACCACCGCCTTTCTTTCC
ACCATTAACACCACCTTTGGGAGCATTATTACCACCCATTCCATTCCCCTGAACTGGAAC
AGCTTCACCACCAGGTTTCTTACCCATTGGCCCGCCATTTGCATTTGCATTTGCAGCAGC
GGCGGCCTTAGCCTGGGCCATGAGCTGAGGATTCATCATTCCATTGAGCATCATCATATT
AGGCCCTTGAGGCCCCATCCCACCATTACCCATAACAGGTTTCATCTTGTTGAGGGGATG
TTGTGGATCATCCATGTCATCATCAAACTCGTCGTCATCAAATTCATCGTCATCATCGAA
GTCGTCATAGTCATCCTCACTATCATCATCTTCAGGCACAGCAAACTTCACAGCTTTCTG
ATTTGGGTTCTGTGCCGGATTCGGGCCTTTAAATGGCAATTTCATGTCTTTGAACTGAGG
GGGCAGCTTCAGATCTTGGAACCCTTTCATCTGTTGTAGTTGCTGCAGTTGTTGCATCTG
CTGGGGTGTTGGTTGTCCACCTTTGGGCTGATTTGGCTGATTATTACCCCCACCTCCACC
TCCACCTCCACCTTTCTGAGCTTTGTTGTTTCCACCTTTCCCATTTCCATTCTCAAGCTG
CAGGTTCTTGAATTGGTTATTAAGCTGCTGGTTCTGGTTTTGGTTGGAGGCCTTTGGTGC
TCCCCAAAGCTCTGCGTGTTTTCCATTCTTAGCCAGCTTCTTGATGAGTGTATCTGGGTG
GACATTTCCAGAGACGGTCACCTTCCCCTGTTCTGAGTCTATGCTCGTTTTATAAACGCC
TTCGATTTTTTGCAAGATCTTCTTCACTTTCGACTTGCATCCATCACAATGAATGTTCAC
CTTAAGCACACAAGTCTGGATCTTCAAAAACTCTTCTTTACTCATACTTGCCACTCAAAT
ACAACAAACAGAAGATACAATAATGAGGAGGAGAGGAAGATAGGGTTTGTCTTAGATCTG
AGAAACAGAGCAGTTAAAAAGGCAAAAAATCTGAGATGAATTTCGTAAACTCCGCAAAGG
GTTCTTCTGTGTTTTTTTCTTTTGGGCGTTTCCAAAGCAAACAGAGGAAATGAGAGCAAA
C
>E_H37581_c0_g5_i2 len=261 path=[1662:0-33 1666:34-34 1667:35-41 9367:42-71 1711:72-80 1720:81-141 1781:142-172 16126:173-203 1843:204-204 1844:205-212 1852:213-230 1870:231-260] [-1, 1662, 1666, 1667, 9367, 1711, 1720, 1781, 16126, 1843, 1844, 1852, 1870, -2]
AAGCCACCATTCAGTCAGAAAACTCGGTTGCTTCTATGTGACTTTTTTTTTGTTGTCTTG
TATGACTTTTGGCCTTACAGTATTGAGGTGGCAATTGTATGGTTTTCCTGTTGTCTGTCT
ATACTTGTAAATGTTTTGCCAGCCCCAAAGATAGTATGATATGATCAACAGTTAATTTCA
ACTTGAGAAGAATAAGCTCGTGGGTTTGCTCATGTATGACTGATCTTGTGGTGTTCATGT
GTGAATGAACTTTATTCCACC
>E_H36318_c0_g1_i3 len=1761 path=[9270:0-506 9747:507-902 24863:903-933 10174:934-1138 10379:1139-1139 24869:1140-1170 10411:1171-1591 10832:1592-1612 10853:1613-1728 10969:1729-1734 10975:1735-1760] [-1, 9270, 9747, 24863, 10174, 10379, 24869, 10411, 10832, 10853, 10969, 10975, -2]
GTCTCGATTAGGGTTGCTGGAATTCAAGCTTTTTGCTTACTCCAACCCACGAGCCATGGA
ACCATGGGTCTCGTCGCCCACCACCCCAATCCCAACCATTAACACCGCCTCCAACTCCAA
CTCCAACACTGGAATACTCCTCGGAAAGTACGAACTCGGCCGTCTTCTCGGCCGCGGAAG
CTTCGCAAAAGTTTACCAGGCTCGTTCACTCATCGACAACACATCTGTGGCCATCAAAAT
CATCGATAAATCAAAAACCGTCGACGCCGCCATGGAGCCTCGAATCATCCGCGAAGTCGA
CGCCATGCGCCGCCTCCATTTCCATCCCAACATTCTCAAAATACACGAGGTCATGGCCAC
TAAAACCAAGATCTACTTAGTCATGGAGCTAGCCAAAGGCGGTGAACTCCTATTAAAGAT
CGCACGGTGTGGCCGACTCTCCGAGGCGGCAGCTCGCCGATACTTTCAACAATTAGTCTC
GGCACTCCACTTCTGCCACGAAAACGGCGTGACTCACCGTGACGTGAAGCCCCAGAATAT
TCTGTTAGACCAAGATGGGAATCTAAAGGTCTCCGATTTCGGACTATCAGCTCTACCGGA
GCAGCTAAAAGACGGACTGCTCCACACGGCTTGCGGCACGCCTGCTTACACGGCGCCGGA
GGTCATCGGCCGCCGCGGCGGCTACGAGGGTTCTAAAGCAGATGCTTGGTCCTGTGGAGT
CATACTGTATGTCTTTCTCGCTGGGCATCTCCCGTTTGATGATACGAATCTGGTGGGTAT
GTATAAGAAAATCTATAAGCGTGATTACCAGTTTCCAGCGTGGTTCACGAAGCCGGCACG
ATCGATTATTTCGAAACTGCTTGATCCAAATCCGGACACAAGGTTGAGCATTGAAGCTTT
AATGGAGGTTGCTTGGTTCAAGAAATCACTACAATTGAAGCGTCAATTCAGTTTGCTCGA
CTTGGATCTAATTCCAAACAAAGACCCAAAATTCGATTCATTCTCGGGTTCGGCTCCAAT
TATGAATGCGTTTGATATAATTTCGTTGTCGTCGGGATTGGATTTATCTGGGCTTTTCGA
AGCAGCGAGCAAAAGAGAGAGGAGATTTACTTCGACGGCGTCGGCGAAGGTGATTGTGGA
AAAGGTGAAAGAGGCTGGTGGGAAATTGGGGTTCAGTGTTGAAGAGGGGAAAGGTGGGAC
AATTTTAGGGTTGCGAAAGGGGAGAATAGTTGTTTTAGTTGAAGTTTTGGAAGTGGCAGC
GTCATTGTTGTTGGTGGAAGTGAAGGTGGTTGGTGGAGGAGGAATGGAGTTTGAGGAGCG
GTATTGGGGAGATTTGAAGGCTGGGCTTGAAGGCATTGTTCTTTCGTGGCATAATGATGT
GATGTAAAGCCGGTGGCGGTGGGCTAATTTCTCTGATTGGGGCGGTGTTGTTACCTTAGG
GATGGGCTGTGAATTTGTACAGTTACTCTTGTTTTTCCTTAGGTTTCCAGGTAGTAAATC
AGTGTTAGGGAACTTTGTCTTTTGTAAAAACCAGTTCTGATAAAAGTTGGGTGATCAAAT
TGTGAATCGTTTCTTTTCCTAGTGTTAAAGTTGGATATGATTGTTTTGTTTTTTTACGGG
CATTAGTCATTTTCTTGTATCTGAACCATCACTGACACAATTGTTATGGATTGTAATGTA
TGGCATATGAGTTGTGGTGCCTTTCAAAAGAAGAGAAAAAATCCATGCTTGTAGCTATTG
CATAATGTATGATAGAAAAAA
>E_H37581_c0_g7_i2 len=235 path=[11653:0-138 11762:139-231 11855:232-234] [-1, 11653, 11762, 11855, -2]
CCCAACCCCTCTCACGAAACCCTCTCTCCCTCACGAAACCTTCTCTTGCGATCTCGGCCA
TGTCTCCCTCTCTCACCAGACCAGAAGCCTATGGCTGTTGTATAACAATCGAGACTGAGG
AAAACCCTCACCGACGGCGCACGCAACGGAGGCGAACCCACGAGGGGCTCAAGCCAGTAG
AACCGATGAACCCGTGAGGGGCTCAAACCGACAGAACCAGCGAACCTGCAAGCGG
>E_H36318_c0_g7_i6 len=1021 path=[187:0-123 281:124-126 284:127-198 356:199-237 395:238-244 402:245-259 417:260-279 437:280-300 458:301-313 471:314-368 526:369-455 613:456-470 628:471-511 669:512-542 700:543-546 24871:547-577 735:578-601 759:602-734 892:735-735 893:736-772 930:773-774 932:775-848 1006:849-941 1099:942-1020] [-1, 187, 281, 284, 356, 395, 402, 417, 437, 458, 471, 526, 613, 628, 669, 700, 24871, 735, 759, 892, 893, 930, 932, 1006, 1099, -2]
CAATCCTCATCTCCCCATAAAACCACACCAAGATCACTGCCTTTCACCACACAGCCACAG
AAATTCCATTGTACAACCCATCTTTGTATCCTCACTTCACCAGTAAATGAATCGCCATTC
TTCTTCAATTAACACCCAAACACCATCACTCCAACACCAGTACACCAAATCTCCCATCAA
CTTGGCCGAACCTTACTGCCATCCAAATTCAATCAACACCCAAAACACCATCACTCTAAC
CCCATACCAATAAGTTGACACCAAACAATCTAATCCACATCACCAAAACCCTGCCCTACT
TCCCTTACTGTAAAATTCATCCAACGCCCAACATCAAAACCAACCCACGTACCCTCTTCA
AACTTGGCCGAACCTATCATTATCCAAATTCACCAACCCAGATTAACCTCCAAATAATCA
AGCTCCAAAATCCATCATTAAATCCCCAGGCACTGATCACAACCTTCAACCTAAGAAAAC
CCTAGCACCTCTTCGAACCACAATCACAAATCTAGGACCTGCACAAAACTAAACCCAGAT
TCCTCACAGTCAACTTCAACCCAAATTCACCCCCACGAATCCAAAATCAACCAATTCAAC
CCTGCACAACCAAGAATTTAAGTAGAAGCAGAAACCCTTACACAAAATTTAATTTAACGA
ACCTGAAATTCTCTTGGGATTGTTTTCAACCGAAGAGTCCCTTTTGAATCGATCGAAGAA
CCAAACTCGAACGATTTCGTCGCCGTCATTGGTGGCTGTTTCTTATGCCGAATTGATGAT
CGAGACAAAGCCAAAATTATGATTCACCGATCATCATTATCCCCTTGCACCCTCATCGTC
GCCATCACCAGATTAAACAAAGGCCACTCGTCGCCCTTCAAATTCTGGTAAGTCTTTCGA
CTTCCTCCCTTTCTTTCTTCGTTGTACTCGACCGAACGAGTATAAGGGTTAGGTTATTTG
TATTGTAAAGTTAACATGTTATACTAATATATTAATATATTAAGGAAGAGATCGGAAGAG
C
>E_H37581_c0_g2_i6 len=555 path=[2376:0-58 2405:59-84 2431:85-147 2494:148-152 16129:153-183 2530:184-254 2601:255-281 2628:282-554] [-1, 2376, 2405, 2431, 2494, 16129, 2530, 2601, 2628, -2]
AGCAACCGAGTTTTCTGACTGAATGGTGGCTTCAGAAAGTGTACCCTGAGTCCACCTCTT
CAGCATCGCCAAAGCAGCCTTGGGCTGATCCATGGGAACCATGTGTCCCGCATTGTGAAC
CTTGAGGAAACTAAGAGGTCCACTGCTCTTCATGATTCCAGCTTCTGTACCATTGACTAC
AAAGGGAACTTCAGGTGATGCTACGAACTCTTTCTGACCATTCCATTCCATTGCATGAAC
CCATCTTGAATTACCGAGCCAATTGCAGATAAGATCATATTCTCCAGCATACACAAGCAA
CTTGACACCATCCTCAAGAAGTGCAGGAATTCCCACTTCAAGATTCCTCATCCAATCCAT
CAGCATTGCCTGATACACAGTAGGGCTACAAGACACAAATTCTATATCCCCAACCCCAAG
AGCATGCCTTACATTATTCTGGTTCAAGAATTTCTCCATGTTGGAAAAGTCATAACAGAG
ACTTCCCACACATTTCTTTCTAATATCATAGTAATTGATATCACCAGCAACCGTCATGAT
ACTATTGAAGATAGA
>E_H36318_c0_g4_i4 len=775 path=[22093:0-57 1257:58-150 1350:151-224 1424:225-226 1426:227-263 1463:264-264 1464:265-397 1597:398-421 24865:422-452 1652:453-456 1656:457-487 1687:488-528 1728:529-543 1743:544-630 1830:631-685 1885:686-698 1898:699-719 1919:720-739 1939:740-754 1954:755-761 1961:762-773 1973:774-774] [-1, 22093, 1257, 1350, 1424, 1426, 1463, 1464, 1597, 24865, 1652, 1656, 1687, 1728, 1743, 1830, 1885, 1898, 1919, 1939, 1954, 1961, 1973, -2]
TGGAGTTCAGACGTGTGCTCTTCCGATCTACTCGTTCGGTCGAGTACAACGAAGAAAGAA
AGGGAGGAAGTCGAAAGACTTACCAGAATTTGAAGGGCGACGAGTGGCCTTTGTTTAATC
TGGTGATGGCGACGATGAGGGTGCAAGGGGATAATGATGATCGGTGAATCATAATTTTGG
CTTTGTCTCGATCATCAATTCGGCATAAGAAACAGCCACCAATGACGGCGACGAAATCGT
TCGAGTTTGGTTCTTCGATCGATTCAAAAGGGACTCTTCGGTTGAAAACAATCCCAAGAG
AATTTCAGGTTCGTTAAATTAAATTTTGTGTAAGGGTTTCTGCTTCTACTTAAATTCTTG
GTTGTGCAGGGTTGAATTGGTTGATTTTGGATTCGTGGGGGTGAATTTGGGTTGAAGTTG
ACTGTGAGGAATCTGGGTTTAGTTTTGTGCAGGTCCTAGATTTGTGATTGTGGTTCGAAG
AGGTGCTAGGGTTTTCTTAGGTTGAAGGTTGTGATCAGTGCCTGGGGATTTAATGATGGA
TTTTGGAGCTTGATTATTTGGAGGTTAATCTGGGTTGGTGAATTTGGATAATGATAGGTT
CGGCCAAGTTTGAAGAGGGTACGTGGGTTGGTTTTGATGTTGGGCGTTGGATGAATTTTA
CAGTAAGGGAAGTAGGGCAGGGTTTTGGTGATGTGGATTAGATTGTTTGGTGTCAACTTA
TTGGTATGGGGTTAGAGTGATGGTGTTTTGGGTGTTGATTGAATTTGGATGGCAG
>E_H33176_c1_g1_i3 len=337 path=[332:0-35 338:36-54 357:55-56 359:57-58 361:59-59 362:60-64 10202:65-83 3841:84-85 3843:86-143 2687:144-148 2692:149-152 2696:153-180 11478:181-211 2755:212-265 2809:266-276 2820:277-293 2837:294-296 2840:297-309 2853:310-318 2862:319-336] [-1, 332, 338, 357, 359, 361, 362, 10202, 3841, 3843, 2687, 2692, 2696, 11478, 2755, 2809, 2820, 2837, 2840, 2853, 2862, -2]
GAATTGGGGAAATTGCTGAAAGGAGTCACCATCGCTCACGGTGGAGTCCTTCCAAATCTC
AACCCCGTTTTGTTGCCAAAGAAATCTCATACTGATGATGCTTCCCAGACTCCCAAATCA
CCCAAGAAGGCTCCCAAATCACCCAAGAAGGCAACAAAATCACCTAAGAAGGCTTAGATC
CGCTCATGATATTACCTATTTAGATTCGCTCGTTTCTTGTATTCCTTATTTTGGGTTTTC
TTGTTCTTGTTAAAAAATATCATGATTTAGAGCAGGAATGTAATGATCTTTACAATCTAA
TGAAAACTTTGTTGTTTAAAAAAAAAAGATCGGAAGA
>E_H33176_c1_g3_i13 len=393 path=[1631:0-130 1732:131-131 1733:132-132 7863:133-133 7864:134-138 7869:139-189 5498:190-227 4262:228-228 5536:229-299 114:300-309 6826:310-392] [-1, 1631, 1732, 1733, 7863, 7864, 7869, 5498, 4262, 5536, 114, 6826, -2]
TAAGGCTTGAGGGTATGCGACTGGACAGGTTCGAGATGACGGTGGATTGAGTGGTTTTGT
TTTTTTTTCAAGCAGAAGACGGCATACGAGATTTGACTGTGACTGGAGTTCAGACGTGTG
CTCTTCCGATCTCCAAATTCTCCCCTCCCACCCAAACTCTGCATTTAGCAATCGAATCAC
AGAAGGTTTTCTCAGCAGCAATGGAGTCTACGAAGAAAGGTGCTGGAGGCCGCAAAGGAG
GTGCTAGAAAGAAGGGCGTGTCCAAGTCCGCCAAGGCCGGTCTGCAGTTCCCGGTTGGAC
GTATGGCTCGGTACTTGAAGAAGGGTCGCTATGCTCAGAGGACCGGCATCGGTGCTCCTG
TTTATCTCGCCGCTGTTCTGGAGTATCTTGCTG
>E_H33176_c1_g2_i4 len=400 path=[332:0-35 338:36-54 357:55-56 359:57-58 361:59-59 362:60-64 367:65-70 373:71-111 414:112-116 419:117-129 432:130-139 442:140-167 470:168-169 472:170-175 478:176-206 509:207-213 516:214-248 551:249-262 565:263-399] [-1, 332, 338, 357, 359, 361, 362, 367, 373, 414, 419, 432, 442, 470, 472, 478, 509, 516, 551, 565, -2]
GAATTGGGGAAATTGCTGAAAGGAGTCACCATCGCTCACGGTGGAGTCCTTCCAAATCTC
AACCCTGTTCTGTTGCCTAAGAAGTCTCATGCCGAAGATGCTTCCCAGGCCCCTAAATCA
CCCAAGAAGGCTCCCAAGTCACCCAAGAAGGCCACGAAATCACCTAAGAAGGCTTAGTGT
TCTTGGAAATGTAATGACCTTTACTTTGTAGCTCATTGTGTTTTGTAATAGCTTCTGTGT
GAATCTAGGGCAGTGATGTAATGATTTTCAGAATCTATTGGAAAATCCTGTTGTCCAGTG
ACATTCTTCTATGCTGTATCCCATTTAGCTTTTGCTTTCTGATTGGTATGCGAGTATATT
GGAGAAGAATTCTAAATCAAAAAAAAAAGATCGGAAGAGC
>E_H33176_c1_g5_i1 len=298 path=[1070:0-32 5683:33-41 5692:42-43 5694:44-51 5702:52-52 7239:53-65 1106:66-70 1403:71-71 1404:72-83 1416:84-86 1419:87-101 1434:102-103 1436:104-106 4477:107-109 4480:110-148 4519:149-295 4666:296-297] [-1, 1070, 5683, 5692, 5694, 5702, 7239, 1106, 1403, 1404, 1416, 1419, 1434, 1436, 4477, 4480, 4519, 4666, -2]
ATGGTGACTCCTTTCAGCAATTTCCCCAATTCTTCGTCATTTCTCACCGCCAAACACACA
TGCCTTGGATTAATCGTCTTCTTCTTGTTGTCTCTGGCAGCATTTCCGGCTAATTCCAAA
ACCTCTGCAGCAAGATACTCCAGAACGGCAGCGAGATAAACAGGAGCACCAGTGCCCGTC
CTCTGAGCATATCGACCCTTCTTCAAGTAACGAGCCATCCGTCCGACGGGGAACTGCAGA
CCGGCCTTAGTGGATCTCGAAACGCCCTTCTTTCTGGCACCGCCCTTTCGACCTCCAG
>E_H33176_c1_g4_i1 len=213 path=[1070:0-32 1073:33-37 1078:38-53 1094:54-65 1106:66-70 1111:71-73 1114:74-145 1186:146-150 1191:151-176 1217:177-181 1222:182-212] [-1, 1070, 1073, 1078, 1094, 1106, 1111, 1114, 1186, 1191, 1217, 1222, -2]
ATGGTGACTCCTTTCAGCAATTTCCCCAATTCTACATCATTTCTCACCGCCAAACACACA
TGCCTTGGATTGATTGTCTTCTTCTTGTTGTCTCTGGCTGCATTTCCAGCTAATTCCAAG
ACCTCTGCAGCAAGATACTCCAGAACGGCGGTGAGATAAACAGGAGCACCGGTGCCGGTC
CTCTTAGCATAGCGACCCTTCTTCAAGTAGCGA
>E_H39447_c0_g4_i1 len=1443 path=[6648:0-51 14288:52-82 6701:83-213 6832:214-277 6896:278-280 6899:281-286 6905:287-311 6930:312-312 6931:313-317 6936:318-570 7189:571-629 7248:630-677 7296:678-713 7332:714-726 7345:727-727 7346:728-736 7355:737-752 7371:753-761 7380:762-789 7408:790-1053 7672:1054-1060 7679:1061-1151 7770:1152-1171 14283:1172-1202 7821:1203-1219 7838:1220-1261 7880:1262-1284 7903:1285-1301 14284:1302-1332 7951:1333-1333 10658:1334-1374 7995:1375-1387 8008:1388-1442] [-1, 6648, 14288, 6701, 6832, 6896, 6899, 6905, 6930, 6931, 6936, 7189, 7248, 7296, 7332, 7345, 7346, 7355, 7371, 7380, 7408, 7672, 7679, 7770, 14283, 7821, 7838, 7880, 7903, 14284, 7951, 10658, 7995, 8008, -2]
GATATCACGGTTGACAGGGTTGGGTCTCAGAATTTCCATGGTCATAATGAAAACTTATCC
CTTTCCATCCAAGACAATTCAGGTGATAAAAATTCGGAGAAAATGTCAGTTCATTTGGGT
AGGAGCAAATCAAGTGATCCTGATAATATCAGCCAGTGCAGCTCTGTTTACCATCACGAG
AGAGGATGTAGTTCACAGTCAGGTGAAGAAGGAAGCTTTGGAACTGTACGGAAACAGTCT
TCATATGGACTTGTGTCTGCCTCTCCTTTAATTGGTTTACCCGAAGTCTCACATCTTGGG
TGGGGTCACTGGTTTACTCTTAGGGATCTCCAATTTGCGACTAATCGTTTCTCTGCAGAA
AATGTGATTGGTGAAGGTGGATACGGGGTTGTTTATAGGGGAAAATTGATCAATGGAGCT
GAGGTAGCTGTGAAGAAACTTCTTAATAATCTGGGACAGGCAGAGAGAGAATTCCGGGTT
GAAGTAGAGGCAATAGGCCATGTTCGTCATAAGAATCTTGTGCGGCTTCTGGGCTATTGC
ATGGAAGGAGTTCACAGAATGCTGGTGTATGAATATGTGAACAATGGAAACTTAGAGCAA
TGGCTTCATGGGGCTATGCGCAAACACAGTGTTCTTACTTGGGAGAATCGCATGAAGGTT
ATTCTTGGTACTGCTAAGGCGCTTGCTTATTTGCATGAAGCAATAGAACCAAAAGTCGTT
CACCGAGACATAAAATCTAGCAACATCTTGATTGATGATGAGTTCAATGCCAAGGTTTCT
GATTTTGGTTTGGCTAAACTCTTGGATTCAGGAGAGAGCCACATAACAACTAGAGTGATG
GGGACATTTGGCTACGTGGCGCCAGAGTATGCCAATACTGGATTGCTAAATGAGAAGAGT
GACATCTATAGCTTTGGTGTCCTCCTGCTAGAAGCAGTTACCGGAAGAGATCCTGTGGAC
TATAGCCGGCCCGCTGATGAGGTTAATCTTGTCGAGTGGCTTAAAGTGATGGTTGGGACA
AGAAGAGCTGAGGAAGTTGTTGATCCAGATCTCGAGATTAAACCTCCAACACGTGCTCTG
AAACATGCCCTCCTAGTTGCTCTTAGGTGTGTTGACCTCGATTCAGGCAATAGACCCAAA
ATGAGTCAGGTTGTACGGATGCTTGAAGTTGATGATTTCCCATTCAGAGAGGACCGAAGG
AGTAGGAGGAGTCGTACAGCCAGCATGGAAATTGAACCTATGAAGGAGAATACTGGTTTG
GCTGATGTGCAAAACAAGGTAGGTGAATCAGGGAGCCATATTTCTGAGACAATTCGCGGA
TAGTGAGTATGACACACGTAAAAATGGGCGAATAATTGCCATTTCACTCGTCAAGTTTGA
ATCTTCCATTAACCCATCAATAGATCAAAATACATTCAAAGTATGTCTTGAAACTAGTTT
CTG
>E_H39447_c0_g1_i2 len=349 path=[1655:0-78 1704:79-119 1745:120-167 1793:168-176 1802:177-200 1826:201-241 1867:242-265 1891:266-272 1898:273-277 1903:278-343 1969:344-344 1970:345-348] [-1, 1655, 1704, 1745, 1793, 1802, 1826, 1867, 1891, 1898, 1903, 1969, 1970, -2]
TGCAAAAGTTCTCTTAATGCGATTCCGCGCGCCACAAACGAGGCAACAGAGAGAGAGAGA
CTTTTCTCACTTCAGCTTAAAAATTAAAATCCCCCCTCTCTCCTTCTCAAATGGTTCTCT
GTTGTAATTATTTTCTAGGTTTTGCACTCTGTCTGACTGAGCGTAATGGATTCAGAGGAT
GACTACAGGAGGAAAGAGTACGTTGCCCTAGTAGCAATCCTAATCCTTGCATCTCTAGCC
ACTGCTTCTTTGCTCTTCGCCTTCAGCTACTACTGCTATATACGCAAAAAGGTTTCCAAG
CGCTTGAAGACCCAAAAAAGGATTGATTATGTAGACAGAGATGACTTCC
>E_H32951_c0_g1_i3 len=1149 path=[1404:0-45 1420:46-112 1487:113-171 1546:172-274 1649:275-275 1650:276-283 1658:284-347 1722:348-351 1726:352-579 1954:580-580 1955:581-592 1967:593-611 1986:612-631 2006:632-635 2010:636-652 2027:653-681 2056:682-682 2057:683-726 2101:727-802 2177:803-815 2190:816-929 5847:930-960 2335:961-1148] [-1, 1404, 1420, 1487, 1546, 1649, 1650, 1658, 1722, 1726, 1954, 1955, 1967, 1986, 2006, 2010, 2027, 2056, 2057, 2101, 2177, 2190, 5847, 2335, -2]
AAAGCGTGCGTTTAAAGTGAAGTATACCCTACTCAATTGGTATCAAGTCTTTTTTCTTCT
CCAGGGATTGAAATAAAATAAAAACTCGTGGTGGTTCAGGTAAAAATTTTCCACATTCCG
GTCCTGTATCCCACAGACATGAGTGCAAGCTCCCAAAGCATGTTTGGAATGCTCAACGGA
TTCACCTTGGATCCTGGAATCTCAGACCAGTTGACAGACATCTCCGCTATTGGGATCCCA
AAATGTTTGCATAAATAGACTAGCTCCACATCAAAGCACCACCTTTTCAAACGGATATTT
GTGAAAAGCTTTTGCGCAGCAGCTCTAGTAAACATCTTAAAACCACACTGTGTATCACGA
ATTCCAGGGCCAGCAGTTAAGAGAACCACAACATGGAAACCCTTCATTAAAAAATTGCGG
TACCACTTCCGTGTAGCCAAAGCCTTTTCTTCTAAATGAGCACGAGAACCAAATGCAGCA
ATTGGGATATCAGAAATTCTTAAACTTGAATCATTGGATAATGCATCTCCAAAATGAAAT
TCCTTTCTAGCGACTGCATGGATCTGACTCTCAAGCTTTTCCAGGTCATTAACCTTAGTT
GCCCCATCTGCATCCAGCATTAGAAGTAGTTCACCACGTGAATGAAGCATTCCTTTTCTT
ATAGCTTCTCCTTTGCCATGATTTCTTCCAAGGAGAATAACTCTAAGATTATCTACCTTG
TATCTCCTTACAAAGTCAAAAGCTACTCTCTTTGTTCCATCGGCACTTCCATCATCAACG
ATCACGACCTCATAAGAAAAAGATTTATCCTTTGCAGCACGTTGTTGGAGATAATTCATG
GTTTCATCAAGAGCTCCAGGAAGTCTATGCTCCTCATTGAATGCAGGTATTATCAAAGAT
ATATACTTCTCAGGAGGATCAAAGATATAACGACAAGGAACCTGTTTCAATGATTTTGGA
TCTTCGAAGATCGCAGGAGCGTCAACGTGAGTGTGGTTATGTCTTCTTCTGTATGCTTCG
AAGATGACGGCAGACACTAACCCTGATATTACAATCAGACTAAAGGCCGCGAAGAGTTCC
AAGATCGGCCATAGAAACCCCATTTTCCAGAATTCGTTTGCGTCCTGCATCAACTGTTAT
ACATATCAA
>E_H39447_c0_g3_i1 len=409 path=[5090:0-52 5113:53-168 5229:169-291 5352:292-339 9969:340-358 5422:359-394 11841:395-408] [-1, 5090, 5113, 5229, 5352, 9969, 5422, 11841, -2]
TTCTGAGACCCAACCCTGTCAACCGTGATATCCTTTGAGACATTGGGTATTTGGGAATGG
GAAAACTTGTCTGTGGTCCTCCTGGATTTTCTCCGAAATGTAACCCATATAGATAAGATA
AATATAATTAAAACGATAAACGTCACAACACAGATACCAATCAAAACCCATAACCTTAAA
CCCAAAATCTTCTTCGTTAATGCATCATGGAGAGAGGAAGACATTTCAAATACTTTGGAT
TCAAATAACCAAAATTGTGCTCCGTCTTTGTTTTTCTATGGAAAAATCAGAACATTTCCA
CCTTTGTAGTGATCTAAGCAACCCCTTGATCTTCTTCTTCCTCGATAACCCAGAGGAGCA
AAGAAAGAAGTCCCTTTTTAATCAACGCATGGATAAGATCGGAAGAGCG
>E_H39447_c0_g2_i2 len=702 path=[2444:0-43 14286:44-74 2489:75-133 8850:134-164 2579:165-165 2580:166-193 2608:194-199 2614:200-211 2626:212-238 2653:239-263 2678:264-265 9597:266-296 2711:297-297 2712:298-298 8624:299-329 8655:330-377 2792:378-401 2816:402-427 2842:428-429 2844:430-506 2921:507-511 2926:512-514 14285:515-545 2960:546-549 2964:550-566 2981:567-576 2991:577-580 2995:581-599 3014:600-600 3015:601-631 3046:632-672 11106:673-701] [-1, 2444, 14286, 2489, 8850, 2579, 2580, 2608, 2614, 2626, 2653, 2678, 9597, 2711, 2712, 8624, 8655, 2792, 2816, 2842, 2844, 2921, 2926, 14285, 2960, 2964, 2981, 2991, 2995, 3014, 3015, 3046, 11106, -2]
AGTCCGCCAGTGATCCACCGAGATTTTAAAAGCAGCAATATCCTATTGGATAGAAATTTC
CATGCCAAGGTTTCTGATTTTGGATTGGCCAAGCTTGGATCTGACAAAGCCGGTGGACAC
GTTTCTACTCGAGTGTTGGGCACCCAGGGATATGTTGCCCCTGAGTATGCATTAACTGGG
CATTTGACAACAAAATCAGATGTTTACAGTTATGGCGTTGTTCTTCTGGAGTTGCTCACA
GGCAGAGTTCCAGTTGATATGAAGAGGCCTCCCGGGGAAGGCATTCTTGTATCTTGGGCT
TTGCCTAGACTGACAGACAGAGAGAAAGTTATTGAGATTATGGATTCCGCAATGGAGGGT
CAGTACTCGATGAAAGAAGTTGTTCAGGTGGCTGCTATTGCTGCAATGTGCGTCCAACCT
GAGGCAGATTACAGACCGTTGATGGCAGATGTTGTGCAGTCACTCGTCCCGCTCGTGAAA
CGAACTTCAAAAGTTGGCAGCTGCTCGAGTTTCCACGCCACCAGGTCTCCAACCGCACTC
GAGTCTGGTCAAGCCAATAATTACTAACTGTCTGTTGACTATGGCTTTTGTTGTAGAAGA
AGCTAGTGTTGTAGTTTTTAGGCCTCTGGAGTCTCTAGTATTTGTTAGTAAGTGCATGTA
TTAAAAAACTGAGAGTAGAAGGTTAATTGATGAGCCTTGTAA
>E_H35716_c0_g1_i10 len=1017 path=[5587:0-209 5767:210-284 5842:285-311 5869:312-372 5930:373-374 5932:375-406 5964:407-410 5968:411-411 5969:412-561 12215:562-592 6150:593-695 6253:696-722 6280:723-791 6349:792-792 12219:793-823 6381:824-831 6389:832-841 6399:842-862 6420:863-928 6486:929-929 6487:930-1012 6570:1013-1016] [-1, 5587, 5767, 5842, 5869, 5930, 5932, 5964, 5968, 5969, 12215, 6150, 6253, 6280, 6349, 12219, 6381, 6389, 6399, 6420, 6486, 6487, 6570, -2]
CCGTTACTTACAATATTCAATTGCGTATTTAAGTTGATGAGAGTGTTTGCTCCCATTTTC
CTTCTTCATATACAGTGACGTGATTCTTTATCGAAAACGACAATCTATCCAAAACAGCAA
AATTGAATGGCCAAGATAAAGTTTTTAATTTTATGACAGATCTTGACCAAAGACATATGG
CGCGTGTTTCCACCCAACTTCATTCGCGAGTAGACTAAGCATATTCTTCTTGCTCAATCA
TTCTGTTCACTTTAAACAAAAACAACTATGACGAGATAGAGAGAAAGAGAAGAGAGAGAT
AGAGAGAGAGAAGAGGTAGCGCGAGCGAAGACGAAAAGCATCATCACAAATCTTCTTCCA
AACAAGGTAGAGTGAGAGAAAGAGAGAAAGAGTGAAGAGTGATGAGAAACCCTACATCTG
GGTCTGGTACGACCAGCAAGACACCGTGCTGCAGCAAGGTAGGGTTGAAAAGGGGGCCGT
GGACGCCGGAAGAAGACGAGCTTTTAGCGAATTACATTAAGAAAGAAGGCGAAGGACGGT
GGCGAACCTTGCCGAAACGAGCTGGCTTACTCCGATGTGGAAAAAGTTGTCGTCTCCGTT
GGATGAATTATTTACGACCTTCCGTTAAGCGCGGCCAGATCGCCGCCGATGAAGAAGATC
TAATTCTTCGTCTTCATCGCCTTCTGGGAAATCGGTGGTCTTTGATTGCTGGGAGAATTC
CAGGACGTACCGATAATGAGATAAAGAACTACTGGAACACCCACCTCAGCAAGAAGTTGA
TCAGTCAAGGGATTGATCCCAGAACCCACAAGCCATTATCCAACTCAACTCGGTCCTCTT
CTGATCAAGATCAATTCAAAGCTTCTTCATCCAAAGCAAACAATCGTCTCCCGATCAGCC
CTAACCCTAATCCTGCAGAAATGGCTGGCATCGTAAGTAAGAATACTGGGTATTTTGAGG
CAACAAACCTTGAAGATCAGTATGAACAAACTGGGTCCTTGCTCATGAGGAACGGAA
>E_H35716_c0_g2_i1 len=577 path=[4055:0-312 4338:313-334 4360:335-414 4440:415-418 4444:419-421 4447:422-430 4456:431-434 4460:435-443 4469:444-465 4491:466-503 4529:504-510 4536:511-576] [-1, 4055, 4338, 4360, 4440, 4444, 4447, 4456, 4460, 4469, 4491, 4529, 4536, -2]
TTTTTTTTTTCTTTTTTTTTTCACAAACAAGACTGATATCACATGTGTTATATAACCATT
CCATCTTCTGTTTGTTTACAACAACAATACCATATTACAACCACAACAATACAACACGAA
AGAGAGAAAGTGGAAGAAAAATACATCACAACATACACAAAATAACAATCCAAACCCTAG
TGCAAGTATTTTAATTTATATCGACTAACCAATACTTGATCACTTTCATGTTGAAAAATG
CAGTCAGAAATGCTTTTCAACATGCTCATCGGTAAAACCCTTGGGATCATTTTGGTGAAA
TGCACCTTCCCAGCTTGTACCAAACCCAAAAGTCTGTGCAGAAGACGAGATCATCAAAGT
ATCAGAAACCACTGCAGCAGGCGCCATGAAATTCCCATTAGGCTGAAGCTGTGGGAGTAC
TTGGTGCTGACTGGTTGTCAAAGCCTCTTCATTAATCAAAGAGTTCAAAAATGAAGAAAA
CACATCATCAGTGCAATAATGTATTTCATCATCCATGGCTGAACTGTTATCTGAATTCTG
CACATTTCCGTTCCTCATGAGCAAGGACCCAGTTTGT
>E_H35716_c0_g3_i2 len=686 path=[2766:0-45 2782:46-88 2825:89-134 2871:135-217 8053:218-266 8102:267-275 3012:276-290 3027:291-297 3034:298-340 12220:341-371 3108:372-372 3109:373-403 7814:404-408 7819:409-434 3171:435-490 12217:491-521 3258:522-626 3363:627-685] [-1, 2766, 2782, 2825, 2871, 8053, 8102, 3012, 3027, 3034, 12220, 3108, 3109, 7814, 7819, 3171, 12217, 3258, 3363, -2]
CACGAGGAATCGATTGAAGAGTTTGTGCGGCGTAATCTTGGTGATGAAGTTTTTGAACGC
TTGATAGAGCCATTTTGTTCAGGTGTTTATGCGGGCGATCCTTCTAAACTGAGTATGAAA
GCAGCATTTGGAAAAGTTTGGAAGTTAGAGAAAAATGGTGGTAGTATCATTGGTGGCACT
TTTAAAGCAATCAAAGAGAAAAGTAACAGCCCCAAGCCCCCTCGCGACCCGCGTTTACCA
AAACCAAAGGGTCAGACAGTGGGATCCTTTAGAAAGGGACTTGCTATGTTGCCGGATGCA
ATTTCTTCAAGATTGGGTAGCAAACTAAAATTGAGTTGGAAACTATCAAGTCTAGTTAAG
TTGGATAATGGAGGGTATAGTTTAACATATGAAACACCAGAAGGGTTAGTTTCTCTACAG
AGTAAAAGTGTTGTCATGACTGTTCCATCCCATGTTGCAAGTAGTCTGTTGCGCCCTCTT
TCTATAAGTGCGGCAGATGCACTATCAAAATTTTACTACCCACCAGTGGCAGCAGTGTCC
ATTTCGTATCCAAAAGAAGCAGTGCGAACAGAATGCTTGATGGATGGTGAGCTTAAGGGG
TTTGGTCAATTGCATCCCCGAAGCCAAGGGTTGGAAACTTTAGGAACTCTGTACAGCTCA
TCACTTTTTCCTAACCGAGCACCCCC
>E_H36698_c1_g3_i3 len=1351 path=[5814:0-130 5915:131-181 5966:182-211 5996:212-217 6002:218-247 6032:248-279 6064:280-431 6216:432-529 6314:530-559 6344:560-663 6448:664-809 6594:810-842 6627:843-871 6656:872-971 6756:972-1280 7065:1281-1350] [-1, 5814, 5915, 5966, 5996, 6002, 6032, 6064, 6216, 6314, 6344, 6448, 6594, 6627, 6656, 6756, 7065, -2]
TATACTGGATTTCGGCTTAGTCACAAAATTAACTGATGATCAAAAGTATGGAATGATTGA
AGCAATTGCTCATCTTATCCATCGAGATTATGGAGCTATAGTCAAGGATTTTGTTAAACT
TGAGTTCATTCCCGAAGGAGTTAATTTGGAACCCATCTTGCCCGTTCTGGCGAAAGTTTT
TGACCAGGCACTAGAAGGTGGAGGAGCAAAAAATATCAACTTTCAAGAGCTTGCATCAGA
TTTGGCACAAATAACATTTGATTATCCATTTAGAATACCCCCATATTTTGCTCTTATAAT
TAGAGCCATTGGGGTACTGGAAGGCATAGCTTTGGTGGGAAATCCTGATTTTGCCATTGT
TGATGAAGCCTATCCATACATTGCACAGAGGCTTCTGACTGATGAATCCCCGCGTCTAAG
GAACGCTTTACGGTACACGATATATGGGAAATCTGGAATCTTTGATGCCGAAAGGTTCAT
TGATGTCATGCAAGCGTTTGAGAGTTTCATAACTGCGGTTAAAAGTGGAGGTGGAGAGGA
TCTGAATGGGGATATGGCTGAATTAGGCGTTCTACATAATCAGCCAAACATCTTTCCTGG
ATTCCCATCAAGTGCCTCTCAGCAAAACCAGCCAATTCAAACAAGGGTAGCCTTAGCATT
TCTGCTCTCAGATAAAGGGAACTTCTTCCGAGAATTTCTTCTGGACGAGATTGTAAAAGG
CATTGATGCAATTACTAGAGAGCAATTGGTACAAGTAATGGCATTCTTAGGGGTTGGAAA
TGCTGCCCCGGTTTTTGGTATGGTTCCTACTTTTGGGTTCGTTAGACCTGCAGCATTTTT
ACCCACAGTTACCGAGGAGGATAAAGTTATATTGAACAACGTTCAGAAAGTTGTGGAGTT
CTTGACTGCAGGAAGTTCGATATCCCGATCATCTAATCAGGGTGTAGATGTTGCTAGAAT
CATCCAAGAGCTTCTTCCCGTGTTGCCCAGCATCTCGGTCACAATTGTCCCGGAGGTGCT
CAGTCGGTTATCTTCTCGGGTGTTCGCTCGCTTAATTCGAGATGCATTTTTGAAGTGAAG
ATTTTGAAGCTAAACTCTTAAAAGTCCGTTATTGTCGGTATGTTAGTTGATGAAATTATA
TATAAAATGAAAAGTGATTTTTTTTTTCCATTTCTTTCTATACAGTTCTCCTCTTGTATA
TAATATTCTCAACTCATTTGATTGTATATGAGAAGTATAGTGCAGTTTCCTCTCAAAAAC
CAAATGGATTCTAGTTCTGGGAAGTTATCAAGAGAAAAAATGTTGTTGAGTTGCTAATTT
GTAAGGAAGTATTTGTAATAATTATAAGATC
>E_H36698_c1_g5_i2 len=636 path=[2672:0-84 2727:85-141 2784:142-292 2935:293-331 2974:332-354 2997:355-410 3053:411-439 3082:440-567 3210:568-635] [-1, 2672, 2727, 2784, 2935, 2974, 2997, 3053, 3082, 3210, -2]
TTAATTTTGTGACTAAGCCGAAATCCAGTATAGCTAACTTCCCATCTGGAGTGCGAATCA
TGTTCCCAGGATGCGGATCAGCATGAAAAAATCCAGTATCTAGCAACTGTTTTAGGTAGC
ATATGACTCCAACATTGACCAGCTCTCCAACATCACTTTCTTTACTTTGTGACAGCTTTT
CTCCTTCTAACCATGATGTAGTAAGAACCTTTCTTGAAGTATATTTCTGATAGGTTTTTG
GTACAACAACCTGCGGAAGGTCTTTCCTCATCATTTCAGCAAATAGTGTCCCATTCTCAC
CCTCATTAACATAATCTAACTCCTCAAAAAAACGAGCAGCCCACTCGTCAACCAATCCAA
CCACATCGATGGAGACCTGAGGAAATTTCCTGAGGACCAGTCCTAAATTCCGTATGACGA
ACAAATCAACTGTTACTGTCTCGAGAACAAAAGGCCTCTGCACTTTAACAGCCACCAAAT
CTCCATTTTCTTTTAACCGACCCTTATATACCTGTCCAAGAGATGCAGCAGCAATTGGGG
ATGAAGAAAGTTCAGAATAGATATCCTGCCATGGCTGACCAAGTTCCTCCTCAATGAGAG
CCATAGCTACATCATCTGGATATGAAGGGACCTTGT
>E_H36698_c1_g7_i1 len=253 path=[3321:0-52 3344:53-239 3531:240-252] [-1, 3321, 3344, 3531, -2]
CAACTCGGTCATTGCGGCAGGTGACAGTATATCCGGTCGAATGCTCAACGCTTGCCCCAG
CTTTATATATGCTGGACCCAAAGAGGTTACAATTTCCCTTATTTCAATGGCTCGAGCAAC
TTCATTCTCTTTAACCTTCTTGTTTATCACATCCCAGGCAAGACGAGAAAGAAAACCCCC
AGCGACAGAAAGTAACTGAACTATGCGTGTTGCAACAGCACGTGGCCGTTTTCCCCAGTA
TGCAGAGATGGTA
>E_H36698_c1_g6_i1 len=732 path=[4244:0-113 16231:114-144 4359:145-351 16228:352-382 4597:383-449 16232:450-480 4695:481-630 16230:631-661 4876:662-663 4878:664-664 4879:665-693 4908:694-731] [-1, 4244, 16231, 4359, 16228, 4597, 16232, 4695, 16230, 4876, 4878, 4879, 4908, -2]
GCCATTCCTAAAAACAACTGCAAGCGAACGGTTGGAGGGTGAAGAGAGAAAACTAGGGGT
AAGCAAATGTACACCACCTTCTCTTTGCACCAAATTGGCCCACGCGTCCCTTCAACGACC
ATGCCTTCTGTATTGTACATATTATAATGGTCCACTTCTTTTCAACCAGTTCCGTTTCTT
TTCAACCAATTTCAATTCTCTTCCTCTCAGTAAGATCTTCAGTCAACTGACAATTCTGCC
ACTTGTTTAAGGCTTTCGACTCCGCCATGGACGCAGCATCTCAGCTCGTCGTCTACTGCG
GAATTGAGCCTTTCCGTCGTACAATCTCTTTGAAGAACTCTTCATTTTCGACCAGACTTA
AGGTCCGTAGACGGTCCAGTGTCATTCTTGCGGTGGCCACTGAGCCCAAACCAACTCAAA
CCGAATCTTCTAAATCTCCGCCACCGAATGTCATCAATGGTTCCTCAAAATCTTCGCCGG
CCAAGCCCATTAACGGACTTTCCACGAGGATTGGAGATGTTTCACAAGAGATTAAAAGAG
TCAGAGCACAGATGGAAGAAAACGAAGAGGTTGCAATACTCATGAGAGGTCTCCGGGGCC
AAAATTTAAGTGATTCGCAGTTTGCTGAAGACGATGTTCAGCTTCGCTTGGTTGAGGTAG
ATGAAAGCAGTGAGTTTTTGCCTTTGGTATATGATCCTGCTACCATCTCTGCATACTGGG
GAAAACGGCCAC
>E_H38575_c2_g2_i1 len=243 path=[3863:0-67 74:68-68 75:69-71 78:72-75 82:76-77 84:78-78 85:79-96 103:97-97 104:98-109 116:110-157 164:158-158 165:159-186 193:187-189 196:190-190 197:191-191 198:192-198 205:199-202 3221:203-222 3241:223-242] [-1, 3863, 74, 75, 78, 82, 84, 85, 103, 104, 116, 164, 165, 193, 196, 197, 198, 205, 3221, 3241, -2]
TTTTTTTTAAGAAAAAGAAACAATTTTTTAATTATAAATATCTTCCAGATTACATCCACT
AAATCTATCCAGAAATTCTTATTCTGATACAAACAAATATTAACAGTACACAATTTGAGT
TTTTCCGACAAACACTAAGACTTTCTTCGATCAACGACACTTGATCATGGCGGCGCGCAG
ATGTTACCCTCTCCAGTTAGATCTAAGAGGCCGGCCGCTTTGCTGTTGGGACTCCAAACA
GAA
>E_H38575_c2_g3_i4 len=374 path=[6353:0-57 1678:58-78 2831:79-89 2842:90-122 2875:123-149 2902:150-219 2972:220-228 2981:229-237 2990:238-248 3001:249-255 979:256-256 980:257-268 992:269-276 1000:277-278 1002:279-290 1014:291-291 1015:292-292 1016:293-294 1018:295-308 1032:309-312 1036:313-317 1041:318-325 1049:326-331 1055:332-336 1060:337-349 1073:350-360 1084:361-362 1086:363-368 1092:369-373] [-1, 6353, 1678, 2831, 2842, 2875, 2902, 2972, 2981, 2990, 3001, 979, 980, 992, 1000, 1002, 1014, 1015, 1016, 1018, 1032, 1036, 1041, 1049, 1055, 1060, 1073, 1084, 1086, 1092, -2]
TACACGACGCTCTTCCGATCTGTTATCATAATATGTAACATCGGTGATTTATTCTTCTAG
GGTTTGAGAATTTTGCGTGTGGCTTCCACCACAGGCCTTTGATTGAGCCCTAAACTTCAA
ATTCTCTTGAATAACACCATTGAATATCCCCGATGATTGGATTTCCTTGATTATTATCGA
AATCGTTTCTATTGATCGAGGTGTTCCTGATTTCGTTCATCATTCTTGAAGAGGAATTAT
TTCAATTGATATCGTCGTTCGCCGTTATCGTCGTTCGCTGTTATCGTCGTTCGATCAGGT
TTTGTGTTGATTCGATTCGTTCGCGAGGCTTTCTGTTTGGAGTCCCAACAACAAAGCGAC
CGGCCTCTTGGATC
>E_H38575_c2_g1_i2 len=292 path=[3540:0-38 917:39-39 918:40-54 933:55-59 938:60-61 2117:62-78 2134:79-79 2135:80-90 2146:91-101 2157:102-104 2160:105-109 2165:110-166 2222:167-169 2225:170-178 2234:179-181 2237:182-240 2296:241-241 2297:242-268 2324:269-271 2327:272-290 2346:291-291] [-1, 3540, 917, 918, 933, 938, 2117, 2134, 2135, 2146, 2157, 2160, 2165, 2222, 2225, 2234, 2237, 2296, 2297, 2324, 2327, 2346, -2]
ATTCTTTCGTTGATTATTATTGAAGAATCGTTTCTATTGATCGAGGAGTTCCCGATTTCG
TTTATCAATCTTGAAGAGGAATCAGTTCAATTGATATCGTCGTTCGACCAGGTTTTGTGT
TGATTCAATCCGTTCGCGAGGCTCTCTGTTTGGAGTCCCAACAACAAAGCGGCCGGCCTC
TTCAATCTTACTGCAGAGGGTAACATCTGCGTGCAGCCGTGATCAAGCGCCGTTGATCGA
AGAAAGTCTTGGCGTTCGTCTGAAGAGCTAAAATTTGTACTGTTAATATTTG
>E_H40152_c0_g8_i2 len=560 path=[11044:0-50 11065:51-108 20:109-116 28:117-160 72:161-180 92:181-229 141:230-358 270:359-359 18313:360-390 302:391-398 310:399-479 391:480-559] [-1, 11044, 11065, 20, 28, 72, 92, 141, 270, 18313, 302, 310, 391, -2]
AATTATTAAGGTAGCGTATTGCCTTAATAATTGTGAGGATAGTTCTCATCATCCTCATCA
CTAATCTCGTCGTAGTGGAAGTCTTCTTGCTTAATCCCCTTATGAGAAAAATCATCGCCA
TCGTCATCGTTCAATTGGTTTTCATCAACACTCTGGTTATCCTCATCCTCTTGAGAAACA
TCATCGTCACTCTGGATGTTTTGATTCTCTTGATAAGGCTTTCTATTCCATGCTTCCATA
ATCTTGTCAAATGGGTCACTACTCTTTCCCTCATTATATCCTATTTTTTCATCATACATA
TTCTGTATTTGATGTAACACAGTTTCCCATTCTGCAATATCTTTTCCAGAAAGAAAAGAA
CCCAAGCTTACAAGTGCTCCAGGCATTCCTGTGCAGTAAGCTGCAAGAAGTTTCGATACC
TTGAAATAATTTCTTGGAGGACGATTTTTGCCAAATGCATGCCAACTAAATAGCTCAAGA
GACTCATCACCATTTAGTTCCTCAATCTTATATATGAAATCCACTCCAATTTCCCTCAAC
AATTGCGGGTCCCGAGTTGT
>E_H41600_c1_g1_i3 len=486 path=[4525:0-44 4540:45-97 4593:98-104 4600:105-113 4609:114-135 4631:136-177 4673:178-222 4718:223-238 4734:239-247 17299:248-278 4774:279-314 4810:315-321 4817:322-334 4830:335-345 4841:346-431 17300:432-462 4958:463-463 4959:464-485] [-1, 4525, 4540, 4593, 4600, 4609, 4631, 4673, 4718, 4734, 17299, 4774, 4810, 4817, 4830, 4841, 17300, 4958, 4959, -2]
ACATGGATAGATTTTAAAGAAGAAAAGGGCAGGGCATCCGGATAGATGCTTTCCAACTGT
GGGAGATTATCTAACAGTAGTGCTTCAAGATGTTCAAATATATTTAGACATCCTCCCCCT
TCCTTTGATCCTTCACCCCATCTGCCACCATGTATCAACTTTTCCATTCCAACGCAAAAA
TGTATGGAAATGCGCTTAAGGTTTGGAGCAAAAATAAGCCATGTTAGATCCTTCAACATG
GGGCAATTAGTTATGTATAAGAAGCATAGACTGTGGAAGCATGGGTGACTATTGATCTCT
AAATACTCAATTTCTCCTCTGACCCGTTGAACAGTCAATTCATCAAAATCACTACAATTA
TTGATGCGGAGTGTATCTAGATGCCCCAAACTTGTCAAAAATGACAAATCTAGATATTTT
TCACCACTGAAATACTGGAGGCATAGACATCGTGTGCAACTCCGTAAGTTGGGAGAGTTT
AGAAAG
>E_H40916_c0_g2_i4 len=436 path=[804:0-65 3180:66-75 3531:76-119 3228:120-153 3262:154-172 3281:173-184 3293:185-194 3303:195-219 3328:220-252 3361:253-259 3368:260-265 3374:266-269 3378:270-274 3383:275-279 3388:280-288 3397:289-310 3419:311-319 3428:320-349 3458:350-350 3459:351-360 3469:361-377 3633:378-408 3664:409-429 3685:430-431 3687:432-435] [-1, 804, 3180, 3531, 3228, 3262, 3281, 3293, 3303, 3328, 3361, 3368, 3374, 3378, 3383, 3388, 3397, 3419, 3428, 3458, 3459, 3469, 3633, 3664, 3685, 3687, -2]
GCCTATCAACTTCCTTGCGTCAGAATGACACTCGAATTCAGCCGTGAAATCGCATCAGAA
AAGCTTCTTCTCCGGCTTTAGCGAGTTCGCCGAGTATCTCACTGGTCCAATTTTGGGTTC
TGCTCCGGCGAGTCACGGTCACTTGAATTTTGGATCCTGCTCCGGCGAGTCACGGTCATG
CAACGACGAGTCACTCGAATTCTTCTCTGGCTTCGATGAGTCAAGGAGGAGTAACATGTG
AAAATATGGACAAGGATCTGTGTGCATTCTTGGTGTCATCCTCTGGCATGTGTTGCGTGC
TAGAAAAGCACGTGGTTCGTAGAAGCGGAGAAGAAGCATACACTTGTCGTGCATCGGAGA
TTGATGCCGATAAGTTGAGAGACTGGATTGAAACCGACCAGTGCATCAAGGCATGTGGTG
TGGATAGGAAGTCACT
>E_H40916_c0_g1_i4 len=240 path=[8677:0-47 6035:48-52 6040:53-56 6044:57-59 6047:60-60 6048:61-62 1012:63-239] [-1, 8677, 6035, 6040, 6044, 6047, 6048, 1012]
CTAACACTTGATTCATTCCAGGATGCATAGACAACCAGATCACCTTGTCTTTCTTAGAGA
CTGAAATGGGAACAATTGGATCTCTTGATGGACAACATCATTTGGTTGTCAAGGGCAGAT
TTCCTCCTTGAAGCTTTGAAACAATGTTGCCACAATACATGAATGATTATGTGATATATA
ATGGCTGCAAAAGTTCTACTACGATTCTTTCAAGGGAGAATCGACTCTTGTTTCTCAGAT
>E_H34573_c1_g1_i2 len=345 path=[5143:0-31 5145:32-60 2064:61-61 6138:62-92 2096:93-98 2102:99-131 2135:132-146 2150:147-160 2164:161-201 2205:202-231 2235:232-321 2325:322-334 2338:335-344] [-1, 5143, 5145, 2064, 6138, 2096, 2102, 2135, 2150, 2164, 2205, 2235, 2325, 2338, -2]
ACTGGAGTTCAGACGTGTGCTCTTCCGATCTCTCAAATCAATCGTCCAAAAGTCGAAAGG
TATTTCCTCTTGTATTGACGATCGTAACCTTACAAGCGCCTCCTTCGTACGAACCAGCTG
CTCGCATTGTCTCTGATTTACTGTCCATCTGCGACCCCCTGCAGAAATCTTGTTGAGACC
TACAATCTCTAGAATCGCAGCTTCCAAATCGGGTATACCTTGACCCGTGACAGCACAAGT
AAAAACTTGCTTACTGAAAGCACTCTCGTCACTTTTATTAATCCACTCGGTACAATCAGA
TGGAGCACAGTCTATCTTGTTAATTACAAGGATTACTGGTATACA
>E_H34573_c1_g2_i6 len=1387 path=[1:0-149 121:150-299 271:300-327 299:328-466 438:467-558 530:559-570 542:571-724 696:725-814 786:815-856 828:857-995 967:996-1043 1015:1044-1073 1045:1074-1081 1053:1082-1111 1083:1112-1249 1221:1250-1303 1275:1304-1321 1293:1322-1332 1304:1333-1339 1311:1340-1366 1338:1367-1386] [-1, 1, 121, 271, 299, 438, 530, 542, 696, 786, 828, 967, 1015, 1045, 1053, 1083, 1221, 1275, 1293, 1304, 1311, 1338, -2]
GTGTGCTCTTCCGATCTCCCTATCTCGCTACCACACACACACTCACCAGAAGCACCGACT
CGATCGTAGCTCAGATCATGGCTCTTCTCCCTGCATTTCGTCACCTCATGAGTCATATCA
CCTGTTCAACGAAAGCACCATCAACTATAGCCGCATTCCTACCTCTTATTTCAAACCCTA
CTGCCAAACGATTATCCCTTCTCTGCTCTCCCTTGCCCAAACCCCACTCCAAAAACCTAA
AACCCCGTGTTGCTTCCAAGGTAAATACGCTAATCATTCAGAGAGATGAGAGGTTGGGAT
CGGGTGCTAGTGTAAATGCTGACCCAATTGAAAGCACGAGCACAATTGCAGCCATTGTGA
CATCAGTGGGTGGTCCGCCGGGTGCGGTGGGAATTGTTAGATTATCGGGCCCTTCCTCAG
TGGCGATTGCTCGCCGCGTCTTTGTTCCAGCAAGGAAAAAGAAGAGGAAGACCATTAGTT
TGAAATCGTGGCAGCCCACAAGCCATGTTATCGAGTATGGCGTGGTTTATGACCCTCACG
GTAATGTAGTCGACGAGGTTTTAGCAGTTCCTATGTTAGCCCCAAGATCTTACACACGTG
AAGATGTGATTGAGCTTCAGTGTCATGGCAGTGAAGTGTGTCTGCATCGTGTGCTGAGAG
CTTGCTTGGAAGCTGGGGCAAGGCTTGCAGAACCTGGGGAGTTCACGCTACGTGCTTTTC
TAAATGGCCGCTTAGACCTTTCCCAAGCTGAAAATGTTGGAAAACTAATTTCAGCCAAGT
CCGTGGCTGCTGCAGATGCAGCATTGGCAGGAATTCAGGGAGGCTTCTCTTCTCTGGTCA
ACTCACTAAGAACGCAGTGCATCGAGTTGCTTACAGAGATTGAAGCACGTATAGATTTTG
ATGATGAGATGCCACCACTAGACTTGAACCTAATTATGGATAATATACACTCCATGTCAA
TAAATGTTGAGAATGCACTGGAGACTGCTAATTATGACAAGCTTCTGCATTCTGGATTAC
AGGTAGCAATTCTCGGTCGGCCTAATGTTGGGAAGTCGAGCCTTCTAAATGCATGGAGCA
AAAGTGAAAGGGCCATAGTTACGGAGATCGCAGGAACTACCCGAGATGTGGTTGAAGCTA
GTGTTACAGTTCGCGGTATCCCTGTGACCCTTCTTGACACAGCAGGCATTAGGGAAACAG
AAGACATTGTTGAGAAAATTGGTGTCGAGAGATCTGAATCAGTTGCCATGGGTGCTGATG
TCATTGTTATGACAGTGAGTGCCCTTGATGGGTGGACTTCGGAAGATACCAAACTTCTCA
ATAAAATTCAATTTAATCAGAAATCAAGTGGGTCTTGTATACCAGTAATCCTTGTAATTA
ACAAGAT
>E_H33104_c0_g1_i6 len=1121 path=[605:0-117 693:118-150 726:151-211 787:212-302 878:303-369 945:370-588 1164:589-612 1188:613-655 1231:656-851 1427:852-944 1520:945-1088 1664:1089-1120] [-1, 605, 693, 726, 787, 878, 945, 1164, 1188, 1231, 1427, 1520, 1664, -2]
AGAATGGCGCGTCACAGGGTTTGCAAATCACCACAATCATGAACTCTTGGAGCCAAATCA
AGTTCGTTTTCTTCCCGCTTACCGCACCATATCTGATACTGACAAGAGCCGGATCCTCAT
GTTTGCTAAAACTGGAATTTCAGTGCAGCAAATGATGAGGCTCTTGGAGCTTGAAAAGTG
TGTTGAGCCAGGATATCTGCCATTCACTGAGAAGGATGTGAGGAATTTGCTTCAGTCATT
TAGGAAACTGGATCCTGAAGACGAGAGCATTGACTTATTAAGAATGTGCAGAAACATTAA
GGACATAGACCCCAACTTCAAATTTGAGTTCACACTTGATTCAAACAACCGGTTAGAGAA
CATTGCCTGGTCATATGCCTCCTCAATCCAGTCATATGAGATCTTTGGTGATGCGGTTGT
GTTTGACACGACACATCGCTTGACGGCTTTCGACATGCCACTTGGGATATGGGTTGGAGT
AAATAATTATGGCATGCCTTGCTTCTTTGGTTGCGTGCTTTTACGAGAGGAAAATTTGAG
GTCGTACTCATGGGCATTGAAGGCGTTCCTAGGGTTCGTGAATGGGAGAGCTCCACAGAC
AATATTAACCGACCAAAACATCTGTCTTAAAGAGGCAATTGCTATGGAAATGCCGACCAG
TAAACATGCACTTTGCATTTGGCTGATTGTGGCAAAATTCCCATCATGGTTTAATGCTGT
TTTGGGTGAAAGATACAATGAGTGGAAGGCTGAATTTTATAGACTCTATAATTTAGAGTC
AATTGAGGAGTTTGAGCTAGGATGGAGGGACATGGTGAATTCCTTTGGGATGCACACTAA
CAGACACGTAGCAAACTTGTTTGCTTTGCGGTCGCTGTGGGCATTACCATACTTGAGAAA
CCACTTCTTTGCGGGAATGACTACGTCTGGCCAGTCAAAGTCAATTAATGCATTCATTCA
ACGTTTTTTGAGTGCACAAAGCCGGCTCACCCACTTTGTAGAACAAGTTGCAGTTGCAGT
GGATTTCAAAGATCAAGCTGGAGAACAGCAAACAATGCAACAGAATCTTCAAAACATATG
CCTGAAAACAGGGGCGCCTATGGAATCACATGCTGCCTCAG
>E_H33104_c0_g3_i1 len=423 path=[2703:0-77 2751:78-104 2778:105-105 2779:106-179 2853:180-255 2929:256-418 3092:419-422] [-1, 2703, 2751, 2778, 2779, 2853, 2929, 3092, -2]
TTGGCACATTCTGTTACAAGAGTTGATACCATACTATGCAACAGCTGAACTCTTTCTGCA
CGATTGATTGGAGTAGCATGAATGGGTTTTGTCGATGATGAAGTACTGATGCTGATTCGG
CGCCAACGCATAGGAAGATACCTTTCAGGGATCTGGAAGCAGTTACCCGTTGAGAGAACT
CGGAGGGCGTGCCGACACAGGATCCCAGACAACTCAAACTCATGGCAACTGCAACTTATC
ATGCCTTCCCGAGGAACCCAATACACTTTCCGCCCTCCCTCGAGCTTGGTGTGATGTCTC
ACAAGGAACCCGTCTTCCATCTGAAATGATGCATAGTGGGCAGCCATAACAAGTTGATCT
TGAAGTTTAGAGAAAGCAAATGGGGTCAGAACTGAGGCAGCATGTGATTCCATAGGCGCC
CCT
>E_H33104_c0_g2_i1 len=636 path=[4183:0-224 4378:225-251 4405:252-259 4413:260-282 4436:283-290 4444:291-635] [-1, 4183, 4378, 4405, 4413, 4436, 4444, -2]
GGTGATTTGCAAACCCTGTGACGCGCCATTCTGGTGCTCCTAATTCCGTTGTCTTGCTAA
TCCGCAAGTATGCTTGGCATCCACATCGTGAAGATTTGCGGTTTCTTTGAGGTTTACTTT
CGCTTGAGATTTTAATAGGCGTGTTGCCTGCACGGTGACAGACGAAGTAGCGTCTTGTAA
GTCCTTTCCCAACCCCATCCTTTCCTTCCGTGCGGTGACGCCGGATTGAGAAGCCACATC
GCTTTGCAAATTCACTATACAATTCATAAGCAGCATCATGCGTAGCAAATCTTTGCCCAA
TGTATGGAACCGCATCATTTGTTGTTTCGAGTGAGAGCCTTACTTCATCTGGTGATTCCT
CTGTACTACTAGTATCGTCCAAAGACATGGATCTTTGGTCTGACGGATCATCATAAACCA
TTAAAATCTGCCCAGTCTCATCAGACATGATGTTCTTCTTAGTTACCTACCTGAGGTCAA
CTTAAGACCCGTTCAAGGATCGGTAGCGAGGAGGGATAAAGAAAGGTGAGCTTTTGTATT
TTAACGGAGGAACCCTAATTTACGCAGGTACGTGAGTTAGAGCCCCATTATATCGTGCGC
ACCTTGATAACAGACGCCTTTCTGTGTCCAAACAAG
>E_H33104_c0_g4_i1 len=424 path=[2085:0-49 2105:50-57 2113:58-85 2141:86-117 4789:118-163 4835:164-213 7461:214-244 4916:245-423] [-1, 2085, 2105, 2113, 2141, 4789, 4835, 7461, 4916, -2]
ATGGTATCAACTCTTGTAACAGAATGTGCCAAGTCAACACAACGGCTGGATATTGCGGTG
GACCAAGTTTCCATTCTTTTATCTCGGATAAGGGAACATCCGGTTTTAACACAAGGTAAA
ATGGATGGCCAAGATTGAACCGTGACCATCTCCATCTCCATCGCCAGGATCACTTCTGAA
GAAGATGAAGCTAGACGCTGCTCCACCCTCCTAAGCAAGCAACAGCCAACATAAAGTGTT
CCCGTCTTCCCAGCCCAGTAAGAAACTCCCCCAGCCACAACACAACGCCAAAAGGGGATG
TTTTTGTATTTTGAAATATTATTTTGTATTAGGGTTGGGAAATAGCAACAAACTCCCCCT
CTTTTATGTAATGGAATCACTCGAATATTATCCACTTCGCTTTGATTCTCCCAAAAAAAA
AGAT
>E_H35999_c0_g6_i1 len=992 path=[1851:0-34 1856:35-35 1857:36-36 1858:37-726 2548:727-734 2556:735-778 2600:779-788 2610:789-831 2653:832-836 2658:837-915 2737:916-929 2751:930-991] [-1, 1851, 1856, 1857, 1858, 2548, 2556, 2600, 2610, 2653, 2658, 2737, 2751, -2]
TGTGACTGGAGTTCAGACGTGTGCTCTTCCGATCTATCAGGCCCAGATTCGGCGCGTCAA
TGACCTATTTTCTTCTTCATGCCGACCTACTCGATTGCCAGAATTATTATCGGATTTTCA
CTCCCATATTCGACTTCTCCTCCGTCTCTTTCTCATGGACTCGTTGCTAGCAAACTACGC
CTCTTCAGATGAAGAAGAACAAGAACGAGAAGAGCGCCAGCAAAATGGAATCTCAAAATC
CCCCTTCAAATTTAGCGAACCCTCTTCTCTTGGTTCATCCTCGTCCCAATCTAAATTTTC
ATCTTCATTCCTCTCCTTACCCCCTCCCAAATCCCAGTTTCTCAACATTCAAACCCCACA
AAATCACCCACTTTCAAACGCCCACAAATCAGATGATTTTGAGGACGAATATATTAAACC
TACCTGCTTCTTTTCCTCCCTTCCTGAACCTAAAACCCACCCCTCAAACGCACGAATGGA
ACAACACCCCTCGCCTTTAGACACGAACAATATAAATTATGAAGAAGATAAAAAGCTTGT
CCCTAAAACCAGCTTGTTGTTCTCTGTTCTCCCCAAACCTAAATCTCATCTCTCAAGCCC
TCTAACAGCAACAAATATTACATCTTCCGATCCAAAGCCTAAAAGGGTCGTTCGATTCAT
GCCTCCCATAAACCCATATGCCATAAATTCTCCCGATGACGATGAGGACGAAGGAGAGGA
TAAAGAAAACGAAAGAAAGCGCAAGCAACTCGAGCCTTCGACACAAATATCGGCGAAGTC
ATTCCTGGCCAGTATTCCTGCGCCCAGGAACTCGGCGACACTGGGTGCTCTTGTCTCTTC
ATTGGGTTCGGGGCGGAGAACCATAATCGAAGCGGATGTACCGGCGTTGAGCGCGAGGGT
AAAACTCGAGCCTTCGACACAAACATCTTCAGCGAATTCCTTCCCATCGAGTATACCTGC
GGCCGAGAACTCCGCGACTTTTTGCGCTCTCT
>E_H74667_c0_g1_i1 len=211 path=[182:0-79 232:80-115 268:116-210] [-1, 182, 232, 268, -2]
GATCTCTTGCTAAGCCCTTCAAGATACATGGCAGCTTGCTAAACACACTGCCTGCTTTAT
TCCAAGAACTGAAGATCATCCCCCGTCTTGGCTCATGGAAGCGACGGCAGAATCTTCCCG
GTGCAGGTTCCGAATCCAACGTTGTAGTCCTCGCCCTTGCAACAGGCTGTCAAGATGACT
TCATCTCCATCTTGGAGGAACTTGCGGATCG
>E_H39969_c0_g4_i3 len=453 path=[3252:0-49 3272:50-85 3308:86-315 3538:316-452] [-1, 3252, 3272, 3308, 3538, -2]
TTCGGGTAGGGGTAGTGGGGTTTTTTTGGATTTTCTTGTAATTTTGGGTTATCTGGGTTT
GGACAGCGGATGAAGCCATATGACAATTTTTGGGAGCTTTCTGAATATGGGTGTTTGTGG
TGTATGGATTTTTGTGTGAGTGGGAAGATATATAAGTTAGAGTTTACTGGTGATGATTAT
TGAAGGCACGGGGATTTGGTTGTCACAATGAATAATGGAGATGGGAGGTGCATTTGGCAG
TGGAGCAAACAAGACAAGACACTGGCAGTGGTTGGATTTGAAATTTGGCAGAGGGTGCAG
GGCTCGATGGAAGCTTGTTGGCGCATTTAGTTTTAGAGATTTTTTGGTGTAATAGTACGG
GCATAATTTAAAATATTTGGGTTTTCAAAAGGGGTAAAAATTGTAAAAATATGATGCGAA
TGAATAAAATAAAATAAAAAGCAAAAAAAAAAA
>E_H39969_c0_g5_i1 len=403 path=[2704:0-215 2890:216-302 2977:303-402] [-1, 2704, 2890, 2977, -2]
ACAGAACAAGGACGCAGAGAGAGGAGAGAGAATGAGAGAAAGAGAAAAGATAGAGAGAGA
GAGAGAGAGATTTACCCGAGGAGGAAGATGGTTGGAGTTCAACCGGAGGGGATTGACACG
ACTACGGTACCAGGGAAGATGACCAGCACGACGGCGGCTTGCAACGACGATGGGGCGGCA
GCAACGGTCAGGTGGCTCTGTTGTGGTTGATGATCAACATAGAGAAATTTGGGTAATTGG
GGATTTTGGCCGAATGAGTATGCCTTGATTTTGAATTTGATATTTTGGATGAACAATAAA
TTATGGGGTTCTGATTTCCTTTGTGGGATTCGAATTTTTGCGGTGATTTTGATTGTTGCT
GGAATTCTAGATTGAAGAAGTTTGAGGCAGGGAAGCTTGACAG
>E_H39969_c0_g6_i1 len=682 path=[5259:0-69 256:70-156 343:157-285 472:286-340 527:341-356 543:357-465 652:466-491 678:492-550 737:551-581 768:582-604 791:605-681] [-1, 5259, 256, 343, 472, 527, 543, 652, 678, 737, 768, 791, -2]
ACAATACACAAATTTGTTTTCACAAATTTATATCCCAGTTCCTCAAGATACAGAAAGTGC
ATCTTCAGAGCTTGACCTCTACATCAACCCCAGCAGGAATGTCGAGTTGCATTAGAGAAT
CTATTGTTTGAGCAGTTGGGTAGAGAATATCAATGAGGCGCTGGTGGGTTCTGATCTCAA
AATGAAACCGAGCATCCTTGTGTACATGAGGAGATTTGAGAACACAGTAGATTCTCTTCT
TGGTTGGCAATGGAACGGGACCCATGGTCTTTGCATTGGTGTTCTTTGCAGCGTCCATTA
TCTGCTTGCACGAGTCCTCGATCAAGGGCACCCAGTAAGACCTAAGTTTGATTCTAATTT
TCTGCTTTGGTGCCATCTTTTCCACATCTGCGCCAATTGTTAGCGTCGAAGAACCAGAAG
TTTCTGACCCTTCAATCTCGAGGTCTGTAGAGTCGGAAAAATCTAGGGTTTCTTCAGAAT
CCAACACTTCAGGAGCAGCAAAAACCCTAGTGGAAGGATGAGAGTGTTTTAGACTTTTGA
GCTTCAAGAAATGTGAAGGTAAAGAGACGGAAGAGGAGTTGGGTCTCGTTGAAATGTAGG
AATTGTGGGGTGGAAGAGGAGGGGAAAGTGCTGCAGATATCGAAGTTATAGCCATTTTTG
ACTTTCTCTCTCAGCCTTTGAA
>E_H39969_c0_g1_i8 len=231 path=[1523:0-39 1533:40-44 1538:45-69 1563:70-70 1564:71-76 8518:77-107 1601:108-111 1605:112-140 1634:141-142 1636:143-173 1667:174-174 1668:175-180 1674:181-197 1690:198-205 1698:206-208 1701:209-230] [-1, 1523, 1533, 1538, 1563, 1564, 8518, 1601, 1605, 1634, 1636, 1667, 1668, 1674, 1690, 1698, 1701, -2]
GATTCAGGACTATTCTGAAAACAAATTTGTGTATTGTAAGCTTTGCCCGTGTACGGAAAT
TTTCAGATATTGGCAGCAAGCCGATAAACAGAGTAGTAAGTTTTTTGTTGCTTAACAAAT
TTGTAAAAACTCATGAATTGCACTAAGTGTATCTTAGTGTTGTGAAAACAATTCATTATC
AGTGGGAGATCTCTATTTCTTTGATACAAAAAAATAGAGATCTCCCACTGA
>E_H39969_c0_g3_i4 len=303 path=[5856:0-33 5860:34-34 4337:35-47 4350:48-59 4362:60-89 4392:90-151 4454:152-161 4464:162-198 4501:199-207 4510:208-238 4541:239-239 4542:240-249 4552:250-280 4583:281-281 4584:282-302] [-1, 5856, 5860, 4337, 4350, 4362, 4392, 4454, 4464, 4501, 4510, 4541, 4542, 4552, 4583, 4584, -2]
TTTTTTTTATCCAAAAACACATTAACAAGTTCAAGAGTCCAAGCATAACAGTCTTGACAA
CTTGATAACCTGCTAGAAAATTGAATTGTATCATTACAGAGACTTCCCGGTAATTATCGC
AACAGGAGAACATTTTTGAAAACTTGATAACCTGCTAGATATTTCCGACTTCCCATGGAT
AATCATTCTTTCTAGGATTGGTGTATTCGCAAGTAGAAATTCTATGAACCTAAGCTCAAG
TCCATAGTCTCGGAATCCAACAATCTTAACAGTCTTGACATGATGTAGGAACTTGGTGCC
TCG
>E_H35057_c0_g6_i4 len=411 path=[14799:0-41 6233:42-55 6247:56-63 6255:64-94 10:95-95 11:96-100 16:101-108 6731:109-123 16286:124-154 6777:155-155 6778:156-172 6795:173-215 6838:216-218 6841:219-223 6846:224-235 141:236-257 163:258-259 165:260-261 167:262-283 8189:284-316 163:317-318 165:319-320 167:321-342 189:343-410] [-1, 14799, 6233, 6247, 6255, 10, 11, 16, 6731, 16286, 6777, 6778, 6795, 6838, 6841, 6846, 141, 163, 165, 167, 8189, 163, 165, 167, 189, -2]
CTAACATCATTAGCTAATGATGTTACATATGCTTTTAGATTTGTTGTTTTGAACTTCTGT
TTTCGGTTTGCTTTTGTTGATTTTGAAGTATTTGTTGTTTTCTGTTTGCGCTTTTGTTGA
TTTTGAAGTATTTGTTTTCGCATTTTTTTTTTTTTTTGGAGGAAATAGACACATTGGATA
CTGATGGGTGAGAAACATACTGATGTGTGAGAAACATACTGGACTAGATTTAGATAAATA
CTCTATGCTAATGATGTTACATTAGATTTGTTGTTTTGAACTTCAGTTTTAGATAAATAC
TCTATGCTAATGATGTTACATTAGATTTGTTGTTTTGAACTTCTTTGATGAACTTGGGTT
ATGATATGCGTACGTTGGATGTATTTATGAAATATGCTTGTTGAAAAAAAA
>E_H35057_c0_g7_i1 len=510 path=[513:0-148 1321:149-424 1597:425-509] [-1, 513, 1321, 1597, -2]
TTCCCCGTGACCCTGACCTAAACCCTTATGGCGCTCTCTTTCCGATCGTCGGGCCGTTTC
GTTCAACCCGTCGTCCGCTACTCTCCAAGCATCGAACCATATCGGCGAGGCCAATCCTTT
CCTCGCCGAAGCTTTCGCCATTTCGCCCAATAGTGGAGATAAGAAAGTCGCGGCGGAGAA
GGAGTCTTCAGAAATGTAGGATCGCAAAATTAAAAATTAAAGTGTTTACCTATTGGTCAA
TTGGTCAACCATCGCGGCTCTAGTCTGCTGGGTGATAACAGCTGGTTCAACTGGAATAGA
TCTGTTCTAAAAGGTTTGGAACATTGCTGGAAATGATCAATAAAAAACCACCCATACCAC
CATGTTATACTTCCTCTACCGTTCTCCCCTGGCTACCCAGCTCCTCCAGAACCATCAAGC
GTCCTCATGGGCATTTTCAAGTATTTGTTCAGTAATGATAGTATTTGTTCAGTAACATCA
TTAGATAAATACTCTATGCTAATGATGTTA
>E_H35057_c0_g4_i4 len=339 path=[513:0-148 632:149-154 638:155-192 676:193-201 685:202-202 16288:203-233 717:234-239 723:240-251 735:252-270 754:271-272 756:273-301 785:302-313 797:314-322 806:323-338] [-1, 513, 632, 638, 676, 685, 16288, 717, 723, 735, 754, 756, 785, 797, 806, -2]
TTCCCCGTGACCCTGACCTAAACCCTTATGGCGCTCTCTTTCCGATCGTCGGGCCGTTTC
GTTCAACCCGTCGTCCGCTACTCTCCAAGCATCGAACCATATCGGCGAGGCCAATCCTTT
CCTCGCCGAAGCTTTCGCCATTTCGCCCAGTTCTGGAGAAGTTGAAGAGAGATAACAAAG
TCGCGGCGGAGAAGGAGTCTTCGGAAATGTGGGATCGCAAAATTAAAGTGTTTACCTATT
GGTCAATCATCGCGGCTCTAGTCTGCTCGGTGACAGCTGGTTCAACTGGAATAGATCTGG
CAAACAAATGATCAATAAAAAACCACCCATGCCACCGTG
>E_H35057_c0_g3_i1 len=344 path=[3877:0-34 3882:35-311 13202:312-336 4287:337-343] [-1, 3877, 3882, 13202, 4287, -2]
AATGTTCCATTACTGACTTGAGGGGAAGAGGAAAGGGGTAAGATTCTACGAAAATGAAAA
TAAACACACTTTTATTTCTAATAAAAGTAGAAATAGCATATCACGCAAATGGTCCGGTTG
AAGATGGAGATTTTAACGTTCAAATCTTTCTCTTTATAGGAAGATTTGCACTAGTTAGTC
CTTATAGGAAGATTGACTAGTCTTTTTTTTAAAGAAAAATTAGTTAGTTTTCAGGGGAAG
ATTGACTAGTTTTGTTGGAGGTAAATTATAACAGCCCAAGGGGCTTTTGGAATTATATGT
ACTTGGAAAATTTATTAACATACCAAAAGTAACATCTAGTACAT
>E_H35057_c0_g1_i1 len=1236 path=[2554:0-49 2574:50-52 2577:53-57 2582:58-192 2717:193-222 2747:223-231 2756:232-242 2767:243-252 2777:253-267 2792:268-546 3071:547-617 3142:618-757 3282:758-783 3308:784-788 3313:789-808 3333:809-848 3373:849-877 3402:878-899 3424:900-926 3451:927-987 3512:988-1011 3536:1012-1022 3547:1023-1033 3558:1034-1034 3559:1035-1125 3650:1126-1127 3652:1128-1165 3690:1166-1235] [-1, 2554, 2574, 2577, 2582, 2717, 2747, 2756, 2767, 2777, 2792, 3071, 3142, 3282, 3308, 3313, 3333, 3373, 3402, 3424, 3451, 3512, 3536, 3547, 3558, 3559, 3650, 3652, 3690, -2]
TTTTTACCTGTACGCTTGCAGATCTAATTTTTGTCGACGCTCTCTCTTTATCTTCACTCA
TATCAACCTTCTTCCGCCTCTGGAAGATCTTCTGGGATAAGCGCCCTTGCAGATCCTGCC
AACGCTTGCAGATCCAACCTTTAGAGAGAAAATCTCCATCTTCATCCGGACCATCTGCGT
GATATTAATCGCCTTGGAAATGAAGTCAAAAACGAAGAGAAGTAAAAAAAAAGATGGTCG
TACTGCACCTCTATTTCTTTGATTAAAGGTGAAGCAAAATTTTGGCTATTTTTTTTTCTA
TTTTTATTACAACTATGATCTTACTTCTTGTTATATTAAAAATTGTGAAATCTCATTGGC
CTACCGGCTCAATCATTTGATATTCTCTGTTGAAGATTGTTGTAGTGAGGGGATTGCAGC
ATTATATTGGGGAATGTTAATAATTTATTTGGTTTCCAACTATTGTTAATTTTGTTTGAT
TTTCTGGCTGATCACAATCTGGATCTGGATTTGTTGGAAGATGGGATCTGGATTTGTTGG
AAGATGTTCGCAGGGTTTCAAAGATTGATACGAGATGATGTTGTTTCATCTTCTAGATTG
TTGTCGAACAATTAATCAATCAAAAACCACCCATGCCACGATCATCGGTAGTTATACTTT
CTCCACCGTTCTTTCTTCCTCCACGGGGTTGCAGAAATTGATGCGAGACGATCATAATCT
CGATTTGTCGGAAGTGACAATCTGGATTTGTCGGAATATGTTGACGGGGTTGCAAAGATT
GATACGGGGCGATCACAATCTAGATATGTTAGAAGACGTTGGTGGGGTTGCAGAGATTGA
TACAAGATGATCACAATCTGAATTTGTCTGAAGACGTTGGCGGGGCTGAAGAGATTGACA
AGCCGAACCCTTATATAAAAATACACAATCCTTATATAAAAATACACAATGAGGCGAACC
CTTATATAAAAATACACAAATACACAATGATGAATCCTTATATGAACAATTGAAGTTAGG
TGATTAGGTGAGCACCAACTACTTTTTCATAGATGATCTCGTTGCTATAAACAATAAATA
ATGTCAAACCCTTACATATAAACAAGTTAAGTTAGGTGATTAGGTGAGCACCAACAACCA
TTTCCAGATATCTTGTTTTTCTTATAAAGCAGCAATGTTGGAGAGGTTTCAGCAACATTG
GAGATCTCGTTTTTCTTATAAAGCAGCAACGTTGGA
>E_H38362_c2_g12_i1 len=342 path=[365:0-32 16908:33-63 399:64-101 437:102-105 441:106-173 509:174-195 531:196-288 624:289-341] [-1, 365, 16908, 399, 437, 441, 509, 531, 624, -2]
ATCATCCTTATCGAGGAACGGGTCTATTATTTCATCCAAACACCCTTTTGAAATCCGATC
AACCGCTAGATTAGCTAAGTTGATCTCATTCTGTATCCGAGAAAAGTCCACCACTCTCAA
TGCCGTTATGATCTCCGCAAGAACTACGCCAAAGCTGTAAACATCGCTTTTATCAGAGAG
ATGGAAATTCTGATGGTATTGAGGATCAAGATAACCCGGAGTTCCTTGAGGGGCGGTCGA
GATATGAGATGACTCAATCATACCAAGTCTAGATAGACCAAAATCGGCAACTTTGGATTT
GTAGTCAAAATCTAGAAGTATGTTGCTTGACTTGATATCTCT
>E_H38362_c2_g13_i1 len=247 path=[3094:0-78 3143:79-129 3194:130-149 3214:150-246] [-1, 3094, 3143, 3194, 3214, -2]
AACAATATAAAGCCCAAGACTGACTGAAATTTAGAATCACAGCCATATAAGGATACCCAC
ATCCCCATTTGAAGTCTCCTTCGCAATATACACCAAAAGCTTCTAAAATTACCGCTAAAA
TAGAACTCAGACACTTTATTATCATGTATTGAACGATTCCAAACTTAACAAGTTGGTAAA
ACCATTGACCAAGTTTCCATGGTTTTAGAAAATATTTCATTGGAAAAGGATGCTTGACAG
TTCCCTT
>E_H39599_c2_g1_i1 len=1257 path=[5558:0-67 5596:68-68 5597:69-316 5845:317-374 5903:375-390 5919:391-395 6976:396-436 5965:437-448 5977:449-469 5998:470-477 6006:478-501 6030:502-565 13596:566-596 6125:597-897 6426:898-1022 6551:1023-1042 6571:1043-1045 6574:1046-1049 6578:1050-1051 6580:1052-1057 6586:1058-1153 6682:1154-1160 6689:1161-1184 6713:1185-1213 6742:1214-1256] [-1, 5558, 5596, 5597, 5845, 5903, 5919, 6976, 5965, 5977, 5998, 6006, 6030, 13596, 6125, 6426, 6551, 6571, 6574, 6578, 6580, 6586, 6682, 6689, 6713, 6742, -2]
TTTTTTTTTTAATGATACGGCGACCACCGAGATCTACACTCTTTCCCTACACGACGCTCT
TCCGATCTGAAAACACTGCTCATTCGAATTGAGCTCTCTATATAAAGGATTACGGGCGTT
CATATTCCGACTCGCCAAGTCAATTAGAAAAGGCGAAAAGGAGACTGGGTAGAGAGGGAG
AAGATGGATCCCAAGCTCACAGTGGTTTCTCAGTTCTTCGATCGCTTTAAAGCGGCTTTC
GTAAGAAATGATTTGGGTAGCTGCGAAACTTTTTTATCGCAACTTAAGGTTTTGCTGACT
GAATTCAAAAGTCTCCCGCCATTGTTTGAAGATACCCCCAATGCGATTCAAGAATTGACT
ATAGCAAGGGATATATATGAGCATGCTGTTATCCTAGGTGTGAAAGTTGAGGACCAAGAT
GCCTTTGAGCGGAATTTCTTTCAGTTGAAACCGTATTATACAGATGCTGGTAGCCGTCTT
CCACCATCCCCTCAGGAGTACCCCATCTTGGGTCTCAACTTGTTGAGGCTTCTTGTGCAG
AATAGAATAGCTGAATTCCACACTGAGCTGGAGCTGCTTTCTTCCAATGCTTTGGAGAAT
CCTTGTATCAAGCATGCTGTGGAGTTGGAGCAATCTTTCATGGAAGGGGCTTACAACCGT
GTCCTCACTGCTAGACAGACAGTGCCACACCAAACTTATGTTTATTTCATGGATCTCCTA
GCAAAGACTGTCAGAGACGAGATAGCTGGATGCAGTGAAAAGGCGTATGACAATCTGTCA
ATTAAAGATGCCAAGCAATTGTTGTTGTTCTCTTCAGATCAAGAACTTTCTGAATATATT
GAGGAGGAGCATCCAGAGTGGGAGATAAAGAAGGGATGGGTGTATTTCCACAAGGCAAAA
GAAAGTGCACCTTGCAAGGAAATTCCATCTCTGCAACTCATCAACCAGACACTAAGTTAT
GCAAGGGAATTGGAGCGCATTGTCTAATAAGATCTGAATTTTGATGATGATAGTGGAGAT
TTGGACATCATCTAAACCATTTTGATCATGTTGAAAATCGGTGGGGATAATTTCTTTTGA
ATTAGTAACATCTTGCCAACTGTCAAGTAATGATTAATACATGCATTGAAAGCCATTTTT
AGCATCTTAGAAGTTTGATACATTATGCTGTGTTTGGCAAAATACATGCATTGACCACAA
TTATTGACAGGAAACTCTTCATTTTATAATGGGCTAGATCTTTCTCAAAAAAAAAAA
>E_H32392_c1_g8_i2 len=312 path=[330:0-84 385:85-254 10402:255-279 10427:280-311] [-1, 330, 385, 10402, 10427, -2]
ATTGGGAGGGAAGCATATGGTAGAGCCACACATGGTCCGGGTGCTTGGAAGATCGGCTTT
TCATGATACCGCTTTGACATCTTCGGGTGACCTTTGTTATCTTGGAGGCGAGTGGAGGCG
TGATGTTGCTTTTGCTGGGTTTGATGTTCCTATACAAATGGATGTTTCTGCTGAGAAAAT
GATATTTGGGGTCTCCGGTATTGATCCTCAAAGAAGAGCTGAACTAATCAAGGTATTGGA
TATTGATATATCTTGGAGATTGCACCGGGTATCTGATGGTCAGAGAAGACGAGTACAAAT
TTGTATGGGTCT
>E_H32392_c1_g9_i1 len=326 path=[1349:0-62 7859:63-325] [-1, 1349, 7859, -2]
GAACCGCCCTTGCTAATTCCCTACACGCCGCCTCATCGGACAATTCCATGGACTCCATAC
GATGCTTTCCATGCCGTCTATCAAGCACATCCTCATCCACCTCGTCATCGTCTCGATCAT
CGATTCCTCCTCCCCGAGAGCTCCCAGTGGACCCTGTCGAGTTCAGCCTGGACTTCGATG
ACGATCCACCAGAATACACAACAACGGCGTTAGGCTTCTCCTTGCGAGTCTTGATGGTGA
AAGTGACGGCAGGGGACCTATGTTGAGGTGCCGCCGCCGCCGTAAATCTCTTATTAGCTG
GCACCGCCGCCGGAGCTCCGATAAGA
>E_H32392_c1_g6_i1 len=656 path=[15609:0-203 10028:204-206 13518:207-450 14793:451-582 13791:583-613 20221:614-655] [-1, 15609, 10028, 13518, 14793, 13791, 20221, -2]
TTGGCACGAAAAACCTTTGTAATATCTGATGTTGGACAATCTGATCATGTCAACTAAACT
TAATAGAGAAAATTGTGAGCTCTTTCTATCAAGATTTTAGAAAGAGTCATTCTACCGTTG
GATCCTCAGTAGCACAACTACCCTTAACTTTCTTCTCAAACTCTAGCAGTCCGATTGCCT
TTCTCTCTTTTCTTCTCTTCCTCTCCTTGTCTCTTTATTTCCCCAACCAACTCTCTTCCT
TTATCAAACTGAATCTGCTGGAAACCCAAACAAAATTATTTGGGTTTGATTAAAATTAAA
TCAGATTGATCTTTGCTTTGCTTTGCTTCACCCAGATTGAGAGATCGAGAGTGTGAGACC
GAGAGTGGGAGGAATATAAGAGAGTGAGAAGAATCGAGAGTCTCCTTAAAAAGGGAGTTT
GACGATGAGGTAATGGAGACGACAGCAACGCTTCATTCCCAGATACGAAAAGTTAGAGAC
ACCGAGAAGGATCGATAATCAAGTAAGATGAATGGAGAAAAGGATCGAAAATCAAGTGAG
ATGAATGAAGAACCATGTGCGGAAGATGATATGAGCATTAATCTTAACCGAGCATCACAG
TGATGAGAAAGGTGTTGTAAAATTTGAGACCGGCGCTTGGGAGATCGGGAATTTAG
>E_H32392_c1_g7_i1 len=739 path=[3258:0-246 3475:247-281 3510:282-706 3935:707-733 3962:734-737 3966:738-738] [-1, 3258, 3475, 3510, 3935, 3962, 3966, -2]
ATTAAACATATGACCCCCACACCCGCATCGGTAATCATGGAACCCGCAAAAAACCCCGTA
CAGTAGAGATATAATACCCCCACATAATGCAGGCGCGGAGCATTCAAACACTGTACACGA
TCTTTCTCTCAAAGCCAAGTTGGGTAAGACACTGACTGCCACCATAACTACTGTCCACAC
CAATATACCCCCACATCAGAATCTCACTCCCACATGCTCCAATTTCCGAATAACAAAATG
CCCAAAATAAGGCCAAATCTTCTCATGACCACAGTCCTCTGCTCAACTTTACTTTTGCTC
CACACCCATTTCTCAGTTTGTTCAGTTTTGGGTCTCGATTCACTGAAAACGGGTGAAATT
GATGTGATGCTGAGAAGGGTATGCTCCAAAAAGGTCGGTCAATGTTTGGATGCAGAGATG
GAGATGGACTCGGAGACTAATAGGAGGGTCCTTGTTGTGCAGAAGAGGTATATAAGCTAT
GACACTCTGAAGAAGGACTCTGTTCCTTGCGAGAGGCCCGGTGCTTCCTACTACAATTGC
CGTTCAGCAGGAGAAGCAAACCCTTATACGAGAGGGTGTGAAGTCATTACTGGGTGTGCA
AGGCATATTAGAGATACCAATTCTTGAAAACAGTGTTACATATTACAAATCAAATATGAA
GCTATTGAAGTGGTAATATACTAATATCCAGTTCTTCTATTTTGGGGTTTTACATTTTAC
TTGTGTTTGTATATGTATA
>E_H32392_c1_g4_i7 len=1991 path=[13117:0-52 13140:53-61 13149:62-67 4103:68-80 4116:81-86 4052:87-134 4100:135-137 4103:138-150 4116:151-156 4121:157-452 4417:453-557 20570:558-588 4553:589-963 20573:964-994 4959:995-997 4962:998-1018 4983:1019-1031 4996:1032-1139 5104:1140-1182 5147:1183-1183 20566:1184-1214 5179:1215-1508 5473:1509-1509 5474:1510-1540 5505:1541-1721 20571:1722-1752 5717:1753-1802 5767:1803-1809 5774:1810-1833 5798:1834-1838 5803:1839-1839 5804:1840-1924 5889:1925-1990] [-1, 13117, 13140, 13149, 4103, 4116, 4052, 4100, 4103, 4116, 4121, 4417, 20570, 4553, 20573, 4959, 4962, 4983, 4996, 5104, 5147, 20566, 5179, 5473, 5474, 5505, 20571, 5717, 5767, 5774, 5798, 5803, 5804, 5889, -2]
TCTTTTTTTTGTTTTTTTTTTTTTTACAAAAATCTAGGAATCAATCTATTAATTTGTTAA
GAGGGGCATATGAATATGTTACAACAAACTGTAAGACATTATTCTACAAATCAATCTATT
AATTTGTTAAGAGGGGCATATGAATATGTTACAACAACCCACAACAAACTGTAAGACATA
ATTCTACAACACATGACTAGTGACAGGCCATGGGGAAAAAGAATGACAAAAGCAGAAGGA
AAAAATTGAATAAAACTCAAACCGCTACTGGAAAGCAGTGCCTGCAAGACCATGGTGTAG
AAGATTGTGAGCTATGTGGTCCCTAGCCTGCACCGAACTCAATGATCTGACACTATTCTC
AGGAACCATCTCATCATCAAAAATCTCAAATTTAAGCTCTGGGTTTATTTCTTCATTCCT
CATCTCACAGATATTATGCAAAACACAACACGCCCCAAGAACAACAGGCAAGTCCTGGAG
TTTCACCTCTGTTCTCTTTTGCAAACAAGTCCACCTCCCTTTCAATCTCGCAAATGCATC
CTTGGAAACCCTTTGAATCTCTCCAATTCTCTCATTGAATGCATGTTGAGCCCAGGTGAG
ATTCTGATGGGCATAAGGAACCAAGACCCAATCCATAAGAGGGTATCCAGAACTCCCAAC
AATCCAATTATTCTTCAAAAGCCCCATATTTGCCCGCTGATACAAAGCAGACTTCTCCAA
CACTTGGTCATCAGGCATAGAACCTGGGTAGCCAATGCAAACATCAGTGAAAATCCCTTT
AGGATCAACAACTCCCTGAACTGTAATGGAGTAAGAGGTTTTCTGGTTTCTCTCTGTGTG
CCGCTTGTTGAAATAAGCTGCCACGCTAATCTTTGGAGCAATAATTGGGACATGGGTTGT
GTACATTGAACCACCAACGTTCTTTATCCCCGTCTGGGATTCGAAATCTTCCTTAATCTG
CTTCGATTTTTCCTCATTAGGCCACTGAAGAAACTTGGGCATTAGAACAGTCCTTATAGC
CAAGCAAACCTCCAGAACAAGCTTATGACAAGTAGATATACCCAATCCAAATCGCTTCGA
CACAAGGCGAAGGGGCTCACCAGTGGCCAATCTCCATATACAAACGGCAACCCTTTGGCG
GACTGGAATTGCGTCACGAAGCATTGTATTCTTCTTGTTCACGGCGGAATCGAGCTCCTC
GCAAATCATATCGAACGTAGCCCTGCTCATCCGAAACGAGCGCTTGAAATCTTCTTCTGG
AAAATCAGGGTGATTACACCCTTCCCACCACGCCTTGGACCGGTCTTTCACCCAAAGCCG
ACGATGCTGACCTCCAGTTGACTGAACCGCATTATCCATACTCGCATTATCCAACCCAAT
GGCGGCGGAAGCAACGGCGGCGGAAGCTGAACGGCGAACCCGCTTGGTCCTCACAATTTC
AGACTCATCCAACCCATTGTGATGGTCTTGAAAATTGACATAAAATCCGTGCATTGCTTC
ACTCTTTTGCTTGTGATTGATATCAAGGAGTGACTTATCTTGCTCAGAATCCATAAACCA
GCCCTGTGCTTCCAATTTCTCTTCCTCGTCCAATAAAAGCAAAGAGGTGAGTATCTCTTT
CACTCCAGTCTTGTTCTTCGAAGAAGTTTCTTTATCCCCTATGACATCTTCTTCGTCGTT
GCCACCGCAATTATTGCTTCGCCGCCTTTTGTTGTTGTTGTTGTTGCTGTTCCCATTGTG
ATTATCCATATCTTGGAACAAACTATATAAATGAGAGTAGTCGTCTTGGCTGAGAAAAGG
AAAGGAAGAAAGTTCCATTAGTGTTCGTGTTCGATGAAATGCTTGAACAAGAGTGTGAAC
ACAGAGGATTTGAAATTGAGAGAGACGAGTGTAGGCTCGGTGATATATATGCAAAAGGAA
GCGTGTGCGCAGGTGTGAACGCGTAAGGAAGATTCCAGGGAAGAGGCTTTCGACGGTGAC
TTGACTTTTGG
>E_H32392_c1_g5_i2 len=359 path=[11593:0-34 11598:35-144 12625:145-155 11717:156-160 11722:161-190 12911:191-221 12942:222-239 12960:240-347 13068:348-358] [-1, 11593, 11598, 12625, 11717, 11722, 12911, 12942, 12960, 13068, -2]
AGGATTGTTAGATTTCGTTGTAGGACGGCCGGAACTGTTGGAGGAGCCTCAGAAATCTGG
CTAAACAACAAGTGGGTTAGGGGTTTATGATATTTTTAATCTAAAGATAAGTAGAGGCTA
ATTCCTCTCTCTCTCTCTCTCTCTCTCATGTTTTCATTTGATGAATTGTGTGTTTCCCGT
TTTCTTCAATTGTGAAAACAAACCCTTTCTGGGATTTTATAATTGTGGTGAAAGAATCAG
GATAGTTGAATTTTCTTTCCTGCTCATCCGGAAATCTGTTGGGAAAATTGAGTCACAAAA
AACAGAGGGGATGATAACCACACATATCAAAACATACATATTGAATCAAAAAAAAAAAA
>E_H32392_c1_g2_i3 len=303 path=[2093:0-68 13825:69-141 13898:142-144 13901:145-188 13945:189-302] [-1, 2093, 13825, 13898, 13901, 13945, -2]
TAATCTCTCGTGATAAATTATCTCCAATCCTTCTCAAATGACATTCTTCATCAGCTATAA
CTTCTTCCCCACCAAAAATAGAAAAAAGTTCTACAACTCCATTCCACTCCCCTTTGCTGT
TGGTGTTCTGTTTGGGATATCTTTATAATTTTGGAAATTCATGAAAACTTCAAAAGTTAG
GAATCTGAGAAATATCCCAACATTATCAGTCTTTGAATTCGTGTTTGCATCTCATAATTT
TTCAACTTTTAACTGTATCATACAATGAATTTGCAAAGAACATTTAAAGAGTACAGTAAA
GAG
>E_H32392_c1_g3_i1 len=672 path=[8762:0-143 8876:144-157 8890:158-170 20568:171-201 8934:202-206 8939:207-241 8974:242-245 8978:246-246 8979:247-287 20569:288-318 9051:319-671] [-1, 8762, 8876, 8890, 20568, 8934, 8939, 8974, 8978, 8979, 20569, 9051, -2]
TCTCTCTCTCTCTAAAGTTGTATTCTCAGAAGCTCTCTCGTTTGTTCATATGTTTGCCTA
TCAATAAATTTGAGTCGCATTACATAGCCTCTTTTTTATTATTTGGCTCCAACAATTTGA
GATAAGGGCTGACGATATCGTCGATCAGACGCACGGCCGACGGTACTCATCTACTGATTC
TGATCCACATCAGTATGGTGGGGACAAGAATTCCCTCCACCTCCGGCGTACCAAAGTATC
ATCTCTCCACGCTTGTAAACAGTTAAAACAAAATTAACCTGATTAAAATACTTCAGTCTA
TGGAGAACCAAGGTGGGCACACAACAACCGCACGGTCCCGCCACCGTCCTTTATCTCGCA
CCACCGGAAGCGGTGGCCGGGAGGATTGCTGGAGCGAAGGCTCTACCGCAACCCTCGTAG
AAGCGTGGGGCGAGCGTTTTCTGGAGCTCAAACGTGGTAATCTCCGTCAAAAAGACTGGA
AGGAAGTTGCCGACGCCGTTAATGACCGTTCAAATGGTGTTAAGCCCCGTAGAACCGACA
TACAGTGCAAAAATCGAATAGACACCTTGAAGAAGAAATACAAACTCGAGAAGTCTAAAC
CGCCTCCGTCAAAGTGGCTATTCTATTCCCGGCTCGATCATCTTATCGGAGCTCCGGCGG
CGGTGCCAGCTA
>E_H31804_c0_g1_i5 len=1491 path=[1:0-90 62:91-258 230:259-308 280:309-335 7191:336-366 338:367-373 345:374-375 347:376-441 7194:442-472 444:473-814 786:815-842 814:843-870 842:871-964 936:965-992 964:993-995 967:996-996 968:997-1023 995:1024-1057 1029:1058-1081 1053:1082-1129 1101:1130-1152 1124:1153-1153 7195:1154-1184 1156:1185-1185 1157:1186-1318 1290:1319-1490] [-1, 1, 62, 230, 280, 7191, 338, 345, 347, 7194, 444, 786, 814, 842, 936, 964, 967, 968, 995, 1029, 1053, 1101, 1124, 7195, 1156, 1157, 1290, -2]
GATTGGGTGCGGTACAAGTGGTGATGATGTTATAATGATACGGCGACCACCGAGATCTAC
ACTCTTTCCCTACACGACGCTCTTCCGATCTTTGTAACGAAAATTCCAATGAGTTTCCCA
AGCTCGCTGCCTTATCTTCTTCCCCTAAGCCTCATTCCTCCCCATATAAATACATTGAGG
GGTAGTGCCTTGTTCAACGTCCGACTTCTTATCCTTTCTAACTATTTGCCCCTACGGTGC
TCTTTATATTTACGGCTTTGACCATTTTGCTTATGATTGCTGCCGGTGATCGGAAACCTG
AGAGCCCAAATTCTTCTCCAGCTCTCGGTTTCCCTCGCCTGAGGTTCTTCCGTTACCGGA
GGTTGAGGTAATTCAGTGGCCTAAAAACTCCTTCCTATTTATAGATATTTACATATAGAC
GTATATATGCCAACTCCTAAAAGTCACCGGAGGGGATGTGAGGAGAAAACCCGGAGAGGA
ATTTTATCGGAGAAATCATTGTCGTTTCACGGACGAATCCCAGCGACGACGACGAATACG
AGTATGGCAGGTGTGCAGCTTCGCCGTCCGAGCACGGTGCCGGACCTTCTGATTTCGGCA
AGGACGAATCATGTTGTATTGCCGTCGCCGGAGGAACGGCCAAAGCTGATGAAGTTGCTT
TTAAACGTGACGATAATGGGGAGCTTGGGTGCGGTACAAGTGGTGATGACGTCAGAGTCA
GCGGTTCAAGATTTGATTGCGGCGGCTCTTCGACAGTATGAAAAGGAAGGGAGGCGGCCA
AAATTACCTACCACCGATCCCGCCGGTTTTGACCTTCATTATTCGCAATTCAGTTTAGAA
AGTTTGGGCCGAGAAGAGAAACTAATGACATTGGGATCCAGGAACTTCTTTTTGTGCCCT
GCAAAGTCGGTTGTTGACAGTGGCAGCAGTGTTGGATTTGGGACCGTATCATCAACCTCT
GTCACGTGTTCTAAACAAGCGGAGAAAGTTAGCAAGATATCAATTCCTTGGCTCAAGTTC
ATGGATTTCTTATTGTGAAGGGCTCTTTTTTATTAAGGAAGCCCTAAATAGGTTTGTAAT
AGCTGGTATTTTTAGTTTTTGGATTGCAGATTTATGTTAATTAAAAAAAAATTTGCAAAT
GTATATATGTAATTCATCTCTAGATTTAGAATTTGAGAAATGTTTAATAATATTTTTGTA
TTTATTTATTATTTCTCAATTTACAAATTGGCCATCGTTCCTACACAACCCTTTATGTGG
GTTTCGAAATATCTCAAAATATAATTGGTTAATTGGTTGAATAATATGTAAATAATAGAA
TTGGTGTGATTGAAGGATCTATGGATACTTTTGTAGATGGAGGTACAAAGAAGGGTTTGT
CTATTGGCTAATGGAGAATTAGAGGGCTTTGATTTCATTCGTGTCCCTTTGACGGTGTAA
AATTGGGTGTCGACAAAATACAAGGTTAGAGAGATCGGAAGAGCGTCGTGT
>E_H29330_c0_g2_i1 len=325 path=[2528:0-324] [-1, 2528, -2]
GACGCTCTTCCGATCTCGTCAATCATTGCATTCCACGAGACCGGGTCTTTGACCGGATTA
CGATCGAACATCAAACGAGCAGAGTCAGTGTCACCCGACAAGCAATAGCAAGTTATCATT
GAATTCCACGTAGCTGAATTCCGCTCTGTCATACTATCAAAGAGATTCCGTGCCTTTTGA
ACTAAACCATGCTTACTCAAAGCCGAAATCATTGCATTGTTTGCAACAATATCTCTCTCG
GGCATTTCAACAAACATCTGCTTCGCGGACCTCAAATTTCTAATCTTGGCATAAAAATCA
AGCAACCCGGTTTGTAAAATAAGAT
>E_H34143_c2_g8_i2 len=261 path=[20279:0-71 12831:72-73 15291:74-125 15343:126-138 12909:139-150 12921:151-163 12934:164-174 12945:175-188 12959:189-209 12980:210-214 12985:215-260] [-1, 20279, 12831, 15291, 15343, 12909, 12921, 12934, 12945, 12959, 12980, 12985, -2]
ACAAATTAAGGCTTCAAAAAAGAGATTGTGGGCAAATTAGGTTGAACAAACAAAATTCTG
CCTATAAACTGAAGCTTATTTGTTGGAAGTATGGATATTGAAGCTTATTTAGAGTGGATC
GAAAGCATAGAAAATTTCTTTGAATGTATGGGATTTGAAGAAGAAGAAGAAAAGGTACAA
TTTGCTAGAACTAAACTCAAGAAAGGGGCTCAAGCATATAGGAAGGGAGAGAATGGAGCA
AAGTAGGACTCTGATCAATAC
>E_H12535_c0_g2_i1 len=270 path=[241:0-269] [-1, 241, -2]
GTGGGACGTGTGAGGTGTCATACAACTCATGTTAGGTCTAGAACTCCATTTTTCAAAAAA
GTGTGGATGGTTCCAAGTGATTGATCACTCAATCATTGTGACCACTTATTAGCAATTCCA
AAGATGAGATAAAGGTGATATTTTTTCATGAGGGTCTGGCTCAAAGATGAGAGTGGGTAT
ATGAGGCCAGTGTATTATCCTTTGTTTAATTCTCATATACTCTCGTGTTTTTTGAGAATG
GAGGAAAGTGGTCTCAACAAGAAACGTGCG
>E_H34143_c2_g5_i1 len=1686 path=[1:0-309 281:310-319 291:320-340 312:341-369 23396:370-400 372:401-668 640:669-1019 991:1020-1114 1086:1115-1160 1132:1161-1190 1162:1191-1330 10562:1331-1407 10639:1408-1408 10640:1409-1494 23400:1495-1525 10757:1526-1555 10787:1556-1661 10893:1662-1685] [-1, 1, 281, 291, 312, 23396, 372, 640, 991, 1086, 1132, 1162, 10562, 10639, 10640, 23400, 10757, 10787, 10893, -2]
CTTTCTTCGTCCGCTCTCGCTGTGACGACTCTCTTGGAGTGGAGAGTGTGTCTGAAACTC
ACACATGCATTTCCAAAGCTTCAGCTTCAGGTTTAAATGGCCGCCACTATCTCTTACAAC
TGCTCACTCACTCCGAAGTTGATCCATTTACAAAACTACACCTCCATTCACAGCTCCTCT
CTGCTCACATTCCCATCTCAATCCAGGACCCTCAAGATCATTTGCTGTCTAACCTCAAAT
CAGGGCAGCGATCAACGTGCCAATCCAAAGGCGGATCATGGCGGCGATCTCCATGTCGTC
TTCGCTGCAGATGGCACTGGCGGCCACATCTACCCTGCGATCGCCATCGCTGACGAACTC
AAAATCCTAATCCCTAACTCTAAAATCCTCTTCCTCGGAACTCCGACCGGCATGGAAAGT
GTTGCGGTCCCCTCAGCCGGATACGAATTCGCCTCCGTCCCTGCAGTCAGATTGGCACGA
CCGTTCATCTCCCCACGAAACCTCCTCCTCCCTTACCGTTTGATCAAATCAATGTTGGAA
TGTCTGCAAAAATTGCGGGATTTCGATCCTGATGTCGTGGTTGGGACCGGAGGGTATGTT
TCATTCCCAATATGCCTTGCCGCAGCACTGAAAGGATTGAAGCTGGTAATTCAAGAGCAA
AATTTAGTACCCGGAATAGCGAATTGGGTTCTTTCCTACTTGGCGGATGTGGTTTTTGTG
ACGTTTAATTCGTCAGTGGAGTGTTTTCCCAAGAACAAGTGTGTGGTGAGTGGGAATCCG
ATTAGGTTGTCATTGAAGGGATATGTGTCCAAGGCGGCAGCTAGGTCGCATTACTTTCCC
AAGTTGGCAAATACAGGGGATTCAGAGACAAATGTTCTGTTAATTCTTGGAGGCTCCTTG
GGTGCCAATGCTATTAATATTGCACTCTTGAATTTGTATTATCAAATGTTGTCCGAGCGT
AACAACTTATTTATAATCTGGCAAACGGGGGTTGAATCATTTAATGAGATGGAGAGCCTT
GTTAAAGGTCATCCACATTTGCTTCTTACACCGTTCTTGCATTCTATGGATTTGGCATAT
GCTGCTGCAGACCTCATCGTTTCTAGAGCTGGTGCAATGACTTGTTCTGAGATCTTGGCA
ACTGGGAAACCCTGTATTCTGATTCCGTCACCACATGTTGCTGAAGGGCATCAACTCAAA
AACGCTTCTTTAATGGCAGATTTAACAGGTTCAAGAGTTATAACTGAAGATGAGCTTGAT
TCAACTACACTTGGGATTGCAATTGAAGAGATTTTAGAGGATGCAAGTCAAATGGCATCA
ATGTGTGAGAGGGCTTTGAAAGCTGCTAGGCCCAATGCCTCTGCAGTGATTGCACAACAC
ATTAGTCGTGTGAAGTTGAAGGAATCTGGTTGGTAGATTTTGCTCCTGCATTCTTTCTCT
CGCTTATATTTTCTAGTAGATTGCTAGTCTTTTTGTCAAAACTTATTGATCATGCCATGG
TTTATTAAACTTGTGATTCATGAGTAGTCTTGAACAAAAGTGGTCAATAAGTCAAGTGGG
TCGGTTCAGTGGCATCGCCTCGTGCTCCAATGAAATTCCTGGGTCATATTTATGTAACCC
AATCTGTTAATTTATATTGTTACTAGCAACAAGGCACACGTCAAGCGTCTGCAATCTATG
AGTGAT
>E_H34143_c2_g4_i2 len=1439 path=[7653:0-53 7677:54-54 23403:55-85 7709:86-103 7727:104-142 7766:143-325 23390:326-356 7980:357-652 8276:653-742 8366:743-928 23394:929-959 8583:960-1019 23399:1020-1050 8674:1051-1143 8767:1144-1306 8930:1307-1361 8985:1362-1380 9004:1381-1421 9045:1422-1438] [-1, 7653, 7677, 23403, 7709, 7727, 7766, 23390, 7980, 8276, 8366, 23394, 8583, 23399, 8674, 8767, 8930, 8985, 9004, 9045, -2]
TTCCGATCTCACTTTTCCAATATGTCTCCACTACTCTGTTTTATCATTCTTGTCTTTGTT
TCATTTCATTCCATCCAAGCTCGTCCGCCCTTTGCCTGCGACCCGCGTAACGCGGCGACC
AGAAATCTACCATTCTGTAGAGCTTCTCTGCCCATACAAATCAGGGCGAGAGATTTGATC
GGACGATTGACTTTGCAGGAAAAGATTAGGTTGCTGGTTAACAATGCAATAGAGGTGCCC
AGGTTAGGGATTAAAGGTTATGAGTGGTGGTCAGAAGCACTCCATGGCGTGTCCAATGTG
GGTCCAGGTGTCAAGTTTGGTGGTCTGTTCGCTCGTGCCACTAGTTTCCCTCAAGTCATA
ACCACTACAGCTGCTTTGAATACCACCTTGTGGAGAGAAATTGGGCAGGTGGTGTCTGAT
GAAGCAAGAGGAATGTACAATGGCGGTATGGCTGGGTTAACCTATTGGAGCCCCAATGTG
AACATCTTTAGAGACCCGCGATGGGGGCGAGGACAGGAGACTCCCGGTGAAGACCCTGTC
ATAGCCGCTAACTATGCCAAATTCTACGTCTGGGGGCTGCAGGGTAACGTTGGGGAGCGG
TTAAAGGTAGCTGCGTGTTGTAAGCATTATACGGCTTATGATCTTGATAATTGGAACGGT
GTGGATCGGTTTCATTTCAATGCCATTGTTAGCAGGCAGGATTTGGAAGACACCTACAAT
GTACCATTCAAAGCATGTGTTACGGAAGGGAAGGTTGCAAGTGTAATGTGCTCATATAAT
CAGGTCAATGGAAAGCCCACTTGTGCTGATCCGTATCTACTTCGTACCACTATCCGTGGT
GATTGGGGGCTGAATGGATACATTGTGTCGGACTGTGACTCCGTTGGAGTATTATTTGAC
ACCCAACATTACACAGCCACGCCAGAGGACGCTGCTGCTATTTCCATTAAATCTGGTTTG
GATTTGGATTGTGGCCCATTCCTGGCACTTCATACAGAAGGAGCAATAAGGCAAAGGAAA
CTGAGCGTGGCCGATGTGGATAATGCTTTATTTAATACAATTAAGGTCCAGATGAGACTT
GGCATGTTTGATGGTGAGCCATCTGCCCAACCATATGGAAACCTGGGTCCCCCGAACGTG
TGCCCCCCTGATCACAACCAGTTAGCCCTTGAGGCTGCTCGCCAAGGCATTGTCCTACTT
CACAATCCTGCTCACGGATTGCCACTGTCCACTATCCGTCACCGCACTGTAGCAGTTATC
GGGCCTAATTCAGATGTTACAGAAACAATGATAGGAAACTATGCTGGGATTGCATGTGGT
TACACCACTCCGGTACAAGGGATTGCGAGGTATGTTAGGACAATTCACCAACCAGGCTGC
GCGAACGTTGCTTGTGCTAGTAACCAACAATTTGGAGCTGCCGTGGCTGCTGCCCAACA
>E_H34143_c2_g6_i1 len=568 path=[3723:0-31 11559:32-86 11614:87-123 11651:124-176 11704:177-204 11732:205-300 11828:301-322 11850:323-337 11865:338-446 11974:447-459 11987:460-487 12015:488-508 12036:509-548 11006:549-567] [-1, 3723, 11559, 11614, 11651, 11704, 11732, 11828, 11850, 11865, 11974, 11987, 12015, 12036, 11006, -2]
GTGTATCAGGTTATGTTGATATGGTTCCAACAACTGGATTTCTTACGGTTCCGTGTGATT
TTATTAATCCTCGTGGGGTGCTCACACTGAACGTATGCATTCGGGATGGTGATGGATTTC
CTGCAGCCTTCTCAACAGTTGACTAGTTGTCATTTAAGGGGTAGAAAACAGCTGGTGCCA
TTTTTACTTTATAGTCAAACATGGAAGTGCTATTTTTTGTCAATTATTCCACCCCACAAG
TATGAAGTGATGTGCAGCTATTATTGATAGTGCAAGGGTATAAATGTCTTAATCTTGAGA
TTTATTTGTGAAGTTGCAACTACTATTCAAGGTGTATCATATTATTTTGTTTCTTGGAAG
AGGGAGTTCTGGTAATTTGGATTTTTAAGTAGTTTACTTGTATGCAAGGTCGTCCTGATC
TATCGAAATTGAGAAAAGTCTTTTATTATATTATAGACAATATTGTATGTTGATGAAGAG
GAGCAATTGTTGAACAAGAAGTTGTCTAGCCATTGGGATGCTGAAAACTATATCAAATCT
TTTTTTTTTAAAAAAAAAAAAAAAAGAT
>E_H34143_c2_g1_i2 len=1020 path=[5256:0-33 5260:34-218 23392:219-249 5476:250-260 5487:261-261 5488:262-333 5560:334-354 5581:355-506 23401:507-537 5764:538-542 5769:543-543 5770:544-557 5784:558-674 23393:675-705 5932:706-710 23395:711-741 5968:742-742 5969:743-785 23398:786-816 6043:817-872 6099:873-885 6112:886-886 6113:887-900 23402:901-931 6158:932-1019] [-1, 5256, 5260, 23392, 5476, 5487, 5488, 5560, 5581, 23401, 5764, 5769, 5770, 5784, 23393, 5932, 23395, 5968, 5969, 23398, 6043, 6099, 6112, 6113, 23402, 6158, -2]
AAAGAGTTACATCAACAGTCCCATATTTCCTTTACATTTTCTTTTTTATTTATTTTTCAA
CAGATTTAAGAAAGGAAAAGGCACATTTTTTGCCAATGATCGATCCACTTTCTAATATTT
ATTCCCTATAGTTGCCTGTAGGGAAATAGAGTGCTTGAGATCTCCAATGTCAAGATTATG
TTCACCCATCGGAATCCTTCGAACTCCATATTGGTCCACAATACTAAGGTGCTTGCATAC
ATGAATATCAACCTTGACCCGTTGCTGAGATCCGGCCAAAACATGAACTTTCTCAAAAGC
TACTAATTGCTTCTCCTGAGACCATTTCCCGACAGGTGGTGTTGAGAATACAAGGACGGT
GTGAGTCCCATCCATCTTTCCTGTGTTCGTTACATCAACATGAACAGCTAGTGAAGGCAT
ATCGCAATTTGCGTGTGTAATCTTAACAGCATTGCTTGTTGTGGTTGAGTTCTTTATGGC
ATGGAGGCTAGCGAGAGCAACCAAAGCATCTTTTGGGGCTTGGGCTAAAGTGTGTCGGAA
AGTAGTGTAACTCAGTCCATGTCCAAAAGGGAACACAACAGGACCCTTGTAGAAACGATA
AGTCCTACCAGGGTAGCCTCTTGCTGGGTTTGCTCTCATGTTCATGTTTGTCATGGGCAC
CTTAGCTAGGTAGTCTTGTGGATACCATGTATTTGGCAGTTTTCCTCCTGGATTGGTTTG
TGCAAACAAGATATCAGCAATTGCAGTTCCTCCAGCTTGACCGGGATATCCAGCCCACAC
AATTGCAGCAATACGGGGATTGTTCTTGGCAAATGTCACATCAATAGGTCCACCAGACAT
CAAGACCAACACAGTAGGTCCTCTTGAGGCCATGGCTACCCTTGTCACAAGCTCCTGTTG
GCGTCCGGGTAAGAGTAAATTTACCCTGTCTCTAAACTCTGCTTCGATCGATTGGTCAAG
TCCCATTACTAAGACAGTTGCATCCGCCTGTTGGGCAGCAGCCACGGCAGCTCCAAATTG
>E_H38712_c1_g10_i2 len=211 path=[10389:0-78 10438:79-80 10440:81-102 10462:103-111 10471:112-161 10521:162-189 1656:190-202 1669:203-204 1671:205-210] [-1, 10389, 10438, 10440, 10462, 10471, 10521, 1656, 1669, 1671, -2]
CTTTTCTCTTCACTTTTATCCATGGGCATGTGATTTGCTTGCACTTCTATGCCCTATACT
TTCCTTTTTAGCATCTGCGTCCTTGTGGGTTTCGGATCTAAGGTAGGGTTTCAATTGGAG
GAGGTGGGTCTTGCGTTTGAGATCTGTAACGTTTGCATATGGAATTAGAGTAATGTTGAT
GGAGTTGGGGGTGGAAAAAGTTGAGGCTGCT
>E_H34143_c2_g2_i4 len=915 path=[11466:0-30 11467:31-67 11504:68-201 1544:202-484 1827:485-511 1854:512-606 23397:607-637 1980:638-665 2008:666-697 2040:698-728 2071:729-910 2253:911-911 13057:912-914] [-1, 11466, 11467, 11504, 1544, 1827, 1854, 23397, 1980, 2008, 2040, 2071, 2253, 13057, -2]
TGCAGGAAATCCATCACCATCCCGAATGCATACGTTCAGTGTGAGCACCCCACGAGGATT
AATAAAATCACACGGAACCGTAAGAAATCCAGTTGTTGGAACCATATCAACATAACCTGA
TACACAATCAGTAAAAGACTGTAACCAGAGCTTGCTTCCTTCTTTTTCTGCTATAACAAC
GTACGGAAACTTTCTCATAGATGACATTCGCCCAAAATAATAGACTCTCACTAAGTTCCC
AATGAGTTCAATGGCATTGCAGAGAATGAACAAAGAAGCTTCACTCTCTTCTTGAAGAAT
AAGGAACTTTTCATCTGATTCCATGGTGACGTGGAACAGACGGTTGTACTGAAAGCGTTT
TACATCACTTGAATGCTTAAGAGTAAAATGCTGTGACAGCTGTTTGGAGGAGCCAACAAA
ATTGCAGTCTGGAATGGGGCATGAGCACGGTGTATAGATACAGGTTTTCTCGTGATCGTG
TTTCTTACTGTAACTCATTGTTTCTTTGCATCCATACTTGGTGTTTGTGCATGATATGTT
GACTGACTCGAGAACTTTCTCAATAGCTCGGCAACGGTTATAGCCAATAGGCCAAGAGCA
AGATGGGCATTTGTTTCTGAGTTTTTGGCAACAGGATGAGCATGCTATGTGACCATTTTC
ACACTGAAAAACAGGAATATTCAAGGAATTGAAGCAAATAGAGCAATCCAGAACTTCCGG
GTCGTTTAGGGTAACGGAAATGGAACTATCCCTATTGGATCCCAGCGGAACAGGACTGCG
TCCCGAAGAGATAAGACCATCACCGTTGGATCCAGCTTCACGTTTCACTTCTGCTACTTC
CCCCACCACCACCTCTTCTTCTTCATCTTCAGCGCCATCCACTAGTTCGAGTACGTCCTC
TAGGTATGCATCTTC
>E_H22737_c0_g1_i2 len=434 path=[827:0-54 448:55-433] [-1, 827, 448, -2]
CTCTCATCTATTTCACTCATAAACCCTCCTCTCACTCTCGCATCCCCTCCCATCTCTCGC
TCTCGACTCCATTCTCTCTCATCTTCCTCTCAATTCGTCTATCTTCTCTCATTAGACAAC
CACCACCCAAGAAGAAGGCAGCGCCATAAGCAGCAGATCGCCTACTCAAGCCTGGCCGAC
TAGTCAAACCAGCGATTTAAGTCAGGACGACTAGGCGAACCAGCGAACCGAAGTCGTCGG
CACCACCGCATTGTGCAGGTCGTACTAGACCAAATCAGATTGTTATTCCATGCCGACCAA
AAATCCTCTATTGCTGATTTTGAGAAATCAAATTACTGAGGATTTCGACTCTGTACAAAT
GGTGAATACCGACAGGTTTGATAATTTTCTTTTTAAATTATATGATTGTATGTTTCAGAT
CTTTAGGATGATAG
>E_H90286_c0_g1_i1 len=258 path=[229:0-257] [-1, 229, -2]
GGTTAAGCCAAAACGTAAGATCTTTATATAACCATTAGTCTACTTGGGGAGAAAGCTAAA
ATAAACACGCGCGTGTCCTGATCTTGGAAATGGAACATTTCATGTTCAATCTATCAAGCA
TGTCTTTGATCAAACGAATCCTCAGTTGATTGAGATTGAGATCTAGTGCGTCACAAGGGA
TTGATTGGCCTTGTCTTAGATTAATGATGACCTTCACAAGCTGAACTTTTTGCACCAAGG
ATTTGGTCTACAAATCCA
>E_H41990_c1_g1_i16 len=2182 path=[813:0-62 11698:63-91 3929:92-121 3959:122-190 4028:191-216 4054:217-252 4090:253-253 4091:254-319 4157:320-341 4179:342-458 4296:459-540 4378:541-570 4408:571-583 4421:584-594 4432:595-682 4520:683-885 4723:886-897 4735:898-903 4723:904-915 4741:916-931 17087:932-962 4788:963-1126 17089:1127-1157 4983:1158-1376 5202:1377-1402 5228:1403-1403 5229:1404-1474 5300:1475-1504 11123:1505-1529 5202:1530-1555 5228:1556-1556 5229:1557-1627 5300:1628-1657 5330:1658-1722 5395:1723-1775 5448:1776-1899 5572:1900-1930 5603:1931-1963 5636:1964-1980 5653:1981-1984 5657:1985-2009 5682:2010-2015 5688:2016-2092 5765:2093-2145 5818:2146-2181] [-1, 813, 11698, 3929, 3959, 4028, 4054, 4090, 4091, 4157, 4179, 4296, 4378, 4408, 4421, 4432, 4520, 4723, 4735, 4723, 4741, 17087, 4788, 17089, 4983, 5202, 5228, 5229, 5300, 11123, 5202, 5228, 5229, 5300, 5330, 5395, 5448, 5572, 5603, 5636, 5653, 5657, 5682, 5688, 5765, 5818, -2]
CATGAAGAAATTAACGACACTTCTTTATCTTTTGAGTTGTTCTGCCGGATCGGTCGCTCA
AGAGATAAAGAAGTGTCGTTAATTTCTTCATGCTCATTCCAAGTTCGAAATACCATTTGT
ACAAATAAGAATCCCCTTCATTACATGATTTCTTCTTCATATAGATAGATATAGGATCTA
TGGGGCAATTACTTAGAAGTACATTTTGTGCAACAGCCCTTCCTATCTGATAGAAAAGGA
TCCCATGATCCTGAACCGATCTTACCTGGGATCGCAAATCCCAAGTTTGCCTATGAAGAG
CAGATCTAATTGTATTATTGTCTATAATTGATTTCTTCTGTGTAATACTAATCGATAGGG
CCTCATTGGTAAGTGCTACAAGATCTCGTGCATTGGAACCCATGGTTATGGACCCGACTC
CATTAGTCTGGAACATTTTCTTTTCCAAGTGAAATCCCCTAGTATATGAAAGGGTGAAAA
AGCGCTTTCGTTGTTGTGGAATAAGAAGCCTTCGTATCTTAATGCATGTATTTAATTTAT
TCGGAGCTATTAGAGCGGGATCCACTTTTTTGGGAATATGAGTCGAAGCAATAACAAGAA
TATTTCTAGCGGACCACCTGTCACAATCCCTGGAGAGATGGTTCACTAATAGACCGAGGG
ATAAGTAATTCGACTCATTCACATCCAGATCATGAATGTTTGGAATCCATATTATGCAAG
GAGACATTGCTTTTGCAAATTCGAATTGAAGGGTGATATAAAATCGGTCTATTTCTGGCA
TCATATCCATAGTTAGCGCATTCATCACAGTTAGCAGCTCCAGCTCCGTATCAAGGTCAC
GATGGATATCGTCACCAGCATCGATATCGTCACTAGCATCGATATCGTCACTAGCATCGA
TATCGTCACTAGCATCAATATCGTCAATATCGAAATCATCAATAAGAAAACCTTTAGGCT
TGTTATCCAGGAACTTGTTCAGAAATACCGTAATGAAAGGAACATAGGAGTTTGTCGCTA
GGTATTTGACCAAATAGGATCGTCCAGTTCCTATAGAACCTATCACTAAAATACCCCTAG
AGGGGGATAGGGCTAAGCGGAGCGAAAAGGGTTTTCCATGAGATGGGAAATGAAAACTAT
TAGCCCCACACGAGGTTTGTGAATAAGTGATTGTCTGATACTGAGCAAGGAATATCCGTC
TTTCTGCTAAACAAGATGTATTGAACTCATAATTCATTAGACACTTTTTATGAATGTCAA
CTAAATATCGTAAGTAAATTGCTCCCGGTTGTTCAATCATTTGATAACCAGAGTCATTCT
TTGATAAATGATCGCTATGAGTTAGACTCAATAGAATTTGATCAATCCTTTTTTCTGTCG
TTAAGGTGGAGAACTGAACCAAGAATTCTCTTTCTTCATCATCAATCGAATCACTGTTCG
CGACCCAGGATTCTATTTTATCATCAATCCAATCACCGTTCACGTTTTTTCTTTTTCTTA
TCAATAGAATTTGATCAATCCTTTTTTCTGTCGTTAAGGTGGAGAACTGAACCAAGAATT
CTCTTTCTTCATCATCAATCGAATCACTGTTCGCGACCCAGGATTCTATTTTATCATCAA
TCCAATCACCGTTCACGTTTTTTCTTTTTCTTATCAATGAATAGATCTCTTTACTTGTAT
GACTTAGATGTCTCGTATTTCTCGAAAAAGTGATTCGATTGGTGGGATTTGGTATGGTAC
TTATGAGATCAATGAGATTGATATTCAAATATTTCTTCTTAGAACGTATTGATTTGACCC
CAGAAGCGGAACCACCACCCAATAGCATGTTACCGCCAGAAGCAGAACCCCGCATTTCTT
CTAGAGAATCCCCTAATTGTTCCAGAGCAACTAGAAAGAGATTCTTTAACCAGAACAGTT
CAGATGTAGGATACCTATCCAGAAGTTTTCGCAACTCAATCATGTATGATGGAATCATCA
AAGATTTGACCTTTTCGAACTCTGTCTGTAACTCACTAGAGGCTCGGGAAACAAAGAGAA
GATGTGTACGAACGAGATATCCAGCAACAAGAAGAAGGAAAAGGATTGAATAGAGGAACT
CCCGAACATTTGGCGATCTCGGATGTGTCGATATCAATGGTGACTCATTATTTCGATGAA
TCATTTCTTCGGACAGAAGAAG
>E_H38841_c0_g3_i1 len=257 path=[7945:0-43 7959:44-50 7966:51-59 7975:60-96 8012:97-251 8167:252-256] [-1, 7945, 7959, 7966, 7975, 8012, 8167, -2]
AAAACTAACTATTAAATACACAAACAATATGAGACATTTCTCACATATGTACCGTAGTTG
ATTATACATAAATCTGACCTCAGTTTGAGAGTTTTAAGTCTCGTCGGCCTTTGGTTCAAG
GGTAACAGGGATCTTCTCTTTATGATCACCGCGCAACACTTCCACAATTACCTTGTCACC
CACTTTACATTGGTCAAGGATCCTGTATAAATCGCTCCCGTTAGTGACCTTAGTTCCATT
CACTGATGTAATGATGT
>E_H41990_c1_g3_i2 len=421 path=[6255:0-58 6284:59-188 6414:189-241 6467:242-242 6468:243-288 6514:289-298 6524:299-344 6570:345-420] [-1, 6255, 6284, 6414, 6467, 6468, 6514, 6524, 6570, -2]
GAGTGTAGTAAATCAAGCCCCTCCTTGAATTGAAATTGCGAGACTGATGCAAGTTCTTCC
CTTCTGAATCAGATAGATTCATATCTGAAAGGGGTTGACAATAAGTTCTTTCAAAATTGA
CTATTTGTCCCTCTGTTAGAGGTGTTCCAGAAATGTCTGCGATCGAATAAATAGCTCTAC
GAACGAATGGATCGGATCGAATTGGAAAATGGAAAGATTTGTACAAGTTATACGTTCCGT
CAGCACTTTGTGGAAAATCGTTAGGTATGAATATGTTAGATACCTGTGACTCGATTGGTG
AAATAGTATCTCTCTCCAAAAAAGCATGTTTTTTTTTACCGCCGCACAAAGAAAATGTTT
TGTTGCGAATGAACAAGATATTGAGGAATTGTCCATATGTAAAATCATAATTATTGATAC
G
>E_H34138_c1_g11_i1 len=281 path=[750:0-100 15123:101-131 852:132-214 935:215-236 957:237-237 958:238-238 959:239-267 988:268-280] [-1, 750, 15123, 852, 935, 957, 958, 959, 988, -2]
GGAAAGCGAACCCCATGGTCGAACAATAGGAATTGTATATGATCGGCGTGATTAACAGGA
AGAGCACGATCTGGAGCTGGAGAAGCGGTCAATTTAGGCGATTCGATAGCCACCACAAGA
TCATCGCACTCACCTACTGGCGCCCCAAGTTCTTCACTAAAAATTACCACAAATCAGAAC
AGTGACGGTATCTCAGAGTGACACCACCGCAAACTTTCAGGGGAATTTGTGGAATATAAG
AGCAAAGTCGGCATGGTCGACCACGATCTTGAAGTCAGGCC
>E_H37335_c3_g3_i7 len=1289 path=[1:0-96 68:97-101 73:102-102 74:103-173 145:174-207 179:208-277 17831:278-308 280:309-311 17827:312-342 314:343-582 554:583-587 17828:588-618 590:619-626 598:627-681 653:682-811 783:812-823 7566:824-842 7585:843-843 7586:844-854 826:855-855 827:856-860 832:861-891 863:892-903 17829:904-934 906:935-964 936:965-1001 973:1002-1047 1019:1048-1076 1048:1077-1088 1060:1089-1137 1109:1138-1182 1154:1183-1185 8156:1186-1216 1188:1217-1288] [-1, 1, 68, 73, 74, 145, 179, 17831, 280, 17827, 314, 554, 17828, 590, 598, 653, 783, 7566, 7585, 7586, 826, 827, 832, 863, 17829, 906, 936, 973, 1019, 1048, 1060, 1109, 1154, 8156, 1188, -2]
ACCCCTTCTTCACTCTTTTCTCATACTACTTTTTTTTCAAGCAGAAGACGGCATACGAGA
TTTGACTGTGACTGGAGTTCAGACGTGTGCTCTTCCGATCTGGACGGGGCATTTCAGTGA
CATATTGCATTCTCAGCCGTGCCTCCATCCAATTCCTTAAAACAAATGGTTAATGATAGC
ACACTACCAAACAGAGAAAAAAGAGATGTCTTTGAGATTCTCCCACTTCGTACCTCTTGT
GCTCTTCTTCTGCTATTCACTCCCTGTGATCTTGGCTCACAAAGATGAGGATCCAACTAA
ACAAACAATGGATGAGTTCTCAGGATACCCAATTCACGAGCCACCCTCCGGCATCCCAAA
CTATGTTTCTTCACTTTCAGTTGCCACTCAAAGTTTACAGAAACAGATAGATGAGCTATC
AACTTTCTCTGACACACCTGCCCCATCAGTGACTAGAATCCTATACAGCAAGAATGATGT
AATGGCCCGGAGGTATATCAAAAACTTGATGGGAATCTCCGGTCTCTCTGTTAAGGAGGA
TGCTGTTGGTAACATATATGGTCGATGGGAAGGCTATGAACCAGATCTTGCTTCAGTTGC
AACGGGTTCCCACATTGATGCTATTCCATATTCCGGGAAGTATGATGGAGTCGTCGGTGT
TTTGGGTGCAATAGAAGCCATTAACGTACTAAGAAGGTCTGGGTTCAAGCCTAAAAGGTC
GTTGGAGGTTATCTTGTTCACCTCAGAAGAGCCTACACGCTTTGGGATTAGCTGTTTGGG
AAGCCGCTTATTGGCAGGGAGTGAGGCACTTGAGAAAGCTCTTAAGACAACAGTTGATGG
CCAAAACATATCCTTTTTCGATGCAGCAAGATCTGCTGGGTATGCATATGACCAAGACGA
CTTATCTAGTGTGTTTCTGAAGAAAGGAAGCTATTCTGCTTTTGTGGAGTTGCACATCGA
ACAGGGCCCTCTTTTGGAGGAGGAAGGTACATCTATTGGCATCGTAACTGCCATTGCGGC
TCCTGCAAGTATAAAAGTGGAGTTCGAAGGCAATGGCGGCCATGCGGGTGCAGTCCTGAT
GCCAAATAGAAATGATGCAGGATTGGCAGCTGCTGAGTTAGCCTTAAATGTTGAGAAACA
TGTTTTAGAATCTGGATCTATTGATACTGTCGGTACAGTAGGTATTTTGGAGCTGCATCC
TGGAGCAATCAACAGCATTCCAAGCAAATCACACTTGGAAATTGATACACGAGACATTGA
TGAATTGCGAAGGAACACTGTCATTGAGA
>E_H37335_c3_g1_i3 len=1228 path=[4230:0-130 4331:131-134 4335:135-135 17832:136-166 4367:167-227 4428:228-292 4493:293-528 4729:529-686 4887:687-702 17826:703-733 4934:734-888 5089:889-920 5121:921-1067 5268:1068-1078 5279:1079-1108 5309:1109-1109 5310:1110-1138 13669:1139-1227] [-1, 4230, 4331, 4335, 17832, 4367, 4428, 4493, 4729, 4887, 17826, 4934, 5089, 5121, 5268, 5279, 5309, 5310, 13669, -2]
TGCTCTACCTCAATTTCCATATCAACAACTCCTTCCGGTGGTATGTAATCTCTCAAAGCT
CTCCTAGAGTTCTCCGTCACGCGCCGCCGATTCCGTCCGAAAAGATGGTTGGATCTACTT
TTGCAGTGTTGGGGACGAAGATTTACTCAATTGGTGGCTCCGTGAATGATATTCCTTCAC
CAAATGTTTGGGTGTTCGATTGTCGATTGAATAAATGGGAAATGGGACCAAGCATGATCG
TGGGTCGTGAATATGCAGTGGCTGAGGTGGTGGATGGAAGGATTTACGTGTTGGGTGGGT
GTTTGGTTGATACCACCGAGTGGGCTGAGGTTTTTGACCCAGAGATCGGGGAGTGGGAAA
CGGTGATGAGCCCGATTGAAGTAAGGGATAAATGGGTGCACGGGAGTGTTGTGATGGAGG
CTAGGATTCTTTTCGTAACGGGATCGGGGCTAGGTGGTGGGTTCATTTTCGATCCCAAGG
AGATGACATGGGAGGTTTTTCCAATAGAGCTCAAATCTGGGTGGAGCGGAAGGGCGGCGG
TGGTGCAGGAGGTGCTGTATTGTTTTGATTATCATTTAGGGAAGGTTAGAGGGTATGATG
CGGAGAGTGACGTGTGGAAGGAGGTGAAGGGGATTGAGGAGATCATGCCGAAGCTGTTGT
TTGGCGTGGAGATGGCGAGTATGGGAGGCAGCTTGGTTCTTGTTTGGGAAGAGAAGGGGA
ATGGAGGCGAGAAGGAGGTTTCGTGTGCTGAAATTGAAATTCGGACGGATGTGGATGGGG
AGTTATGGGGGTGGATTGTTTGGTCGGATGTGATTCTTTCGGTTCCTCCCCGTTCTGCCA
TTGGTCATGCCTTGGCAGTTGAGCTGTGACAATTAGTGGTATGCTACTGCTCAGTTTGTA
GATGTATATGTATGTGTGTTATGTTTTAGGTTATGTAACAGTTGGATTCCGTAGGCATCT
GAAGCTTTGTTTTGCTTTTAATAATGTGTGACAGTTTGAAGTATTACTATAGGCATCATA
GTTGTTGGTGTTGATATGTATGCATCTGTATTTGTTCACTTGTTGTAAGAGGTTGTGCCG
AGAATGTGTTTTGTGTTTGTCTAGTAGTTTCTTCACTATATATTATGGGATTTTGCCAAA
AAAAAAAAAAAAAAAAAAAAATAAAAAAAAAAAAAAAAATACGTAAAAAAAAAAAAAGAG
GGAAAGAGGGAAAAGTAGGAAAAGAGAG
>E_H37335_c3_g7_i1 len=435 path=[6818:0-59 6848:60-90 6879:91-125 6914:126-139 6928:140-194 6983:195-434] [-1, 6818, 6848, 6879, 6914, 6928, 6983, -2]
GGAGTTGTTGATATGGAAATTGAGGTAGAGCAAGTGTTCTTTGCAGTCTAGGAAAGATCG
AGTGTTAAAGAATAATGGGCTTTTGAGGACGTCGCGCCAGGATTTAGATACCAAGGAGAG
GCTGTGGTGCTGCAGCCGTGGGGTTCGAGCAAGGCATTGGAGTGCAACGTCGTTCGGAAG
AGCAGGGATGAGAAGTGATAGAGGCGGATCGTCACCGGCGGTAGAAGACATTGACGTTGG
CTGTTGTCTGAGGTGTAGGTCTATGTTGGAGCGGTGATCGAGCTTAGATTTTTATAGTTG
ATGCTGAAGTCACCAATTGATTTTTGTGGATTGCAATTATGACACTTTTATCATCTTTTT
ATTCCCATTCCCAAAGTGGTGGGCCTTGAAGATATGTTCATCACTTACGTCATTAGCTCC
GGCAAGCCCTTTTAT
>E_H23392_c0_g1_i1 len=830 path=[1029:0-359 18:360-579 238:580-605 264:606-829] [-1, 1029, 18, 238, 264, -2]
GAAAAAAAATTAAAAAATTCATCAATATAGATCATGGGTAGATGACAAAAACATCTTCTA
CACCAATTTCATAAACAACTATCAAATGCCTAAAAAAATTAACAAATTTTAAGATATAAT
ATAAAAATTATATCATCTATCCAACATTCGGTTCATATGTTATAGATGTTCTAAAAACGT
TGGAAGTTACCCTATAAAAATCAACAAAGTTCTAAGGTCTTACACATAAACTCCTCGTAG
TCTTCGTAAAGCGTCATCTTATGTTGATAGAACATTAAGTGAGAATGGAGATTAATAAGA
CTATTGTAGGGATTCATTAAGAAAATTGACCTTCTTGGAGCCACTCAGTAACAGGGCTTT
TTTGATGTGACTTCCCAAGTCGCAATCCAGATATGAAGTCTCCATCACTCCAACTCATGT
CCCTTCGAATTTACTTCTTGGCCTCTTCTCAAGTGAGGATGTGGGATTTGTGATGCTCTC
ATTGTTGCATGTTTGATTTGTTTGTACTCTCTTCTTGATGGCTCCAGTGACATACATGCA
TGGTTAGTGGGAGTTGTGCTCCTATATCAGTGGTGGTTTTGTCTCTCGTGGTCTCCTCGA
TCACTTGTTTTCGCTTATTCTTCTTGGCATTCTCTCCCTTGGCTATGTTGCCCCTCTCCC
CGATGTCAGGATCAAAATAGACAAAGAGAGCCCTCCATAGCAGAATCCTCTATGCACGCT
CCAATATAGCACTTTTGAGCTCAATAGAATCCAATCAAAGATGAAATCTTCTTGCAGCGG
AGAATTGAGAAGAGATTGATCTCAATTACATGTCAAAATCAAAATTAAAC
>E_H34491_c1_g11_i1 len=385 path=[1:0-88 60:89-112 84:113-135 107:136-137 8828:138-165 8856:166-196 168:197-206 25020:207-237 209:238-311 283:312-358 16047:359-370 16059:371-384] [-1, 1, 60, 84, 107, 8828, 8856, 168, 25020, 209, 283, 16047, 16059, -2]
TAGTTTTTTTTTTTTTCTTTTTCCTTCTTCAAGAATAAAGAGATTCTACATCTTTCAACC
CCGCGAGAGGTCTGCTGACTGGTGAGAGATTTCAAACCAGACGTGCTGGGACAGGGAGCA
AATTGCTTATTTTACACCCTCTGCTTAACTATATTTTCATCAGTCTGTCGTTGAGCCAAG
ATGAAAATTTCTCAATCCCAGTTAAATTTGTTGCTGCTATTGTTACATCTCCCCATCCTT
CGATTTTCATCAGCAATCAGGATGGATATCAGCCTTCAAGAGAAACACCTGTGTAAAAGT
ACAGTTCAGGGAAGATATTTACTATCTGATGATAACGGTCATGTATGTGATTCTCTATCA
GTGGATCCACTGTCTCATTGCTGCA
>E_H34165_c1_g6_i1 len=466 path=[4953:0-34 4958:35-48 4972:49-73 4997:74-101 5025:102-135 5059:136-160 5084:161-166 5090:167-218 5142:219-244 5168:245-396 5320:397-465] [-1, 4953, 4958, 4972, 4997, 5025, 5059, 5084, 5090, 5142, 5168, 5320, -2]
CATCAGTTCAGTGTAGATAATCGGAGTCCTTAACCAAACAGCCGATCTCGTATGCGATCT
CTTTTCCTATCTTTTACGCGGTCTCCAACTGATCTCTAACAGGCACTATCGCTCAACACA
GTCAGAAATAACTCTTCTCCATCATTCATCAGGTCTGTTCGTGATTTCGGTGGATTTCGC
TCTCTATACCTGGGTTCTAAATTGTTACCATTGATTAGTCCAAAGAGCTATCGGAGCTAA
AATTACAATACGATGATTGTTGTGGTCACATTGATTTTGGGTGTCTTGTTGGGACTTATA
TTTTTATTCCCACGAAGGCATAAATCTGTTCATACACAAAATGTTCAGTTAAATGTTGAC
AATAAGGCTTCCAAAATCTACACTAGAGCGGAGATCTCTTTGCATAACAAGAGAACGGAT
TGTTGGATCATCATCAAAGACAAGGTGTATGATGTTACCTCATACG
>E_H34165_c1_g1_i5 len=660 path=[5843:0-30 5843:31-31 5843:32-32 5844:33-61 3014:62-106 3059:107-108 3061:109-124 3077:125-177 3130:178-187 3140:188-238 3191:239-289 3242:290-406 3359:407-409 3362:410-607 3560:608-659] [-1, 5843, 5843, 5843, 5844, 3014, 3059, 3061, 3077, 3130, 3140, 3191, 3242, 3359, 3362, 3560, -2]
TTTTTTTTTTTTTTTTTTTTTTTTTTTTTTTTTAAATAAAAATACACATATCTAATTCAT
TTAGAAACAAAGAAGGCCACGAGAGTAGTTGATTGACAACATATTTGATCAACATTGTTG
GGAGACATCTACAATGAGAAAAAGAGAGAATGGAATGCCACAAATTTAGATTATTTTTTT
CAAACATCTACATGTAAAAGAAGTGCTGGGAAATGATTTCTAACATCCCGTTAAGAACTG
CACACCATAGGTGACGTTACACCTTTGATTTCTTGTAACCGGCCATCTGAATCGCAAGCC
ATAGATAAAAGCTAAGATCTACATAGGAACCATGCCTAGAGACCACCCAAACTTCGAAAT
CAAGCTTCATGAAAAGATCCAGAAGCTTAAGATCCTCGTCGATGGTCCTGAAAGTAATCT
CGATTTAGTCAACCTCAACTAATTTTATGAGAATCTTTCATTTTTTCCGGACAAAATCTT
AAACCATCAGTTAAAAAATCATGAATTATTATACAAAATGATGAACAAAATAGAATATAA
AAATCTTGAATCATTAGATATAAAGATAAGAATGGATATGAATATTAAAGAGGAACGGAG
AAGAAAGTGTATAAGTTGGATAAAGTGTGAATAATGCATCTTGTTGGCATATTAAACAGT
>E_H63431_c0_g1_i1 len=342 path=[313:0-341] [-1, 313, -2]
GTGGGCTTCTGTTAGCTTCTGGGCTCGATAGCGACAATAAATCCTCAAACGGAGGAATCA
AATAAATCGCGAGTAACGAATTGGATTTGCGACGATGTTAGGGAAGAAGATTGCGGTCAC
CAGTTTTGCGATGATGTATCTGTGACTGAGCGGGCCACATGCTGGCTGTTATGACGGGAA
GCGACTACCGGTGAGGATTCCGACGCGGATGATGAGCCTCTGAGTAACGATCTGTGAGGT
GAACTGGGAATTTCTGGTAGAACGTGAAGCATTAGTCGTGAAATATGAAGGCAAGAGGAT
CGATTCACGAGGACGACGGAGAAACCATGACACCGATCTTGA
>E_H34165_c1_g9_i1 len=493 path=[319:0-99 389:100-128 418:129-167 457:168-172 462:173-222 512:223-233 523:234-235 525:236-293 583:294-297 587:298-317 607:318-347 457:348-352 5995:353-374 6017:375-402 512:403-413 1763:414-442 1792:443-449 1799:450-473 1823:474-492] [-1, 319, 389, 418, 457, 462, 512, 523, 525, 583, 587, 607, 457, 5995, 6017, 512, 1763, 1792, 1799, 1823, -2]
CTCCCATTCAGTTTTTATAACTCCCATTCTAGAGCATATATGCATCTCGCCTCTGTTGCA
GTTTTTAGCAGTTCAATTTCAATGGTACCTGATAAGAAAATAAGATTCTGAAATTGTGTG
TGAGATCTACAACCATAGATCGGGGAAGAACTCACTGGCGTTGGTGAGTAGAGTTGTCAG
TTCGGGCAAGGATGACGACGATAGACGGCAAGGGTGGAGACGACAGTGAGGAGCACATCG
GTAGAAACAGCAAGCCACGATGATGGGGATTCAGTGATGCTCGATTAAGTTAATCGTGTG
TGAGATCTACATCTATATATCGGGGAAGAACTCACTGGCGTTGGTGAGTAGAGGTGTCAG
TTTGGGCAAGGACGACGACGATAGACGGCAAGGGTGGAGACGACAGTGAGGAGCGATGAC
GTTCAGTTTAGCAATTTCGGCCAAGGAAACCCAAGATTTTCAGTCAGAGCAAGTGGATTC
GATCGGTTCTGGT
>E_H34009_c0_g4_i6 len=730 path=[2831:0-48 2850:49-168 2970:169-504 3306:505-521 3323:522-581 3383:582-617 3419:618-646 3448:647-664 3466:665-667 3469:668-729] [-1, 2831, 2850, 2970, 3306, 3323, 3383, 3419, 3448, 3466, 3469, -2]
GATCTTTTTTTTTTTTTTTTACCCAAGCAATCACTATTGACCATTGGAACAGATAAATCT
GGCAAAGTACATCGCATCTTCTCTACAATATCACTGACTGCTTGAAAATAGTTCAACAGA
ATAATTAGTGATGATAATATTGGCAGATCATGAAAAGAACTAAATATATCACTGCCGAAA
ATCAGGAAGAATATTATGCCTTGGCTTTTCCCGCTTGGAGTGACTGAACTTTTTGTTGCA
ACTTCAAAACTGCGTCCCTTTTCCCATTCTGCTTCTCATCCAAGTCTTGAAGGGTTGCAT
CAAGTCGCTTCAACTCAGCCGATATGTACTCAATTCGCTTGCGCACGTTTGCATTCGCCT
CTGCCAAATCTTGCTTCACGAGTACTGGCCCGATCAACTTGAACACATTTGCATCTTCGT
TCAATAAATCCAACTCCTTGAGGACGAGCTCATTTTCACCGAGCTGGATGGTGTACTGCT
TTCTCACTTGGTGGTTTTTGGAGATATCCTTCTGAAGTTTGCTGACATCGTTGGCTTTTG
TCTCCAGTTCACGTTGTAGTTCACGAAGAGCTGTTGATGAACCCATCACCTTTTTCTTCT
TTTTTGTGCCTTGAAATCTGTTGCAGTAGAAGACCAAAGATACTTGGCAAGGTACTTGTA
AATAATCCGGATATGTGCGAAGGAGAAAGATAGAGGAGCTAGCTCTAAACCCTAACACGA
AGTAAGTGAC
>E_H34009_c0_g6_i1 len=261 path=[3821:0-258 4050:259-260] [-1, 3821, 4050, -2]
CAAGGAGTTGGATTTATTGAACGAAGATGCAAATGTGTTCAAGTTGATCGGGCCAGTACT
CGTGAAGCAAGATTTGGCAGAGGCGAATGCAAACGTGCGCAAGCGAATTGAGTACATATC
GGCTGAGTTGAAGCGACTTGATGCAACCCTTCAAGACTTGGATGAGAAGCAGAATGGGAA
AAGGGACGCAGTTTTGAAGTTGCAACAAAAAGTTCAGTCACTCCAAGCGGGAAAAGCCAA
GGCATAATATTCTTCCTGATT
>E_H34009_c0_g1_i15 len=702 path=[4231:0-102 4435:103-106 4439:107-347 4680:348-592 4925:593-622 4955:623-634 4967:635-701] [-1, 4231, 4435, 4439, 4680, 4925, 4955, 4967, -2]
TGTATTAGTTTATACTGCACGTCCGCTCTTAATATTTTTTTTTTTAATGATACGGCGACC
ACCGAGATCTACACTCTTTCCCTACACGACGCTCTTCCGATCTCTTCTTCCTTTAACTCA
AGAATCAAGAAGATCAGATCCAAGGAGCCGTTTATCTGTCTTTCAAAACCATCCATCATT
GATCTGTCACACAAATCAATCAAATCAAATCAGTGGAAGAAACAACATGTCCTCCTCATC
TGCCTTTTCACCGGACCACCTCTCTCCCTCCGACCAACTCTGTTACGTCCATTGCAACTT
TTGTGACACTGTCCTCGCGGTGAGTGTTCCTTGCACCAGTTTGTTTAAGACTGTCACGGT
TCGATGCGGTCACTGCACCAACTTGTTGTCTGTCAACATGCGTGCGCTGCTTCTCCCGGC
ACCTAACCAGTTTCAACTTGGCCATACTTTCTATTCTCCTCAAAATCTTTTGGAGGAGAT
TCGAAGCCCGCCTTCAAATATGTTGATGAATCTGCCCAACCCAAATGAGCCGATGATCAT
GCCAGTTCAAGGACGAATTGATGAGACTCCTAAACCACCCGCTGTTAACAGACCCCCGGA
GAAGAGACAGAGAGTCCCATCTGCGTACAACCGTTTTATCAAGGACGAGATCCAACGTAT
CAAAGCTGGTAATCCTGATATAAGCCACAGAGAAGCCTTTAG
>E_H34009_c0_g3_i1 len=235 path=[338:0-210 519:211-234] [-1, 338, 519, -2]
GCATCAAGACGCTTCAACTCAGCGGATATGTATTCGATTCTCTTGCGCACATTCGCATTT
GCCTCTGCCAAATCCTGCTTTACGAGTACAGGACCAATTAATTTGAACACATTCGCGTCT
TCCTTCAGCAGATCCAACTCCTTGAGGACGAGCTCGTTTTCACCAAGCTGGATGGTGTAC
TTCTTTCTTACTTGGTGATTTTTCGCGATGTCCTTTTGAAGTTTGCTAAGATCGT
>E_H34392_c1_g1_i3 len=1704 path=[1:0-228 200:229-232 204:233-239 211:240-258 16913:259-289 261:290-352 16905:353-383 355:384-391 16909:392-422 394:423-434 16912:435-465 437:466-529 501:530-542 514:543-543 515:544-621 16904:622-652 624:653-1076 16911:1077-1107 1079:1108-1308 1280:1309-1329 16903:1330-1360 1332:1361-1379 1351:1380-1381 1353:1382-1400 1372:1401-1401 1373:1402-1410 1382:1411-1465 1437:1466-1512 1484:1513-1514 1486:1515-1592 1564:1593-1703] [-1, 1, 200, 204, 211, 16913, 261, 16905, 355, 16909, 394, 16912, 437, 501, 514, 515, 16904, 624, 16911, 1079, 1280, 16903, 1332, 1351, 1353, 1372, 1373, 1382, 1437, 1484, 1486, 1564, -2]
AAACAATTGAGTGAAACAAGTAACAGGTGCTTGACCAAAACGTTACAATCTTTCATTCAT
CAAAATGATCCCGAGTATACAGATCCTTCGGCCGCACTCGGAGATCAAACCGCCAACATT
CTCTCACCTTTTACGACATATTTCCAGTTCAGCAAAACATCAGCTTCCTCTTTCCCTGCG
AAAATGCTCCTACTTAACTTCACCAAACCAGTGTTCGTCTGGGTCTCCGCTTCGTTCCAG
CTCGATTTCTCTTTCTCCTCATTTGTTCTCTGGAAGCTCGAGATTTTTGGTTAAAAGATG
TGAATCCCAGAAATTTTCTGATTCATTAGAACCGGATGAAGATCCAAACTATGTAATTGA
ACCAGATCAGATGCTTAAGCAAAAGAAAGCTTCTATTTTGGAGATATTGAAAGGATCAAA
TGCTATTCTGCCTCACGTAGTCATTGCTAGTACTCTGTTGGCTCTTTTTTATCCTCCTTC
TTTCACATGGTTTACCAGCAGGTACTATGCACCTGCATTAGGGTTTTTGATGTTTGCAGT
CGGGGTTAATTCAAGCGAGAAGGATTTCCTCGAAGCATTCAAAAGACCAGCAGCTATTTT
TGCTGGTTATGTTGGCCAATTCGTTCTGAAGCCTCTCCTTGGATATATTTTTGGTTCAAT
CTCGGTAGCAACTTTTGGTCTTCCAACTTCTATAGGTGCCGGAATCATGTTAACATCTTG
TGTTAGTGGAGCTCAGCTCTCAAATTATGCCACCTTTCTAACAGACCCATCAATGGCTCC
TCTAAGCATTGTCATGACATCACTATCCACAGCTACTGCAGTTTTTGTCACCCCTCTTTT
GTCACTTCTACTTATTGGGAAGAGATTACCTGTTGACGTAAAAGGAATGATCTCCAGCAT
CTTGCAGATTGTAATTGCACCCATTGCTGCTGGCTTACTTCTCAATCGACTGTTTCCTCA
GATTTGTAATGCTATTCAGCCATTTCTGCCGCCTCTCTCAGTATTTGTGACAGCTCTTTG
TGTTGGAGCGCCTCTTGCTATTAATAGAGGATCTGTTATGTCGCATTTTGGGACAACCGT
TCTATTGCTTATCATTGGATTTCATTTGTCGGCATTTGTTGCCGGTTATGTCTTTACTGG
CTTTGTCTTCCCTGAGGCGAGTGATGTAAAAGCGCTGCAAAGAACACTATCCTATGAGAC
AGGAATGCAGAGTAGTCTTCTGGCCCTCGCACTTGCAAATAGGTTTTTCCAAGATCCACT
TGTGGGTGTTCCTCCAGCAATTTCTGTTGTAATCATGTCTTTAATGGGGTTCTCTCTTGT
CATGCTATGGTCTAAGAAAGAAGAAATAGCATTGTGAAATAACCCGACTCCTAAAACTCG
TCTCAAGACTTTTTACTACCGGTACCACTACCACTACGGGAACTTGAAAGATGGAGGGGG
TCCATTTCAAGGCAGTATGGGATGGAAATCCATGGACCATCTGTTTTTTTGGGTTCTAAA
AATGGTAAGTTAGCGGAAGGGTTTATCTTGTATTTTAGGCAGTGGGGATTGAATCAGTTT
TCTAATCGGAAACTAAATCAATTCCTTCACTGCATATAGTCTGGGTGGATCATTGTATTC
CATTTCTTTACCACGAATCTGTATCTGTTTACTTTATTTGATTTGCCTTTTACTGTTTAA
AAAAAAAAGATCGGAAGTGCGTCG
>E_H34392_c1_g2_i4 len=714 path=[4196:0-35 4202:36-45 4212:46-71 4238:72-300 4467:301-327 4494:328-458 4625:459-641 16906:642-672 4839:673-673 4840:674-713] [-1, 4196, 4202, 4212, 4238, 4467, 4494, 4625, 16906, 4839, 4840, -2]
TCCTTTCTGTGAAGACGACTGTTTTTTGGATGATTTGGACTTTCCTCTTTGATTGTTAAA
CTTTTTTGAGAATGCATCGAAGCTGAAAGGGCCACCAGGTCCAAAGCTCGAGAGACTGAT
GGTGGCTGCCTTTGCAGCTAAAGGGTTAAACTGGGGAGGTGCTGGTTCAGACTCCAAATT
TGCAGTATGAACAAATGATCTTCCGGAAAGGGGGACCACTCCGTCCTGCCCGTGGAAAAG
CCTAAATGCCATATCAAAATTGGGACCATCTTCAAAAATTGGACCTTTGGCTCCACGTAC
CGGAATTGGGAAAGCCATGGATGAAGAGAAGGAAAAATTAGTTGGCTCATTGATGTTCCT
CAAAAAAGGGCATCTTAGAAAGTCATTATGGGAAGGTGGGGACTCCTCAGTTAGGTCTCT
GAAGAAAAATTCCATTTTTTTGGAAAAGCAAACTGACCTTCAGACAATTGGAAAGGCAAG
CAGAAATCCTGAGAGAGAAGCGGAAAAACTGAAAGAATTTGGAGATAGAATGAAAGAGAT
GAAGGAAAGAATCAGAGGGGTAGTAGGTATAACAAAAGGCAAGGAGAGAAGAAAGAATGA
AAGATGCTTCGCAGAGTAAACGACGCCGTGGTCTCCACACGCCTGCCTATTTGGACGTTT
TAATCTCAGAAAGTCGTCCTTCTTGTTGGGTGGGTATTATTTTTTTTGGTAACA
>E_H34392_c1_g3_i2 len=1069 path=[11835:0-61 6475:62-62 6476:63-69 6483:70-84 6498:85-115 16908:116-146 6560:147-158 6572:159-198 6612:199-387 16914:388-418 6832:419-491 6905:492-492 6906:493-519 16916:520-550 6964:551-604 16907:605-635 7049:636-790 7204:791-859 7273:860-896 16910:897-927 7341:928-1026 7440:1027-1027 7441:1028-1032 7446:1033-1068] [-1, 11835, 6475, 6476, 6483, 6498, 16908, 6560, 6572, 6612, 16914, 6832, 6905, 6906, 16916, 6964, 16907, 7049, 7204, 7273, 16910, 7341, 7440, 7441, 7446, -2]
CTCTTCCGATCTATGAAATTCATCAAATCATCATATAATATGACAGATAGTAATATGTCA
ACACTGCTAAAAAGACAGCCTCAAATTAGTTTTCTCAAAAATCTACATAGTTTGATGACA
TGCATAAATACTTCAATTGTTACCATTTCCCGTCACTCTATCTAACAACATTTGGCTATT
TCTTGGCGTAACTGATGACCATAGGATTATGAAGATTGATTTTAAACCCTTGCAGAGCAT
CCATGGCCATAGCAGACTGGGCATCATCTTCAAACTCAACAAAGGCAATACCAGGCTTTG
CATCGATCATTCGAACCTCTCTGAAACCTGGGTATTGTTCAAAGAGGATTTTCAGCATCA
TACTATCAGTCTCGTGAGGCAAATTCTGGATAAAGAGTATATGGTTTGGTGCTGCATCTG
CATCCCGTGCACTCTGCCGGAACGAGGCAGTTGGGCCCCCATTTCTTTCACCATTAGCAG
TAGCAGACTGTTGTGGTTCTTCAACACGTCGCTTCTTTTCAGCTCTTTCTTCTTGCTTCC
TTTTCTTTTCTCTTGGGACAAAGCTTCCTTCTGCTTTAGCAACACAATCAGACTTTGTTT
TTGCAAATTGTATCCGCATATTTTTCTCATAAAATGGGAAGTTCTGCATTTGGCGGACTG
CATTACTAGCAGCTGTTATTTCACTAAAGACAACCCATGCTTGTCCTCGAAGCTTGGGAG
TTTTCAAGGCAACAACATCCAGTATTCTTCCATACTGTGAGAATAAAGCATAAATAGATC
TCTTCAATTCTTCTTTCTTGACCTTTTCGTTGAGATTCTTAATGTATATGGTTTGATTGG
GAGGTACGTCCACTGTTGGCATGGTTGCTGCTGAACCCCGTCGAACTCAGAGAGGTACAG
AGAAAGAAGTACTGTAATGCGACCGGACTGAGCCCTAGAAATAAAACTCGTCTATTACAG
GGTTCGCAAGCTTGTTATATAGTCAGGTTCTGTCTTAGAGATCGGAAGAGCACACGTCTG
AACTCCAGTCACAGTCAAATCTCGTATGCCGTCTTCTGCTTGAAAAAAT
>E_H34392_c1_g4_i2 len=798 path=[5562:0-52 5585:53-359 5892:360-460 5993:461-666 6199:667-689 6222:690-690 6223:691-697 6230:698-700 6233:701-721 6254:722-731 6264:732-760 6293:761-773 6306:774-797] [-1, 5562, 5585, 5892, 5993, 6199, 6222, 6223, 6230, 6233, 6254, 6264, 6293, 6306, -2]
CATCCAAAAAACAGTCGTCTTCACAGAAAGGAAATTCAAATCACGAAGCACAAGGCAGCG
AGTGGCTTCAATCCGGCCAATGCCCGATCGCCAAGTCATACCGAGCAGTCATTAATGTCG
TACCAATCGTTGCCAAAGCTCTCCAGCCACCCCCTGGCATGAAATTCAAGTGCCCGCCGG
CAATAGTAGCAGCTCGGGCAGCTCTAGCGCGTACCGCTATGGTGAAAAACCTCCGCCCAC
AACCTCTGCCAGAAAAAATGCTTGTTATTGGTGCACTAGGGATGGCTGCTAATGTTCCTT
TAGGGATATGGAGGGAACACACAAAGAAATTCTCACCTTCTTGGTTTGTTGCAATTCATG
CAGCAGTTCCATTTATAGCCATGTTAAGGAAGTCTGTGTTGATGCCTAAGACTGCTATGG
CGTTTACTATTGCGGCATCGGTTTTGGGACAGGTGATTGGGTCTAGGGCTGAGAGGTATC
GGCTAAAGGCTGTAGCGGAAAAAAGAGAAGCTTCGATTGGTCAGTTGGAAGTTAAAGGTG
GAAATTGTGGAGGTCAGAGTAGTAGTATGGAGTGGAACCGCATTGGGCTTCAAGTGGCAG
CTGGGGGGGTGGGTTCATCGGCTGATGTGTATTGCTGATATGATTGATTATATCATTATA
TGTATTTCTTTGTGTTGACCCAATGTGTTTGTTTACTTGTTCAGTGTTACTATTATTGTT
GTTTCTACTCCTTTGGGAGATTTGATAATTGAGAGAATAAAATAAAAGTTGCAGGCAGTT
GATGCCATTGTAGTGTTC
>E_H34567_c0_g2_i5 len=1231 path=[5716:0-52 5739:53-62 5749:63-92 5779:93-99 5786:100-102 5789:103-136 5823:137-137 14167:138-150 14180:151-151 14181:152-160 81:161-161 82:162-162 83:163-168 89:169-183 104:184-199 120:200-235 156:236-236 22074:237-267 188:268-366 287:367-367 288:368-431 22075:432-462 383:463-467 388:468-473 394:474-498 419:499-512 433:513-519 440:520-543 464:544-544 465:545-593 514:594-674 22071:675-705 626:706-721 642:722-744 665:745-782 22073:783-813 734:814-824 745:825-873 794:874-900 821:901-908 829:909-942 863:943-956 877:957-991 912:992-1230] [-1, 5716, 5739, 5749, 5779, 5786, 5789, 5823, 14167, 14180, 14181, 81, 82, 83, 89, 104, 120, 156, 22074, 188, 287, 288, 22075, 383, 388, 394, 419, 433, 440, 464, 465, 514, 22071, 626, 642, 665, 22073, 734, 745, 794, 821, 829, 863, 877, 912, -2]
CTAATGAGGAAACCACTCAAAAGAGATTATCAGTTAAAAGTTTACTCAAACGAGAACAAA
CCCTAAAGCAACCAAACCAATCCTATATCAAACTGACCATGTTTCAGATACGAAGCTTAT
GCCATCAAATTAAAAAAAAAAAAAAAAAAAAAAACCACAATTCTAACTTTAGGTAAACAC
TAATTTTCCCAAATTATCAAGACCGTCGCATCCTCCCTTGAAGCCACTAAAAAAACATCA
GCATCACTTTGCCTCCTCAATCCCAGCAACTTTGTTGGAAGTATCCACTTTGATGGCATC
CTCTCCGTCCTCTGGGAGGTCAGAAGTCCACAAGGTGAGGTTATCCCTCAAAAGCTGCAA
AATTAAAGTGCTGTCTTTGTATGAGTCCTCGTTCAGGGAGTCTAGCTCTGAAATAGCTTC
ATCAAAAGCATGTTTTGCAAGGACACACGCCCTTTCAGATGAATTCATGATCTCGTAGTA
GAAGACCGAGAAATTCAAAGCCAAACCCAATCGGATGGGATGTGTAGGAGCCAACTCAGC
CTCAGCAGTGCTGGAAGCAATCTCATATGCTTTCAATGAATGATCAGCAACCTCCTTCCT
CTCATCGCCACTCATGAATTCTGCAAGATAACGATAATAATCACCTTTCATCTTATAGTA
GAACACTTTGGATTCGCCCACTGATGATGACGGGATGAGATGGTCATCAATCAGGGACAT
GATATCATTGCAAATGGTGGAGAGCTCTGATTCAACATTCTTGATGTACCCCTTTATCCG
TTTGACATTAACTTCATTCCCCCTTGTTTCTTCCTTTTGTTCAATCGAAGAAAGGATCCT
CCATGATGCTCTCCGAGAACCAATCACATTTTTGTACCCAACTGACAGCAAGTTCCGCTC
CTCCACAGTTAACTCAACATCAAGTTTCACTACCTTCTTCATTGAATCAAGCATCTCATC
GTAGCGCTCGGCCTGTTCGGCCAACTTAGCGATATAGACATAGTTCTCTCTTTCGGTAGA
AGAGGCCATGGCAGATTACAGAAACTAGGGTTTTCAGAATGGGTATTACAGTTTTGATTC
GTCTGACTTTCCTGCAATGTAAATTATATAACTTGTTTGGAAGGGCAATTTAGAATTTTT
ATTCAACGGCACGGAATCCAACACCGGTCGGAAAAGGAATATCGCGTCCCGAAACTCACC
GTTTAGAACTTGGGACAAGGGTTGTTTGAAC
>E_H40634_c1_g8_i3 len=372 path=[5387:0-71 5429:72-121 5479:122-125 5483:126-159 20206:160-190 5548:191-206 5564:207-223 20208:224-254 5612:255-332 5690:333-333 5691:334-346 5704:347-347 5704:348-348 5704:349-349 5704:350-350 5704:351-351 5704:352-352 5704:353-353 5705:354-371] [-1, 5387, 5429, 5479, 5483, 20206, 5548, 5564, 20208, 5612, 5690, 5691, 5704, 5704, 5704, 5704, 5704, 5704, 5704, 5705, -2]
AAAAGAAAGCAAAGCCTAATAGAAGCAAGGAGCATTATTGTAGTCTTCGGCACAAGAACA
AGAAAGGGAATTTTCCTTTTCTTGTTCTTGTGTCGAAATAAAACAATAATGATTCTTGAT
TCTATTAGTTCTATCTATTAGTATAGAAAGGATTTGATGTATAAGATCTACAGAAAATAT
ATTTTACTTTCTTGTATCACTCAGGAAATTGATCAATTGATTCCTGCTTTGCTTTCTTTT
ACTCGAAACTTTGATTTGAAATGAAAGTAGTATATCATTGAGGAATAGGTATTCGGAATA
AGTTCTTTTTTTTTTTCAAAAAAAAAAAAAAAAAAAAAAAAAAAAAAAAAAAAATACTTT
TTTAATTTAAAA
>E_H40634_c1_g9_i1 len=481 path=[1966:0-97 20207:98-128 2065:129-159 2096:160-176 2113:177-231 2168:232-239 2176:240-278 20204:279-309 2246:310-381 2318:382-408 2345:409-442 2379:443-479 2416:480-480] [-1, 1966, 20207, 2065, 2096, 2113, 2168, 2176, 20204, 2246, 2318, 2345, 2379, 2416, -2]
AACCCGAACGAACAAAGCGTTGAATTGAATCGTACCAGTCTCTACTGGGGGTTATTACTC
ATTTTTGTACTTGCTGTTTTATTTTCCAATTATTTCTTCAATTAAGAGAACGTAATAAAT
AATAGTAAGAACTCTCTTATACCATTCGGAAGGACCCCATCTCATAATTATCAATGGCTG
TATATGTCTCTAGCATGACCACTTTGGAGGGGGTGAGACAAATGGCCGATACGACTGGAC
GGATTCCTCTTTGGCTAATAGGTACTGTAACTGGTATTCTTGTGATCGGGTTAATCGGTA
TTTTCTTTTATGGTTCATATTCAGGATTGGGTTCATCCCTATAGTAATAGTAATCGGATG
GGCAGAGTTGTAGACGTGAAAGCGTAAGAACTCAACGAGATCCGCCCCTTACTTTGTTTA
TCGAATTCAGGGGGGAGGGTGTCCTTGAGTTCTTAAATAATCATAATCGAATCTTTTTTT
C
>E_H30824_c0_g1_i1 len=1677 path=[1:0-134 106:135-164 136:165-238 210:239-581 4271:582-612 584:613-627 4269:628-658 630:659-823 4272:824-854 826:855-965 4273:966-996 968:997-1560 4270:1561-1591 1563:1592-1637 1609:1638-1645 1617:1646-1676] [-1, 1, 106, 136, 210, 4271, 584, 4269, 630, 4272, 826, 4273, 968, 4270, 1563, 1609, 1617, -2]
AGAGAAGGACGTGCTTCCCACCTTCTCAAGCGGACACGACACCACATAAAGAAAACCCTA
ATTTCCTTCCCAAAGACCTTTCTCATTTCTCAAAATACACATTCTTGTGAGAGAAAACCA
AAAACCTACCCTCCCAACACCTTGACATACACTCCCAACCAAGAAAACATCCCCTCCAAA
TCCCCAAATACTCGTACATACATCTTTATATACATACACATGAGGAAATCTTTCAGCTTT
GCTGCTTTTTTTCTTTGCCTCTTGGGTCCTTCACATATTATATATATTGTTAGCTTTATT
TTAAACAATTTAGAACTCATCTCTGTTGGTTTGAGTTAGCTAGCTCCTGTTAAAGACCTT
CCGTTTCATCTGTTTCCTTCTTGTCGATCTTCTAGCTAGCTTAGATCATTCTAGATGTAT
ATATACAGTATATCTATATCTATTTGTTTCATATTCAAAACCAAAGATCTAAAGCTATCC
AGGGTCAATTAAGACGACTAAATCTAAGCTGGTTCATCGATCTGATCCAGGGTTTTATTA
CTCATCTTATCATCTTGGTTTCTTCATTTTTCAAAAAAGATTATAGTATATAATTAAAAA
TATATTATATATATTTGAGTTGCTGTTTCACCACTAGCAAACATGGCGAACCGGTGGTGG
GCAGGGCAGATGGGTTTGCCAGTAGGTGATTCATCTGGTCTGAGAAAACCAGATCTGGGT
ATAGGAATTGAGAACGGCACTGGAAGTGGCAGCGGCGGAGATGAAGAACAGAACAGTGAT
GAACCAAGAGAAGGCGCAATCGAGATAGCCACCGGTTCCGGCCGACGTCCAAGAGGCCGA
CCACCAGGTTCAAAGAACAAACCCAAACCACCGATTTTCGTAACAAGAGACAGTCCAAAC
GCCTTAAAAAGCCACGTCATGGAGGTGGCCAACGGAGCCGACATAGCTGAAAGCGTGGCG
CAATTCGCAAGAAAACGGCAGAGGGGTGTTTGTGTCTTGAGTGGTAGCGGGACTGTAACC
AACGTAACGCTTAGACAACCTTCTGCACCCGGTTCAGTTATGGCGTTACATGGCCGGTTT
GAGATACTATCCTTAACGGGTGCTTTTCTTCCTGGGCCAGCGCCGCCAGGTTCGACCGGA
CTGACGATTTATCTGGCTGGTGGTCAAGGACAGGTGGTGGGTGGTAGCGTGGTGGGATCG
CTTGTAGCTGCTGGGCCGGTTATGGTAATTGCTGCGACGTTTTCTAATGCAACTTATGAA
AGATTGCCTCTAGAAGATGAAGATCAAGAAGCACAGGGGCAGATGGCAGCTGGTGGTGGT
GGTTCGCCGCCGGGTATTGGTATTGGAGGTCAACAACAGGGGATGCCGGATCCTTCTGCC
GTGATGCCGACGGTTTTTAATTTGCCACCGAATTTGGTTCCAAATGGTGGACAGCTGAGC
CATGAGGCATATGCTTGGGCGCATGGACGACCACCTTTTTAACGGTGTAGGGATTTGAGA
GATGTTGTACTATTCAGAGCGAAAAATGTTCGGAGATGATGAAGAGAACTTCTAGTAAAG
GTTTATATCTGTATATTTTATGTTCCTTTGGTTTTACTTCTACTTCATTTTGTGCAATAC
AAGATGTTTAGTTTTTTTGTGTTCTATTTTAGAAGAGCTGTGACCTATGAGTAGGTT
>E_H48207_c0_g1_i1 len=219 path=[1:0-218] [-1, 1, -2]
GATGAACCTGATTCTTCGCCAAAAAAATGGCGATCATACTATCACAATGGACCTCAATAT
GATTCTGCACAACCTCTAAGTCATTAAGCAAACCCCTGTAACCATATAGCCTCCTTAATT
GCTCTAGTCAATGCCATATATTCTTCTTCAGTGGTGGAAAATGCAACTGTAAGTTGTATG
GTAGACCTCCAACTGACCGGACCTCTTAACAACGTAAAC
>E_H40634_c1_g1_i7 len=1958 path=[1:0-149 121:150-161 133:162-162 134:163-163 135:164-186 158:187-217 189:218-276 248:277-363 335:364-417 389:418-419 391:420-448 420:449-463 435:464-475 447:476-480 20209:481-511 483:512-514 486:515-608 580:609-758 730:759-1058 20205:1059-1089 1061:1090-1548 1520:1549-1554 1526:1555-1556 1528:1557-1579 1551:1580-1582 1554:1583-1594 1566:1595-1611 1583:1612-1635 1607:1636-1706 1678:1707-1735 1707:1736-1762 1734:1763-1780 1752:1781-1793 1765:1794-1794 1766:1795-1798 1770:1799-1803 1775:1804-1807 1779:1808-1886 1858:1887-1894 1866:1895-1907 1879:1908-1917 1889:1918-1927 1899:1928-1933 1905:1934-1937 1909:1938-1953 1925:1954-1957] [-1, 1, 121, 133, 134, 135, 158, 189, 248, 335, 389, 391, 420, 435, 447, 20209, 483, 486, 580, 730, 20205, 1061, 1520, 1526, 1528, 1551, 1554, 1566, 1583, 1607, 1678, 1707, 1734, 1752, 1765, 1766, 1770, 1775, 1779, 1858, 1866, 1879, 1889, 1899, 1905, 1909, 1925, -2]
CTCCTTTCTTTAATCCACAGAGGGTCAGTCAAAAAAAGAGATGTTAATTAAAGATCCAAC
TGATCACCCCGTCTGTATTGTAAATATGCAGTTACGAACAATCCAGCCAAAGTAATAGGA
ATTAAACCTAACACGATTCCAAATAGAAAAACTTCAATCATTTCAATTTGTTTGAAAGGG
GAAAAGAGAGGTAATATCTATGCCTAAATGGAAATCCGAATTGCTCATGAATCTCAAACC
TCAATGGACTAATAATTCGCAATTGACATGGTAAATAATTATCCCAAAGAAAGATTTCTT
TTTATTTTATTAATTGTTCATTTCAAATAAGTCGTATTTTGCTCAGACCAATAAATAGAG
TTGAGGTTATAGTTAAAGCCGCTAGTAGAAAACCGAAATAACTAGTTATAGTAAGCATGG
GGGAGCTAGATGAAGTATTTTCTTTTTATACATATGTTTATAAGGCACTTACCTAAAGTT
TCTTTTCTATTTTTACAAGATACAAGAATAAACAAAAATACCAATTGAAAGTTTTTACCA
TTATAGACAGCACTAACAAAGATAGATTGACATAGGTAGAAAAAATAAATGGATTCATCA
TCTGTAACATCCACCCATCCCGCGATTCCGAATCAACAGATTAATTGGGCAACTCGTGAG
TAAACAAATAGAAATAATAAAATTATAATTAATAACCGTGTCATGTAACTTCATTCCAAA
AAAGAAACTCTCTTTGAATGAATTATTTTGGAATAAACATCATAACTTGAATTTTAACTC
ATTAGATTCCGTAATAGGTTTAGTCACATAATATAATATCTTGCCTAAAATAAAGGGTAT
CGCACGAGCAGATCTCTCGAAAAACTCAAATCGTTATTTGGGTCCACCTAGATTCTAAAA
CTGGCGATTTCTATTATCTTGTCCTTTCTAGGTTCTACATCTACAGTCTTTCTATATTAT
AAAGCTCTGCCTAGGTCAAGAACGAGCCTTTCCTTTAGATAGAATCTAATTCTAATACAA
ACAAGCATCACGAATTTTGATTATTATCATTTTTTTCGTTGAACATTATTTATTCTTCTC
TTCTTAGCAGGGCTAATCAAGAAAAACCCCTTACGAAAATAAAAGGAGATTTATGGATTT
CGCGTATAATTGAATTTCCTTGCGGAAATCTGATAATCTCCTTCATGAATTATTAGAAAC
CAACTCTCGCTGGACTCCTGGTTTACCCGATCTTCAGTTTCTAGTCTAACGCCAATAATA
GAGCGAGTTCTAGACGATAGGAATTGGGGGAATTTTCTATTGACCGGCACGTCAACAAGC
AACAAAAAAGAAAGGAAGAAATTATCTAGTGCTTCATTTCGGCACTGATTGAAATTGCAT
TGCTGTGTCAGAAGAAGGGTAGCTATACTGATTCGGTATACTCTAAAGACACCCTCGGTA
CAATATTGACGATCTTACAAAGATTTTATTTCGGCGAATTTCCATTTACCGATCTCATCT
TTTACGGAATCGATCCCCCTTTGACTGTACAAGAATATGTGGAGCTCGGCATGTCTGGAA
GCACAGGAGAACGTTCTTTTGCTGATATTATTACCAGTATTCGATACTGGGTCATTCATA
GCATTACTATACCTTCTCTTTTCATTGCGGGTTGGTTATTTGTCAGCACGGGTTTAGCTT
ATGACGTGTTTGGAAGCCCTCGGCCAAATGAGTATTTTACAGAGAGCCGACAAGGAATTC
CATTAATAACCGGCCGTTTTGATTCTTTGGAACAACTCGATGAATTTAGTAGATCCTTTT
AGGAGGCCTCAATGACCATAGATCGAACCTATCCAATTTTTACAGTACGCTGGTTGGCTA
TTCACGGACTAGCTGTACCTACCGTTTTTTTTTTGGGGTCAATATCAGCAATGCAGTTCA
TCCAACGATAAACCTAATCCGAATTATAGAGCTATGAC
>E_H29266_c0_g1_i1 len=299 path=[271:0-50 657:51-78 321:79-91 334:92-121 364:122-204 447:205-298] [-1, 271, 657, 321, 334, 364, 447, -2]
GTGTGCTCTTCCGATCTGACAAACCCTCGTTTTCCACTCTTTTTGCGTGTTCTCACCACT
CCGATTTTCTGTGGGTAAGGGTTTATATTCAAGTGTGGTCTTTTTCTTAAGGATTCTTAC
AGTCCCCCCTCTTCAGAGAGATTTCATATCTGTGAATAAAACTTGAAGATCTTGTAATGG
GCAGGAAGAAAAATGGGACAATTCAAACGAAGGAAAAATTCCAACATTCCCGGACTGCTA
ATTCAAGTGTTACTGCTAGGAACATCAACAAGAGTGATCTTTCTGGGGTTATCTTTGGG
>E_H38002_c0_g3_i14 len=1696 path=[6723:0-31 6725:32-65 6759:66-80 6774:81-101 6795:102-123 6817:124-132 6826:133-162 6856:163-184 6878:185-185 6879:186-188 6882:189-256 6950:257-275 6969:276-300 6994:301-320 7014:321-400 17958:401-431 7125:432-519 7213:520-544 7238:545-617 17954:618-648 7342:649-695 7389:696-751 7445:752-785 7479:786-787 7481:788-845 7539:846-847 7541:848-878 7572:879-922 17959:923-953 7647:954-968 7662:969-1037 7731:1038-1067 17953:1068-1098 7792:1099-1181 17955:1182-1212 7906:1213-1303 7997:1304-1307 8001:1308-1318 13247:1319-1334 10590:1335-1349 8043:1350-1355 10870:1356-1386 8080:1387-1470 8164:1471-1543 8237:1544-1642 8336:1643-1695] [-1, 6723, 6725, 6759, 6774, 6795, 6817, 6826, 6856, 6878, 6879, 6882, 6950, 6969, 6994, 7014, 17958, 7125, 7213, 7238, 17954, 7342, 7389, 7445, 7479, 7481, 7539, 7541, 7572, 17959, 7647, 7662, 7731, 17953, 7792, 17955, 7906, 7997, 8001, 13247, 10590, 8043, 10870, 8080, 8164, 8237, 8336, -2]
CCCAAATGCTTGGCGCCCTCTGTTCCACGCCACGAATCACGCCTCTCTCAACACCATGCA
AGAGAAAGAAAGCCCTAGAAAGTTCTCTTCTGACCCTTTTTCTTTCTCTCTTTCTTCGTC
AAAGCAACAAATCCTTTTTTCATTCATTCAAGTAACAAACCCATACCTTGGAAGAAGAAT
CTAAAAGTTAACATCTTCTCAATTTCATAGATAATCATAGACAAAAATAGACAGAGTTAG
AGGATAATTGTTCCTTTTCATATTTATATAGAGAGAAGAATGGTGGGCACAAAACAAAAT
CTACCTCCATGGATAAGTGCAGCAGCATCAAGGGTTGATATTGACGGAAATGCTTCGTCT
ATGACAGAAACGATGTTTAAAGAAGGTACGGAAGAGTCTCCCCAGCAAAATCTACACCAA
TCCCACCGTTCTGAAACCATTTCTGATATGACTTTGGGTTTTGGAGAAAGGGCCTTTTCT
GCAGCTGGTGCTGCTTTCCTTTCTGCGATCCTCGTTAACCCTCTCGACATTGCCAAGATA
AGGTTGCAAGCTCAGGCTGCTGGAGTACCTTATCATGGTTTATGTCGGATGGCATCTTTC
GATACGAATACGATGCTTCCAGATCTGAGATGCTCTTCATCATGCACTCGTGCAGCTCCC
AGTGCTTCACCAGTGTGCCCTCCAGATTGCTTCCGCTATACTGGAACATTAGATGTCTTT
TACAAAGTTATTCGTCAGGAAGGAATTGCGAGGTTATGGAGAGGCACAAATGCAAGCTTA
GCATTGGCCATGCCAACTGTGGGGATCTACTTGCCATGTTATGACATTTTCCGCAATTTC
ATGGAAGATTTTACGAGGCAGAATGCTCCAAATTTGACACCATACGTCCCCTTAGTTGCA
GGTTCAGTGGCACGCTCTTTAGCTTGTATTACTTGTTATCCAGTTGAACTAGCGAGAACC
CGCATGCAGGCATTTAAAGAAATCCAAACTGGTGTGAAGCCTCCAGGAGTCTGGAAGACA
CTGCTTGGGGTCATCACCCCAGTCAGGAGCATAGACAACCTTCCAAAACTAAAAAGCTAC
CGTTTCTTGTGGACTGGCCTTGGAGCACAACTTGCACGTGATGTTCCTTTCTCCGCAATT
TGCTGGTCAACCCTAGAGCCAACTAGGAGGAGAATACTAGGTCTGATGGGTGACGAAGCC
AGTGCGGTTAGTGTCCTTGGGGCAAATTTCTCTGCCAGTTTCATTGCAGGGAGCCTTGCA
GCTGCTGCTACATGTCCACTAGATGTCGCCAAAACTCGAAAGCAGATAGAGAAGGATCCT
ACGAGGGCATTAAATATGACTACAAGACAAACATTGCTAGAAATTTGGAGAGATGGAGGA
ATGAGAGGACTTTTTACAGGAATCGGTCCTCGAGTTGGTCGTGCTGGTCCTTCGGTTGGG
ATTGTGGTTTCTTTTTATGAAGTTGTAAAATATGTTTTACACAGAAACAAAGCAAATGAT
TGATAAAGGATACAGCAAAGTTTTACCCAGATTAGATTTTCATCCATTTTTCGGCCGAAG
AACTTTAGCTAGCTTTTGCAACAAAGATTAGTATTTGGGCTCTTGTGGTACCAATATTTT
CATTTCTAGACCCATCTCGGCAGTGTAACGAATACTTGTAATTTTTTCCTTCCAAAGCTG
AATCGTTATAATTAAA
>E_H31843_c1_g6_i3 len=361 path=[9109:0-147 9227:148-149 9229:150-207 9287:208-271 9351:272-292 9372:293-360] [-1, 9109, 9227, 9229, 9287, 9351, 9372, -2]
CCCAGATCAAAGAAAACGTTTACATCCACCACAACCTAAACCCTAACTGAGAAATGGAGA
GAAGAAGAACAAGTGAAAAATTAAAAGTGAGCAAACGTTTTCTTACCTTTCAGATTTGAT
GGCTTCGCGATTCCCTTCTCTTCCCTCGTTCTCTGTTCTTCCCTCCTATTCTCTATACTT
CAATGAAAATAAAACCGAGCAAATACAACGATTCCACCTATACAAACAAAGCAGGTGGTG
CTAAGAAATTTCATTTTTATTTGGGCCATCATTTTAGAGTATTTAGGAAAGTGTCTGGTG
GTGCCAAGAAATTTGAAATGGCATGGGCTGTAAATACAATGTCCGGTGGTGCCAAGAAAA
C
>E_H31843_c1_g4_i1 len=1140 path=[4749:0-245 21107:246-276 4996:277-399 5119:400-400 21111:401-431 5151:432-438 5158:439-466 5186:467-473 5193:474-549 5269:550-615 5335:616-720 5440:721-779 5499:780-787 5507:788-792 5512:793-823 5543:824-824 5544:825-826 21110:827-857 5577:858-862 5582:863-1139] [-1, 4749, 21107, 4996, 5119, 21111, 5151, 5158, 5186, 5193, 5269, 5335, 5440, 5499, 5507, 5512, 5543, 5544, 21110, 5577, 5582, -2]
GGGGACCATAGCAAATACACATGACTCGGATTACAACTTTCTTCTGATAAATTTCAAACA
CATCCAAATTGAACATTACTGATATCAATTTTAAGTATCGAAACCTCTATCACTAAGAGC
AGATCCAAATTAGACACCCAATCAAGTCTTCGATTTTGGTAGGAATACCTTCAAAACACC
ATCCTTCATCTCAACCTTCATCTCCTCCGTCTTGTACTCCTCTCCGGTCAATGACAAATC
AATTTTCTGGCTGAAGGGCATCCAGCTGGCCTCCTCCTCCTCATCATACGGCCACTTGCC
TGTCACCACCAGATTGCTGTCAACAACATAAGCCTCCACATCTTCCCTCCCCAGTCCAGG
CAGATCGACCCGAAAGCGCAAGACATCATCATCCTCCCGGACATCCCACCTCCGGCGAGG
GGTACGTGCTGGTTGCACTTTGGTTGATTTGTTGAGGCATTGAGGTTTGGAGCGTTTCAC
CTTGGGGATCACGATCTTGAGAACACCGTTCTTCAGCTCAGCTTTAATGGCGTCGGGCTT
CAAAACCATCCCAAGCATCCCAAATAGATCCAAATTGATTTGCTCTTTGTACTCAACTCC
ATCTGTTTCCTCTTCCTCGTCGTACCACCACTCAGCGAAAACAAACAAGGTATTGGTTCT
GGGGTCGACCCAGATCTTGAGGTCTTGCTTGTGGAGCCCAGGCATGTCTTCTCGAATCCG
CAGTGAATCGCCAGTGTCACGTGTGTCATAGTTTCGGCGAAAGATAGTCGATGAGGAAGA
GAAGTATTTGCTGTTGTTTGTGACCGCCATGGATGTATGTAAAGCGAGCTTCTATTTCTG
TGACGTATTGTGGGACTGCGATTTTACGAATGGATTTTGCCAAGTGGTGAAGATATACAG
GGGGCAAGGGGTTCAATAGAAAATTCCGGAGACCATGCTCTTTGTTTGGCACCGGAAATA
CATAATCCAATTACGGGCTGGAATTAAGAAAGCCTGCAACTTGACGGGTTGAAATGTTGT
ATGATTAACTAATGCCTGCAGTCTTGCACAATTTAAATTTAAATTCAATAAATTCAAAAT
CGACCATAATGTTGTGAAGATTTTGAGGTGTTTGAGTTTGAGAGAAAACAAAGTTTGGCC
>E_H31843_c1_g5_i1 len=346 path=[6381:0-50 6361:51-85 6436:86-109 6460:110-116 6467:117-147 6498:148-148 6499:149-256 6607:257-257 6608:258-276 12125:277-303 12152:304-345] [-1, 6381, 6361, 6436, 6460, 6467, 6498, 6499, 6607, 6608, 12125, 12152, -2]
TATTTATTTGTCATCCGGATAACAAATAAATAAGTTCGGCTTTATAAATTAGCCATTTAT
TACAACACACAGAACTGAAAGAAAATACATCAACTGAAACATAATGAAAAGTAAAATACC
CAACGGCTTACATCAAATGAAACTGGAATGATCAAAATATAAAATAACTCCGGATGTCGA
GCTCTGCAATCCAATCAAGCTGCGGGATCTGGATCCTGTCTGTATGGCTGAACTGGTCCA
GGTGCAAGTAAAGGTACCTGTGGATACAGCTCCCCAACTTTCGCACTGTTTTGACCGAAG
AACTTTTCGGGTATTGCGGAACCTTTTACCGGGCGTTTCAGCCCCA
>E_H31843_c1_g2_i1 len=262 path=[10714:0-59 10744:60-60 10745:61-61 10746:62-63 10748:64-224 10909:225-225 10910:226-226 10911:227-261] [-1, 10714, 10744, 10745, 10746, 10748, 10909, 10910, 10911, -2]
AAGAAAGTACATCAACTGAAACATAATGAAATGTAAAATGCCCAACGGCTTACATCAAAT
GGAATTGGAACAACAGAAATAAAGATAAAGTCCGGATGATGAGATCTGCAATCCAATCAA
GCTGTGGGTTTTAGATCCTGTCTGTCTGGCTGAACTGGTCCAGGTGCTAGTAAAGGTACC
TGTGGATACAACTCCCCAACTACGTAACCAAAATAGGATACGCACCTAAAATGGATGGCC
GCTTTCCCTTGGCCGCCACAAT
>E_H33452_c0_g3_i6 len=571 path=[18355:0-47 8282:48-101 8336:102-241 8476:242-352 8587:353-361 8596:362-379 8614:380-404 8639:405-405 18608:406-436 8671:437-448 8683:449-450 8685:451-570] [-1, 18355, 8282, 8336, 8476, 8587, 8596, 8614, 8639, 18608, 8671, 8683, 8685, -2]
ACGACGCTCTTCCGATCTCCGAGGTCGAACTTGAAGCGGTCGATGACACGCAGTGGAAGT
TTATTAAGTCCGGCAAACATAAGAAGCTTCATGAGTCGTTCCGATGTAGCTTTCCGGTGA
ATTGGCGATAAGTGAATAGCTGATTCCTCCTTGTGAAGGGACAAAGCTTGTGGTGTGAGT
TTAATTTGGGGAATGGAGAAGTTGTGGGGTTGAAATAGTTTGAAGAATGAAGGGTATTTT
TTGATAAAGGTGGCGGTTGTTGTGGAGGCGGGGAGGTGAAGTAGGAGGTGTTTGTGGATA
GAGGCGGTGGAAATGACTAGACTTTTGGTGGGGGAGGAGAGGATTAATGTTATCAGAGCG
AGGATTGGTTTGAGATTTTTCTCCTTTTCCACTACGACGTCGAGGCATGGGTCTCGAACC
CATTTGATCTTGGCGGCGACGAAGGTCCTGTAGGTTTGGAATCGCTGTGGAAGATGGAGT
TTGTTTAACAGAGCCATGGCATTGAAATGAAATGAAATGTAAGAATATGCTAACCAGTTT
TTAACAGATCGGAAGAGCACACGTCTGAACT
>E_H31843_c1_g1_i8 len=1325 path=[15489:0-54 2369:55-61 2376:62-69 2384:70-77 2392:78-92 2407:93-98 2413:99-146 2461:147-159 2474:160-177 2492:178-289 2604:290-304 2619:305-377 2692:378-1324] [-1, 15489, 2369, 2376, 2384, 2392, 2407, 2413, 2461, 2474, 2492, 2604, 2619, 2692, -2]
CGACGCTCTTCCGATCTTTTTTTTTAATTGAATTAATTCGATTGGGCAGTGAGTTACGTA
ACCTCAAAATCTTACACATTTAGTTTAAATACTCCCCCATATAGAACTCATTCAAATACA
CTAAGCCGATCATGTAAAAGAAAATTTCACAAATGGATACTGCCTAGTTTTCTACCATTA
TTGCATCCTTCTCTTCTTTGAAACAATGTTTCCAACCACAGGTCCCTTGAAAGATTTAAT
AGAGGAACCAGCAAGACAAGTCAGCCTTGATTTTGTATCAGCCTCAGCCAATGGATTTGG
CTTCATATCCACAACAGCCATGCGAACATCCCAAACACGTATAACCCCGTCCGAAGAAGC
AGATGCCACCAAATATGGATCATCAGAAGGAGCCAAAACATCACCCTTAGAGAGCACAAC
AATACCTTTCACACGAGCTGAATGAGCATCATTGATACAATATGCAACTTTTCCGCTGTT
TGTGTCCCATGCTGTAATACTCCGGTCCTCACCGCCCGTAAATAGAAGTCCACTCTCGCC
CGGGGCTGCACAAAGAACCCGCTTCCGATTTTCCAACTCCACAACCAGCTTCGCATCCTC
AGCCTGATGAACCGATATCTTCTCCTCCGTAGACATAAAGAACTTATCCCCACCCAAACT
ATACTTAATCAAACTCGCCTCCTTCCCCAGCCTACAGTAAAAGCTCCTCTTCCCTCTCAC
TAAATTTAACATCGCCAGACACGAGTCCCTTCCCACCGTTAAAGCTAACTTACCCGATGG
ATGTATACAAATATCGTTAATCCCCTTCTTGTGGGCGGACACTGTCTTGAGGAGAACGAA
AGGGTCAGCGTCGTATATGCAAACTGATCCATCGTCCGCGGCGGTTAGGAGATTCCGTGG
GAAGGAGAGGAGAGGAGGAGTGTAGAAGGAAAGTGAGGTGACTGTAGCAGAGTGGTCGAT
GAGAGTGCCAATCTCAGAGGGAGAGGCGGCTGAAAGATCGTAGATTTTGACGGAGTCGTC
AGCGGCAGCAGAGGCGGCGGCGGTGCCGGAAACTGCGACGGACTTGATTGGGGAGAGGTG
GGCAGGATAGGAGAACAGCTGGGAGAGGGTTAAAGATTGGTCGGATTTTAGGGTTTTGAG
TTTGAAGCCCCATATGAATCGCTCGTATGAGCCTGCGATGATACTCATTTTGACAGCACT
CAACGTATTGAAGTTTGTCTACAAAATTGAAAAACCCTAGAAAAAGGGTTTAGAGATGGT
GATGAAAACGAAAACAATGAGAATACCATTCTATTGGGTTGGATAGTGGAGATCGGAAGA
GCACA
>E_H10529_c0_g1_i1 len=237 path=[1:0-76 48:77-236] [-1, 1, 48, -2]
GAACGATGGTTATGTTCCAGCTCAACGTCCGAGCTAGCCTGTCTAACGTTTCAAGCGACC
ACGGATATCTCTTCAAGTGTTGTGAATGTGGAAAAGATGGTACTATTCGAGTAGTGTCCT
TCGATGTGTACCACATGCCCAATGAAACTTGGGTTACCTTACTTGATATGGATTGCGACT
ACGTGGAGCCAGTGAGCTTTGCCTTTGGATATGACTGGACTGCAAATCTTGTTTCGG
>E_H38099_c1_g4_i2 len=749 path=[2611:0-55 2637:56-59 2641:60-80 2662:81-108 2690:109-112 2694:113-117 2699:118-203 2785:204-379 16567:380-410 2992:411-462 3044:463-507 3089:508-515 3097:516-641 3223:642-642 3224:643-748] [-1, 2611, 2637, 2641, 2662, 2690, 2694, 2699, 2785, 16567, 2992, 3044, 3089, 3097, 3223, 3224, -2]
TCCTTTCTAAACATCATCCCATCAATTATGGGGTAATTCACTAATAAGATGAAAAATGAG
AGGAAAATTTGTCCAAACATCTCGTTCATTCCTCTTCCATGGGCAACGATCACTCTAGTC
ATTCCACCAACAAAAGAAACTACGTTTAAAATGACTAAGGTAACCATAGGAGCAAGTAGC
ATGGTTGATGTTTGAAAATCAAATTTACTCATTTCATATCGCTTAACTTGTTCGTCGTCA
GGAGTTTTATTTGTTGGTACGAAGATGGCTTCTCTCAAACCGATCAACTTTAAGATGGCA
TCTAAACTTCCAAAAAGAAATCCCGTAGACTTTATCATCCGATCTCGTTGTTCATTCCAC
CATATCGAGATTGTTCCCCCAGTGATGATAACCTCTTCTAAATGTTTGGAAAGTTGGGAT
ATGAAAGAAAAAGAAAATAACATGAACCATGGATTTGATACCTTGGGATAAAGTGGGACG
CCATTCAGGAGACACAGCTGAGGGATAGTAGCTAAGCACCACAAGGGAAAGGAATAAAAA
GCTCGAAATGCAAGGAATGCATAACACATGCTCTGAAGAACAGACATTCTCAGTGGTCCG
TAAACAAGGGGGCAGAACCTTGAGAGACCAACTGCAAGAAACCCTGAGCTCCATCTTTTG
GTTTGAAGTAGCTTGTCATTCAAATTGGTAGTAGCACTGCCCAAGAATGCTGGTTTAAAA
GGATCACAATAGACCGAAGTCCACCCTCT
>E_H30393_c0_g2_i2 len=286 path=[1:0-118 2923:119-149 121:150-150 122:151-285] [-1, 1, 2923, 121, 122, -2]
TTCCGATCTAATGGGCCTCTGCTAGTACCCAGCACGAACATTGTCAAGTACCCAGCTCTT
TCAAAATGCCGAGGGCGACCACTATCCTTCGTTGTCGCCGAGCTGTTCAAGATCTTAATT
TGCTCAAAGTCTTGCAATCCGAAATCAAACACGAACAGTCCTCTAATCGTTTTCAGAATT
ATCAAAGTGGTTCTTTGGGAGATTTTGTTTTGGATTGGGATTCACCAGTGTCACAAGATG
TGGTTTTGCGGACTAAATGCAAGTCAGGTGAAGAGGTTGCTGTTTC
>E_H32684_c0_g3_i6 len=251 path=[1300:0-39 1310:40-67 1338:68-82 1353:83-98 212:99-99 1369:100-108 1378:109-115 3971:116-132 3988:133-158 4014:159-159 4015:160-163 4019:164-173 1443:174-179 1449:180-190 1460:191-191 1461:192-199 1469:200-200 1470:201-221 1491:222-235 413:236-237 6227:238-250] [-1, 1300, 1310, 1338, 1353, 212, 1369, 1378, 3971, 3988, 4014, 4015, 4019, 1443, 1449, 1460, 1461, 1469, 1470, 1491, 413, 6227, -2]
GCCTAAAGTCCTTAAATCCACAAGGTTAATTTCCTAACGGTTTATGATTGGTGAGCGTCA
TACCGCTCGACCGGTTCAACTAAAGTGATAGGGTGTACTATAAAGGTACAATCATACTAT
TCATAACTACCAGCCATATGGTAGTTGACAACTTTTATTTTATATTTATGCCGTAACTAT
AACAATTATCACGTAGCTTCTAATTATATAATTTTCTAATGATATTAATTATACATAAGC
TTCCAATATGA
>E_H30393_c0_g1_i4 len=633 path=[2579:0-97 906:98-159 968:160-287 2924:288-318 1127:319-331 1140:332-356 1165:357-362 1171:363-379 1188:380-408 1217:409-440 1249:441-472 1281:473-480 1289:481-548 2925:549-579 1388:580-632] [-1, 2579, 906, 968, 2924, 1127, 1140, 1165, 1171, 1188, 1217, 1249, 1281, 1289, 2925, 1388, -2]
TTTTTTTTTAGCAGAAGTCTATAAATTTCATTTTTTTTTAACCATTTTAGTCAATCTCAG
ATTTATGCATAAAAACAGGAAAACTGAACCAATAAGCATCAAGTTTCATAATGAATCACT
TTTTAATCATAAAAAAGAGTTGAGCTGAATCATGGTCGTTAACATACAAATTAACTAAAC
CAGCTGGTAGTAAAGCTAAAGCCCACAGGATTCTCAGTCTCCTTTTTCAAACATGGCTTC
CAGTTTATGCAGCCAGTTGACATATTGACCTTGCTCCTTTTTATGTAGGTGGTGGAGAAT
GAAGTTGGTTAAGCTTTCTCCAATTCCCTTGTCGATTAGGTATTGCTTGAATGCATCTTG
TAAATTAGGGTCCAAAGTGCTGTATAATGGACCTCTGTAGACTGAAGGGCTTAAACAAGT
AGATGACGGGAGATAATAGGCATTGTGGATGTCAAACTCGGAGCCATCATCAACTTTACT
GAAAACTCCACAATCAAACTGCAAGATAGAGCTCAAGCCAGGCTTTTTTATGCATACCTT
CATCAAAACTTCCCGTGGGAACGTACCCTCTCTTTCAAAGGTTTCAGGGCCCAGCATAGC
TGAAACAGCAACCTCTTCACCTGACTTGCATTT
>E_H36019_c2_g5_i3 len=756 path=[4253:0-290 4514:291-721 4945:722-729 4953:730-755] [-1, 4253, 4514, 4945, 4953, -2]
TAGTGCATGGGCTTGTGCTGCAGTGGGTCGAACTGCTCAGGAGGTTGTCAATGAAGTAAG
AAGGCAATTTATTGAAAGACCGGGTATCATGGACTATAAAGAGAAACCAGATTATGGTCG
GTGTGTGGCCATTGTAGCTTCTGCATCTTTGAGAGAGATGATAAAACCTGGTGCTTTGGC
TATTGTGTCGCCTGTAGCTGTTGGTTTTATATTTAGGATATTGGGGTACTATACAGGACA
TCCTCTTCTGGGGGCTAAAGTTGTGGCTTCCATGCTGATGTTTGCGACAGTTTCTGGTAT
TCTTATGGCGCTTTTCCTTAACACAGCGGGTGGTGCTTGGGATAATGCAAAGAAGTTCAT
AGAGACTGGGGCTCTTGGAGGCAAAGGGAGTGAATGCCACAAAGCAGCAATTACTGGTGA
TACGGTAGGAGATCCATTTAAAGACACAGCCGGACCTTCAATTCACGTCCTCATCAAAAT
GCTTGCGACGATAACACTCGTGATGGCTCCTATCTTCCTGTGAGATTTTGCAAGTTTGTT
AACATCAGTTTCCGCCTTTACCGGCAAATGACACCCATTACCATTTTAACTTTTTTCTTT
TCTTCCTATAATTTTGCAAATATACAGATGTGGGGTAATTTGATGTAATTCAGGGGGTGT
CTGATTATAGTCAATATTGAATTTTTTTTTCTTTAATTTAGAATAAAGAGAGTTAGTTTG
ACGGCTTAAAAAAAAAGATCGGAAGAGCACACGTCT
>E_H40264_c0_g1_i1 len=660 path=[2854:0-30 2855:31-84 2909:85-91 2916:92-152 13269:153-183 3008:184-213 3038:214-230 3055:231-251 3076:252-295 13264:296-326 3151:327-342 3167:343-353 3178:354-378 3203:379-429 3254:430-451 3276:452-552 3377:553-567 3392:568-568 3393:569-580 3405:581-581 3406:582-601 3426:602-612 3437:613-613 3438:614-637 3462:638-644 3469:645-659] [-1, 2854, 2855, 2909, 2916, 13269, 3008, 3038, 3055, 3076, 13264, 3151, 3167, 3178, 3203, 3254, 3276, 3377, 3392, 3393, 3405, 3406, 3426, 3437, 3438, 3462, 3469, -2]
ATCTTTGCTTTGTCATTCTCGCTCCATTTCATCCTCCAACCCTAGATTAATGGGTTCGGT
CTCGGTCCTAAACGAGCAATTACAGTATCCATGCGCTCGCAGAGACGAATCCATTGTCGA
CGACTTCCACGGTGTCAGCGTTCCCGATCCTTACCGATGGCTTGAAGATCCCGACGCAGA
GGAAGTGAAAGATTTTGTAGGGAAGCAGGTAAAATTGACTGAATCGGTATTGGGAACGTG
CGACACGAGGGATAAACTTCGAGAGAAGATCACGACGCTCTTCGATCACCCGCGGTTCGA
TGCTCCCTTCAAGGAAGGGGATAAGTACTTTTACTTTCACAACACTGGGCTTCAAGCTCA
AAACGTTCTCTACGTGCAGGATAGTTTGGATGGGAAACCGGAGGTGTTGCTTGATCCAAA
TGGGCTTAGTACGGATGGGACAGTTTCTTTAAGCACGTTGGCAGTGAGTGACGATGCCAA
GTATTTGGCGTATGGACTTAGTTCGAGCGGCAGTGATTGGGTGACAATCAAAGTAATGCA
GGTTGAGGATAAGAGCGTCGAGCCAGATACTCTATCATGGGTGAAGTTTTCTACAATTAG
TTGGACCCATGATAGCAAAGGGTTTTTCTATGGCCGCTACCCTGCTCCCAAGGAGGGTGA
>E_H36019_c2_g2_i2 len=630 path=[9679:0-62 9712:63-75 9725:76-93 9743:94-105 9755:106-338 19449:339-369 10019:370-539 10189:540-629] [-1, 9679, 9712, 9725, 9743, 9755, 19449, 10019, 10189]
AAAAGACAGCTCCAAATGCGAAGAGCAAAAGGATAAGAAGAACACGGACATTTATTCCCA
TAAGCATTCGAAAAATCAATGGGGTGTAAGATTTACTACGCATGCTGGGAAATGTCCTCG
GCCTATCTTGGAAAGGCCCAAAATTACCACTCTCCATATCATCATCCATCACAATAGAAT
GGGACGAATTCACCTTCCGAGCAACAGGAAAAGGGTTAAACTCCCCACCTTGGGGCAAGT
CACCCCCTGAACCTGGTCGCTGAATTTTGGATGTTTTTGTTCAGACAGAAATATACTGAA
AGTGTCTTATGCAGAGTAAAAGGAGCCTTCAACTATCTGCTTGGAGATCCACAATGCTCT
ATATCTTACAGGTTACCTACTTTTGATCTCCCCTCGGAAAACTAGAGTTTAGAAACTTCT
GGCAATTCCTTCAACGCCAATCAACTTCTATTTAATTGGCGAACAAAGCTTCCGTAACTG
ACATTAACGGAAGCGGCTTCAACAGTTCCCTGTAAAAGTCGCACACTTTGAGAGAGAGAG
ACGATTGAGGGAAAGGAGGTAGATAATTTTCTTCTTCGTTGCAGGAATTTTTCGTCGGAG
GATAATTTCAGATCGGAAGAGCGTCGTGTA
>E_H36019_c2_g1_i9 len=1992 path=[1994:0-58 2023:59-59 2024:60-63 2028:64-64 2029:65-65 2030:66-93 2058:94-101 2066:102-110 2075:111-117 11327:118-167 11377:168-173 2137:174-216 2180:217-285 2249:286-325 19457:326-356 2320:357-448 2412:449-492 2456:493-785 2749:786-798 2762:799-915 2879:916-917 2881:918-918 2882:919-929 2893:930-944 2908:945-989 2953:990-1003 19453:1004-1034 2998:1035-1049 19454:1050-1080 3044:1081-1103 3067:1104-1130 3094:1131-1426 12185:1427-1472 3436:1473-1516 19452:1517-1547 3511:1548-1701 19455:1702-1732 3696:1733-1754 3718:1755-1769 3733:1770-1800 3764:1801-1804 3768:1805-1856 3820:1857-1857 3821:1858-1991] [-1, 1994, 2023, 2024, 2028, 2029, 2030, 2058, 2066, 2075, 11327, 11377, 2137, 2180, 2249, 19457, 2320, 2412, 2456, 2749, 2762, 2879, 2881, 2882, 2893, 2908, 2953, 19453, 2998, 19454, 3044, 3067, 3094, 12185, 3436, 19452, 3511, 19455, 3696, 3718, 3733, 3764, 3768, 3820, 3821]
CAAGCAGAAGACGGCATACGAGATTTGACTGTGACTGGAGTTCAGACGTGTGCTCTTCCG
ATCTCTTCTCTCCTCTGAGTCCTCTCCCTAACAGTTTTCCCCTGTTCAAAGTTTTCTCCT
TTTTTTCTCTTGATAACAGTTTTGAAGGTAGTATGCCGTCTCCAATAGGTTTGGGCTCAC
CGGGTACAACGCCGGCTATGATGCCTGTACATCCTCCTGATACATTTGCTAGAGATGCAA
TCATTGCTTGGTTTCGTGGAGAGTTTGCGGCAGCAAACGCCATCATCGATTCTTTGTGTT
CCCATTTGAGGCAGTTGGAAGGGGGCGGCGGATCCGATTATGAATCTGTTTTCGCTGCCA
TTCACCGGAGGAGAATGAATTGGATTCCCATCCTTCAGATGCAGAAATACCATCCGATTG
CTGATGTTGCGATAGAGCTAAAGCGAGTGACCGAGAAGAAGATGATGGATGGCAAAGGTG
AGTTTGATGGAAGTGTGAAGGTCTGTTTTGATGATGAAAAGGAAAACAGAATCGAGAAAG
TGGTGATAATTGATGAGAAAGTGGTGGAAACTGAAGGAAATGGTGGTGGAAACATGATAG
AAGAAGATGAATCACTGGATAGTGATGTCACTGATGGAGGATCTCAAGAAGCCAGGCCCA
CTTTAGAAAATATTCAATTATGTTCTAATCATGAAGAATGTGAGACACGACCCACCCAAA
TCAAGACGACAAAAGGTTTCGTAGCCAGGGAGCCAGTAAAAGGGCAGATGGTGAATGCTG
TGAGAGGCCTGAAGTTATATGAGGACATATTCACTGATTCGGAGCTTTTGAAGCTAACCA
ACTTTGTGAATGAACTCCGGGTTGCTGGCCGCGCTGGAGAACTCCCAGGTGAGACCTTTA
AAATATTCAACAAGCAGATGAAGGGAATCAAGAGAGAGATGATTCAACTTGGGGTTCCAT
TATTTGGGCAGATAAAAGAAGAAACTGCAAATAATATTGAGCCAATTCCACCTCTTCTCC
AAAATGTCATCGATCATCTCGTTCAATGGCGTCTTATCCCATTTAGAAAACCAAATAGTT
GCATCATTAACTACTTTGATGAGGGGGAATATTCACAGCCTCATCTGAAACCACCCCATT
TGGACCAACCAATCGTTACTCTTCTCCTTTCTGAATCAACGATGGCTTTTGGAAGTATTC
TTGAAAGTGATAATGATGGAAATTACAAAGCGCCACTGTCACTTTCATTGAAGGAAGGGT
CTCTTTTAGTCTTGAGGGGAAACAGTGCTGAAATAGCAGCACATGTCATGTGCCCATCTC
CAATCAAAAGGGCAAGCATCACATTTTTTAGGGTTCGTGAAAACATCAACCAAGAGCAAT
CACTTGCAATTTGTCCCTCGAACGGAGCCATGACCGTATGGCAACCAGGCGTTCAAAATC
CACGTACAATGCAAAATGGTTACGAGGCAATGGACCTGATCCCAAAGTGGGGAGTCCTTC
GTGCCCCGATGGTGATGTTAGCTCCATTTCGCCCGATGGCATTGAACTCCGGGAGGTTCC
AGCGGGGAGGTACAGGGGTTTTCTTGCCTTGGACTGTTGGATCCAGAAAACATCCAAAAC
ATCTTCCGCCGCGTGCTCAGAAGGGGCGGTTTCTTGCATTACCTCCTCCAGAAACACATG
TAGCAGGGCCCAATTCTGAGTCCGGGATCAGTATTGATGGAAAAATTGAGGTGTGAAGTA
GTTCGAGGCAGTTCTGGGGCTAGAGGGGGGAGTGTTCATGTTCTCTTGTGATTCCAAGGA
GTATCACTTATTGTACAAACAGGCCCAGCAGCTGTTAACTATGTTTTTTTTTCTTCTTCT
TCAATCTTCTTAAAAAGAAAAAGGTTAGGTTCAAGTGTTGGTTACATACCTGTTTCTCAA
GTTAGAACTTTAGAAATAGTTGAGCTTTAAGTTTGAGGAGTGTGGATTAGCCCTAATAGG
GGGTGGAATTTT
>E_H36019_c2_g8_i1 len=711 path=[5703:0-83 5757:84-222 8129:223-630 19456:631-661 8568:662-710] [-1, 5703, 5757, 8129, 19456, 8568, -2]
TTCGACCCACTGCAGCACAAGCCCATGCACTAAATAGAAATATAAGCATAGAACCCAACA
ATCCACCCACAAAAACTTCTGGAATGGCAATATCAACCTGCTTGAAAGGTTCTTGAGCAA
ATGCCGCCACTTCATCCATATAAGCACTAAACAGGAGAAAAGATGCAAGTGCAGCAGATC
CAATTGCAAATCCTTTGGTGGTAGCTTTTGTGGTGTTGCCAACCGCATCAAGAACATCGG
TTATCTCCCGAACACTTTCAGGCTGCTGACTCATCTCTACAATCCCACCAGCATTGTCAG
CTATTGGACCAAACATATCCATAGTAAGAACATAGCCAGCAGTGCTAAGCATTCCCATTG
TTGCCACAGCTGTCCCAAAAAGCCCACCAGTTGGAATTCCAGATTCATCTACCAGTCCTG
AAGTGTGTCCTAGCCAAAAGGCAGAAACGATAGCTAGGCTTATAACTAGTACAGGAAGAG
CTGTTGATTCCAAACCCAAACTGATGCCTGCAATTATATTAGTCCCGTGCCCTGTTGAGC
TAGCAAGTGCTAATGTGCGTACAGGCTCATGCTTGTAGTCAGTGTAGTACTGGGTGATCC
AGACAAAAGCATACGCCGTCATTATACCAACCAACCCACATAAAGCAAAGTTGAACCAAG
CCGAAGGTGCTTGCTCTGTATAAAGCATCCAACGAGTAGACAGTCCAAATG
>E_H41501_c1_g2_i2 len=528 path=[2353:0-34 2358:35-46 2370:47-50 2374:51-51 2375:52-52 2376:53-76 2400:77-82 2406:83-83 2407:84-84 2408:85-98 2422:99-126 2450:127-129 2453:130-157 2481:158-204 2528:205-215 2539:216-259 2583:260-265 2589:266-273 2597:274-279 2603:280-297 2621:298-301 2625:302-332 2656:333-333 2657:334-368 2692:369-393 2717:394-426 2750:427-441 2765:442-506 2830:507-507 6807:508-527] [-1, 2353, 2358, 2370, 2374, 2375, 2376, 2400, 2406, 2407, 2408, 2422, 2450, 2453, 2481, 2528, 2539, 2583, 2589, 2597, 2603, 2621, 2625, 2656, 2657, 2692, 2717, 2750, 2765, 2830, 6807, -2]
CAATTGTTCTTATACTCCCCACCGCATCCGTGGCCACTTGGCTTGCGTCCTCATACATTT
TCTTTGCATCTGCACTGAATCCCTTCATAAACTTTACTTGAACATATCCGTTGATTCCAA
TTAGAGGCAGCAATACAAGGATTATGAATGCCAACTGCCAACTTGCTACAAAAGCAATCA
CCAAACCTGCAATCGCAGATGAAGAGTCCGAAACAATTTGAGCAAGTGCATCTCCGACTA
GAGCGCGGACAGATGCTGCATCAGCAGAGAGCCTAGCACCAATTGCTCCACTTGAATTCT
CGAATTCATCGAACCAACTCACCTCCATATGAACCACTTTCTCAAAGCACAACGATCTGA
TCCTCTGAATTAACTTACACCCAGCCACAGAAAAGAAGTACGTCTTTCCCGGAAATGCGA
ACAAAGATACCGTACCAAGGACTATAAACATTAGTGCCCAGAACTTTGAATCCTTTCTCA
TTTCATGTGGTGGCTCATAAAACGTTTCGATCACACTAGAAATCAGTA
>E_H41501_c1_g3_i1 len=450 path=[6262:0-47 6280:48-84 4506:85-89 4511:90-174 4596:175-243 4665:244-399 2010:400-400 4821:401-449] [-1, 6262, 6280, 4506, 4511, 4596, 4665, 2010, 4821, -2]
TAATATTTCTGCTTCGGTTGCATTTCCATCCTTTCCATACGCAATGTTGGCCCGGATTGT
GTCATTGAACAAAACTGGTTCCTGGCTTACAAGACCCATCTGCTGCCTCAACCATTTCAA
CCGCAACTTCTGAATTTCAATACCATCTAGAGTGATTTGACCAGAATTGGGATCATAAAA
TCTCTGCAACAAAGAGATCACTGTAGATTTCCCACTACCACTTTCTCCAACCAGAGCAAG
CGACTTGCCAGACTGAATAGTTAAGGTGAGGTCTCGAAAAATCTGAATATCTGGCCTAGA
TGGATACCTAAAGCTAACATGCTGAAGTCTAATTTCTCCATCCACATTTTCTATGATTGT
ACCAGACTTGTCACTTGGGTCTATCTTTGACTTCCTGTCCAGAATTGCAAATATGGAGGC
AGCAGCACTCTTGGCTTTGCTGGAATCAGG
>E_H41501_c1_g1_i7 len=532 path=[4046:0-32 4049:33-36 4053:37-63 4080:64-65 15735:66-96 4113:97-113 4130:114-177 4194:178-182 4199:183-188 4205:189-215 4232:216-224 4241:225-245 4262:246-260 6853:261-276 6869:277-278 6871:279-291 4308:292-342 4359:343-382 4399:383-427 4444:428-462 4479:463-489 4506:490-494 7008:495-531] [-1, 4046, 4049, 4053, 4080, 15735, 4113, 4130, 4194, 4199, 4205, 4232, 4241, 4262, 6853, 6869, 6871, 4308, 4359, 4399, 4444, 4479, 4506, 7008, -2]
TGAAGTTGAAGCACTCGTGTGAAGTGCAACTAATGAGGCATAAAAACCATCCCTGATATT
GATCAGTGTGTTGTGCTTTCCTTTCTCCACTATCACTCCATTTTTAACCACTGCGATGAC
ATCCGCATTCTTAATTGTAGACAATCGATGAGCCACTACGATCGTAGTCCTGTTTACCAT
GACCCGGTCCAATGCATCTTGAACCACCCGCTCTGATTCCGCATCCAGTGCACTGGTAGC
CTCATCAAGCAGTAGTATCTTTGGGCTCTTGGCTATAGCGCGCGCAATGGCTACCCGTTG
CTTCTGGCCGCCAGACAATTGGACTCCTCGCTCTCCTACCATTGTATCATATCCCTGTTG
TAACCCGCTTATAAATTTGTGGGCATTTGCCAACTCTGATGCAGCTAGTATTTCTGCCTC
GGTTGCAATTCCATCCTTGCCATATGCAATGTTGGCTCGAATTGTGTCATTGAACAAAAC
TGGTTCCTGGCTTACTAGACCCATTTGCTGTCTCATCCACTTCAAATTTAAA
>E_H36210_c1_g1_i17 len=2225 path=[2373:0-46 2390:47-100 2444:101-114 19482:115-145 2489:146-176 2520:177-261 2605:262-480 2824:481-506 2850:507-507 2851:508-508 2852:509-576 2920:577-578 2922:579-616 2960:617-617 2961:618-625 2969:626-641 2985:642-716 3060:717-793 3137:794-819 3163:820-867 3211:868-958 3302:959-961 3305:962-989 3333:990-1067 3411:1068-1094 3438:1095-1151 3495:1152-1229 3573:1230-1282 3626:1283-1286 3630:1287-1365 3709:1366-1366 3710:1367-1382 3726:1383-1424 3768:1425-1437 3781:1438-1454 3798:1455-1581 3925:1582-1735 19481:1736-1766 4110:1767-1772 4116:1773-1789 4133:1790-1810 4154:1811-1820 4164:1821-1841 4185:1842-1877 4221:1878-1961 4305:1962-1963 16925:1964-1984 4327:1985-1986 4329:1987-2051 4394:2052-2224] [-1, 2373, 2390, 2444, 19482, 2489, 2520, 2605, 2824, 2850, 2851, 2852, 2920, 2922, 2960, 2961, 2969, 2985, 3060, 3137, 3163, 3211, 3302, 3305, 3333, 3411, 3438, 3495, 3573, 3626, 3630, 3709, 3710, 3726, 3768, 3781, 3798, 3925, 19481, 4110, 4116, 4133, 4154, 4164, 4185, 4221, 4305, 16925, 4327, 4329, 4394, -2]
TTTTCATCTACAAATAATATTCTTATTGCAAGCTCAAGGCAATTTGGGGACGAGAATGGC
GAGAGTTCCCGTCTCCTTGGTGGGGCTTCTGCTTTTGTGTTGCTTTGCAGCCATGGCAGA
AGCAGAATATATGAGATACAAGGATCCTAAACAACCATTGAATGCTCGAATCAAGGACCT
AATGATCAGGATGACTCTGGAGGAAAAAATTGGACAAATGGTTCAGATTGATCGCAGTGT
TGCATCAGCGGAGGTGATGAAGAAGTATTTAATTGGGAGTATACTGAGCGGTGGTGGGAG
TGTTCCAGCTCGACAGGCTTCTGCAGAAACTTGGATTGACATGGTGAATGATTTCCAGAA
TGGTTCTTTATCGACTCGCCTTGGGATTCCAATGATTTATGGCATTGACGCTCTTCATGG
CCATAACAATGTTTACAAGGCTACAATTTTTCCTCACAATGTTGGGCTTGGAGCTACTAG
GGACCCTGAACTTGTCAAAAGGATTGGCGCTGCAACTGCTCTTGAAGTTAGAGCAACAGG
CATTTCATATGTTTTTGCACCTTGCATTGCGGTTTGCAGAGATCCAAGATGGGGTCGGTG
TTATGAAAGCTACAGTGAAGACCATAATATTGTTCAAGCGATGACGGAGATTATACCAGG
ATTACAAGGAGACATCCCTGCTGGTTCTCAAAATGGTGTTCCCTTTGTTTCTGGGAAAGA
AAAAGTTGCAGCCTGTGCTAAGCACTATGTGGGCGATGGTGGAACAACCAAAGGTATCAA
TGAGAACAATACTGTGATAGACAGACATGGATTGCTCAGCATCCACATGCCAGCCTACTA
CAACTCCATTATCAAGGGTGTGGCAACCGTCATGGTCTCGTACTCAAGCTGGAACGGCAA
GAAGATGCACGCTAACCGTGATCTTGTCACCGGATTCCTCAAGAACACTCTTCGTTTTAG
GGGTTTTGTCATCTCAGATTCGGAAGGTATTGACAGGATCACCTCCCCACCCCATGCTAA
CTACTCATATTCAATTGAAGCTGGAATCCTTGCCGGCATTGACATGGTCATGGTTCCATT
ATACTATAAAGAATTCATTGATAGACTAACCTTACTGGTGAAGAATAAAATCATTCCCAT
GAGTAGAATTGATGATGCAGTTCACAGAATATTACGGGTTAAGTTTGTGATGGGCTTATT
TGAGAACCCATTGGCTGATCTAAGCCTGGTTAACCATTTAGGAAGTCAGGCGCATAGAGA
ATTGGCAAGGGAAGCTGTGAGGAAATCACTCGTGCTGCTGAAGAACGGTAAATCTGCTGA
TGAACCATTGCTACCCCTCCCTAAGAAGGCACTCAAAATACTTGTTGCTGGAAGCCATGC
AGACAATCTAGGTTATCAGTGTGGTGGGTGGACAATTGAGTGGCAGGGACTCAGCGGGAA
CAGTCTCACAAGTGGAACCACAATACTCACTGCCATAAAGAATACTGTCGACTCCCAAAC
TACAGTTGCGTATGAAGAGAACCCAGATGCTGAGTTTGTCAAGTCAAACAACTTCTCCTA
CGCCATTGTTGTAGTAGGGGAGCACCCATATGCAGAGGGATTTGGTGACAGCATGAATTT
GACAATCCCCGAACCTGGTGCAAGCACCATATCAAATGTTTGCGGAGCTGTGAAATGTGT
TGTTATCGTCATCTCTGGCCGACCTGTGGTGATCGAACCTTATGTTGCCTCAATGGACGC
CCTTGTTGCTGCTTGGCTCCCGGGGACTGAAGGTCAGGGTGTTGCAGATGCTTTATTTGG
CGACTACAGTTTTACTGGCAAGCTTGCTCGTACTTGGTTCAAGACTGTTGACCAGCTTCC
CATGAATGTTGGGGATCCTCACTATGATCCCCTCTTCTCATTTGGGTTTGGACTTACCAC
CAAATCCAGCATGCTCAAATAAGATCGATTCTCATTTTTTTTTTTCCTTTTCAAATTGTA
AAACTAAATTAAAATTTGTAAGATGTTAGAGTACATGTGTACCTTGTGTTGCGATAATTG
GAGATGTTTGAGCTGCCATTATAATTTTTCAGAGAACCTTCCTCCCCTTCTCTACCTCCT
GCACTGTATCTCTTTATATTTTCGGTATGAGTTTTGTTCATGTGTATCTGATGGAAAAAC
ACGTGCTTTTATAGAGAGGGAAGGGGACTATCCAAAAAAGCACGTGTTTTTCCATCAGAT
ACACA
>E_H36210_c1_g2_i1 len=527 path=[5699:0-53 5723:54-77 5747:78-84 5754:85-343 10513:344-351 10521:352-374 6044:375-379 6049:380-462 3626:463-466 10773:467-526] [-1, 5699, 5723, 5747, 5754, 10513, 10521, 6044, 6049, 3626, 10773, -2]
ATCCACATGCCTGCCTATTCTGACTCAATTATCAAGGGTGTCTCAACAATCATGATTTCC
TACTCCAGCTGGAATGGGGAAAAGATGCACGCCAACCAGAATTTAATTACCGGGTTCCTC
AAGGGCACTCTTAAGTTTAAGGGTTTTGTTATCTCAGATTGGGAGGGTATTGACAGGATT
ACCTCACCACCTCATTCAAACTACTCATACTCTGTCCAAGCTGCAATTCAGGCTGGCATC
GATATGGTCATGGTCCCCTTCAGGTTCAGTGAGTTTATTGATGATCTTACCTACTTGGTG
AAGAACAACATTATCCCAATGGATCGTATTGATGATGCTGTTGGAAGGGTTTTGTTTGTC
AAGTTCAGCATGGGTCTCTTTGAGAACCCTCTGTCTGATCTTAGCCTAGTCAACCAGCTT
GGAAACCAGGCGAATAGAGAATTGGCAAGGGAAGCTGTGAGGAAATCGCTTGTACTCCTG
AAGAATGGAAAAAATTCAAACAGTTCCTTGTTACCCCTTCCCAAGAG
>E_H35099_c1_g3_i1 len=505 path=[3784:0-87 3842:88-103 3858:104-464 5963:465-504] [-1, 3784, 3842, 3858, 5963, -2]
CTCTGGAGAATTGCTCCATCGCTCTAGAAAATATCAGTCTGACTCGAGGGACCTCGACCT
CCGTTATCTTCATCCTCTATTCACTTCGAAGATTATTATTCTCTCCAACTCGCCGTCGTA
GATGCTTTAGAGGGGTAACTTCAAAGTTGCTTGACCTCTACTCACCGCTGAAGAATCTTA
ATCCCGGTTCCCCATCAAAGAATCTTGATCTCGCCATTAAAGATTACTGCAATTGTTTAT
CGATGCTTCCAATTTTAAGATCGATCTCAATAGATAACCATCTAATGATTAATATCATCT
CATCATTGGAGACGCTGAATCTCAAAATCACCAAACCATTAACACCATCAAAGATTGATT
TCAACTCTGGCTCCACCTCAACTCGCTGTGGAACGATCGATCTTAACTCGTCACCGTCGT
TAAAACTTGAACTCAACTTGCCATCGAAGGGTTGATCCCAAATCATCGTCGAAGGGTTAA
TCTTGGACAGTCGAAGAGATCGGAA
>E_H35099_c1_g2_i1 len=370 path=[22:0-50 43:51-106 99:107-128 121:129-185 178:186-369] [-1, 22, 43, 99, 121, 178, -2]
AAAAAAATAGCAGCCCTCAAACTATTTTTTTAAAACACCCTTACTTTCTACATGGCCTAC
TCCAGATCTTCATCTTCCTCTCTATCCCCAACAGAACTGAACTGAATCCACATTTTTCTT
TTGCACAACTTCATAAAGAAGTACCAAACAATCCCTGCCAGAGTGAGCAAAGCACTCACT
AAACAAACAGTTTTTGTAGCAACAGCCATTACAAAAATCAAAAACCCAGATGGAATTAGG
CACATGATTACCAGTGCTGGCAACCTCAATGGAACTCTATACGGCCTGTTTACACCCGGC
AACTTCTTTCTCAACCAAAGAAACGATGTGAATTCCAACAACATCCCTAAACTGTACAAG
AAATTCACCG
>E_H35099_c1_g1_i2 len=676 path=[2481:0-79 2531:80-94 2546:95-108 2560:109-148 2600:149-149 2601:150-173 2625:174-174 2626:175-183 2635:184-185 2637:186-203 2655:204-204 2656:205-222 2674:223-223 7738:224-254 2706:255-315 2767:316-331 2783:332-335 2787:336-368 2820:369-387 2839:388-425 2877:426-451 2903:452-514 2966:515-521 2973:522-545 2997:546-551 3003:552-610 3062:611-611 3063:612-621 3073:622-675] [-1, 2481, 2531, 2546, 2560, 2600, 2601, 2625, 2626, 2635, 2637, 2655, 2656, 2674, 7738, 2706, 2767, 2783, 2787, 2820, 2839, 2877, 2903, 2966, 2973, 2997, 3003, 3062, 3063, 3073, -2]
AGTAAAACCCCCAACCACAAAACACCAAACAAACCACATCTCCACAAACAAAAGAACAAG
TAAAACTAACAGTTATGGGATCTTCCCAATCTTCACCAAAATCCCCATACCTTCTTGAAC
AACCACTACCTCCCATCACCACCACCAAAAGTCACAAAAAGCTTGCTCTAATCCCTCTAA
TCTTCCTCATCTACTTCGAAGTCGCCGGCGGTCCTTATGGGGAAGAATCTGCCGTGGGCG
CCGCCGGGCCCCTGTTTGCCATCCTCGGATTCCTCATCTTCCCATTCATCTGGAGCGTCC
CAGAAGCTCTCATTACTGCCGAACTCTCCACAACCTTCCCTGGAAACGGCGGCTATGTCA
TTTGGGCAAACCAAGCGTTTGGTCCCTTCTGGGGTTCGCTTATGGGCACTTGGAAATTAC
TTAGCGGTGTGATCAATATAGCTTCATACCCTGTTTTATGCATAGACTATCTCAAATTGG
TCTTTCCAATCTTCTCTTCAGGTCTGCCTCGCTACCTGGCAATCTTGTTCTCTACTTTGA
TGTTGTCTTTTCTCAATTATACTGGTTTAAGTATAGTTGGTTACACAGCAGTTTCTCTAG
GTATTATTTCACTATGCCCATTTCTTGTATTGACTGTCATATCTATTCCCAAAATTGATC
CAAGTAGATGGATCAG
>E_H35099_c1_g5_i1 len=315 path=[1131:0-94 1196:95-282 1384:283-314] [-1, 1131, 1196, 1384, -2]
GTACAATGGGTTAATGGGTATTATGCCACTGTTGCAGAGATGATTGCTGGTAAATGGTTG
AAATACTGGATTGAAGTGGGTGCAGTTTTATCAGCTATAGGACTATTCGAAGCACAATTG
AGCTCTTGTGCTTATCAGATTCAGGGCATGACTGATTTGGGATTAATCCCGCGAGTTTTT
GGGGCGCGTTCAACTTGGTTCAATACACCTTGGGTTGGAATTTTGATCTCAACATTGATA
GCCCTTGGAGTATCCTACATGAATTTTACAGAGATTATATCTTCGGTGAATTTCTTGTAC
AGTTTAGGGATGTTG
>E_H38474_c0_g1_i3 len=433 path=[841:0-145 10257:146-176 988:177-239 1051:240-263 1075:264-270 1082:271-271 1083:272-294 1106:295-327 1139:328-356 1168:357-367 1179:368-389 1201:390-423 1235:424-432] [-1, 841, 10257, 988, 1051, 1075, 1082, 1083, 1106, 1139, 1168, 1179, 1201, 1235, -2]
TTAAAATTTCCTTCTCATAATGCACAACCAACATCAGTGTTATTTACAACATTTAATACA
TTTTTTAATACAAGTGAACCAGGTTCAACAAACATATTCCTCCCAGGTTCAACAAGCATA
TTCCTCCCAGATATTCCCAGTACAACAACCTCATATCATAAAGATCAATAAAAGAGAATC
AGGTTCAACAAACGCATATCATAAAGATCACTAAAAGAGAGGTTCATTAGCATAGTACTC
ATCCCATATGTGTAGTTAATTCCATCAATTCCTCTTATTTCCTCCGCAAAATGTTCAATA
AATACCTCAAAATGCCCATCAAGCATCCCAGGATTGATGACACGCTTTCTTATTTCCTCC
AAAAAAAATGTTGAATAAATACCTCAAAATGCTCATCAAGCGTCCCAGGATTGATGGCAC
GCTTGATGGTTCT
>E_H38474_c0_g3_i2 len=469 path=[1:0-70 42:71-100 72:101-101 73:102-248 220:249-279 251:280-281 253:282-282 254:283-294 266:295-307 279:308-329 301:330-407 379:408-410 382:411-461 433:462-468] [-1, 1, 42, 72, 73, 220, 251, 253, 254, 266, 279, 301, 379, 382, 433, -2]
TGTATCATACGCCAAAGATACAAGTTTTGGATAAACGATTTGTTCCCCCACGATTAGTTC
ATGACATGTTTGTTTCGAGCCCTAAAAGCTTAGGAAAAAAAAGAAGGTTGTTCCTTCAGC
TAATCATCGGGCGCTCACCAATATCCTCAATTCCGCCGATGCTTTCACCCAATCTCTTGT
GAGATAGTGGCTGGAGGAGGGGAGATGGAAGGCCAAAGAAACCACTGCAACACTTCTTTA
AGGATATGTGATATATCTTGTACCGATTCTGACACAAGTACAGCGTGAAAGAGTCCGTGA
GTGACGAGAGCAACTGCAGCTGCAAAAAAAATATGCGGCTAAAGTGGTGAAGAAGCTGGA
GAAAGAAAAGAAAGCGGCGGCGAACAAAGAATCGTCGGAAACCTTGCTCCCCTTGCTCTC
ACACTGGTTCCAGCTCCAGAACCATCAAGCGTGCCATCAATCCTGGGAC
>E_H38474_c0_g4_i3 len=541 path=[4361:0-97 4429:98-121 4453:122-141 4473:142-156 1876:157-157 1877:158-169 4073:170-245 1960:246-248 1750:249-250 1752:251-258 1760:259-267 1769:268-295 1797:296-317 1819:318-337 1839:338-373 1875:374-374 1876:375-375 1877:376-387 1889:388-398 1899:399-430 1931:431-434 1935:435-459 1960:460-462 1750:463-464 1752:465-472 4225:473-483 4236:484-508 4261:509-540] [-1, 4361, 4429, 4453, 4473, 1876, 1877, 4073, 1960, 1750, 1752, 1760, 1769, 1797, 1819, 1839, 1875, 1876, 1877, 1889, 1899, 1931, 1935, 1960, 1750, 1752, 4225, 4236, 4261, -2]
TTTTTTTTGAAGAAATCAAAATCCGACTGCTTTAAAATTTCCTTCTCATAATGCACAACA
TACATTAGTGTTATTTACAACCTTTAATACATTTTTTTTAATATAAGAGACCCAGGTACA
ACAAACACATATCATAAAGATCAATAAAAGAGAGGTTCATTAGCATAGTACCCATCCCAT
ATGTGTGTAATTAATTCCATCAATTCCTCTTATTTCCTCCACAAAAAGTTCAATAAACTC
CTCAAAAAGCCCATCAAGCGTCCCAAGATTTATAGCACAGATATGAGAGAATCAACTTCA
ACAAGCATATTCCATGATATTCCCAATAACCAGGTTCAACAAAAGCATATCATAAAGATC
AATAAAAGAGAGGTTCATTAGCATAGTATTTATCCAATACGTGTGTCGTTAATTCCGTCA
ATTCCTCTTGCTCCACAAAAAGTTCAATAAACTCCTCAAAAAGCCCATCAAGCATCCCAG
GATTGATGGCACGCTTGATGGTTTTGGAGCTGGAACCTGTGTGGGAGCAAGAGCAAGGAG
A
>E_H32564_c0_g3_i2 len=263 path=[2852:0-33 2856:34-68 2891:69-70 2893:71-101 2924:102-113 2936:114-142 2965:143-199 3022:200-262] [-1, 2852, 2856, 2891, 2893, 2924, 2936, 2965, 3022, -2]
GCCATTCAAGAACCATTGTTGGGATTCAAGTTAAACATCAATGGAATGGGATGCCACTGT
ACAACCTATTAATTTTGGATCCTGCTCATAGATCGGCAGATCTGGAAAGATCACTTAAAG
GAAATGCTGGATGGCAGAGGCTTATAAAAAGAGGGGTTCACACGTTGAAGAAGCCACAGT
ACCAGTTGTGTTATATTGATCCTGGAATTGCCCGTGGGGAAGAGATGGAGCAGCTCAAGA
CTTTAGATCGGAAGAGCACACGT
>E_H40509_c1_g1_i4 len=605 path=[2712:0-30 2713:31-34 2717:35-39 2722:40-53 2736:54-58 2741:59-61 2744:62-84 2767:85-135 17599:136-166 2849:167-190 17602:191-221 2904:222-230 2913:231-259 2942:260-262 17605:263-293 2976:294-341 3024:342-366 3049:367-368 3051:369-369 17607:370-400 3083:401-506 17595:507-537 3220:538-583 3266:584-604] [-1, 2712, 2713, 2717, 2722, 2736, 2741, 2744, 2767, 17599, 2849, 17602, 2904, 2913, 2942, 17605, 2976, 3024, 3049, 3051, 17607, 3083, 17595, 3220, 3266, -2]
CAAATTTCCCCTGCTATCTACTGGGAGTTGGGGAAGACAACTACCAAGGGGTACGTACCA
TGAACTGTTTTTCCTATCATTCCGGTCACACAGTGGTGGATTATTATCTTGGCGTTTTTC
ATAGCAAGAAGATGTGTCAGGCTTCTGATATATTACAAGCCCGATTCCAGATGAATCAAC
AGTCTTAGCCAGAGTCTCCCAGCACATAGATTTTGTTATAGCCACCATTGCCTTCCAGAC
ATTCTGATCTCTCTCATCATCACGATAAACCGGTGTAGCAGACCACACAAAAAAACCACC
GGGCCTAAGAATTCTGTTGAGTTCAAATAATGGTTTCCCACCATCTGCATCCCAGTGAAC
CCTGCACCGTGCACAGTGAATCAAATCATATGCATTATCGGGAAAGGTCAGCTTCTGAGT
TCCAATAACAGAGAGAGTAGCAGGAATTCCTCTCTCTAAAGCAAATTGTATTTGAGCTTC
GTGTTCATCCTTTGGGGCAAATGACATTGTAATAACATTCTTTTCTAGCAGAGCACCACC
AAAGCTAGCAACCCCACAACCAGCATCTAAAATAACACGGATGTGCTTCCCCCATTTAAT
AGCTG
>E_H40509_c1_g3_i4 len=771 path=[392:0-52 415:53-83 446:84-120 483:121-151 514:152-157 520:158-262 625:263-279 642:280-307 670:308-308 671:309-379 742:380-392 755:393-405 768:406-410 773:411-423 786:424-429 8214:430-561 8346:562-648 8433:649-652 8437:653-667 8452:668-692 8477:693-698 8483:699-723 8508:724-760 821:761-770] [-1, 392, 415, 446, 483, 514, 520, 625, 642, 670, 671, 742, 755, 768, 773, 786, 8214, 8346, 8433, 8437, 8452, 8477, 8483, 8508, 821, -2]
ACAAGACGTACATTCCTGAGCACGTCGATGTATCATCTACAGTCAATCAAGTCGATGTGA
ATTTCAATTGGGAAATTTGTAAGGGTCCTTTGGCTGCTGATTACATACCTTGTCTTGATA
ATATGAAGGCTATCAAAGCTTTGAAGTCGAGGAGGCACATGGAGCATAGGGAGCGGCATT
GCCCAAATCCAAGTCCTCGGTGCTTGATTCCCTTACCACCAGGGTATAAAGTTCCAATTC
CGTGGCCAAAGAGCAGGGATATGGTGAGATTGATACTTTGATTTGGTATGACAATGTTCC
CCACCCTAAGCTTGTGGAGTACAAAAAGGATCAAAATTGGGTGCTTAAGTCTGGCGATCA
TTTTGTTTTTCCGGGAGGTGGCACTCAATTTAAGGATGGAGTTACTAGCTATATTAACTT
CATAGAAATGGTACTATTTTGCCATCGTACAGTATTTTTTATGATCTCATACATTTATGC
CTAAATCTTGTCTATCGCACAGTTGATTGTCTGTAGCGGGACTGGTGTTATCTTCCGTTA
CTGTAGACACTGCTGATTTTAACTAAATCAATTCTGTTTGCAATAGCATTTCTGCAGGAA
AAACTTGTATTCCTGGTAGCATTTGTATAAGCAACAACATGCACATTTGTAGAGATCTAT
GAATTTCCGTCTAGCAGGATTTGTATTTGACTGTACATTTATTTGTGTTTTCTTTTCCTT
GTTCTACTTTAGACTTTACCAGCTATTAAATGGGGGAAGCACATCCGTGTT
>E_H40509_c1_g4_i1 len=1047 path=[5308:0-116 5395:117-131 5410:132-182 5461:183-226 5505:227-228 5507:229-246 5525:247-248 5527:249-261 5540:262-262 5541:263-278 5557:279-284 5563:285-288 5567:289-501 5780:502-1046] [-1, 5308, 5395, 5410, 5461, 5505, 5507, 5525, 5527, 5540, 5541, 5557, 5563, 5567, 5780, -2]
ATTTTTTAATATCTTCATTTTTTTATTTTTGATAAAGAAAAGAAGATATCAAAAAATTCT
TTGAATTCACATGCATAAGAAAACCAATAATAAAATTTTCTGCAAATCCACATATAATAA
CTTTTCTGTTTCCTAACACAAACATCCATTCCAGTTCATCTATTTGACACCTTTACAAAC
ATAATATGACCAAAAATATAGCATCAAATTCTTTATAAAAAAAAAAAAAATCAAATGAAA
TCGTATCTTATTTAGTTGTTAGTGTAGAAATTCAGAAAGTCCATTTCCAGATCTTGATTC
GTACATCAACCTTACACTTTGCATCCGTAGTCGACGCAACAGCTGGTGATTTTCCAGTAG
GTGCGGTAGCTTTAATCCCATCACACGAAACCCGAATCCCCACCTTCTTCGTCTTCATCC
CACCGATCTTCACTCTCACCTTCGTATCCAACTGTATCTTCAATGGCAACCCGTTCTTAT
TCTTCAAATCAGACCTCAACGTCGAAACAGAGCTACTATCCAGATCTTGACCGGAGCTCG
CGATTTGAGTCTTCAAAATGGTTGAGTTTTTCGTCCCGTGAACGAATGCCGGAATTAATC
CCGTCCCAACGCTAACGTCGTTTGAAATCACAGAAATGGAGATGGGATCGTAAATGAAAA
CGAGTTTTTTGTTTGGGTTTTCAGCGGTGAGGGTGAGGTTGAGTTTGGTGTGGAGTTGGG
TGGAAGTGAGATTGAGTTGGGAGACTCGGAGAGTGGTGACGGAGTAGGATGGGCGGTGGG
GGCGGTAGAGGACATAAAAGATTGCGCCGGCGATTGCGGTTATGAGGATGAGGAAGAGTA
AGAGAATTGTGATCCAGAGACAGCAAGAGCAGCAGCAGCCACGGCGGTGGCGGCGCTCGG
GTTGAGGACGGTAGGCTGGGCGGGTGGCGCCGTATAATTGAGCTTTGGTGGCTGGGAAAG
ACGGGTTGGTGGTGCCGGTGGTGCCATTAGTTTGGGGTCTGTTTGAAGGATATACTCTGT
CTGTCATCTTAATCCTCTTAGGGGGGA
>E_H40509_c1_g7_i1 len=293 path=[1:0-63 35:64-117 89:118-118 90:119-149 121:150-166 138:167-173 145:174-265 237:266-292] [-1, 1, 35, 89, 90, 121, 138, 145, 237, -2]
GGATGATTGCATTGCAATTATGTGAATTCCTCAAATAATTGCCGCGGTCGTCTCCTTCCC
CATCTTCAACCGTTCAACGCGTCGCTACGGTATTTCGATCATCTCATTAGATTATACACC
TCTCTATCTCTATATAAATTTAGACCCGATCGATCGATCACATTCAATCGTCTCTCTCTC
TCTATCATTCGTTTGTGAAGAATCAAGATGGCATTATCAGTAGAAACCCTCTTCAAAGAA
AGAAAATATCCATTCATATTCACTCTGTCAGTCCTACTGACCTGCGTGATTCT
>E_H40509_c1_g6_i1 len=920 path=[1398:0-30 1399:31-34 1403:35-56 1425:57-103 1472:104-234 1603:235-261 1630:262-289 1658:290-295 1664:296-326 1695:327-347 1716:348-455 1824:456-516 17601:517-547 1916:548-688 2057:689-690 2057:691-692 2057:693-694 2057:695-696 2057:697-698 9905:699-804 17598:805-835 10042:836-856 13299:857-883 6907:884-884 6908:885-885 6909:886-919] [-1, 1398, 1399, 1403, 1425, 1472, 1603, 1630, 1658, 1664, 1695, 1716, 1824, 17601, 1916, 2057, 2057, 2057, 2057, 2057, 9905, 17598, 10042, 13299, 6907, 6908, 6909, -2]
CTTCCCCAACTCCCAGTAGATAGCAGGGGAAATTTGATCAGCTGGCCCGCAGCTTGGCCG
AAAAGGCTTACCAGTAAACCTCCAAGTTTATCAGCTGAACCAGATACTGAAGAAATGTTC
TATGAGGACACCAAACATTGGTCTGCTCTTGTGTCAGATGTTTATTTTGGCAGCCTAGCT
ATAAACTGGTCAAGTGTCAGGAATGTAATGGATATGAATGCTGGTTATGGAGGGTTTGCT
GCAGCACTTATTGATCAACCACTCTGGGTCATGAACGTCGTTCCCATCAATTCCCCTGAT
ACACTATCAATCATTTTCGACCGAGGATTGATTGGTATTTACCATGATTGGTGTGAGTCT
CTAAATACCTACCCTCGATCCTACGACCTACTGCATTCCAGTTTCCTCTTCGGAAACCTA
ACTAAAAGGTGTGAGATTGTTGAGGTAGCTGTGGAGATGGATCGAGTATTAAGACCAGAT
GGATGGGTTTTGGTTCAAGACACCATGGAAATGATTAACAAGCTTCGACCAATTTTCAAT
TCGCTTCATTGGTCAACTACTCTCTACCAAGAACAGTTTCTTGTTGCCAGGAAAGGCTTC
TGGCGTCCAACATTATAAAGAGTTTTTTTTTTTTTTTTTCCAAGTGCAAGAGATACCTCA
TATATATATATATATATATATATATATATATATATATATTGTCATTTCAAATTTGTATTT
TATAAGGCAAAGTGCGGTGCTTACTGCTTATAGCAATAATAAAGAAAAGATATATTGATA
TTTGTGGAAGTTTGAACACTATATATCATGCTCATAGTGCGGCAAGCCCTCAATTGGCCA
GATGGACAGAGTGAAGAGATCGGAAGAGCACACGTCTGAACTCCAGTCACAGTCAAATCT
CGTATGCCGTCTTCTGCTTG
>E_H35498_c0_g2_i7 len=1439 path=[83:0-89 143:90-211 7751:212-235 7775:236-236 13128:237-243 13135:244-269 301:270-273 305:274-279 311:280-286 318:287-430 462:431-633 20035:634-664 696:665-665 697:666-853 885:854-964 996:965-974 1006:975-1238 1270:1239-1371 1403:1372-1372 1404:1373-1398 1430:1399-1403 1435:1404-1414 1446:1415-1429 1461:1430-1438] [-1, 83, 143, 7751, 7775, 13128, 13135, 301, 305, 311, 318, 462, 20035, 696, 697, 885, 996, 1006, 1270, 1403, 1404, 1430, 1435, 1446, 1461, -2]
CCTCGTAGAGAAGTAAGTTGTTTTGCAGTTGGAAGTGTTGGGACCGAGTTGATCTAGTAT
TCGTCTGCCCAATTGCCCTACATAGCAAAGGTCAGTGGAATGCTTTGCTTGCGTGGCTTT
TCCCCACTCTTTTTTTTCCTCTCTCTTCCCCACTCTCTAATTTTCGATTCTTTCAATAAA
TATCTCTCTATATAATCATAGTTTTTTCTCTTTTCTCTCTCTCTCTCTCTCTCTCTCAGC
CATCCGAGCGAAGCAAAATGGCGCCGCCGGAAGGACCAGTTGTAGCAGCGGGCGGAGGAG
GAGGTGGAGGAGGAGGAGGGGTAAGGCAGCAACAACAAGGGGGTTTTGGATCGTCAATAT
CTGGAATCATAAGGATTGCCGTTTTTTGGTATTTCGCCTCTAAATTCTTCTCTCCGAAGA
AGACAAGTGAGCCTGGTCTTCAGATCTCCAATCTGTTCAACAAGGGCGAACCCCTGGATA
TGTGGTTTTATCTTTCTGAACACGAAAAGTTCAATGACTTCGGTAATGAAGGTTCACTCG
TCTGGCATGAGACTAATATTCCTTACGCGGTTTGGGCACCTGAGAGTACCAGAAGTCTTT
CTATAAAATATTATCCATCTGAGGCTTTGAAGCACAATGGAAGTCTCTATGCCCATGTAT
TCTTTGCTCGCTCTGGTTACCCTCCAGATCCCAGTGATCCCGAGTACCAGCCGCTTGCTA
CCTTTGGGAAGACACACCCCGTTGTGACATACCTACGCAAGTCAAAAGCAGATAAAAAGA
AGAGCTTGTTGGGTAGTTCTAAAGACACAGATGATGATGTGAGAGTGTCTGAGGTGGTTG
ATGACGCTCAGGTTGATTCTAAAGATGATGGTCCTGAGGAATGGATTTCATATTGGCGAC
CAAATGTTACAATTAATTTGGTTGATGATTTTACGAGATATGCAAGTAATGCGGTTCCAC
CAAATATTGCTCCTTACTTGAATGTCGAGCCTAGTACTGGGAACTACTACCCAACCATTT
TCGTCAATGAGTTTTGGTTGCTTAGAGATAAATTGATAGCAATCAATGATACGGTGAAAG
AATTGCCCCTGCATTTGGAGATCGCCCCCATTAGCATGACAAAATGGCAACTATTTATGC
AGATTGATCAGTCGTTCCAGATACATCGTAGTTATGGTAGCATGATTGAAGGCGAGGGTG
ATGAACTCAAGAGGGTATTCGTGGAAGGAAATCCCTATCTCTTGGTGATTACAATGATAG
TCTCATTACTTCATTCGGTGTTTGACTTCTTGGCGTTTAAGAATGATATCCAATTTTGGA
ACAAAAATAAGTCAATGGAAGGTCTATCTGCAAAATCAGTTATTGTGAGCTTTATCTGTC
AGGTCATCGTTTTCCTCTACCTACTTGACAATGATACATCATGGATGATACTTGGGAGC
>E_H32127_c1_g1_i6 len=1488 path=[1459:0-85 1515:86-97 22316:98-128 1558:129-386 1816:387-477 1907:478-478 22313:479-509 1939:510-631 2061:632-644 2074:645-770 22311:771-801 2231:802-855 2285:856-1097 22317:1098-1128 2558:1129-1238 9238:1239-1251 9251:1252-1269 2699:1270-1286 2716:1287-1295 22314:1296-1326 2756:1327-1487] [-1, 1459, 1515, 22316, 1558, 1816, 1907, 22313, 1939, 2061, 2074, 22311, 2231, 2285, 22317, 2558, 9238, 9251, 2699, 2716, 22314, 2756, -2]
AATCGGTTGTACTTTCAGGAGGTTATTTGGATGACGAGGATCATGGGGAGTGGTTCCTCT
ACACAGGAAGTGGTGGAAGAGATCTTAGTGGAAATAAGCGCACAAACAAAGACCAGTCAT
TTGATCAAACATTTGCTAAATACAATGAGGCATTAAGACTAAGTTGCCAAAAAGGGTATC
CAGTTCGAGTTGTCAGGTCCTATAAAGAGAAGCGATCTTCATATGCCCCGGAAGTTGGAC
TCCGATATGATGGGATTTACAGAATCGAAAAGTGTTGGAGAAAAGTAGGAGTCCAGGGTT
TTAAGGTCTGCAGATTTCTTTTTGTCAGATGTGACAACGATCCTGCTCCATGGACAAGTG
ATGAGCATGGAGACCGGCCTAGACCTTTACCAGACATTGCCGAGTTAAAGAAGGCAACTG
ACCTCACAGAAAGGAAGGAAAATCCATCATGGGACTATAATGAGAAAGAAAGTTGCTGGA
AGTGGGAAATACCTCCACCCCGGAGCTGTAAACGTGTGGCTACAAGTAATCCCAAGGAAA
GGAAGATAACCAAGAAACAGATAAGAGAAGCTCAGAATAAGAGTATAAGACAGAAGCTTC
TCAAAGAGTTCAGTTGCCTTATCTGTCGAGAAGTGATGATTTCTCCAGTTACGACTCCAT
GTGCTCATCACTTTTGTAAGATGTGTTTGGAAAGCAAGTTTACCGGCAAAACTTTTGTGA
CAGAGAGAAGCAGAGGCGGGCGGACACTTCGAGCTCAAAAGAATGTTCTTAACTGCCCTT
GCTGCCCTACTGACATTTCTGAATTTCTTCAAAATACTCAGGTGAACAGAGAATTAATGG
AAGTTATCGAGTCTCTGCAACGCCAGGCGGAAGAGAATGAGGACAATGAGAAAGAAGAAG
TTGATAGTGAAGAAGAGGAAGAAGAAAAAGAGGCGGCTGACAGCGAAGAAGAGGAAGAAG
AAAAAGAAGAAGCTGAAGGTAAGAATGGTGCCGAAGAAATGAGCATAGACAAGGCTGAGG
CTGGGGATTCGTTGAAAATTGATGCCGACAAGGAAAACAAGGTGGACGTTGAAACTCCTA
AAAAAAGCAAGGGCAGGCCGAGGAAGACTAAGACTATGGTAGATGATGGCAAGGAAAACA
AGGTTTCTCCTAGGAAAGGCAGTGGAAGGCCGAGAAAGAGTACGGTTGAGGTGGGGGATT
GCTCAACAAAACCAGGTGTTGGGTTGAAGTTTAGGAAAAGGAAAGCTGACGTTGTGGAGA
AAGGTAAGGATTCGCCATCTGACGATGACTTTGAATGATGGTTTGGAACAAGCAGTGAAA
CTACTAGGTGTTGAATGGGGCTGGAGTCTGGGCATCTATAATTTGGAAATGCTCCATTTT
TCTTTTGTTGTTGTATTGACTGTAAAACTTTTATTCGACATTGTGTTATTTTGGATGGTT
AAATTAAATTTAAATATTGCAATTGAAAAAATATTCTATCAAAAAAAA
>E_H32127_c1_g2_i7 len=1079 path=[2941:0-54 2966:55-96 3008:97-158 3070:159-189 3101:190-307 3219:308-312 3224:313-338 3250:339-447 3359:448-514 3426:515-532 3444:533-540 3452:541-642 3554:643-721 3633:722-774 3686:775-805 3717:806-856 3768:857-994 3906:995-1000 3912:1001-1078] [-1, 2941, 2966, 3008, 3070, 3101, 3219, 3224, 3250, 3359, 3426, 3444, 3452, 3554, 3633, 3686, 3717, 3768, 3906, 3912, -2]
TTCACATCCAAGATAGTAGATCTGAATGTGAAATTAATTACAATTAAAAATTATATATAA
TTAAGGCATAAATCATCATAACCGGTAGTCAAATATGACACCAGAAAACCACACTCCTAG
AGTTCCGTAAAAAAGTAGGAACCATAGCCTAATAAAAATCACAAATCACTTGGGATGACC
AGGAGGAGGATAAGCTTGTTGTGGATAGCCAGGAGCAGGGTAACCTTCAGCTTTAGCTTG
TGGGGGATAAGCATATGGCGGCGGCGGCTGCTGGCCATGGGCATATGCACCACCTTGTTG
AGGATATCCAACCGGTGGAGGAACTGGCTGATCTAAACGTGACATAGTCTGAAATGCAGG
CACTGCCATTGGTAATGGAGGCCCAAATTTACCATCTCGTTTATCCATCTCAACCTTGTG
CTGTGTCTGCATACACGCACAAACACTGCAGAACACCAGATCAGCCAATAAATTTAAACA
CCGCGCAGCCTCTTCAATTTCAGAACTTCCTGTGATGCAGGCAACTAATGAAAATATACA
CGCAATTTGTTGCAGGCACAACATAAATCCAATAATGCAATTATCACATTGTGTTGTCTG
TATATTAAATGAATCTTGCAACAGAAAGCGCGTTGAGGAAACTGAGTTTGCAAAGCAGAA
GAAAGTCTCAGTGCAAAGACATAATTCTGGGCAACGACTTTCTCCACATCTACCACTGCA
TGGCATATAGCCAGCGCAACACACATACCTGGTCATATCATCATAAAGAGCTCGTTTGCG
CAGAATATACGATGCACAGGGACCACACCAGGTCGCCAAGCAACAAAAAGCAGGATCAGC
TGAAATGGCGCTTGTGAGATCCGTGTGCCAGAGGTTTCTGTAAGCCTGACGGGCTTGCAT
CCTCCCGACGTCCATTACCTTCGCCATGGCTGTCCGTCCGATCACACTCCGGCGCTGTGA
CCGAACAAAATACAATTTTTTATTCTTTTTCTTTTTTTTTTCCTTTTTTTTTTTTTTTTT
TTTGGATTCAGAACAACAGATCGGAAGAGCGTCGGGTAGGGAAAGAGTGTAGATCTCGG
>E_H32127_c1_g3_i4 len=247 path=[22095:0-43 9004:44-44 9005:45-47 9008:48-132 9093:133-148 9109:149-246] [-1, 22095, 9004, 9005, 9008, 9093, 9109, -2]
TGCTCTTCCGATCTCTTCGATTAGAATCGCATATGAAATCTTTGATTATAATCGTATCTC
TTGTGAATCATGTTCTTTCTCGACAACCAAAGGTAATTAACCATTTACAGAGAAAACTAA
GATGTTTTAAGAGGTGAGATCTTGAAGATGTTATTTGAGAATTCAAGAGAATTTTCTGAT
TGAAGATGTTTCAGATTTCAAGAAAGGATAAGATGAGATGTTGAGAGTGGGAGAGTCAGA
GACCAAG
>E_H32188_c1_g1_i4 len=1804 path=[7188:0-320 7479:321-360 7519:361-503 7662:504-662 7821:663-1073 8232:1074-1101 8260:1102-1352 8511:1353-1381 8540:1382-1646 8805:1647-1690 8849:1691-1803] [-1, 7188, 7479, 7519, 7662, 7821, 8232, 8260, 8511, 8540, 8805, 8849, -2]
AGTCTCAAGTAGTTCAGGATGAGTTGGCGAGATTTGGCGAAAGCATGGTACATAGTGCTG
AAGGCACAAGGGCCATAGCTTTAGAGCTTTGCCGTGAATTTGAGGACAAGTTTCTTTTAC
ACATTGCTGGTGGTGAGGGTGCTGGGTGGAAAGTTGTAGCTAGCTTTGAGGGTAATTTTC
CTAACAGGATTAAACAGCTTCCATTGGACAAACATTTTGATATCAACAATGTCAAAAGAA
TTGTGTTAGAAGCTGATGGTTATCAACCATATCTTATATCTCCGGAGAAAGGTTTGAGGT
CTTTAATAAAAATTGTTTTGGAACTTGCTAAGGAGCCATCACGCCTTTGTGTTGATGAGG
TCCACCGCGTCTTGGTCGATATAGTTTCTGCTGCCGCAAATGCGACGCCAGGTTTGGGAA
GATATCCTCCTTTCAAGAGAGAGGTTGTGGCAATTGCAAGTGCTGCTTTGGATGTGTTTA
AAAATGAAGCAAAGAAAATGGTGGTTGCACTAGTCGACATGGAACGGGCTTTTGTGCCTC
CCCAGCATTTCATTCGTTTGGTGCAAAGGAGGATGGAGAGACAACGACGAGAGGAAGAAG
TGAAGAACAGATCCTCCTCAAAAAAAGGACCACCTGAGCCTGATCAAGCAGTATCAAACA
GGGCTACTAGTCCTCAAACAGGTGGTCCGCAAACAGGAGGAAACTTGAAATCAATGAAGG
AGAAATCCAGTCAGGCTGAGAAAGATGCACAGGAGGGTTCAGCTCTGAAGACTGCTGGTC
CTGGTGGTGAAATAACAGCAGGCTTTTTATTGAAGAAAAGTGGAAAAACTAATGGATGGA
GTCGGCGATGGTTTGTATTGAATGAAAAGAGTGGCAAGCTTGGTTACACCAAAAAGCAAG
AGGAAAGACATTTCCGCGGTGTCATTACTCTGGAGGAGTGTAATCTAGAAGAGGTGGATG
ATGAAGAAGCTCCACCGAAAAGTTCAAAGGATAAGAAGGGTAGTGGTCCTGATAAAGGAG
CTAGTCTTGTGTTCAAGTTAACTAGCAAGGTTCCATATAAAACTGTACTGAAAGCACATA
GTGCGGTCATATTAAAGGCCGAGAGTGTGGCTGATAAGAATGAATGGGTTAACAAGTTAA
GAAATGTTATCGACCCTAACCGAGCTAGTCAAATAAAGGGCGCACCTTCTGAAGGCGGTG
CTGTAACCATGCGGCAAAGTCTTTCTGATGGTTCACTAGATACGATGGCTCGAAGACCTG
CTGATCCAGAAGAAGAGCTTCGGTGGATGTCTCAAGAAGTGCGTGGGTATGTTGAAGCAG
TATTAAACAGTCTAGCTGCTAATGTTCCTAAAGCAGTTGTTCTTTGCCAAGTTGAGAAGG
CCAAGGAAGACATGCTAAATCAATTATACAGCTCTATCAGTGCCCAGAGCACAGCGAGGA
TTGAAGAGCTGCTTCTAGAGGATCAAAATGTAAAGCATAGGAGGGAGCGTTACCAGAAAC
AGTCGGACCTCCTTTCAAAACTTACACGTCAACTCAGTGTTCATGACACTCGGGCAGCTG
CTGCTTCCAACTGGTCTAATGGTAGCGGATCAGAAAGCAGCCCAAGAACTACTGGTTCAG
GAGGTGATGACTGGAGATCAGCGTTTGATGCAGCAGCTAACGGGTCTGTTGACTACACTA
ACTTGTCCAGGTCTGCATCCAATGGGCACAGTCGTCGTTACAGTGACCCAGCACAGAACG
GTGACATGGGCTCTGGCTCGAGCTCTGGCCGCCGGACCACTCCTAACCGGTTGCCACCTG
CACC
>E_H32188_c1_g3_i7 len=940 path=[11977:0-157 12105:158-243 12191:244-249 12197:250-356 12304:357-568 12516:569-720 23639:721-751 12699:752-939] [-1, 11977, 12105, 12191, 12197, 12304, 12516, 23639, 12699, -2]
TTTTTTTTTTGAAAATACCAATCTCTTAAGAATTTATTAATCACTTGAGAATTAAGCATA
CTAATTTCTCTTAAAAATCAACAAGTTTTGACATCATGCCAATTTTTTCAAGAAAAATTG
ACAGCTAGCCGAGTTTTTCGTACAATAATCTACAGAGTTTAAACATTTCTTATCACAAGA
GAGATAAAAAGGGTTGTTACTTTGCAGATCTAAATGTCTCCTTGGTTACACCATAATAGA
CTGCTTTACTTCCAGGATAAGTGACAAAATTCCATCCAAAAGCTGATCCTCCAACAACAT
AAGTCCTTCGAACATCATCTCCAATCGGCTGCTTCTCCTGCTGCTGCTTTTCAGCTTCTT
CTGATGCTTTTGCAAATGCCCGGTCTGGTAGAGGCTGCTCCATTGGTTTACCGTCTTGGT
TCTGTTCCCGAGGCTTTTGTCCGTCCTGTTTTTCGCCAACCATCTGTTTGTATAGATCCA
TCATAACCTTCACCTGATCTTGAATTTCATGAGCTGCATTGCAATTCCGAAAGTCAGGGG
TTCGAACTACCTCAATGAAGTGGGGACGAAGATCTCTGAGGACAGCACGCATCTTGAAGT
ACCTTGTATTACGTATCTGGCCATCATTATAATCAAGGGGCCTCTTCTTGTTATTAGGAT
AAGGAGGGAGGGTTTGACCCGTACCTGGTGATGAGTGGGTGGGTGGGGTCTGTGCAGGTT
TTAGTTCCTCCATGAATGGTTGGGTTTGGAAGTTCAGAAAAGGAGAGACTTGGAAGGTAT
TTGGTTATGACGGTGAGTCTCAATCTTCGAATAATATCGCGTCGATTGTTTAGGCTAACC
TTAATTAGGGTTAGCCCCCAAGAAACCGCTCTAATAATTGGGAATTGGGAATTGGGAATT
GGAAATTTCTGAAACAACTTCTTATTACTTTTTGTTGTTG
>E_H32188_c1_g2_i3 len=622 path=[17791:0-30 10402:31-31 10403:32-50 10422:51-51 10423:52-59 10431:60-138 10510:139-152 10524:153-241 10613:242-260 10632:261-317 23643:318-348 10720:349-349 10721:350-356 10728:357-369 23645:370-400 10772:401-445 10817:446-518 10890:519-519 10891:520-521 10893:522-524 15361:525-552 10927:553-559 15501:560-600 22090:601-621] [-1, 17791, 10402, 10403, 10422, 10423, 10431, 10510, 10524, 10613, 10632, 23643, 10720, 10721, 10728, 23645, 10772, 10817, 10890, 10891, 10893, 15361, 10927, 15501, 22090, -2]
CTCTCTCTCTCCCTCTCTGGAAGAAATGTCAAGTTGTTGCATGTATTGCAGACCTGTGAG
TTTTGCAAAACCGATAACAAGCAGTTTCTTCTCACCGAGAAGAGAAGTAATTGGTTTCAA
CTCGATAACTGATGGTTGTACTGTAAAATCAACCAATTCTAGGGCTTGTGGTGTTAGAGC
TTCAATGGTGGATTCTTATGAAAGCTCGCCCAACTTCATTAAACGAATTGAACAAGCCTG
GCTAATCTCTCAGCAACCAAGGCCAATTTCATGTACTTCTTGCAACACAAAAGGCCATGT
CGAATGCAAATGGTGTGGAGGTACAGGGTTCTTTATTCTTGGTGATAACATGTTATGCCA
AGTCCCTTCTAGGAACACTACTTGTGTTATTTGTTCTGGAAAGGGGTCAAAGTGCTGTTC
TGATTGCAAAGGAACGGGTTTTCGTGCTAAGTGGTTGGGAGAAGTTCCTGTTTCCAAATA
ATGGTGTTGTGTTCTGGTTCGTTGAAAAACATATAACCACTGATGTTGTGAATAATTTGG
TAGTTTGGATTTTATGAATGTTACACAATGATGATTTCTTTAGTATCTTAAAGTTTATAG
CCATGAACATATTAAAAAAAAA
>E_H32188_c1_g4_i1 len=709 path=[677:0-76 724:77-78 726:79-176 824:177-178 826:179-208 856:209-227 875:228-232 880:233-244 892:245-256 904:257-257 905:258-266 13051:267-284 23640:285-315 13100:316-335 983:336-342 12969:343-413 13040:414-424 1069:425-444 1089:445-447 1092:448-481 1126:482-491 23636:492-522 1167:523-538 1183:539-561 23637:562-592 1237:593-606 1251:607-708] [-1, 677, 724, 726, 824, 826, 856, 875, 880, 892, 904, 905, 13051, 23640, 13100, 983, 12969, 13040, 1069, 1089, 1092, 1126, 23636, 1167, 1183, 23637, 1237, 1251, -2]
CCTCCTCATTCTTTTTTTTAATGATACGGCGACCACCGAGATCTACACTCTTTCCCTACA
CGACGCTCTTCCGATCTTTTTTTTACAGAGAATTTTTTTTATTATTATTATTGAAACACC
GAAGAATACAGAAACAAGAACAGATCAAAGTACTTTTATAACAATCAAAAAAAAAAAATA
CAAAAGCCAAGATCCACATGTTAATTAGGAAGAAAGACCAGAAAACATTTTCAATTTAAC
TTAAACGTAGATTTTGGAAATATGAACTGGGGTTGCTCTCAAAAACATGTCTGGGCATCC
AATCACCCCGTCCAGGAGCTTTCATCATCTTCATCGCCCTCCCTCCACGGCAACAAAGGC
GACAGCAAAGGCGACAGCAGCAAAACAACATGAAGAGTGCAGCTCCCATTATCAGAAAAG
GTGTACATACCTCAAGCCAGTGGTGCAGCTTCTCCCCCCTCGTCTCCGGTGGAAACACCT
TGTCCAACTTTGTTAACAAGTATCCACCAAAGTTCTCTAGCAGCAACATCAACTCCTTCA
ATTTCTCCAGCACAAAGTTTGCAATGTTTTCTGCCCCCATCTCTCCCTCTCCCTCTCCCT
CTCCCTCTCCCCGTGGGGTCTCCAAATTATACAGAGCAGGGCAAGGAAGATGGGTATTAT
AATTTATATTTAGAGAGGCAAATAGGGGTTTGGCTGTCACTTTTTATTT
>E_H32188_c1_g7_i1 len=672 path=[4760:0-321 5052:322-385 5116:386-550 5281:551-568 5299:569-595 5326:596-622 5353:623-671] [-1, 4760, 5052, 5116, 5281, 5299, 5326, 5353, -2]
TCTCGCCAACTCATCCTGAACTACTTGAGACTTACCCTGTAACCCAGAGAGAAGATTCGG
TAGCCGAAGTTTCATACGATTGCGTATCTGCTGAGCCAGGGCATCCACTAAAGCTATTCT
TCCAAGCTTGCCTTGAGGTGCACCAGTCAATATGGATTTAAGGCTTTCACTCTCAGCCCT
CCAAGCAGTTTCTAAAGAGCTCTCAGAGCCAGCAGCTCCAGATTGCGCAGAAGCTATGGC
AACTGATTGACCAATCAAAGCAACCCATGGGATATCAGACGTACTTCGGGGCCCCTGATT
TAACAAGAGAGCCTGAACAGCAGCAAGAACTTTTTGGTCTGAAGCAGCTTGATCTATTTT
ACTAATAACACCAATGGTTCTAGTAGCCTCTCCATCGTATTCCTTGGCAACTCTGAGGGC
TCGAGATGAAGCAATTTCAGGTGCTTGGGCAGCAGGTACTATAACTAGCAGAATGGCATC
ACAGTGCTGGACATACTCGCTCACCAATGAATCATCCATAATCCGTTGATCCAATCCAGG
TAAATCAATCAATTTCAGGGGAGGTGCTGTACTTGTACGTAGCTTTAAATATATTTCATC
CCGGCTCTTGCCTGAAGAACCTTTACTCAGCCTATCCTGAAGAGAATGTCGAAGAGCACT
TGCTGAAACTTG
>E_H32188_c1_g9_i1 len=644 path=[1959:0-67 1997:68-68 5975:69-69 5976:70-70 5977:71-141 6048:142-272 23644:273-303 6210:304-599 6506:600-619 6526:620-620 6527:621-630 6537:631-643] [-1, 1959, 1997, 5975, 5976, 5977, 6048, 23644, 6210, 6506, 6526, 6527, 6537, -2]
TTTTCAAGCAGAAGACGGCATACGAGATTTGACTGTGACTGGAGTTCAGACGTGTGCTCT
TCCGATCTCCGTGTTCTAAAAACACACATTCAAATCTAGAGAGAGAGAGAGTCGGGGTTC
TTCCAAATTTCCAATTAACATTTGTTTTTTCTATTTTGTATGCTTTGAGAACGCTTCGCT
CTCTCATTTTTGTCGATCGTTGATTGTTCAACAAACTTTTTACAGCTCTAAAGGAATCCT
GTTTAAGATCCATAGAGAGATTTGTTGTTTACCTAGGGTTTCTTGTTAAATCGATCTGAT
CTGATGGAGGCGATTGATGAGTTGGTTCAGCTCTCCGACTCGATGCGGCAGGCATCTGCT
CTGCTTGCCGACGAAGACGTTGACGAGAATCCGAATTCGAAATCGTCGAAGAGGACTTCC
ACTTTTCTTAATGTTGTTGCTTTGGGCAATGTTGGTGCTGGAAAATCTGCAGTTCTGAAC
AGTTTGATTGGTCATCCTGTTTTGCCAACTGGAGAAAATGGCGCTACTCGTGCTCCTATA
AGCATTGATTTACAGAGGGATGGTTCTTTGAGCAGCAAATCAATTATCTTGCAAATTGAT
AATAAATCTCAACAAGTTTCAGCAAGTGCTCTTCGACATTCTCT
>E_H40005_c0_g3_i2 len=1264 path=[6569:0-271 6811:272-510 7050:511-695 7235:696-696 7236:697-729 7269:730-806 7346:807-935 7475:936-959 7499:960-1217 7757:1218-1227 7767:1228-1251 7791:1252-1263] [-1, 6569, 6811, 7050, 7235, 7236, 7269, 7346, 7475, 7499, 7757, 7767, 7791, -2]
CCTGAAAGCTTGCATCCTTTTAAATCAGCGAGTGTGATATATTCCTCCTTCTCGGGAGAA
ATCATGTCAACTATCTGACACAAAATATCCTCAAATAGCACAGGTTCTTGAGCCATGCAT
TCCATTCGATGCAATTGCTCCTCATAAAAGAATTGCATTTCATTAGGTGTTAGCACTCCA
TTTCCATCCAAATCTATGCACTTGAACCAATACTCAAGACTGGGCTCGGCTGATTTATCC
TCCTCTGACAGCATGAAGTAAACAAAATCTTCATACCCCATCTTCCCTTCAATTTTACAA
GTGAACTTCCTAGGAACCTGTGAAAATATTCTATCCACGATCCTGTAGGTAAGAGCGTGA
TTACCATATCTGATGAGATTCTCTTTGTCAATTAAAAAATCATGGTCCGAGTCCAGCTCC
CAGAACTTGCAGTATATGACATAGAAGTGCTCATAAGAGAAATACCTCAGAACTTTGTTA
ATGTCCTCTTCCTCATCAGCGTGTTGCATTGCAGAAATTAGATTTCCACGTTTCAGCTCC
CTGAGGGTAAGATGGCCATTTCCTGATCTATTGATGTAGTAAAATATTCTGTATACGACT
GTATCAGCATATCTGTCCTGAAATTCAGGTGTGCTCTGTAAGAATTCCAACCCTGGATGA
GTGGCCAAAAGCTCCCGAAGGACAGGTTTGAATTCCTCCTGGGTAAGGTATCTGCAGTTT
GGTCGCTTTAGTATTGTAAATATGAGAGTTGCTACATCCATTGCCAACATATTGTTGTCA
ACCCAATACTCGATGAATGCTTCCCTGGTCACTACTCCAGTGCAATCAGTGTCGATCTTT
CTGAAAAGAACTGAGGAGAAAAATGATGGCAGCTTGCATATTTCCTTTGTAATTTTTTTA
AATTCTTGGATCTTCAGTCCATCAGAATGACCATTAAAAAGATCGTTTATTTTACAAAGA
CATTGCTCTTTCACTTCTTTCGGTTGAGGACGGCCATTTTTAAAGTAAAACTGTGGTATA
ACTTCTCGCATTGGTTCACTAACTAATTTTAGCGGAGAACCTAGAGAGAAAGGGCTGGTT
CTCTGCTTCATAATGCGTGGAGAACCAGAAGAACTTCTTGGTGAAAGTGGAGGGGCACTG
CCAGCAGGAAATAATGAAGGCAGTGGATTACTCCCAGCAGCACTCATACTGGAAGAGTTT
CCAGGCGTCTTAAAAGGAGATCCTGCCTTCGCATCATCAATTAAAGATTTCACCAGTCGA
CCAG
>E_H40005_c0_g2_i1 len=748 path=[3271:0-70 3312:71-72 3314:73-74 3316:75-570 14602:571-601 3843:602-622 3864:623-644 3886:645-652 3894:653-675 3917:676-710 3952:711-747] [-1, 3271, 3312, 3314, 3316, 14602, 3843, 3864, 3886, 3894, 3917, 3952, -2]
GTTTTTTCAAGCAGAAGACGGCATACGAGATTTGACTGTGACTGGAGTTCAGACGTGTGC
TCTTCCGATCTCTCTTTCTCCCCTCTAGAAACTCGCCTCTTTCTTGGGTCCTTGTTTTTC
TTCTTCTCGTCTGCTCATGACACGAGGGTTTCAGAGCTCTTGAATTCATATATTTCCATT
CCTCAAATCCCCTAACTTCCTAACGTAATTTTCAAACTGTCTCTCAGCTCCTTCATCCCT
TATCGATTGCTTCGCCTCACCTTCATCGCCATAATCGATCTTCATTTCAAAACACTGAAG
CAAAACCACAATAATTCTTTTCTGAAGAAGCAGCAAAGATCGATAATTGTTTTAGCTCTT
ATACTTTCAATAGATAGGGTTTTATGAGTTGAATTGTGATGACGCGGTGTTATTGTAAGA
ACCTGTACGGACTTTGAATAGATGTGCTGCTTCCCATTCTTTTGTGTCGTGGAATTGATG
TTCTGAGAAATCAGTGAAGAATTGGAGATCTAGGGCTTTGAGGTGGGTTGTGGGTTTTTG
TCCCGGCTGTGTATGAGATATAGAGAACGTGCGAGTGATGGATATGGAAGTGGTAGGGGA
TGTGGCTTCTTTAGACCCGGAGTTGTTGCAGCTTCCCGAGGTGTCGCCGTTGGATATAAA
AGCGAGTCCTCAACTTGCCGAAGAGTTGTTTACTCAGTGGCTTTCGCTGCCGGACACTGG
TCGACTGGTGAAATCTTTAATTGATGAT
>E_H40005_c0_g1_i10 len=1014 path=[2287:0-62 2320:63-86 9285:87-93 9292:94-124 2382:125-131 9493:132-136 9498:137-162 2420:163-163 2421:164-179 8925:180-238 8984:239-246 2504:247-255 2513:256-259 9254:260-290 2548:291-315 2573:316-332 2590:333-381 2639:382-387 2645:388-407 2665:408-437 2695:438-446 2704:447-465 2723:466-477 2735:478-496 2754:497-535 2793:536-601 2859:602-612 2870:613-630 2888:631-641 2899:642-654 2912:655-672 2930:673-728 2986:729-756 3014:757-877 3135:878-902 3160:903-967 3225:968-1013] [-1, 2287, 2320, 9285, 9292, 2382, 9493, 9498, 2420, 2421, 8925, 8984, 2504, 2513, 9254, 2548, 2573, 2590, 2639, 2645, 2665, 2695, 2704, 2723, 2735, 2754, 2793, 2859, 2870, 2888, 2899, 2912, 2930, 2986, 3014, 3135, 3160, 3225, -2]
TTTAACCCATGACCGCCACGTGTGTGATGCTAGCACTTCAAAGGTTGTACATTTTAGAGA
TGGTACACACTGCTTCTTCAACTCAAGGATATGACAAGAGGTGAAGGTGAAGGATGTGGG
AACAAGTGGTTGAGATTTCAAGTATTGGTTGAGGTCAATTTGGGTATTGTCTTTAAGGGT
ATATCCAGGATGAGTTAGGGTTATATGTGGAGGATTTCGTGGTTTTAACAAAAGGCGTTC
GTGGAATGGGGTGATTAGCACCTCGTCGTTGGGTTTAGTGGTGATCTCTGCCCATGCCCT
CAAGAATTGCGATGTACCAATGCCGTCGCATAAACAGTGATTGATTGCGGTGCAGAGAAT
CATTCCCCCGCAACGTAGATTTGTCACCTGAACTACAAGAGGAGGAATATCCAAGAAGCT
ACGAGCTTCAACTCTGTAGAGCAGCTTCCTCAAAGACCTGTTTGGCTTCTGGGAAAATTC
CAGAAACTCATCAGCAGTGAAATCCATGAAAGCTTCAGCAAACACAGCACCTTCTCCATT
ACAATCAACCTCAAGTTTCTGACCATCATCTGTGTTGGTTCTCAACCTCCCAGCTAAAGG
GTAGTAATCTACAAGAAGTTTGGAAAGAGAGTATTTCAAGGTGTTGAAGCTGACAGATTT
TCTGAAAAGGTAAAGGTATTTGATGGAGAATCTGAGGAACTTTTGATCGTCAAGGTTGGA
GAGATAGAGAAGATGGGTTGGGGTTGGACGGTTTGGGGAGATTAATACAGGCTGGTCTGA
ATAAAGACAGTCTGGAAGTTCTTTTTCAGATCTTAACATGTTTGCGTTTGTTTGAGGGAG
AAAGAGAGAAAATGAGTTGATTGAAAGTTAAGGTAAGAGGGAAGAGATTTGTAAGAGAGA
CAGGAAAAACCAATTCCTCACACGAAGATCTGCACTTGGATATGGTGGAGTACGGTTAGA
TTCCTGCTATGAGTAAAACTTTGAAGAGGCCGTCCTCATTCTACTTAATATGAG
>E_H36169_c3_g7_i1 len=468 path=[12713:0-68 7240:69-76 7248:77-83 7255:84-84 7256:85-217 16797:218-248 7420:249-360 16801:361-391 7563:392-437 7609:438-467] [-1, 12713, 7240, 7248, 7255, 7256, 16797, 7420, 16801, 7563, 7609, -2]
GAGATTGTACCCGCAATATTCAAATCAATACAAATTTACATTTGTTGCCTTCTTTCATAT
CTTTTGTTTTAGATAAGAATTTAGTACATACACATATATTTAATATTGTTATTTTAATTA
ACCAAAAAAATGATGTTATTTACAAATGTTATAATATACACCCGTAGATATTTATAAATC
ATTTGCCTGAACACAAACCTTTCTTGTGAGAACAGATGTATTAACATGTCTGAAACAACC
TCCAGGCCCGAGGTGAGTTCCACAATGTTGTTCATAAGATCCACCACCTAGGACTCAGCT
CACGATCCGTAATAATATACCTTTATCAGTTTGTCAGCGTACCCAACAAAAAGTTTTCCT
TTCCAGTTTAATAGAGCTGTTACGACAGAATCACAAGCAATAGATCCAACTGGTCTAGCA
TCTACTTGTAACTCATCACCCAGTAACTCCTGTACATTTATAGTCCTG
>E_H36169_c3_g2_i2 len=474 path=[9613:0-48 9632:49-57 9641:58-58 9642:59-260 9844:261-265 16799:266-296 9880:297-367 9951:368-398 9982:399-434 16802:435-465 10049:466-473] [-1, 9613, 9632, 9641, 9642, 9844, 16799, 9880, 9951, 9982, 16802, 10049, -2]
CCATTAATTACAGAACAGAGACCCCCTACTTCTTCTTCTTCTTCTTCTTGGGGTTTCGAT
TCAACCAAAACAGAGTTGTGGAGAAGAACCCAATCCTTCCAATTTGAGTAAAACTCATCA
GGCCACAAGTGAGGTATAAAGTGAGGTAAATTCGTGGTTTGTCTGTTGGGTTTTGGGGAA
TTATCAGGGTTGGTATTTAGAGTGAGAGAGAAACGGAGAAGATCAATGTTCTTGGGAAGA
GCAGATGGTCCTTGAGGGTGCGGGTATTTGACGAGTTGAGTACACGCGGGGCAGCGGATC
GTATGAGGGTACGGTTGGGGGAGTTGTACAAGGCAAACATCGCAGGCTGAATGGCCACAG
GCGAGTACACGAGGGATAGTGTGATCGCCGTCGTAGGTTTGTAGACACACTGGGCACTCC
GGTAACTCCATCACCGCCGTAAGGTTAAACAGCACACGGACAAGTCATAGTTCT
>E_H36169_c3_g3_i4 len=2008 path=[4381:0-77 4429:78-89 16804:90-120 4472:121-175 4527:176-252 4604:253-265 4617:266-283 4635:284-447 4799:448-476 4828:477-743 5095:744-754 5106:755-929 5281:930-930 5282:931-1027 5379:1028-1260 16803:1261-1291 5643:1292-1453 5805:1454-1783 6135:1784-1892 12357:1893-1901 12366:1902-1923 6275:1924-2004 6356:2005-2007] [-1, 4381, 4429, 16804, 4472, 4527, 4604, 4617, 4635, 4799, 4828, 5095, 5106, 5281, 5282, 5379, 16803, 5643, 5805, 6135, 12357, 12366, 6275, 6356, -2]
GAAGTAGGGGGTCTCTGTTCTGTAATTAATGGAAGAATTACTTCATCTTCTTCAGTTAGT
CGTTGCTGTATAAAAGAGGGTCAAAATGTGCGTCTTTTTCGCGTGACACCTTGTTTACCA
CTGAATGATTCCGTGTTTAGTTTTAGTTACGTTGCTCAAGTTATGGAAGCTTTGTGGGGA
ATGGAAGATCAGGAGAGAGCTGAGTTGGGTTTGATTTTGACTGCCTGTTCTACACAGCGT
CGGATGTGTAAAGTTTATGGTTTGTGGTATAATTCGGATGATCGTTGCCTCTTTTTAGTT
TTCCAGAGATATATTGGGAGTGCTTTCTTGGAGAAGTTGAGTCAATTGAGAAATGGGATT
TCTGGCAGAAAGGATAATGACTTTTTGGATCCAGCTGTATCCTGTTTTGCGATAATGGGT
ATGGAGATATGCGAAGCGTTGATTGGTTTGCATTCGGAAGGGATACTTACTGGCTGTTTG
GGTCTTTCCTCTTTAAATTTTGATGGTTTTGGGCATGTTTACATTGATATGAATGATTCT
TTGGCGACAGGAAGGAAGATTCGTAAGAGTATTAGGCAGTTGATTTGTGGTAGACAAAGA
ATTGGCGACGAAGAAATGGGAATGATTTATTTTAGCTTGTTAGGAAACAAGGCATTTGTG
AGCCCTGAGCTATTTTTCGAGTTTTTGAGCATTGAGGGCGTTGCACTAAAACCGGACAGC
TTAAGATATGCAGTTGGGTATAACTCAGATGTTTGGGCACTAGCTTGTATATTGCTTCAG
CTTCTTACCGGCGAACAATTCTCTCAAGAGATGATCAAGGATATACATGAGCTTCCTTCC
CAAAGGAGTGAAGAAAATGGTATAGACTTCTTGGGTTTCTTCAAGGGTTGGGCGGAGAGG
GTTAGATCCTTGTTGGAAACTAAATTGGCTATGGGGTTTGTACCATTGCAGCAGATTCTC
TGTAAATGTTTGAGTATTGATCCAGGAAGTCGTCCACTTATAACCGATGTTTGGAAATGT
GTTAGGGAACTGATTATTAAACCTCAATTTGATATCATGGTAAGTCTGGAAGGGGCAGTT
AAAGTGGAGAAGAAATGTTGTTTGGTTCTTGGGAAACTGTGTAAGTTGCTATGGGAAACT
GATAAAGGATCACAAACACAGAAAGGGGATGACAGTGGTGGAGCAATTGTTGATCAGGCT
GGTGAGGTGAAGGTTGAGAAGGATCTTGTTGACGGTTTCCCTGATGGTACTGTCAAATTT
ACAACTTTGCAGGGCCATCTTGATTGTATCACATGTTTAGCTATTGGAGGAGGGTTTCTA
TTTAGCTCATCCTTCGATAAAACAATCAGTGTGTGGTCTTTACAGGACTTTACTCATGTA
CATTCATTTAGAGGTCATGAATATAAAGTCATGGCTGTAGTCTTTGTGGATGAGGAACAA
CCCTTGTGCATTAGTGGTGATAGCGGAGGTGGCATATTTGTCTGGAGCATTAGCACTCCA
TTTAGCCAAGAACCATTTAAGAAATGGTATGAGCAAAAGGATTGGCGGTTTAGTGGAGTT
CATGCCTTGGCCGTTGCTGGAACTCAATATCTGTATACTGGCAGTGGAGATAAGTCAATC
AAAGCATGGTCATTGCAGGATTGCACCTTGTCATGCACCATGAGTGGTCATAGATCAGTA
GTTTCATCACTAGCATTATGTGACGGGGTTCTTTATAGTGGAAGTTGGGATGGAACTATC
CGATTATGGTCTCTTAATGATCATAGTCCTCTGACAGTATTGGGGGAAGACACACCTGGA
AACGTGACCTCTGTCCTGTCCCTCTCTGCTGATCAGCGCATGCTTGTTGCAGCTTATGAA
AATGGATCTATAAAGATCTGGAAGAATGATGTGTTCAAGAGATCCCTACAAGTTCAGGAT
GGTTCCATTTTTGCTCTTGACTTGGAGGGAAAATGGCTGTTTTCGGGAGGTTGGAACAGG
ACTATAAATGTACAGGAGTTACTGGGTG
>E_H40656_c2_g2_i2 len=865 path=[3511:0-250 3732:251-251 3733:252-273 3755:274-274 3756:275-342 3824:343-355 3837:356-363 3845:364-429 11229:430-460 3942:461-612 4094:613-697 4179:698-728 4210:729-729 4211:730-760 4242:761-807 11237:808-838 4320:839-843 9141:844-864] [-1, 3511, 3732, 3733, 3755, 3756, 3824, 3837, 3845, 11229, 3942, 4094, 4179, 4210, 4211, 4242, 11237, 4320, 9141, -2]
CTTCACTTCCGAAACTAAAGAAAACAAAAACACATCAAATCGTCAAAAGAGGCAAAAACA
CAACCATCAATTGCAAAATGGCTATAAAATGGAAATCAAAAGAAAATTCCTCACCAAGAA
TTTTTCTCCACCACTGCCAACGCCCTTACCATCACATCACCTTATCCAATATTAACAACG
GTATACTCTCACCATCCAAACACCAAATTACTTTACAAATATATAAATACTTCAAATAAA
AGACAAAAAAAATGATCACCCAATTTCCATGGTGGCATTCCATCCTCTACAATTCTCTTT
CTCAGTTCAGTTCTTGCTATTACGCCGCCGTCGACATGAACCGGTCTTTGGCAACCGGAG
CAACACATCTTCATTCTTTGAAGGTTCATCAGCTCCATGGTATCAGTGTCACCAAGCTCT
ACGGTTTCCGTCGGCAGCGGATTAAGTTTGTTGTCAGTGCGGAGATCTCTAGGCCCTTCT
CCGTCAGCATCGGTTTGGACTCTCGGACATTCCAGTCTCATGATTTATCACAGTTACCTT
GGATTGGTCCAGTTCCAGGAGATATAGCTGAAGTTGAGGCATATTGTAGAATTTTTAGAG
CCGCTGAGGGGCTTCACAGTGCATTAATGGATACTTTATGCAATCCAGTGACTGGAGAGT
GTAGTGTTTCTTATGATTTACCTTCAGAAGATAAACCAATGTTGGAAGATAAAATAGTAT
CTGTGCTTGGCTGCGTTGTATCTCTCCTAAATAAAGCAAGGAATGATATTCTTTCTGGAA
GATCCTCTATTATGAATTCCTTCCGTGATGCAGATGCAAGTACAATGGAGGATAAGGTAC
CACCGCTGGCAGTTTTTCGAAGTGA
>E_H34521_c0_g5_i1 len=612 path=[7729:0-57 7757:58-61 7761:62-63 19979:64-90 6393:91-601 6904:602-611] [-1, 7729, 7757, 7761, 19979, 6393, 6904, -2]
AGCAGAAGACGGCATACGAGATCTCTACGTGACTGGAGTTCAGACGTGTGCTCTTCCGAT
CTTCAGTTCACAGACCAACAGCGTTTTAAGCAGTTTGTTTCCCAAAGCAAAGCAAGGATG
GAGAACCGATTAAGAGGAAGTGGTCATGGAATTGCGGCTGCAAGGATGGATGCAAAATTA
AATGTTGCCGGGTGGATTTCTGAACAAATGGGTGGTGTCAGTTACCTAGAATATCTTCAA
GCTCTCGAACAGAAAGTTGATCAAGATTGGGAAGAAATCTCATCATCTCTTGAAGAGATC
CGCAAGACTTTACTTTCAAGGAGAGGTTGTCTGATAAATATGACCGCTGATGGGAAAAAT
CTCACCAACTCTGAAAAATTTGTTAGCAAATTTCTTGATTTTCTTCCCAACAACTCCCCT
ATTGGGACGTCGGCTTGGAATGCTCGGCTTTCTTCAGAAAATGAAGCTATTGTTATACCT
ACTCAGGTTAACTATGTTGGCAAGGCAGCAAACCTTTACGACACAGGTTATCAGCTCAAG
GGTAGTGCATACGTTATTTCAAAACACATCAGTAATACATGGTTGTGGGATCGTGTGCGA
GTTAGTGGTGGG
>E_H34521_c0_g4_i2 len=792 path=[5617:0-125 5713:126-209 20125:210-240 5828:241-288 5876:289-586 6174:587-673 6261:674-791] [-1, 5617, 5713, 20125, 5828, 5876, 6174, 6261, -2]
AAACAATACTGGATCATTCCCTCGTGGCTTATCCCTGATGCTTCGCTCCATGGGGAAATG
GATATATGATATGGATCCTTTTGAGCCGTTAAAATATGAGAAACCCCTAATGGCCCTGAA
GGCTAGAATTGCTGAGGAAGGCTCTAAAGCTGTTTTTTCACCTTTAATAGAGAAATTCAT
ATTGAACAACCCTCATTGCGTAACCATTGAAATGCAGCCTGATCCAGAGAAGGCTTCTCG
AGATGAAGCAGCTGAGAGAGAAATATTAGAAAAAGTTAAAGCAAGTATGACCAAGGAAGA
TCTTGATGAGCTAGCTCGTGCTACGGGGGAGCTACGACTGAAGCAGGAAACTCCCGACCC
ACCGGAAGCGTTGAGAAGTGTACCAAGCCTTTCACTAGATGACATTCCCAAAAAACCTGT
ACTCGTTCCTACAGAGGTTGGGGATATCAACGGAGTAAAAGTTTTGAAGCACGACCTCTT
CACGAATGATGTCCTTTACACTGAAGTTGTTTTTGACATGAGTTCCCTGAAGCAAGAGCT
TCTTCCTTTGGTACCACTATTTTGTCAGTCATTGCTGGAGATGGGTACCAAAGACTTGGA
TTTTGTTCAACTTAATCAGTTAATTGGAAGGAAAACTGGAGGAATATCAATTTATCCTTT
CACATCATCCATACGGGGCAAGGAGGATCCATGTAGCCATATAATCGTTCGAGGCAAAGC
CATGGCAGGACGTGCTGAAGATCTATTTAACCTGGTTAATTGCATTCTGCAAGAAGTTCA
GTTCACAGACCA
>E_H34521_c0_g3_i2 len=1817 path=[2045:0-207 2223:208-596 2612:597-673 2689:674-1033 3049:1034-1055 3071:1056-1310 3326:1311-1358 3374:1359-1503 3519:1504-1694 3710:1695-1695 3711:1696-1816] [-1, 2045, 2223, 2612, 2689, 3049, 3071, 3326, 3374, 3519, 3710, 3711, -2]
ATAAGCCACGAGGGAATGATCCAGTATTGTTTTCCCTGAGAGAGAACTCAATTGTATTCA
TGGATGCTTCCACAGTGTCCGGATGAAAACCATCATCAGCTAAATTCTTGAGCGTATTCA
TGATTAGTTCTTCTATCTTTTGGATGTCATCTGGAGAAACACCTTTCAACCCAATACTAA
ATTGGGGCTGAAGGAGTTCATCTTCAACCCCACCACCAACGATGGCATCTCCCAAACCAC
TTTCCAGCAAAACTTTCCTTAATGGGGAAGCAGGAGTTCCCAACATAAGATGATCCAAAA
ACCCAATGGCAAGCTCAGTTTCTAAGTCTAGGGGTTTTTCGGAGAGCAACCAATTTAAAC
ATACCATGTGCTTCTTTTTCAAATCGCCACCTTCACCAGCAGGATATTTCTCCACAATCC
TGACAGGTTCCGAAAATAATTTTTGTGGTACAACCTTTGATTCATTGGAGGCCGAACTTC
CAACGAACAAATTGAGATACTCACTGAGAATGCGTAGGCGCTCATTTACATCATCATCTC
CATAAAACCATATCCTTGCATTGCTGGGGTGGTAATATTTACGGTGAAATTCCTTGAATT
CTTCATATGTGAGCTTAGGAATAACATTTGGATCACCTCCACTATCAACACCGTACGTAT
TTTCTGGAAAAAGCGCCTGCTGAGCAGTCCGACCTAATATATTATCTGGCTGGGAGTATA
CACCTTTCATCTCATTGAAAACAACACCTTTATAAGATATATCTTCAGAAGGACTGTTGA
GCTCATAATGCCAACCCTCCTGTTGAAAAGTCTGGAAGTCCTCCACACATCTAGGGAAGA
AAACCGCATCCAGGTATACATCGACCAGATTATAGAAATCCTTGGTATTTGTAGAAGCAA
CTGGGTAACAGGTCCGATCAGGATATGTGAACGCATTCAGAAAAGTATGCAAGCTCCCTT
TAAGTAGTTCAACAAATGGTTCTTTCAGGGGATACTTTCTTGACCCACACAACACACTGT
GTTCCAATATATGAGGAATCCCAGTAGAATCTTTCGGGGGAGTGCGGAAAACAACGCCGA
AAACCTTATTCTCATCGTCGTTAGATACCGACATGATTTCCGCGCCGGTTTTCTTATGTT
TGTAAAGAACAGCCTTGGATTTACATTCGCCGATAAACTGTTCCGATAACTTCTCGAACC
CGAGCTTCTCTGCGACATCATCCTGACTCCCGCCAATATCTGCTGAAGTTTCCGTGGGAG
GTGTGGCGATTGCACGTGGGAAGAGAGAAGAAAAGGGTCGCTTGCAGTGGAGTGAAGCAG
ATGATGGTGAAAGTAATCTCGAGTGGCGGCGGAACAGGGGGCGTTTATTGAGGATTGGGA
AGGCATTGTGGCGGGGTCTGCTAGTAGCAGAAGGGGAGGGAAGAGAGGAAGAGGGTTTGA
GAGAGGAATGAGAGAAAAGTCTGGTGCAGGCGAGAGAAGGTGTGAGAGAGCGAAGCATGG
CCGCTCTCTCCATTGACATTTTAACGATAGGGTGGAGAGAGGAAGTGGTAGAGAGTTTGC
AGATGAGTGTTTGTTTGGGTTTGTTTGAGAGGGATCTAAGCATCAAGCGCAACATGAGAA
GGAAATATCAAGGGCTAACTTTCGCAAAATCAAACGTCTGGTCTGGAGATCGGAAGAGCG
TCGTGTAGGGAAAGAGTGTAGATCTCGGTGGTCGCCGTATCATTAAAAAAAAATAAGATA
GAAATCGGGTGTGAATTGTTTACTTATAAAATTTTTCCCTATACACAGCAGTGGATAATT
GTCATTCTACACATTTT
>E_H36169_c3_g9_i1 len=598 path=[555:0-37 563:38-312 16796:313-343 869:344-480 1006:481-511 1037:512-597] [-1, 555, 563, 16796, 869, 1006, 1037, -2]
GCCTTGCTTCGAAACCCGTTCATGTCTACGGTCATCCTTGGTACAAATGCGAGTGGATCT
CCAGTAACGGTTCTTCCATCAAAGCCAAAGCCGTGAAAATGCTTCCCGATTGGGGTTATG
GGCGAGCATACACCGTCGTCGTTGTGAACTGCACATTCTCTGTAAACCCCAACGAGGACA
ATTCCGGCGGAAAGCTCAATCTCTACGCTTATTACGGCGAGTCACCGAAGAAGTACGAGA
AGATCCTAGCATTAGAGGAACAACCAGGGTCGTACAATGAGTCCAAGTACCACCCGCCGT
ACGACTACGAGTATCTCTACTGTGGGTCGTCGTTGTACGGCGAGCTGAGCGCGGCCAGGA
TTAGAGAGTGGATGGCATACCACGCCTGGTTCTTCGGGCCCAAATCCCATTTCGTGTTTC
ACGACGCCGGAGGAGTGTCAGCTGAAGTGAGGGCGGTGCTGGAGCCATGGGTGCGAATCG
GAAAGGCGACAATTCAGGATATCAGGGATCAGGCGGAGTTCGATGGGTATTATTACAACC
AGTTTTTGGTGGTGAACGATTGCCTCCACCGGTACCGTCACTCTGCGAACTGGACATT
>E_H34521_c0_g1_i2 len=624 path=[157:0-54 182:55-55 9967:56-86 214:87-90 218:91-93 10094:94-115 10116:116-124 253:125-126 255:127-152 281:153-187 316:188-449 578:450-519 648:520-549 678:550-550 679:551-575 704:576-586 715:587-623] [-1, 157, 182, 9967, 214, 218, 10094, 10116, 253, 255, 281, 316, 578, 648, 678, 679, 704, 715, -2]
GAGCACCCCCAATGTAACTACATATCTGGCCCTATTCTCTACTGTTGGTATACTGTAGTT
TCATTTCATGGTTATACTTTAACTTCAAAAAAAATATATATTAGAAAAAAGGGAAGATAA
TAACTTCCTTCACTCTTCAGAGCATTCTCTATTAGAGATTTCAGAGAGCTTTCTTGACTT
GGAAAAAGTTAGCTCGTTCTTTGTTTGCAGCATTAACATCGTCTGGAGATGCCACCGCAA
CCACAACTCCTTTATCTTTAACTGCCTCAATTGCACCCGCAAATTCCTTAAAGTCGATCA
AACTGGTTGATAATATCTCTTCCCGTCTCCTTTGCCTCTCTTCTTCAGTGATTCCCATTA
AATGCCGTAACAAACTAGTATAACCTTTAGCATCAGGTAACTGATATGAATCAACATCTC
CAATGGTCCCAATAATTGCTTTTGTAAGAGTATCATTATCCATTTCCAACTCACGAAGAA
ATTCCGCAGTTCCATCATATACATCCAGTGTTTTTAACAAGTTTGGGTCTCTATACGATA
AAAATGAAAATACTCCTGAGTGAGTGTCAAAGTCGCAGAAACCTCCATAAGCCCCACCAC
TAACTCGCACACGATCCCACAACC
>E_H39559_c0_g1_i8 len=1446 path=[1:0-83 6377:84-97 6391:98-114 84:115-147 117:148-197 167:198-203 173:204-241 211:242-266 236:267-324 294:325-330 300:331-385 355:386-509 10539:510-540 510:541-549 10542:550-580 550:581-586 556:587-631 601:632-642 612:643-662 632:663-663 633:664-669 639:670-671 641:672-694 664:695-780 10541:781-811 781:812-979 949:980-1001 971:1002-1077 1047:1078-1253 1223:1254-1265 1235:1266-1318 1288:1319-1340 1310:1341-1356 1326:1357-1366 1336:1367-1445] [-1, 1, 6377, 6391, 84, 117, 167, 173, 211, 236, 294, 300, 355, 10539, 510, 10542, 550, 556, 601, 612, 632, 633, 639, 641, 664, 10541, 781, 949, 971, 1047, 1223, 1235, 1288, 1310, 1326, 1336, -2]
TTTCCCTACACGACGCTCTTCCGATCTATTTTGTTGGAGAGATGATGCAGGAAAGGAAAA
GCAAGAGAGGAACAACCGGGATATTTACTATGTGAGAGAAACTGCCGGCTTTCGTCGATA
ATATTGCAAATCGATTTCGTACGGTGTCTGTGAGGGAGAAGATGCAAAACAAAAGCCAGC
ACATGCATTTCAACTAATCAATATTGAACTCGGAGGAGAATGCGCGTTAAATAATCATTT
CCCGGCAAAAGATTTTTGGGAGGTTTGTGGGCCCTCCACATACCATAAGAGAGAAGATGT
TAGGGACGGGTTTATGAGAAGCAAAGAGCGGCAGGGAAATGTCGGGAGGGGAATTCAGCG
ATCACAATCATCTACTAGGTTCAAACCCTTCGTCATCAGAGGGGGACTCGGAAGCTCCAG
TACCCAACAAGAGTAAAGGGGGGATTAGAGATCTGCTCAAACAATTGGATCGAGGATTGT
CGGGACGCCGCATCAGTTTTAAGCGCTCCGAGAGGGACCACCATTCTTCTTCTTCTGTAG
ATCACGAGACCGCCGACGTTGGTGGTGATGTCCTCGGCGATAGCGCCCCTCCCGAATGGG
CTCTGCTTCTTATTGGTTGTCTTCTCGGCCTTGCCATTGGTCTCTGTGTCGCCGCTTTTA
ACCACGGGGTGCATGTAATACATGAATGGGCTTGGGCTGGTACTCCAAACGAGGGTGCTG
CTTGGCTTCGTTTACAGAGACTAGCTGACACTTGGCATCGGATACTCTTAATACCGGTCA
CAGGAGGAGTTATTGTTGGTATGATGCATGGTTTACTTGAAATATTGGACCAAATAAGAC
AATCCAGTTCTTCTCAAAGGCAAGGTTTTGATTTGCTTGCCGGAGTCTTTCCAACAATAA
AAGCCATCCAGGCTGCCGTAACTTTAGGTACTGGCTGTTCTCTGGGTCCTGAAGGCCCTA
GTGTAGATATTGGAAAATCATGTGCCAATGGTTGCTCAGTAATGATGGAAAACAACAGAG
AGAGGAGGATAGCTCTTGTTGCTGCTGGTGCAGCTGCTGGAATTGCCTCAGGTTTTAATG
CAGCAGTTGCTGGTTGTTTCTTTGCTATTGAAACTGTGTTGAGACCTCTCCGTGCTGAAA
ACTCTCCTCCATTTACAACTGCAATGATAATATTAGCATCTGTTATTTCATCTACTGTAT
CAAATGTATTACTCGGTGAAAAACCAGCCTTTACAGTGCCGACATATGAATTAAAATCTG
CTGCTGAACTACCTTTATACCTGATATTGGGTATGCTATGTGGCGTTGTTAGTGTGGCCT
TCACTCGCTTGGTCTCTTGGAGCACCAAGTCATTTGAGTTTATCAAAGAAAAATTTGGTC
TTCCTGCTGTTGTGTGCCCTGCTTTAGGTGGTCTTGGAGCTGGGATAATAGCTCTCAAGT
ATCCTG
>E_H39559_c0_g2_i5 len=1422 path=[3031:0-81 3083:82-83 10537:84-114 3116:115-115 10538:116-146 3148:147-182 3184:183-207 3209:208-211 3213:212-224 3226:225-242 3244:243-265 3267:266-363 3365:364-428 3430:429-669 3671:670-775 3777:776-780 3782:781-814 3816:815-828 3830:829-839 3841:840-1180 4182:1181-1187 4189:1188-1201 4203:1202-1231 4233:1232-1232 4234:1233-1421] [-1, 3031, 3083, 10537, 3116, 10538, 3148, 3184, 3209, 3213, 3226, 3244, 3267, 3365, 3430, 3671, 3777, 3782, 3816, 3830, 3841, 4182, 4189, 4203, 4233, 4234, -2]
GTATTCTCTATCATCTAATTAACGGCTGGAAATCTGCATGTACAAAATGCATTTTGCTAA
ATTACACAATCAATCAAAATCTGTCTTCGTGCCGACCCTCCCCTCAAAATGTAGTGGGGA
TTCAAGCAAATATATACTCCAACTGAAACTGGCCTTCCAAATCTGAATCTCACGCGAACG
GAGGAGCATCCTCCAAAGTGGGGGCCCTTTTGATTTAAACTTTGGTTTATCTGTATTTTT
TTTTATTATTACTAACGCCCAGCTGTGATTATCTCCAGGTTGTCTTCTTTTCTCTGCTGG
AACATCAAGTTCTGGCGATTCATCTCCTCTCTGAGACAAGTCCACATGGAATCATAATAA
AGAATAGCAATAATTCTGCGCTTCCTTTCTTTCTGGGGCTCTCCACCTCGTTTCACTACT
GGCAACTGCTTTATTCCCTTAGCCTCCATTAATTCCTTGGCAATCGCCAACTCAGTGTCC
GGATAACAAGTCAAAAGTCCACGCTCTCTCCCACGATAACTTATACCTCGGGTACACACA
GATGACACAAGCACATCTGGATGTGTTGAATCGTTGACAGCATCATTCGACATATTGGAG
AGACAGCGTCTGATGTCACCATATGTTAAAATTCCCTCGAGAAAATCTTCGACACCAACT
ACAAGCGCACAACTCTGTTGGCTGTCGTGTATAATTTTCATTGCCTCTTTCAAGCTTGTG
GCAAGTGAAACCTTAGCATACTTCTTCGACATGGCCTGACAAACCTTGAGATCTTCGAGA
AGTACGTCTTCATGAATTCCTTCAAGGTCAGCACCATTATTTCCTATAACAGAGAGTTCT
AGATCATTTCCACCGTTGGTTCGTCTCCAGATGTCTTCGTTTCTATCTTCCGCAGGTGAA
AGAAAAGAATAACCTCTTGCCATACTCCTTGTTTCAGTTGATGATGATGCTTCACTCTCC
TTTGTCTGGTTTGTTACTGATGGAACCCATATTGCCAATCCAACAGCCCCCATGAGAGGA
AGCAATATCCTGTAATCTTTAGTCAGCTCAAACAAAAGTAGAACTGATGTCAAGGGTACT
GAACAAACAGATGCTAATGTAGCAGCCATCCCAACCAATGCATATGCTTGTGGCTGGGCA
ACAGAAGCATTTCCAGGAATGGCTGAATTGATAAGTTCAGCAGCTGAACCGCCAAATACA
GCTCCAACAGCAGCTCCGATCATCAAACTCGGTGCATAAAGGCCACCTACAAGCCCAGAT
CCCTTGCACAAAGCTGTCGCCACAACTTTGGCTGCTGCCAGTTGAGCTAAGAGCCAGATA
CCAGGTGCTGAAGCACTCTTTCCAGTATGTAAGATTTCTTCTACATTTGTGAAACCCCAG
TACAGTATTCCAGGATACTTGAGAGCTATTATCCCAGCTCCA
>E_H29805_c0_g2_i2 len=2189 path=[2686:0-372 3029:373-954 3611:955-955 3612:956-983 3640:984-1330 3987:1331-1331 8304:1332-1362 4019:1363-1632 558:1633-1647 543:1648-1662 558:1663-1677 572:1678-2188] [-1, 2686, 3029, 3611, 3612, 3640, 3987, 8304, 4019, 558, 543, 558, 572, -2]
GATCTCCGTGCGGGGACGGGGGGAGAACTCAGAGCAGAGATTCTAGCTGCCTTAGTTAGC
TTGGGTCATGGCGGTGGCGACGACTGCTCGGTGGCTCCTGCTCCTGGCTGTCGTCTCGGC
GGCCGCGGCGTCCGGGAAGCACGAGAGGTGGAGGGTGGGCGGCCAGGTGGTGGAGAAGGA
GCGACGGCGGGTGGTGGCGGAGAGCGAGGCCGGCTCGGTCTCGGCCGTGGACGTCGCCGA
CGCGGCGGGCACGGCGTACCGGCTGCACTTCATCACCATGGACCCCGGGGCGCTGTTCCT
GCCCGTGCAGCTGCATGCCGACATGGTGTTCTACGTTCACAGCGGGCGGGGCAAGGTGAC
TTCCATAGAAGAAGAGAGCAGCGAACAGAGCTCCCTGGAGGTGGAGCGAGGAGACGTATA
CAACTTTGAGCAGGGGAGCATCCTGTACATCCAGAGCTACCCCAACGCCAGTAGACAGCG
TCTTCGGATCTACGCCATCTTCACCAGCGAAGGCATCAACGCCGATGACCCCTCGAAGCC
CAAGGTGGAAGCTTACTCCAGCGTCAGCAATCTGGTCAAAGGGTTCGAGACAGACGTTCT
TCGCCTGGGATTTGGGGTCAAACCCGAGGTGGTAGAAGCGATCAAGTCTGCCAAGACACC
GCCACCGATCATAGCCTACAACCCAGAGGAGGAGAAGGGGGACAAGAAACCCGGCTGGAC
CGAGAACATCATCGACGCTCTGCTGGGCGTGCGCGATCCGGAGGAGTTCCTTAACAAGAA
GAAGAAGAAGAAGGACAAGCACAAGGACAAGAAGTCCAAGAGCAAGGCGTTCAACTTCTA
CTCCGGAAAGCCAGACGTCCAGAACTGCTACGGGTGGAGCCGGATGATGACTAGCAAGGA
CCTCGACGCGCTGCACGGATCCAGCATTGGCATGTTCATGGTGAACCTGACTACGGGTTC
GATGATGGGGCCTCACTGGAACCCCAAGGCCACGGAGATCGCCATCGTGACAGAGGGTTC
AGGAATCGTGCAGACGGTGTGCCCGAGCAGCAGCAGCAGCAGCAGCAGCCCGTCGGGCGG
GAGCAGTGGAGACCACCACCACGGTCACAAGCGGCGCGGCGGGCCGGGAGGCCGCGGCGA
TGAGGGCGAAGGCGAAGGCGGCCGCGCGCGGTGGCAGTGCAGGAACTCGGTGTTCCGTGT
GAAGGAAGGCGACGTCTTCGTGGTGCCGCGGTTCCACCCGATGGCGCAGATGTCGTTCAA
CGACGACTCGTTCGTGTTCGTCGGGTTCAGCACCCACATGGGGCAAAACCACCCGCAGTT
CCTGGCCGGGAAGGGCTCCGTGCTGCAGGCCATTGGGAAGAAGGTGCTGGCGCTGGCGCT
GGGGCAGCGGGACCCGACCGCCGTGGACAAGCTGCTGTCCGCGCAGCGCGAGTCGACGAT
ACTGCCGTGCGTATCGTGCGCTGAGGAGCTGGCGGAGAAGGCCGAGGAGGAGAGGAAGCG
ACGGGAGGAGGAAGGGGGAGGGAAAGGGAAAGGACCGGGAGAACGTGAGAAGGAAAAGGA
GAGGAGGGAACGGGAGGAGAAGGAAAAGGAGGAAGAGCGGGAGAGGGAACGGGAGGAAAA
GGAGAGGAAGGAAAGGGAACGGGAGGAAAAGGAGAGGAAGGAAAGGGAACGGGAGGAAGA
AGAGAGGAGGGAAGAGGAAGAAGAGCGGGCCAGGAAGGAGCAAGAGAAGCAGCGGAGGAG
AGAGAAAGAGGAGGAGGAGCGTGCACGGAGACGCGAGGAGGAAGAAAGAGAGAGGGAGGA
GGAAGAAGAACGGCGGAGGGAGGAGGAAGAAGGTGGAGGCGGACGTGGTGACGAGCCAGA
GAGGGAGGAAGAAGGCGGTGACAAGCCGCCATACCGGTTGTCCAAGAAACTGAAGAAACG
CTACCATGCACGTGCCGGTGTGTTCAGCAGGAGTGGCTGAGTGAGCAGCCGAGCAGAGCT
GGCCTCTGCTCCGTACAAATAAACAGGTGGCCTCGTACAGATGGCCAATTGCCACATCAC
CACCACTCGTACAGAGTACCACCTGCCAGTCGGCTATGTATGTGTGTTCGTTGTGTCGTT
TGTTAAGCTTTGCTGCATGCTGAGTCTAGGTTCCGCTTGTATAAAACGTACCCTAAATAA
GCAGACAAGTTTTCAGGCTCAAAAAAAAA
>E_H41079_c0_g4_i1 len=609 path=[4403:0-227 18321:228-258 4632:259-295 4669:296-469 4843:470-608] [-1, 4403, 18321, 4632, 4669, 4843, -2]
GTCTGTTTCCCCACTTTCCCACAAGCCACAACTTTCCAAATTCCACCCAATTTTCCCGAA
AGTAATAATTACCGAGTCACGTATACTTTGTATTCGACCCGAATTTCTCTCACTCTTTAT
CCAAACGTTCTGAGATTTTTTGCTTAAAACATACCCTTCGCAACCCATGTATATGTCTGT
CGAATAACGGTTCTGGAGAATCTCTAGCCTCAGGCCTCAAGCCTTTACAGCCTGAGATTA
GTCGCTCACGAGTTCCTTTCTTCCCTTAGAATTTTGCTTTAAATTACCCCTCTGACTCTC
CCTAATTAGGTCAAATCTCAACCTCCTCTAAATCTGTTTCCCTTCCGAAATCTTTGAATA
CAGTTGAAAAGTCCATTCTTGCATGAAAAATTCAACGCATGTCTCGAGTTTCATGAACTA
CTCTGTTTTGCTTCAAACTGAATTTACGAGATTGATGGATAGAAATTTGATGGGCAAAAT
AAAGATGTTTGTCTTCAGTACCCACTCTGGTTTGGTGAAAATGGGTCCTGTTAATCAGTT
TCTGTACCGGAAAATAGTTCTGGTGGCTCGTGCTTTTTGGGTCTCTGCCTGCTACTTTAT
GATGCTTCT
>E_H41079_c0_g7_i1 len=229 path=[1568:0-137 18317:138-168 1707:169-214 1753:215-228] [-1, 1568, 18317, 1707, 1753, -2]
TTGCCACCAGCTTCGAGCAGTGAAGATATCATACTGTCGGAACATAACTGGTATTGGCTT
TAAAGGGTGTTCACCAAGTCTAGTCTATTTAGAAGCCGATTCGTGTAAGCTTGAACCAAA
GGGTATATTGGGGATTGTCGATGGAGGCGGACTCGAGTATTTAAGTGTTATGAGTCTGCC
GTGGTGTATTTATGGAGATGGTTTGTATGGTATTGGGGCAGGATTTGCT
>E_H34581_c0_g2_i1 len=268 path=[1554:0-96 1621:97-135 1660:136-136 1661:137-219 1744:220-265 1790:266-266 1791:267-267] [-1, 1554, 1621, 1660, 1661, 1744, 1790, 1791, -2]
AATTGAGATGTCTTGCACTCATGTTTGGGTAGTCTGCCCCAAAGAAAATTTGAGCTCCCA
CCTCAGTTTCATACCCAGAAATGTCACTAAAAGGAACCCGTCCAGACTCAGCTCTAGGTT
GAATTTCTCAACTGGTGTTTCTGCAATTTCAAGTGCAGTTGCAAACCCAGCAAGATCTTC
AGAGGACGTGGTTTATGAAGTGGTCTTGAAGCAAGCAGCTCTCGTTAGAGAACAGAGGAA
AGATAAAGCCTTGGATTTGAAAACAGCT
>E_H34581_c0_g4_i2 len=561 path=[1908:0-33 1912:34-56 1935:57-64 1943:65-87 1966:88-287 2166:288-372 2251:373-382 2261:383-477 2356:478-485 2364:486-497 2376:498-511 6027:512-542 2421:543-560] [-1, 1908, 1912, 1935, 1943, 1966, 2166, 2251, 2261, 2356, 2364, 2376, 6027, 2421, -2]
TTACTTGGGAACATTACTCATGACCCCAGAGAGGCGAAAAGCTGTTTGGGCAATATACGT
GTGGTGCAGAAGAACCGATGAACTTGTGGATGGACCTAATGCCTCACACATCACCCCCAA
GGCCCTTGACAGATGGGAAACAAGGCTAACTGACCTTTTTGAAGGCCGGCCTTATGATAT
GTATGATGCTGCTCTATCTGATACAGTCACAAAGTACCCTGTCGATATACAGCCCTTTAG
GGACATGATTGAAGGTATGAGGCTAGACTTGATAAAGTCAAGATACAAGAACTTTGATGA
GCTCTACCTGTATTGCTATTATGTGGCTGGGACAGTGGGGCTAATGAGTGTTCCAGTTAT
GGGGATTGCACCAGAATCGAAGGCAACCACAGAGAGTGTTTACAATGCTGCATTAGCCCT
TGGGATTGCTAATCAGCTCACTAACATACTCAGAGATGTTGGAGAAGATGCTAGGAGGGG
AAGAGTGTACCTCCCACAAGACGAGCTTGCACGCGCTGGACTATCAGATGAGGACATATT
TCGTGGTCAAGTGACTGAAAA
>E_H41079_c0_g2_i10 len=1113 path=[3320:0-118 3409:119-119 3410:120-124 3415:125-149 3440:150-150 3441:151-151 3442:152-194 3485:195-215 3506:216-247 3538:248-251 3542:252-252 18326:253-283 3574:284-285 3576:286-291 18328:292-322 3613:323-538 18316:539-569 3860:570-971 4262:972-1112] [-1, 3320, 3409, 3410, 3415, 3440, 3441, 3442, 3485, 3506, 3538, 3542, 18326, 3574, 3576, 18328, 3613, 18316, 3860, 4262, -2]
ATGATATCTTCACTGCTCGAAGCTGGTGGCAATTTTGCGACAGTAATGTTATCCCATAGT
CGGATATAAGCGAACAATATGAGAGGTTCACGTCCTTTAAAGCCAAGCAAGATCTCCCCA
AAGTCTCTAATCCAATATCAGTAACATTGCACCGATAAAGACTGATAATTGTTAGAGAAG
GACAACTTGAAGAAATCCAGAAGAGTCCATTATCGGTGATTCCAAAACAGCAATCTAAAT
GAAGAGATCGTAATTCTGAACCATAGTGATGTAATTGGGATAAGCCTGAATCGGGTAACT
CGGTGCACCCAGATAGGGATAAAGATTGTAAATGTTGAAAACGAGTGAGCAACCTATGGA
GATGGAAAGAGTTGACATTGTTGGCACCTATTTCAAATAATGAGGAAAGTGAGAGTTGGG
TGAGTGAACATTCAAAATGTAAAGATCGACGGAGTATGTTTTGAATGTGAAGCCAACGAT
GGCATGTTAACCCAAAAGATTCACGATCAGAATAACAATCAAGCCTTCGGAAAATATAAG
AGAGGATATCATCAGGGAGGTGCATAATGGAGGTAGGACATTCTATAAAGGGGTCGCCCA
TGGTATTATTCTGAAGGCTGCAGGGACCGGATCTTTATCATGAACTTTTTGTATGGGGGG
TTGGATGAAGTGGGTGAATCAAAACCGCAAAGGATAGGGGAGTCTCCATACCCATAGCCT
ATGAAAATCCCACATTTGCGGCAGAGGAGTTTGGTTTTTGAACGAGAATGACCCCAAGAG
AGAGGAAGACAATTAAACTCGTCGACCTGTGTAAACCGGCTTATATCAATTGTGAGAAAG
GAGATGAAACCTTTCTTTATTGATTTGCGATAATCAGATCCTATGCCAGATGTGATGCGA
TTGGAAGATGTCAAGTTCAGAGGATAACCACAAGACCCACAGCTGTAAGAGACATCAGCT
TGGGACATGCTTGATGATGATCATGGAAAATAAATTTCCAGACACCTTCCTTTGGTTCGA
CTTTAATAAGAGTATTGACGAAGGATCAGATCCAATGAGGGACGGAGACGACTAGAGCAT
AGCTGATAGCACACGTAGATCGGAAGAGCACAC
>E_H41079_c0_g8_i1 len=605 path=[7429:0-35 7435:36-39 7439:40-140 7540:141-145 7545:146-295 7695:296-391 7791:392-515 7915:516-563 18319:564-594 7994:595-604] [-1, 7429, 7435, 7439, 7540, 7545, 7695, 7791, 7915, 18319, 7994, -2]
TTTTTTTTCCCCCAATTCTCCCCTCTAATTGCAAAATTTAAAACATTTATACAACAAATC
AATACATTATAACTTAGAATTACATACATGGCAAAATTTTCCTAGATGGATGGGATGTAG
TTAGCGAAGCAAAACATAACTGTCAACATGGAAAAAGCAAGAATGAGGGTTCCACATGTA
TTTTGCGATTAAGAAAAGTTATCCTGTCTAATGTGTTATGACACCACACCAGTTGGTCTG
TTGTTATTCTTGACATATTTAGAACCCTTGCCACTAATTTCATATCCACTTGAGAGAAGA
AGTGAAGGACATGATCTGAACTATCTTCTTGGTTCTTTTGAAACCTCTTCAATATGCAGT
TTCCACTCCTCAGGAGCTCTTTCAGCTTCTTTTCTTTCTTCTGAAGATTTGTTCGAACCT
CGATTAAAAGCTCAGAATCTGTAGGGTCTTGGAGTTCTGCCTTGGTTCCTTTTTGACCCT
TTATCATGATGTAATCTTCACCTTTATCATTACGAACAAATCTCCAAAATATCCGTATTG
ATTCTTCTATTATCTCAAGTAGAGTATCACTTGTAATCACATTGTCACCTCTTCCACTTC
TTCTT
>E_H41997_c1_g1_i3 len=530 path=[1:0-67 331:68-154 418:155-156 420:157-189 453:190-190 454:191-211 525:212-316 630:317-329 643:330-371 2335:372-405 719:406-438 752:439-453 767:454-464 778:465-466 780:467-479 2843:480-529] [-1, 1, 331, 418, 420, 453, 454, 525, 630, 643, 2335, 719, 752, 767, 778, 780, 2843, -2]
TTCTTTTTTTAATGATACGGCGACCACCGAGATCTACACTCTTTCCCTACACGACGCTCT
TCCGATCTGTGCGGGCTGCTCAATCATGAGCAATAGCTCAGAATCATCTCTCTCTCCAGA
AATCTTCAAAGTGGGACTCTGATTTCCAACTTTTATCTAATTATCTATATGCGCCGAAGA
TCCGGATCCGGCAATTAATAGATCAAACAATCATCATATTGCTAACAATCATTCTTCTTC
CATCCCCATATTTAAAATAAATCATGGGCAACTTGTGCTCAATCTCAATCCCAATGGACG
GCTGCATAAATTGCACGGCTAGGCGTGCAAAATATGTTCGTGAGCTTGAAGAAAATACTA
CTGCTTTGCGCACTGAATTGGAAGAGTTGAAAAGAATACGGAATGATATCAAGAGAAGGG
TTGAAATTGCAGAGCAACAACAACATATGAAGCGGTTGGAGCAAGTCCAAGGGTGGCTTT
CGAGGGTGGAAGGTGCTGAAGCTCAAGTTGAAGAACTTTTAGCAGATGCC
>E_H41141_c0_g1_i4 len=2475 path=[13637:0-51 4474:52-95 4518:96-194 4617:195-650 5073:651-700 5123:701-706 5129:707-731 5154:732-752 5175:753-810 5233:811-943 5366:944-1045 5468:1046-1090 5513:1091-1126 5549:1127-1169 5592:1170-1246 14552:1247-1277 5700:1278-1330 5753:1331-1384 5807:1385-1385 5808:1386-1432 5855:1433-1553 5976:1554-1554 5977:1555-1580 6003:1581-1585 6008:1586-1586 6009:1587-1617 6040:1618-1640 6063:1641-1654 6077:1655-1671 6094:1672-1673 14551:1674-1704 6127:1705-1765 6188:1766-1865 6288:1866-1872 14549:1873-1903 6326:1904-1921 6344:1922-1938 6361:1939-1961 6384:1962-2018 6441:2019-2081 6504:2082-2121 14546:2122-2152 6575:2153-2205 14550:2206-2236 6659:2237-2240 14545:2241-2271 6694:2272-2365 6788:2366-2443 11197:2444-2470 8098:2471-2471 8099:2472-2474] [-1, 13637, 4474, 4518, 4617, 5073, 5123, 5129, 5154, 5175, 5233, 5366, 5468, 5513, 5549, 5592, 14552, 5700, 5753, 5807, 5808, 5855, 5976, 5977, 6003, 6008, 6009, 6040, 6063, 6077, 6094, 14551, 6127, 6188, 6288, 14549, 6326, 6344, 6361, 6384, 6441, 6504, 14546, 6575, 14550, 6659, 14545, 6694, 6788, 11197, 8098, 8099, -2]
CAGACGTGTGCTCTTCCGATCTGTTTTCTGATGATGATGATAAAGTAAGAGAAGTTGACA
GTCATCAAGTGGATGAGAAGACACAGTATGCTTCTCTTCGGAAACATGATGAGAAGGGAC
TAAGGGAAGAAGCTGAATTGACTGTCGAGCTACGCAGTTCAGGATCTCTGGCGATGCCAT
TTATGTCAGTTCGTGCGGCATCTTTACGGGCCTCTGGTTTAGCAGCTCACAGTATGGCTT
CGATGGGAACCAACAATGGGTCTTCTTGTAGTTTAAACGGTAATCAATCTTTGAAGCAAT
CTGCTGTTGATGGTAATGGAATGTCCAGCATACAAATTTCACCCAGAGTACGAGAGGATG
TTGATCAGGATCATGATCTGGAGAAACACATCGAGGAAGTGGATAAGTTTAGGGTTGGCT
GTTCAACAGCAAGGAAACTCTTTCGTGAGGATACACTTGAGGATACTATAAGTAACGCTG
AAGTAGAAGCAAATTCACCTCAGCTGCCTGCTTTTGAGAATCAGTTGGCAGGGTTGAGCT
ACGTTGATTCTCAGGAACCTGGAGATTTATCACAGGCCAATGCACTTGATGTTGTGGATA
GGTTCATTAAATCTAGTGTTCTGGAGTTCGATCATGAGGTTGACCATGGAAGGATTAATG
CAAAAAAATCAAATCCTGTCTCAAGTGCAAAACGGAAGCAAAGTTTGTCCAAGAGATCCA
ATATAAGCAGCACAGTTGGAAAGGCAGGGACAAGCGCAAAAGGGCAACAAAGTTTGGCCA
AAAGAGCTGATTTAAGAAGCACAGTTGGAAAAGCAGGTATCTATGAATGGGATGATAGTC
GCGAGGACGAAGGAGGGGGAGCTTCTTTATTTAAAAGAAAAGAAGAAATCTTTGATGGCA
GAGGCCACAGTAAGAGAACTTTTACCCAACCACGAAAGCCTAAAGGAAGCATAGGAGATG
AGTTTAAAAAAGAGCAATTAAATATTGGTAATAAAATAATGGGTTTATCTCATTCAGATT
CAAAATTTGTGTTGCGTAATTCAGAGGAGAATAGGAAGACAGTAGAAGCAGCTGATTTAA
AAATTAGAAAGAACCTTGTCACTGAGTTGAATGAAGCCAGTGAACAAGTTGACTTAAATA
TAGGTGTTGATACTCAAATGGCTGCTGAAGCTATGGAAGCCTTATTCAATGGAGAGCCCC
TTGCTAATCATGACACTGGCGATGCTTGTCGAGATGGCCAAAACATCCCCAAGGGCTCTT
GCAAAGGTTATTCTGGAGGAGAAACAAAGAGTAAGGTTCCATCAAAGAAACCCTCTTCTT
CAAAGAGGTCACGTCCTGATTCAGAGATTGTTACTAGACAATCTCAGAAAAGAAAGAGGA
GTGACGCTAAATCAAGTAAAGAGTCTAACACGTCATTACGAAAAAGTACTAGAAATGTTA
GAAAGGAGATTCACGCCGAGCTAGTAAAAGAAAAACCTAACAGGGCGAAGTCAAATGCTG
AAAAACCCTTGGCCTGCGGTGGGAGTGAAAACCGGGACAAAACACTACTTAAGACTGTTG
AACAGAGACGTGAGGGAGCTGTTGAGGCCGATGGATTAAATGCAACTGCAAAATCAAGTG
GAATTATATCACTTGAAACCAGTACTTGTACACCCATTGCTCAAAGAACTAGGCAGTGCA
GGGTACTGCATCAACTCGATAGGACTGAGGATGCATCGAATGATTCTAGAGAGGAAATGA
GCTGTCAGGTGCCTAAAGACAAGAAAAAAAGGAGTGGTAAAAGTGTTGATGCTTTTGAAT
TATCAAGTGCTAAAGAGAAAATTCCCAAAGTGGCATCCACTCAATCTGACGATATTGAAA
ATACTACACCTGGCGACCTTGAGCGACCAGTTCCAAAATTAACTGCTAAAACTGGTGATG
TCGGAACAGATGCATTGAGCTATCTTAAAGGAAAAAGATCTCGTCGAAACTTGTCAGGTC
AGGTAAATGGATCACGCAATCTTGATGGTCCATGCAAACCATCCGTTGGGCAAGAAGCCA
TTGGACAATCTGTCACTAGGAAGAAAAGGTCAAAAAGTAATGCTAGAAGAACTCTTACTG
ATGTAGACATAAAGAGGACAACGCGATCATCTGCAGGTAAATTGTCACAGCCCAAATCAG
GTAAAGCAGATTCAGGTGGTGCTGCTCTTAATTGTGATTCTGCTGATATGAGTGAGAAAA
TAATCCCTAAAGGACAAATGGAGCTGGGACCATCTAAGCACTCTGACATGGGGTGTGAGG
CAGTTCCCACATCATCTATTGAAGGGGCAGATCAAATTGCTGGGTTAGAAGTATCGCCAA
GAGAGAGTTGTAAAGTATCTAATTCAGCTTGTACTACCCCAGTTAACCGTGTGCCGCGAA
TGAATTCTGCATCTCCTGTTTGTATGGGTAATGAATATTTTAGATCGGAAGAGCACACGT
CTGAACTCCAGTCAC
>E_H39287_c0_g4_i2 len=1234 path=[9459:0-146 340:147-222 416:223-314 508:315-510 15980:511-541 735:542-592 786:593-623 817:624-632 826:633-654 848:655-655 849:656-676 870:677-677 871:678-825 8682:826-854 1090:855-897 1133:898-928 1164:929-958 1194:959-1073 1309:1074-1233] [-1, 9459, 340, 416, 508, 15980, 735, 786, 817, 826, 848, 849, 870, 871, 8682, 1090, 1133, 1164, 1194, 1309, -2]
TTCCGATCTCTCAAATATCCATAGAGCTTCTCAGAATAAATCCATCCCCGAAATTTCCAT
TTTGACCCTTGGATCCATCAAAGTTGAGCTTAACAAATTTTGAACTTGGGGGAGACCACA
TTATGATTGTTGTTGTATGTCTTGAGAAGCCTCGGCATCACCAGAATGAGTCGGGAAACC
AATTCCCTGAAGCGCAGGTATATTGTCCAAATCCCCCTTGGAGAACAATGGCAAGAGCCA
TAGTGCCTTTTTCGTCCCAAAAACCTGCTCAAAATTTTTCTTCCGGCCCAAGTCATACTT
CCACCTCACTCCCTTTCTCTTTTCATGAACCTCTACGGATGTGGTGTTGCTTGACAGAAG
AGATGCATGCATAATCAAGAAACAGAGAAGGCTCAATGCAAAAGCTATATTGAGAACAAA
TGCCAAAAGACAGATGCCAAAATGTTGGGGTGAGATATTATGATTCTTGCCTCCTTCAAA
ATATTGGATAAAATTCGGCAGCAACACTAGACTATCCATTGTTGTCTCCAGAAATGTATA
CAGCAAGAAAAGAAGAAAATACTTGTAATTCCGTGCTCCAACACAATTCACCACCCATAC
GCAATGGTGATCCATCTTCAAAACACATCGTTGGCAAACAGAACAATGATGGCAACGTGG
TGGCTTTCCGTTTTGGCATTTACTACAATAGCCTAAAGCTCGTTGTCTACCTAAGCCATC
TGAAGTATCAGCGCCTACATAATCTGATGATGTCAGAGAACTACCAACCTCCAAATCATC
TTCCTCTAGTACTGCTCTCCAGTTTTCAGGAACAGAACCAGGGTCCAGCGTATGAAACAG
AATGATTATGAAGAACGATAAAACCAAACGGAGACCGCCGCGGGATAGTTGTGGACCCCA
CGTGAGAACGACAACGGCGTAATACGACACTCCGACAATTGCAGCTACCAGGACGATCAT
GAGGTAACCAAGGACTTTAAGGGCAGCACAAAACTTGAACAGGTTAACATCCATTCCAGG
AATGGTATACCCTCGACCGAACCTGATTTGGGTGAAAATCGAGGCTGACCGTCTGCTTCG
TACTGGGAACAAGCGTTTCCAGATATCAGGAGCCAGGTTTAACCGATTGGTGAAAAGGTT
TTCTAGAATCTGATCTCAATACCTAAACGGGATTATTTGCGACGTTATTTGAAAAGGTTA
AGAGTAATCTATTCAGGTTAGAAATAAATATGAA
>E_H39287_c0_g3_i6 len=470 path=[9695:0-51 3979:52-69 3997:70-248 15978:249-279 4207:280-309 4237:310-327 4255:328-359 4287:360-390 4318:391-395 4323:396-396 4324:397-469] [-1, 9695, 3979, 3997, 15978, 4207, 4237, 4255, 4287, 4318, 4323, 4324, -2]
CATATTTGGATTCTATTGGAACAAATTTGCTCCATGTCGAAAATTTGTTCCAATAGAATC
CAAATATGCACTCAAGTATGGCAATCCCAACTTCTCAGCTATAAAATCAATGATGACCTG
CCCATCGGAATACCTCCCGGAAGGTTTACCGAAAAATGTGTCGCCGTTAGGTGAAGGAAG
ACGATGGAATGCCGCCGATTTACCACCTGTGTCAGAATTCGAATCACCGAAGTTGAACAT
TGCCGGAAAATGGCAACCGCTCGACTCGCCAAGGGTCTGTTCCCGTCCGATAGTAATCAA
AATTGAGAATGCAGTAACTAGAACAACACCAATTGCCACAGCTTCAATACTATTCCTCAG
TCCCCAAGGACCCTTCCATCTCCCACTGATACTATATCTTCCGCAGTCCATGAAAATTAT
TCTATCGGCTCTCTTGGGCCTTTTATCAAACAAATGATTTTACATATTTT
>E_H36126_c0_g3_i5 len=1085 path=[10197:0-48 7078:49-50 7080:51-156 10496:157-187 7217:188-267 7297:268-282 7312:283-289 7319:290-345 730:346-373 758:374-404 789:405-685 10492:686-716 1101:717-826 1211:827-831 1216:832-857 1242:858-864 1249:865-865 1250:866-896 1281:897-907 1292:908-912 1297:913-922 1307:923-939 1324:940-952 1337:953-975 1360:976-1023 1654:1024-1024 1655:1025-1039 1670:1040-1041 1672:1042-1042 1673:1043-1049 1680:1050-1070 1701:1071-1073 1704:1074-1084] [-1, 10197, 7078, 7080, 10496, 7217, 7297, 7312, 7319, 730, 758, 789, 10492, 1101, 1211, 1216, 1242, 1249, 1250, 1281, 1292, 1297, 1307, 1324, 1337, 1360, 1654, 1655, 1670, 1672, 1673, 1680, 1701, 1704, -2]
CACGACGCTCTTCCGATCTTGTACATTGACAATGAGACGAATCTAGTCTTAAAGCCAACG
TATTCACATGCCTTGATTAAAACAAAAACAATTAGTGTTTTTCATGTATGTTATTTATTG
TTGCAAAACATAAAAGTTGTTGTAGGCGTTATTTTTTCGATGACTTATCTGTTGTCCCCC
ATTATTGTTTGATCATAAGGTCACTGTGCGAATCGTAACTCATTAGGGCATAGAATTGTC
CATGTTTGTAAACAAATGATAAAAAAAACTCATTTTCTTTTATTGTCGCTTAAAACCCAT
GTTTATTTATTTTTAACAGGCACCAACAGACTTAGTTAGTGAGACTGGAGTAGCACTAAA
CAAGGGAAATATCTGCATTGATAAGACAAGCCCGACGTACATGTACAAAGCGTATTTTGA
TCAATTCGAAAGAGACTTCACTTCGTTCTTAAGGTATCGATCGGAAGAAATAATCTTTGG
TGGTGGAATGGTCCTAACAATCCCGGGAAGTATTAGCAGAAGTGATGATCCTAGCTGTAT
TTGGAATGTTGTTGGCATGACACTCAGAGACATGGTTTTTGAGGAGTTAATAGAAGAGGT
GAAATTGGACCAGTTTAACATGCCATACTTCACACCTACTCCAGATGAAATAAGGAAAGT
GGTTCAGGAACAAGGGTCTTTTACGATTCGTAGACTTGAAATTTTCAAAACAAATTGGGA
TGAAAACATGAATGAAGGGTTGTACAAAGATATGGTGGTTTTTGAGAAGCACATGAAAGC
AAAATATGTATCCAATTACGTAAGAGCAGCGGGAGAACCTATTTTGGCAAATCAATTTGG
AGAAGCAGTCATGGATGATTTGTTTCATAGGCTTACTAAGAAGCTTATGGAACAGATGTC
CACTGAGGAATGCAAGTACATTAATCTTGTAATTTTTATGAAAAAGAAATCTTGAGCATT
TGAAAAAAGAGAGCAAGCAGATTATGTAACGGTTTAAATTCTTTATTTTATTTCTTCAAA
AATTTAAACCGTTACATAATCTGCTTGCTCTCTTTTTTCAAATGCTCAAGATTTCTTTTT
CATAA
>E_H39287_c0_g1_i3 len=352 path=[3168:0-32 3171:33-55 3194:56-125 3264:126-148 3287:149-156 3295:157-194 3333:195-212 3351:213-218 3357:219-243 3382:244-269 15977:270-300 3439:301-326 3465:327-329 3468:330-338 3477:339-351] [-1, 3168, 3171, 3194, 3264, 3287, 3295, 3333, 3351, 3357, 3382, 15977, 3439, 3465, 3468, 3477, -2]
ACATGCTTCAGTGATGGGAATCAGAGTGTCTGACAGAGATGTATGAAGAATGCGGTTGGC
TATCCATCGATTTGCAGCGTGTGTATAATGTATGCCATCCCAACTGATGTAGGCCAAAGG
GTTGCTGCAAGAAGCTCCATAAACTTCAGTCCCATTCACTACCGCCTTCTTCCCACATTG
GACACGGTAATCCCCATAGTGCCCGCAACAATATCCAAGTGGATCAACAAAACCATGCTT
CTTTGCTTCAGTAATTAGAGAATATTTAGCCGAGTAGATATCAACATAAGTAAGTACGGC
ATCTGGTAATTGCACCCTCAGTTTGGACACCCTCTCCTTGAGCTTCCGGTTG
>E_H36126_c0_g1_i1 len=210 path=[2373:0-38 2382:39-69 2413:70-70 2414:71-77 2421:78-97 2441:98-120 2464:121-132 2476:133-140 2484:141-195 2539:196-209] [-1, 2373, 2382, 2413, 2414, 2421, 2441, 2464, 2476, 2484, 2539, -2]
ATGAAGACTGTAAGAAGAATGTATAAAGTGCAGAGAATTTTGTGGAAAGAGCCTACTGTA
GAAAGACCCAGGCATTCCAGCGATAAAACAAGGCACATTTTTTCCAATTTTCTTCTCAAG
CTGATTATAAAAGCTTGGCAAAGACTTGAAAATGGTGTTGAAGTCATTTCCAGGAAGATC
GTTAAGGAAGACCTGGAACGCAGGTGGCTG
>E_H36000_c0_g1_i5 len=682 path=[883:0-73 5009:74-104 958:105-110 964:111-113 967:114-114 968:115-120 974:121-145 999:146-220 5011:221-251 1105:252-288 5007:289-319 1173:320-322 1176:323-355 1209:356-362 1216:363-405 5010:406-436 1290:437-462 2180:463-477 2195:478-493 1347:494-508 1362:509-559 5008:560-590 1444:591-598 1950:599-629 1483:630-639 1493:640-646 1500:647-650 1504:651-677 1531:678-678 1532:679-681] [-1, 883, 5009, 958, 964, 967, 968, 974, 999, 5011, 1105, 5007, 1173, 1176, 1209, 1216, 5010, 1290, 2180, 2195, 1347, 1362, 5008, 1444, 1950, 1483, 1493, 1500, 1504, 1531, 1532]
TAAAATTGGAGTCTCCTGAATTCACAACCGATCAAATAAAACACGAAAAACTCATCCAAA
TTTGAGTTGGTTTCAATTTACATTTGTGTTACTCTCGTTCTAACTTTACTTAGACGAGTT
ATCACTTCAATGGATACCTCCAACGAAACAAAACCGCCGGCGGTGGTGAAGTTGAAGGCA
ATAGAAGCAACTCCGGAGGCCTTTGAAGAATACGGACAGGTAATCGAGACTTCTCCGGAT
GGCGAGGAGTTCGGACCTCGTGACGCCCAATTAGATTTAAGTCGAGGAATTCCCAGGTTC
TACATTATGCATCTCGAAGATCGACCACTTGAGTTCTCTATTATTACGCACCATGCTAGT
GTGACACAGTGCCTTGGTTCAATTGGTGGCCATGTTTGGTATCTCGGGGTCGCTAAGTCG
TCCATGTTGGATTCAAGTGACATTGAGGGTGACAAGAGCAGGATTGTTGTGAAATCGCCA
TGTGGTCATTTCTACTTGCCTCCCGCTATAGAGGAGGTGCGTGTTTTCAGAGTTACGGGA
CCCAAGTTTCTTAAGCTTAACCGTGGTACATGGCATGCTGGACCTTTGTTTAAGACTGGC
ACGATGGATTTTTACAATTTGGAATTGAGCAATACCAATGTGGTGGATCATACACCGCAT
GACATGAAGAAGGATAATGGGG
>E_H36583_c2_g2_i1 len=217 path=[1:0-106 355:107-123 372:124-216] [-1, 1, 355, 372, -2]
ATTTTTTGTCACTACCTCCCCGTGCCGGGAGTGGGTAATTTGCGTGCCTGCTGCCTTCCT
TGGATGTGGTAGCCGTTTCTCAGGCTCCCTCTCCGGAATCGAACCCTGATTCCCCGTTAC
CCGTGAGCGCCATGGTAGACGCAGAGTCTACCATCGACAGCTGATAAGTCAGACATTTGA
AGGATATGTCACCGGTACTGTGACCGTGCGATCTGTG
>E_H35008_c0_g7_i1 len=309 path=[1295:0-79 1345:80-97 1363:98-137 1403:138-308] [-1, 1295, 1345, 1363, 1403, -2]
GAGCAGTGTGTCCAAACTGCCGAAAAAAAGTCATCACACCATGTTTTGCGCCCAAGTCAA
CCTGCTGGAACAATGCTGCAGGTAGATGCCCCTTTTGATTTTTCAAGGGATGAAGCAACG
GAACCTTTTCGGCATCAAAAATACCATCAGTATGTTTTTCTGCCACACAATACCATGATG
CACCCAACTTGGAACTTTCTATATTGGATTTACTAATGTTGGTGCAGCAACGCCAACCCT
TTATCCAATTCATGTAATACGACTCTCACAATACCTGGTGAGTTTCTCGTCTAAGATGGT
CAGGCGCTG
>E_H35584_c0_g3_i3 len=996 path=[2035:0-37 2043:38-51 2057:52-123 2129:124-124 7974:125-155 2161:156-222 2228:223-241 7977:242-272 2278:273-273 2279:274-299 2305:300-304 2310:305-407 2413:408-455 7975:456-486 2492:487-498 2504:499-500 2506:501-527 2533:528-657 2663:658-679 2685:680-691 2697:692-692 2698:693-700 2706:701-701 2707:702-710 2716:711-761 2767:762-768 7978:769-799 2805:800-801 2807:802-802 2808:803-803 2809:804-925 7980:926-956 2962:957-994 3000:995-995] [-1, 2035, 2043, 2057, 2129, 7974, 2161, 2228, 7977, 2278, 2279, 2305, 2310, 2413, 7975, 2492, 2504, 2506, 2533, 2663, 2685, 2697, 2698, 2706, 2707, 2716, 2767, 7978, 2805, 2807, 2808, 2809, 7980, 2962, 3000, -2]
CCCAAAACTAAATACGATCGTCAGCTCAGGATATGGGGTGAGCAAGGACAGACAGCTCTT
GAGAAAGCTAGTATATGCTTACTGAATTGTGGACCTACTGGTTCGGAAACATTAAAAAAT
CTTGTTCTTGGGGGAATTGGGAGTATCACAGTGATTGATGGGTCTAAAGTTGAAGTGGGT
GACCTTGGGAATAATTTTATGGTTGATGAATCAAGTATTGGGGAGTCAAAGGCAAAATGT
GTATGTGCATTTCTTCAAGAGCTAAATGATGCCGTGAAAGCTAAGTTTATAGAAGAGTAT
CCAGAGGCATTAATTGAGACAAACCCGTCATTCTTTTCTCAATTTACCTTGGTGATAGCT
ACTCAGCTGGTGGAAGATTCAATGATAAAGCTGGATAGAATTTGTAGGGAGGCAAATGTG
ATGTTAATATATGCTCGCTCTTATGGCCTTACTGGGTTTGTTCGGATCAGTTTGAAGGAA
CATGCTGTAATTGAATCAAAGCCTGACCATTTTTTGGATGATCTCCGATTGAATAATCCA
TGGCCTGAGCTGAGGAGTTTTGCAGAAACCATTGATTTAAACGTGTCAGATCCTGTTGCC
CATAAGCACACACCGTACGTTGTCATTCTTGTCAAGATGGCAGAAGAGTGGGCCAATAGC
CATGATGGTAGCCTTCCATCTACCAGAGAGGAGAAAAAAGAGTTCAAGGAACTTATCAAA
ACCAGGATGGTTGGAATGGATGAAGACAACTATAAGGAAGCTATTGATGCAGCATTCAAA
GTTTTTGCTCCCCGTGGAATTAGTTCAAGTCTGCAACAGATAATTGATGATACTTGTGCC
GAAGTTGATGCTAATTCATCTGATTTTTGGGTGATGGTGGCGGCTTTAAAGGAGTTCATT
GCCAATGAAGGTGGCGGGGAGGCACCCCTTGAGGGATCAATACCAGATATGACATCATCA
ACTGAGCTTTATGTAAATTTGCAGAAGATCTACCAA
>E_H35584_c0_g1_i1 len=841 path=[3807:0-51 44:52-135 7973:136-166 159:167-301 7976:302-332 325:333-392 385:393-416 409:417-437 430:438-507 500:508-535 528:536-734 727:735-735 7979:736-766 759:767-839 832:840-840] [-1, 3807, 44, 7973, 159, 7976, 325, 385, 409, 430, 500, 528, 727, 7979, 759, 832, -2]
CATTAAAGTTGTGAGCCTGCAGAACTTTAATGCACCCACATTACTCCATTTCAACTACTC
GAAATTTCATTTCGACCTAAAATAGCATAAATCCATATTTTTACCTTGAATATTCGGTAC
TTTTTTTAAAAAAAAATTTCAGACTATTTCTTTACCACTCCATCTCATGAAATCGCAAAA
TCTGCCAACCCAAAGAGGTGAAAAACAATGCCTGCATCCAAGTGCAAACTTACCATTATA
TTTTACAGGGACAACAACTGGGACTTGTGATCAATGCCATTGAAGATGAAAGTCCCACAC
ATCGGAACAAACTGTTTTGTGATTAGCTTGATTACTTCCTGTGATGCAATTCCCCCTATG
AGAGCAGCAACAGCATGGAGCTCAGCAGCACCAAAGCGGCACATCTCGTTGATCAAATCT
TCGGTCAAGGTTGAGCCGTTACAACCCAAGTCATTGAGTAAGCCAACAGCTGTAGTCTTC
AATCGAGATATATCCTCATCCATCTCCCCATCAAATTGGCCAGGGAAAGTGTTGAAGTTA
GCAGCAAACCGGTCAACAGCTCGGAGGAGAATATAGAACCCCACAGCTAGACTGTAGTCC
TCGTCTGTTAAATACTTTTGTAACTCTGGTTGAATTGGAGAAGTAAACTCGTCCTCAATC
GGACGGTACCTGCATATTGTGAGTTTTCTTGCATTTTTACAGAAGCTTTTTATGATTGCT
TTTTTGATGCTATCTGAATCTCGGCCAATTTTCTTTAAAATGTTCCTCACCCGCTCCTCA
ATGACAAGAAAATCAGCCTCGGCCTTTGCTTGGTAGATCTTCTGCAAATTTACATAAAGC
T
>E_H35008_c0_g1_i3 len=1133 path=[1851:0-112 1934:113-141 1963:142-243 2065:244-593 2415:594-626 2448:627-660 2482:661-941 2763:942-1096 2918:1097-1115 2937:1116-1132] [-1, 1851, 1934, 1963, 2065, 2415, 2448, 2482, 2763, 2918, 2937, -2]
GACTTTTTTTCGGCAGTTTGGACACACTGCTCAAAATGACCCTCATTTGGATAGGGATTT
CCTGGTACAGCTCTGGATTGCAGATAGGAAAAGGGAAAGTTCCAGGGGAAAAAGAAAACA
TAAAAATGTCAAGAGTGAGAACCATCATGAAACAGTTTTTGGTCATCAATCTGGAAGATG
GTTTTCAGATGCATCTTCTATTTCAGAGGAAAAACCTTACGAGCAAGTGAAGACAATTCT
GAAGCAGCCACCTCCTAGCCAATCTGTCACAGGTTTTCTGGAGCCATCATCTCCACAGGA
GGCACTGGTTGCACCTCTTCTTGCTAGGTCCAATTTGCTGATTACTAGGGATATAGAATG
GGCAAATCTCGTACTTGGTTTTGAGCAGGAAAACCGTTATGGAATAGTAGATGTGTGCTA
CCCCCAGTCTCCTGTAGGTCTTATCCGTGAACAAAGTAATCTCATTGCTAGACAGTTGCT
TAGGCTAAGACGCCCTTTTGTTGCTTACATAACTGATGCCATGGGTAATGAGCTTTTTAG
GGTTCGCAGGCCTTTTTGGTGGATAACCAGTTCGATTTATGCAGAAATAAATGGTAAGGA
AGTTGGCGTGGTTCACAGACGATGGCACCTTTGGAGGAGGGTGTATGACTTGTATCTGGG
GAGTGAGCAGTTTGCGGTGGTTGAAAATCCTGGCTTCTGGAACTGGACATTTACTTTAAA
GGGCCCTGATGGGGAAGTACTCGCAGAGATAGATCGTGACTGGAGAGGTTTTGGCTTTGA
GATCTTCACTGATGCCGGTCAATACGTCATCCGGTTTGGGAGTGCTAATTCCAGCTCCAA
GACTGGTCGTGCTAAAGAGATTCGAGAGTTGGAGGTCACCCGTTCATTGACACTTTCAGA
GAGAGCTGTAGCTGTTGCACTTGCTATATCACTGGATAATGACTACTTCTCGAGGCATGG
GGGCTGGGGACTTCCTTTTGTTGCCGTTGGCGAATAGGTTTGGGTTTGCTGTAGAGTTTT
AATGAATCAAATATGTTTTCTCCTGCACGGTAGAATACTTGGACAAGCAACTTGTGAGCC
CGTCTGTATTTCCGTTTGCATTTGTAAAATTTGTTGCTATCAGTATTGTTGAA
>E_H35949_c0_g2_i3 len=956 path=[1673:0-52 1696:53-59 1703:60-83 1727:84-89 1733:90-118 1762:119-145 1789:146-149 1793:150-153 1797:154-193 1837:194-261 1905:262-276 4097:277-292 4113:293-310 1954:311-341 1985:342-401 2045:402-409 4131:410-427 4149:428-500 2144:501-540 4694:541-579 4733:580-587 2231:588-611 2255:612-622 5224:623-629 5231:630-658 2302:659-659 2303:660-660 2304:661-664 3236:665-671 3243:672-695 2339:696-698 2342:699-720 3165:721-760 2404:761-818 3267:819-859 2503:860-874 3959:875-926 2570:927-941 2585:942-955] [-1, 1673, 1696, 1703, 1727, 1733, 1762, 1789, 1793, 1797, 1837, 1905, 4097, 4113, 1954, 1985, 2045, 4131, 4149, 2144, 4694, 4733, 2231, 2255, 5224, 5231, 2302, 2303, 2304, 3236, 3243, 2339, 2342, 3165, 2404, 3267, 2503, 3959, 2570, 2585]
TTGCAGTATAGGAAACTCGGTGACTCTGATCTTCAAATTAGTGAAATTACTTTAGGAACT
ATGACATTTGGAGAACAAAATACGGAGAAAGAAGCACATGAAATGCTTAGTTATGCGTTT
GAACGCGGCATTAATGCCATAGACACTGCAGAGGCTTATCCAATACCAATGAAGAAGGAA
ACACAAGGAAAAACAGATCTTTATATTGCTAGCTGGCTGAAGTCTCAACCCCGCGAAAAG
GTTATTTTGGCAACAAAAGTATGTGGTTATTCAGAGCAGTTAAGTTATTTGCGTGACAAT
GCAAAGGTCTTGCGGGTTGATGCTGCTAACATTAGAGAAAGCGTAGAAAAAAGCCTTAAG
CGCCTCAACACCGATTACATTGATTTACTGCAAATTCATTGGCCAGATCGTTATGTGGCA
CTGTTTGGTGAGTTTTCTTACGATCCTGCAAAGTGGAGACCAAGTGTGCCGTTCGTGGAG
CAACTCAAGGCCTTTCAGGAACTTATCGATGAAGGAAAGGTACGCTACATTGGTGTTTCT
AGTGAAACTTCATACGGAGTAATGGAGTTTGTTCACGCAGCAAAAACTGAAGGACTACCA
AAGATTGTTAGTATCCAAAACAGATACAATCTGCTGGTTAGATGTCGTTTTGAAGTTGAT
CTCGTCGAAGTGTGCCACCCAAACAATTGCAATATCGGGTTACTTTCTTATTCCCCGTTG
GGTGGCGGATTATTAAGTGGAAAGTATCTAGATATTGCTTCCGAGGCTGCAAGGAAAGGG
AGGTTGAATCTGTTTCCTGGTTACATGGAAAGATATAACAAGTCTATTGGCAAGGAAGCG
ACAATAGCATATATTGAAATGGGGAAGAAACACGGGCTAACTCCTGTCGAGCTTGCACTT
GGATTTGCACGAGACCGTCCATTTATGACAAGTTCGATAATTGGCGCCACTTCTGT
>E_H35949_c0_g1_i1 len=286 path=[1153:0-67 1191:68-79 1203:80-98 1222:99-100 7710:101-131 1255:132-139 1263:140-140 2886:141-147 2893:148-179 1303:180-185 2925:186-197 2937:198-223 2963:224-228 2968:229-285] [-1, 1153, 1191, 1203, 1222, 7710, 1255, 1263, 2886, 2893, 1303, 2925, 2937, 2963, 2968, -2]
AGATCAGAGTCACCGAGTTTCCTATACTGCAACGGGCTCTTGTCTCCGTGTTCTGCACAA
ACTCGTGTCTTCAAGAAGCGCTTCCACCTCCTAGCATTTGGCGGGAATAATGTAGCAGGG
CGCGTAAAGCAGCGGCCAGAGAACCGGTGGTCATTGCAGAGAAATCCATTGAGAGAAGAG
GTGCTCAAACATGCCATGTCTAAAGATCGAACAGGTGTTCCTATTCGAGAAACAAAACAA
ATTAGTTGAGCTTGACTTTGCGGGGAGGGGAATGTGTAACGTCAAG
>E_H35008_c0_g9_i1 len=258 path=[3857:0-88 16503:89-119 3947:120-196 4024:197-198 4026:199-199 4027:200-214 4042:215-241 4069:242-242 4070:243-257] [-1, 3857, 16503, 3947, 4024, 4026, 4027, 4042, 4069, 4070, -2]
CTTAGCAGCCACTCTACGCTGAATGGTAAGGTGCATTTGATGTTGATTATGAAGAAGAAG
AAGTCTACCCAAATGAATTGCACCATGGAAGTTGTTATAAACACCAGAGCTATCCAGAAT
TTGAGTTGCAAGTGAAGTCTGTTTTTTTTTTTGTGTGTGTGTGTTTATATTTAAACATTA
TGTAAATTCTATTTTGGAGGAGGGGGCATTGTAGCTTCCCATATATCGTGCCTTTTTTTT
TTTATTGTTCACATACTC
>E_H39465_c0_g1_i5 len=838 path=[11660:0-44 2319:45-149 2424:150-282 2557:283-294 2569:295-298 2573:299-299 2574:300-313 2588:314-350 2625:351-555 2830:556-585 2860:586-706 2981:707-762 3037:763-837] [-1, 11660, 2319, 2424, 2557, 2569, 2573, 2574, 2588, 2625, 2830, 2860, 2981, 3037, -2]
GTGCTCTTCCGATCTAACAACTTGTAAAAATCAGCCAATTCTTGCATATATTTAGTCCAT
AATCCCATTAAAGTCACAAAACGCCAAGAAGAATATAATTCACCTAATCTTGTTTTCTTT
CAGTAATTTTGTCAAACACGTCGTAGTCGGGCCTGGTAAGCAGACAACAACCTGCATTAA
TATCATTCGTTCATCTTACTGGAAAGTGATACGGAAAAGTAGAAGTGCTTAAAGAAGAAA
GATGGAGAAAGGACAGGTGGGTCTAGCGGTATTGTTGGTGCTAGTGCTGATTTCGCTCAC
TGGTGGTTCTATTGATCAGCAGCCGGAGAGGAACAAGTCGATATTATCAGAAACGACTAT
GCTCACTCGACTTGGCTCTTCCCTTGTGTTCCCAATTCATGGCAATGTTTATCCAAAAGG
GTTCTACTATGTCCCTCTTTACATAGGTCAGCCTCCAAAACAATATTTTCTTGACCCTGA
CACGGGCAGCGACCTGACATGGCTTCAATGTGACGCACCTTGCGTGCATTGCACTAAGGC
ACCTCACCCACTTTACCGGCCAAACAATGACCTGGTGGACTGTAAGGACCCACTCTGTGC
ATCCTTGCACTCGCCTGGCGACCGCCACTGCGAGAATCCAGAGCAGTGTGACTATGAGGT
TGAGTATGCGGATGGTGGTTCATCCATTGGTGTCCTCGTCAAGGAAGTGTTTCCCCTCAA
GCTCACTAATGGAGCTAAAATCAGTCCTCGCCTGGCCATCGGATGTGGATATGATAATAT
TCCAGGTGCATCTCATCATCCATTAGATGGAGTACTTGGCCTTGGCAGGGGAAAATCT
>E_H39465_c0_g2_i12 len=548 path=[352:0-79 402:80-92 415:93-110 433:111-125 448:126-129 1382:130-147 1400:148-197 1450:198-218 13621:219-249 1502:250-291 1544:292-472 1725:473-477 1730:478-547] [-1, 352, 402, 415, 433, 448, 1382, 1400, 1450, 13621, 1502, 1544, 1725, 1730, -2]
TACAATTATCATTTTACTTATTTTTATGAAACCTGATGCATTTGTCAAAATCATATATAT
TCATGCTTTTCCAAAACCAACAGCCACCTTCCTTCTTCTGCGGGTTTCTATTCTTTCGGG
GCTCGGAAGACCAGTCTTGTCCTCGTATTTCTTTTCTAAGGCCTGTAGCTCTGCACGGAT
ACTGTCAAGAACATCGTCAGTCATTCTGTCAAAGAAAAGCGTTCCCTGCAAATGATCGAA
TTCGTGCTGGAACACCCGAGCAGGAAGTTCTGACAAGTTAATTGTAAACCTTGCACCAGT
GATGTCCCGTGCATCAATCTTTACAGTTTCTGGTCTCTCTACATCAGCATAGATCCCAGG
AAAGGATAAGCATCCTTCATTAAAGACCACCATTTTTTTGGAATATTTGTTGACACTTGG
ATTTATAAGAACAATTTCCTCTCCTTCACCACGTTCACCAACCGGATTAAACACCATAAG
TTGAACATTAATTCCAACTTGGGGTGCTGAGAGACCAATGCCATCAGTTCTGTACATAAC
ATCGAACA
>E_H39465_c0_g4_i1 len=449 path=[547:0-140 658:141-150 668:151-171 689:172-181 699:182-194 712:195-229 747:230-262 780:263-411 929:412-422 940:423-448] [-1, 547, 658, 668, 689, 699, 712, 747, 780, 929, 940, -2]
AAAAGGACTGGCCGTTATTTTGCCAACCTTAATTACTCCTATCGTTGCCCCAGGCCCCGA
GTCACGCTAAACCCCATTTCGGCCCTGTCCGCACGTCTCTGCGTTTTGTGGCCATGGCTT
CTGCGACTTGGTTCAACCCATTTTCCTCATCGCATACTGTTCTTCCAGTCATGTGTCGTC
GGACAACCTCAGCCATCCCACTCTTCTCATCACCCGTTAACCGGTTCAAGTCGTCACTGG
TAGTTCATGCGCAGTCCACCCGGGGTTTCTCACCCAAAAAAGTCCAAGTAGCTACTCCTG
CTGATTTAAACTTTGAGAAGCCGCTTGAAATTGTGGAATATCCAGACCCTTTACTGAGAG
CAAAAAACAAGCGCATTACTACATTTGATGATAATTTGAAGAAGTTAGTAGATGAGATGT
TCGATGTTATGTACAGAACTGATGGCATT
>E_H35369_c1_g12_i1 len=597 path=[9137:0-47 9155:48-54 9162:55-92 9200:93-93 20434:94-124 9232:125-136 9244:137-145 9253:146-156 9264:157-167 9275:168-176 9284:177-187 9295:188-191 9299:192-212 9320:213-243 9351:244-248 20426:249-279 9387:280-342 9450:343-356 9464:357-380 20430:381-411 9519:412-518 9626:519-526 9634:527-530 9638:531-549 9657:550-561 9669:562-596] [-1, 9137, 9155, 9162, 9200, 20434, 9232, 9244, 9253, 9264, 9275, 9284, 9295, 9299, 9320, 9351, 20426, 9387, 9450, 9464, 20430, 9519, 9626, 9634, 9638, 9657, 9669, -2]
TATTTGCTGCAAAATTGCTTTCGCTCAAATAACAACATGATTAAACTGTTGACACATCTC
TTATTATCGATCAAATTACCCTTAATAGAAACAGCATAACAGTAACGCTTTGGCGTTTTA
TATATACAATTAATAAATACCACTGCTCCTCCGTTTGGCATCCAAAGGTTTAATTCCAAA
ATTCTGAGCCAGCAAAACCAATGAATGATTCCTCATAAAAAAGAATTAAAAACGCCTCGG
TGCTTCCACTGGAGATGAGTCCAAGACGGCGCACCGACCGTTGCAAGACTTTAAGCAATC
ATTAATTCGAGAAAATGCCACAACCGACATTACTACCGACTTCGCCTTAACCATCACCTT
CTTCAGTTTCTTCTGGGCAGCAGGCTGCCCAGAAACTCTCACGGACGCTAACCTGTATGT
CTTGAGAAAAATCTGCCTCTTCTTCGCTCGGTCACTTCTGTAATTCAAATTATTAGTGAA
AGTTTCACTGTTGGACAGGGAGCTCATCCGACGGTCACAATTTTCCAAAGATTCATAACT
CGAGGATTGACGGTTTATGGTGGAAGTGGCGTTCCTGACGAGAGTGTTCATGGTGCT
>E_H39619_c0_g2_i7 len=1233 path=[81:0-72 124:73-95 147:96-111 163:112-317 369:318-343 395:344-359 411:360-1134 1186:1135-1137 1189:1138-1162 1214:1163-1163 1215:1164-1232] [-1, 81, 124, 147, 163, 369, 395, 411, 1186, 1189, 1214, 1215, -2]
GTACAATAAAATGAATTATTTTTCATTTTTCATCTTTATTATTTTTTTTCTTTTTCTAGG
AAGAATAAACAATGTTACACGGCGTAAAAACAACGGTCCACCCAGAAACCATTGTATTAT
GAGAGTTTACAATCTACATCATGTACAACGAGAAGAATGAAGAAACCCAAGGCATTTACT
TCGCCAAGCTTTACACGTTTACCAATTAGTCAGTAGTACCATTTTCCATCGCCAAAAGAC
AATCCCCCTTTCTACAGTGACTTTGAATGTAGTAAGATGTGGCATAAAATTCAAACTTAA
GCAGCTGCCCATCAACCTTCTTCAGAGAAATCAAATACACCTCCAAGCATATCATCATTA
TCATTCTCCCCGTCTTCATCAGACTTCTCCCTATCGCATGGACTACTGCTACTATCAACA
TCAGTAACACCCTCTCCCAACTCTGGAGAACCATCAAGACAAGATGCTTTATAATATTCC
TCTTGAAAGTACGGCTCAAAATCCACCGATTCGTGTATTCGTCCTGCATCGATACTGTTC
ATACTCAAACCAGAACGAATAGAACTTATATTCGAAACTTCAACACTGTTTGAAGAATGG
ACTTTTTTCGCCATATTTCTTCCGGTGGAGACTGGACCGCTCTTTAATGACAATAGACTG
CTAATATTAGATTGTTTGGGGGAGATTGAAACACTGTCATAGTTAAAGGATCTTTTGCTC
AGCACACTTTTACCCCCGTCGTTCTCAATTGGGAGACCGAGGGGAGATGATTTCATCATG
TCCATTCGGTATAAATTAAGTATAGGCTCAGTTGTTGTTGAGGACCCTTCCTCTGAGTTT
TCAACCAAGCCATGTGATGGGAAGTTAGAGTGAGAAATAATAGCACCCTTTAGAACATTA
TCATTTGCTTGATGAGGTTCGGAAAACGAACTTGAGTATTTTTCACCCAAAAGGCCCCTG
CCACTCCAATCGGACTGAATCCTATGGAATTGATCAAAAACAGGCAATAAATCCTTCCGC
CTTATTTCAACCTCGTGAACAGGAACCTTCTCAATCTCAATCTCACCACTACTATAATCT
TTGCTGAAAATCTGGTCATCAGCCTCCAAAGAGACCATTGCATAGAAATATATCTTAGGT
TTTTGCCAAATTGCTATCCTCCCAGAACTTATGTGCACCTCCGCATTGGAGATATACAAG
TGAGCACGTTCTTGGGGCTTTGCCAGGCTTTTC
>E_H39619_c0_g3_i13 len=914 path=[4546:0-95 4612:96-138 4655:139-192 4709:193-277 4794:278-303 4820:304-567 5084:568-653 5170:654-826 5343:827-913] [-1, 4546, 4612, 4655, 4709, 4794, 4820, 5084, 5170, 5343, -2]
ACACAAGCCGGCTGAGTTCTCAGAGTCTCACTCCTCCAGGTGTTAGTCCTTCGACTTCAC
CGGGCAATGGAAGTTTGATGGCTCGGTATGCAATGGAATCTAGTAAGCAGTTAGCTTCTG
GCTTAATTAATCTTGGTGACATGGGATACAAAACCTTGTCTAAATACTGTCAAGAGCTTC
TTCCTGATGGTTCTAGTTCACCTGTATCATCACCTTCAAGCTGGAAAGTTGGTAGGGTCA
CTGCACATTCAATTGATTTGGATCCTGCTGGGATGGTTGTTATCAAAGATTTTGTTTCTA
GAGCTATTGTATCACAATTTAGGGCTCATACTAGTCCGATTTCTGCTTTATGTTTTGACC
CAAGTGGGACACTTCTGGTTACTGCCTCTATACACGGGCATAACATAAATATTTTTCGGA
TCATGCCATCCCGCTCACAAAATGGTTCAGGCACTCAAAGCTATGATTGGAACTCTTCAC
ACGTTCACCTTTACAAGCTCCATCGTGGCATGACACCAGCTGTTATACAAGACATTTGTT
TTAGCCATTATAGTCAGTGGGTAGCTATTGTTTCGTCCAGGGGAACTTGCCATGTTTTTG
TCCTATCCCCTTTTGGTGGAGATGCTGGTCTTCAGATACAAAATTCTCATGATCGGACCA
CCCTCTTACCTGTTTTATCTCAGCCTTGGTGGTCTACTTCATCTTTCCTGCTAAACCAGC
AATCATTTCTTCAACCACCTCCGCCACCTGTTACACTCTCTGTGGTTAGCAGGATAAAAT
GCAATAACTCTGGTTGGCTGAACACAGTTAGCAATGTTGCATCTTCTGCAGCAGGAAGGG
TCTGTGTGCCATCAGGTGCTGTTGCTGCTGTTTTCCACAGTTCCATACCTCATAATATGC
AACCTGCCTCAAGG
>E_H35689_c0_g3_i1 len=318 path=[1425:0-140 1536:141-160 1556:161-167 1563:168-221 1617:222-265 1661:266-268 5217:269-317] [-1, 1425, 1536, 1556, 1563, 1617, 1661, 5217, -2]
CATGACAAAAGATTTGTACCTTCAAGATTGAAGGTCTTTCATTGGCTCACATCTTTTGGC
AATAAATGCATAGGAAAAAAGGAAAAAAATGCTGCCCATTGGCTAGCGCCTTATCAGGCC
CCCAACCATCCGGGAGAGAAAGAAGATGATGTTTATTCTCTAACCCAGGTCATGTAGTCA
TTTTTATATGGATACGGGTTTAAAAAACTGCTATCACCCACAATATATCACCTGCTGAAG
CGAATGTTGGCGAACCAGACTCATTATAGAAAAAACAGTAACTAGCAGCCTCAAGTACTC
CCTTGCTACTGGGAACTG
>E_H35689_c0_g2_i2 len=311 path=[1003:0-52 1026:53-64 1038:65-82 1056:83-115 1089:116-126 1100:127-140 1114:141-143 1117:144-153 1127:154-174 1148:175-244 1218:245-273 1247:274-274 3479:275-310] [-1, 1003, 1026, 1038, 1056, 1089, 1100, 1114, 1117, 1127, 1148, 1218, 1247, 3479, -2]
TTGGATGCATGGTCGTAGAGTTCAATCAAAAGCTTGTTGAACTTGCTCATAAACCTACTC
CTGAATATCTAGATTTTAAGCATGTCCCTTGATCGTACTCCGTAAAATGGCTTGAAATAT
TTCTAATAGCAGATAATAGATCAATTAGGTCATTATTATAAAGAGAAGGGTTGCTCTTGC
TTATTCTGATCAGATATGTCATTCGGTTACTATCCAAAGCTTGTGTTATCTTGAGATCTA
TTTCGCTCTTCCAACCCCTCTATTTTCCACCATATACATTACTTCTTACTTTTTGGAAAT
CATTATTGTTT
>E_H39619_c0_g7_i2 len=730 path=[3523:0-251 3745:252-297 3791:298-311 3805:312-394 3888:395-397 3891:398-437 3931:438-499 23732:500-530 4024:531-564 4058:565-670 4164:671-729] [-1, 3523, 3745, 3791, 3805, 3888, 3891, 3931, 23732, 4024, 4058, 4164, -2]
GGAGAGAGAGAGGAACCGTCTTCGTTAAGGTCAAACCCAACTACAAACAACCTTCAACAG
ATAGGACATCGCCGAACTCTCGCCGGATTTTCCTCCGTTAGTCATATTCCGGCGTTTAAG
CGGATGCTATTACTGATCGTAACTAGTCGACCACCGTCGTCGGCGGGAGACGGAGGAGTA
TTTTCCGTTAACTTTCTTATAATCGCAAGTAAAGCTTCAGGTGGAGTATGAAGAATCGAA
ACAATAACAACAATAACAAGGCCAATAAGAATGGCTTTATCCCCAATTCTTTTAAGTTTA
TATCGTCTTATATAAAGACTGTTTCCACGAATGTCCGCTCAGCCGGTGCCTCCGTCGCCG
CTTCCATATCCTCCGATGCCGAAGCGATTAAGGACCAGGTACTATGGGCTTCTTTTGACA
GACTAGAGCTTGGTCCATCATCTTTCAAGCATGTTCTTTTGCTTGGTTACTCCAATGGCT
TTCAAGTCCTTGATGTTGAAGATGCCTCTAATGTCAGCGAACTGGTTTCAAGGCGTGATG
ATCCAGTGACATTTTTACAGATGCTGCCCATCCCTGCTATGTCTGAGGGTTGTGAAGGAT
TTAAAGGATCACATCCTTTGCTCTTGGTTGTCGCAGGTGATGAAACAAAGAGTTCAGGTG
TGACTCATGACGGAAAAGATGGGTCGGTCAGAGATGGTTATAGTGAGCCTCAAACAGGAA
GCCATGTCCT
>E_H39619_c0_g4_i2 len=559 path=[11194:0-242 11407:243-412 11577:413-436 11601:437-517 11682:518-537 11702:538-553 11718:554-558] [-1, 11194, 11407, 11577, 11601, 11682, 11702, 11718, -2]
GAGATAATCACACTTCAGTTAGGTCTTTCAGTATCACAGAATCTTGTTTCCTTGGTTGTG
TGGGAGAATGGATGAAGATGATGTAGAAAAAGCAGTGTTAGCGTACCTGAAAAAGAAGGG
TTTCAAGCAGACAGAGCTCGCGTTCCAAGAGGAGCAACAGCAAAATAAGAACTCGTCCTC
AACCTCCTCCGCTACTTCCCAGACCGACCCTGATATCGCCACGCACATTCTCTCCTTCTC
TGAATCAGAGAATGGTCCAGCGCGTTACCAAGATGGATATAGCAAGCTAAGGTCATGGAC
TTATAGTTCACTAGATCTGTACAAGCATGAGTTGCTTCGTGTGCTTTATCCAGTATTTAT
CCATTGTTTTATGGATCTTGTGGCAAAAGGGCATAATCAAGAAGCCCGGTCTTTTTTCAA
CAGCTTCCGTGAAGACCATGAAATGATGCACTCAAGGGACCTTCAAAAGTTAGAAGGAGT
TCTTTCTCCCTCTCATCTAAAGGAAATGGAATTTGCTCATTCTTTAAGGCAGAGCAAAGT
CAACATAAAGATATGCCAG
>E_H39619_c0_g5_i3 len=789 path=[17869:0-50 7262:51-51 7263:52-52 7264:53-65 7277:66-79 7291:80-83 7295:84-109 7321:110-155 7367:156-157 7369:158-185 7397:186-223 7435:224-255 7467:256-296 23731:297-327 9339:328-460 9472:461-510 23730:511-541 9553:542-668 9680:669-788] [-1, 17869, 7262, 7263, 7264, 7277, 7291, 7295, 7321, 7367, 7369, 7397, 7435, 7467, 23731, 9339, 9472, 23730, 9553, 9680, -2]
AGACGTGTGCTCTTCCGATCTGCCTTCTACACATATTTTGTAAGAACTCCAGCGGCAAAT
AGAAGATTCCTACGAGAAAACCGCAAACTGTAGACCGGAGTAGATTTCGTTGGTAAAGCC
TTCAATAATCTGAGTCTATTTGTATTTCCACTTTTATTTTCTTCAGTCTTTAGCACCTTT
GCACTAGTACTCACATCCCATAGTTTTACAGTACAATCAGCAGACCCAGATGCAAGAAGG
GACCCTTCACAACTGAAAGCCAGTGTCCAAACACAAGATGAGTGACCCATCAATGGTGTA
ACACAACGACCGGTGGAAAGATCCCACATCATAATGGTACCATCTTCATCACCAGATGCC
ATGTATCGACCATCAGGTGACATTGCCAAAGATAGAACCATACTCCTATGACCTATGAAA
ATCCTAACACACTCCCCGGTCTGTACGTCCCATAACCGAACTGTTTTATCACTAGACCCT
GTAGCAATGTAGTTGCAGTTTGTGTGCCACTGTACGCAATCAACATCGGACAAGTGCCCT
GCCATAATTCTTAAAGGCTGTATTCGATCCATAGACCAAATCCTTGCTGTTCGATCGTGT
GAAGAGCTGGCAAAATAATGTCCAAAAGGACTAAACTGAACATCCCAAACAGGATAATTA
TGACCCTTGTAGCAAACAAGATTTGCATTAAGTTTTGTGCTCCATAATCGAATTGTTGAG
TCTGCTGAAGAAGAAAGTATAAAATCCCCAAGAGGACTAAAATTAGCTGAGTAAACAGGC
CCTGAATGA
>E_H36322_c0_g10_i1 len=399 path=[7820:0-130 22591:131-161 7952:162-253 22598:254-284 8075:285-300 8091:301-322 8113:323-344 8135:345-362 8153:363-380 8171:381-398] [-1, 7820, 22591, 7952, 22598, 8075, 8091, 8113, 8135, 8153, 8171, -2]
TTGCTAGGTGCAATGCTTGATTTCTCTGATGCCACAAACTGGAAGGTTGCTAGTTCCTTT
GTTCAAGAATTACTCCACAGGCCACTTGAGCATGAAGAAGACGAGAATGGAAACAAGGTT
GTTATAGGGGATGGCATCAATCTTGGTGGAGACAGAGATTGGGCTGATGCAGTGTCAGGA
TTGGCAAGGAAAGTTCATGCTGGTACAGGTGAGTTTGAAGAAGTTGTTCTCAGAGTCGTA
GAAGAAGTTGCTAGGCCTTGTAGGGAAAGAACGGCAGACTTCATGCAGTGGATGCATTGC
CTTGCTGTGACTGGCCTCTTACTCGAAAATGCGAAGTCATTCCGTTGGGTGCAAGGAAAG
GCAATTGAACCTGCTGAACTAATACAATCCTTATTGCTT
>E_H31560_c4_g2_i1 len=1610 path=[1:0-112 84:113-127 99:128-151 123:152-358 330:359-391 7049:392-454 7112:455-455 390:456-475 410:476-518 453:519-536 471:537-596 15479:597-627 562:628-633 568:634-660 595:661-705 640:706-730 665:731-733 668:734-1429 1364:1430-1490 1425:1491-1527 1462:1528-1585 1520:1586-1595 15271:1596-1609] [-1, 1, 84, 99, 123, 330, 7049, 7112, 390, 410, 453, 471, 15479, 562, 568, 595, 640, 665, 668, 1364, 1425, 1462, 1520, 15271, -2]
AAGCACACCCTTCTGAGTTCTTACATACACTGCACGCAGCATCCCAGCCTTATTGAGGGG
GCTATCTAAAATTGTTAAGAGAGCCTGGTGAACAATGTCAGGCCTGTAGTCTCTAGGATC
TCTTTTTTGTCTTCGCAGGAAACTGTCGTGATCCGTTGAGTCTAATAACTGGTAACTCTT
TCCAACTTTTGCACATTCCAAAGAAGCCCCATCCAGAACGAAGATAACCCCATTCTTCTT
GGCGTTGGTGTCGAATGGAACAAGTGGAATGCCTGGGAGTTGATCTACATACTCTTCTGC
TTTCTTCTCATCTTGTTCGTCCGCCTCTTCTCTATTCTTCCTCTTACCCAGCCCTTCTGT
TGCACAAGACCGCAACATGTTTTCTTACTCTGAACACAGACACCGAAACAAGGACCGTGG
AAAACCCTGGTAGGTTTTTACACGAAATCAGAAAGTTATCTTCAGATTTTTCACCGGCCA
GAAAGTTATCTTCAGATTTTTCACCGGCGAGAATGAAGAGCGAGAGAGTGAAGACGAAGG
AATTGCCTCCTGTGTGCGGTTTCGTGTTTGAAAGAAAGGGTAGAAAGGGAAGCTACAGTT
AACACCGGGTGCTAATTTACAAACACCTCGTTTTTGGGGGTGTTAAAAGAGGAGAGTTAA
ACCGGGCTGCAAAGACTTCAACCCGGACTTAGTTTTAAAAACCCCCAAACAAACGTGTTG
GAAGCAAGTGTTTACCCGATGAATAGTGTATGGCTTAAAACAATCCCAGGATTAACTGGA
TAACCCCTCCAAACAAACGCAACCTTAAATAAATGTTCATCAGTTACATTAGCCTTCAGC
CTTCATCCATCAGACACGAGCGCCCTGCAGAAATTTCCATCATGTTCTTTTGTGATTGGT
CTGCTCTCAAAGCCTTTGATGCCATAATGTAATAGGGTGTACAGAATCTGTGCGTCTAGC
CTGAACCTGTGCATCAGCAGGCAGACCCCTTTGTCCATGTAAGCTTCAACATTTTTTTTA
ATAATAAACAATAATATACTAATAAAGAGAAACAGTGGTTTGATAATACAAAAAAAAAAA
TTATAATATTTCAAATACCAAAATGCTACCAATGAAAAACAACAATGAAAGAAGAGATTT
GAGGCCAAAATCTATCATAGAGATTGGATCATCTTTAAACTTGTTGGTTTGAGAGCCTAA
AGTGACGCCCTAAACTCGAGCAACTCCCAAAAATTACCACAAGCCAGTTCTTTATCGTTA
AAGGTCCTGTTTTTTTCTCTCCAGCCACAGAAACCTATGTTACTCGGACTTGGGTACAGG
TGTGTATCCGACTAAAGATACGGGGACTCAGCGGGATTCGTTAGTATGGGTACAGGGTTT
CGTTAGTATGGACTCAGCGAATCCCATACCCGTACCATGCCATATCGTATCGACACGGGT
ACTCTGAATTTTTGATGAGTCCGAGTATCATAGAATATTACGTGTTGATATCAAGTTTAG
ATGAAATTATTGTATTATTACAAGTGTAAAGGGACAAAAATAAAATTGCATTTTTGCAAT
GAGACTAAAACTTAATTGAAGATTTATAATATGTCAGATCGGAAGAGCAC
>E_H31290_c0_g1_i1 len=733 path=[376:0-58 405:59-88 435:89-91 438:92-115 462:116-198 3462:199-229 576:230-239 586:240-270 617:271-397 744:398-419 766:420-428 775:429-459 3461:460-490 837:491-496 843:497-497 844:498-529 876:530-532 3463:533-563 910:564-588 935:589-732] [-1, 376, 405, 435, 438, 462, 3462, 576, 586, 617, 744, 766, 775, 3461, 837, 843, 844, 876, 3463, 910, 935, -2]
AAGTCAGAAACAAGTATATGCTTAATTGCCCAAGGAAATAACACCAAGAGCTACCTGGTC
AAGGAAGACTGCAATTAAGAAACAACCGCTACTCCATAACGTTCCCTCAAGGTCTCGATA
ACAGGCTGAAAACCTGATCTCAAAGGAACAACTGATGCAACTCGAAGATGCTGGGCATTT
CCATTCTTTGGCTTCGAAAACGTCATTCTGAACATCTCCCCCTCCAGAAGTTTACCAGCA
TTCACACCAGCAAAGGGATGAAGCTTTGCAAAGTCAAAAAACTCATCAGCAGAGCACCCA
AACAGAACTCTCGCAGCTCTATCGAAGCATATCACCACAAAGACTTTTCTATCTGAAGCT
ATAGACATAAGAATGCGAAATAGGCGTTTGGAACCGGAGTTAGGGTTCAAGGCGTTGAAG
TTGCAGTATCCGCAGAATGAAGTGTCTCCTGAAGTGCTGTCATCAGGAAGAATTCTCTCA
CAGATGGAGCACACTCTGTAGCAGAAGCTGGTGTTATCAATGGCTACTAATGTACATATT
ATTGTTGATGCTTTCTCACCTTCCATCGTTTTGACTTCGTAAAAGGTTTGTATTTCTTTG
GCAAATGGACTTTTAGCGGATTATTGCCTGATTTTTGCGAAGGCGCCTTGAGCCCAGAAA
TATCAATATAGTATTCTCAATAAATATTGTGCGATTTCAGGTCAAAAAGTTTATGTCGTG
ATGACAATTTGAT
>E_H14363_c0_g1_i1 len=261 path=[1:0-260] [-1, 1, -2]
GTCCTTCTCCATGTTAAGAGTTTGAATCCTCTTCTAGGTGAGAATTTGAGTCCTTCTCAA
ACTCTCACTTCTTGACTTCATCTACTTCTCTTGTTGATCACGCAAAAAGGAGAATTCTAA
GTGGATACGCTCTTGAGTTCCTTTAAATGGTCTTTCAGGTCTAGTCGACCATCCTCATTG
ACCCAATAAAGTGTTTCTCTCACGGTCTTTGACTTAGAGCATCGATGAATCCTTCAAACA
CATTCTAAAGCTCTTCCTAAG
>E_H72873_c0_g1_i1 len=424 path=[1:0-423] [-1, 1, -2]
CTTCGATCGAACTTCGTCCAAAATTGGTTACACACGGTGTAGGGAGAGAGAAGTTGAAGT
TCTCACCGAAATCTATGGGGATTGAAGGTTGCAATCTGGAAAAAAGGTTCCGTTGACGGT
CAGTAAAATAGAGGTATGGTACAATTTGGTTGCGGAGAATCTTCCGGCGACAGGCGACGG
ATGCAGGGGAGAGATGAGCGTTGTCGAAAGGGGGTCGAAGTGGTTGAGGAAGAAGAGGAT
GGAAATTGTGATTTGCCTGGTCCTAACGGTTCGCAAGGGAGAAGGATGACCGTTGGATCA
GATGGGAGGTATGGTGGTCGGTTATGGCGGCTTGAAGGATTTCTTGGCATTGGGAAGTCG
TGGCTGAGTGTTAGCGACAAAAGGGGAATCGTGGGTTAAGGAGTTTCGTGCGGCTAGAAC
AGAG
>E_H36987_c0_g2_i2 len=438 path=[4209:0-271 4451:272-302 4482:303-330 4510:331-337 4517:338-437] [-1, 4209, 4451, 4482, 4510, 4517, -2]
GAGAGAGAGCACGATGTAGTCTTTTAGAGAGAGAGGCTCTCCCTTCTCTCTAGAATCGGA
GGAGGGTGATCCAGATTTTCTAGATTCTAAATAAATGTCTTTCGAGACTTTCCGTTTACT
GCTTTGTTTAATCGGTTCCTTTTTGGATTCCGATCGTTTGTAAAAAAACACTTTTGATAA
TTTTTATTTGTCGTCATTGGCAATTTTAATCTCTAATTTCTTGGGTTCGACAATTTTATT
CAATCAGTCAGATATTGTTTGTCTGATTCGTTATTTCTTTTGGCAGCCAGATCCTGTTGT
ATGTGATCTGACTTAGTTTGAAATTCTTACACATCGGCGACTATTTATGATCTTTTGTGG
CAGATATCGGTGTTTAAGGAGTGGACCTTATGGAGTTTATAATTTTCGATCAGAATCCAT
TTTGTTCTTCAATTGCAG
>E_H41637_c0_g8_i2 len=489 path=[1:0-78 50:79-143 115:144-167 139:168-174 146:175-186 158:187-260 232:261-263 235:264-337 22585:338-368 340:369-407 379:408-410 382:411-435 407:436-441 413:442-450 422:451-481 453:482-487 459:488-488] [-1, 1, 50, 115, 139, 146, 158, 232, 235, 22585, 340, 379, 382, 407, 413, 422, 453, 459, -2]
TCTTCCGATCTATCTGGTATATAAATCTCCGTATTTTATTTTTTTTTTTTTAATAATAAA
TTACGGAGATTTATATACCAGATAGGATCCCTTGATATGTATCTCGGTTAATTTTGTTTT
CAATCAACTACCAAATACTATTAACAAAACAGGATGGTACATTTGAGAAAGGACCAGCAG
TGAACAGTTCCATACAAAATAAAAAGCTTTGGATATACAATACAAACACTCCAAAACCCA
ACCCTGCTCTCTTCTCCATCAACAAATTCTCTCTCAATTTATTAACACACAAAAAGAATG
GCACAAATAAGTGTATAAACCTAACGCAATAAAATCTCCGAAACCCTATCCTGTGCATCC
GCCGGAATTTCTCTGCCTGGAACCTGAATCTTCAAAAGATTACCATACTCTGCACTTGTA
AATAAGTGTTCGTGCTCCGTAATGAAAGCAAGCAAAGCCTCAAATGGCATGTTTAAAAGT
TCATAGTAA
>E_H37017_c1_g4_i3 len=714 path=[3080:0-30 3081:31-53 3104:54-56 3107:57-87 3138:88-113 3164:114-117 3168:118-122 3173:123-125 3176:126-158 3209:159-219 3270:220-246 3297:247-251 3302:252-288 3339:289-296 14342:297-327 3378:328-364 3415:365-371 3422:372-387 3438:388-403 3454:404-404 3455:405-418 3469:419-456 3507:457-466 3517:467-495 3546:496-524 3575:525-543 3594:544-579 14341:580-610 3661:611-617 3668:618-642 3693:643-647 3698:648-661 4523:662-677 4539:678-684 4546:685-708 4570:709-709 4571:710-713] [-1, 3080, 3081, 3104, 3107, 3138, 3164, 3168, 3173, 3176, 3209, 3270, 3297, 3302, 3339, 14342, 3378, 3415, 3422, 3438, 3454, 3455, 3469, 3507, 3517, 3546, 3575, 3594, 14341, 3661, 3668, 3693, 3698, 4523, 4539, 4546, 4570, 4571, -2]
TGAGTTGTGGGTAGCTCGTTACATTCTAGAGAGGATTACTGAGATTGCTGGAGTCGCCGT
TTCTTTTGATCCCAAGCCTATCCCGGGTGACTGGAATGGAGCAGGTTGTCACACAAACTA
CAGTACCAAGTCCATGAGAAATGAAGGCGGGTATGAGATAATCAAGAAAGCAATTGAAAA
GCTTGGACTGAAACACAAGGAGCACATTGCTGCATACGGGGAAGGCAATGACCGTAGGCT
TACTGGACGACACGAGACAGCGGACATCAACACCTTCCTATGGGGAGTTGCAAATCGTGG
TGCATCCATTCGAGTTGGGCGAGACACTGAGAAGGAAGGAAAAGGCTATTTCGAGGACAG
GAGGCCTGCATCCAACATGGACCCGTACATTGTTACTTCAATGATTGCGGAGACCACCAT
TTTGTTTAAGCCATAAGCAACTGGCCAGCTTAAAGGTTTCACATTGTTGTTTCTTAATGG
GTTATTGAGCAGGGAAAAGGTGTAATTTCCCACTTATTTGCTGTTGCCTCTGTCCTGTTT
TCTTCTCCCCTTTGTATTTGAGGTAGCAAGATAGGTTTCTGGCTTCCTTCAACCACCTTG
TGTGTCGAATAACTTATAATAATATGGGAAATTAATAACAGTTTTAGGTGGGTGGTTTTT
TTATTGTTGGTACGATGTATGATATTTTTATTTACTATTGATTTTTATTTTCTT
>E_H37017_c1_g1_i5 len=960 path=[1400:0-30 1401:31-39 1410:40-77 1448:78-105 1476:106-160 1531:161-208 1579:209-293 10992:294-402 1689:403-414 5715:415-445 1732:446-511 1798:512-532 1819:533-637 1924:638-666 1953:667-677 1964:678-834 8773:835-865 2152:866-897 2184:898-898 11625:899-925 11652:926-926 5280:927-927 5281:928-959] [-1, 1400, 1401, 1410, 1448, 1476, 1531, 1579, 10992, 1689, 5715, 1732, 1798, 1819, 1924, 1953, 1964, 8773, 2152, 2184, 11625, 11652, 5280, 5281, -2]
TCTCTAGAATGTAACGAGCTACCCACAACTCATCTCCAGCAGAGATGCCAACAGAAGGGC
CAACTTGAAACTCCCACTGTCCTGGCATGACTTCCCCATTAATTCCACTGATGTTGATGC
CGGCGTAAAGACATGCCTTGTAATGAGAATCAACTATGTCGCGCCCAAAAGCTTTATCGG
CGCCAATACCACAGTAGTATGGCCCCTGAGGTCCAGGAAATCCTCCAATGGGCCACCCAA
CAGGCCAGTTGACATCTTTCTGCAACAAGGTGTACTCCTGCTCAAGACCATACCTGTTTT
TGATATCAGATAAATTTTTGATCACATAAAGTTCCAAAGAGAAAACAGTAGACAGAAAAC
TAAAGTTTAGAAGATACCATGGTACTTCAGCTGCAACATCAGGATGGCTGAAAATCTTAG
CAGCAGCACACCTCTTGTTGGTTGGAATTGGCTCTCCAGCTGGGGTGTAAGCATCGCACA
TGACAAGAATGTTATTGCCTCTCCTGAATGGATCCTTGAAAATTGCTTGAGGGTATAGGA
TCACTTCACTGTCTTCTCCGGGAGCTTGACCAGTGCTAGATCCATCATAATTCCACTTGG
GCAGCTTTTTAGGGTCGCTAACTGGACCGGATAAAGTCCTTCCTTTGCTTCTGAGGTCCA
TACCAGATCCGCCGATCCATATGTACTCAGCAATGATCTTCTGAGTGGTGTCTGAGAGGT
CAAGGTTAATGAGATCGGAAAGAAGCGCCATATCCAAAACACAAGAGGATAACACTCGGA
AAAAATTCTGGGGGATTTGATTTGATTGTATTATGCAGAGTCGTGAGTTGAGGAAAGGGT
TGAGTTTATTTATATAGACGGTCCTTGTGTTGGAAGTATAAAACAATACAAGTACTTTAG
ATCGGAAGAGCACACGTCTGAACTCCAGTCACAGTCAAATCTCGTATGCCGTCTTCTGCT
>E_H35091_c2_g5_i1 len=754 path=[1435:0-340 1746:341-411 1817:412-514 833:515-529 848:530-531 850:532-539 858:540-542 861:543-546 865:547-560 879:561-753] [-1, 1435, 1746, 1817, 833, 848, 850, 858, 861, 865, 879, -2]
GCTGGTATAATAAGCCCACGCCACACTTCTTCATCACAAATCCGCTTAGTCCTGTTATGA
ACTCAACTTTCACTCGATCCCCTCCTTCTGTCTTAAGCATAAACCATTTTTGAGCATTAA
TACCACCAAACCTCAAAAAGCCGTGCCACGTAATATCTTGTTCATCATCTTCTGGAGCAC
AAAATAATATTGAAAAACACTTATACTCCATTACATCCTTGGATTCATTAAGGAATAATA
CATGGATGTCCTCATCCCTACACCGCAACCCATCCCAATCATAAACAGCATAGAAAATGA
AGCCAGTGATGTTAGATTTGTGAGGCACAATGAATGACACTGAGTTGCCCTCATTTTGAT
GGCTATACCAATTTGGGATAACGCTCCCTGGAATATATATGCTATAAACACCCTTCTCAG
AGACTGCCGGGAGAAAGCTAATAGTAGTTTTTGTGCTTGTGTGTCGATTGAGCATACGGA
GTCGGACTTTGGCCATGTGAAGTTGTAGGGGTAAACCATGAGTTTCAAGTTTTTTAACCA
TCTCATCATCTATGGGCTCCATCTTGTAAACACTGTCAAATTCGAATAGCACTGGACAAT
TTCTAATATCAAAGTCACCTTCGTAGCAGCAGTTTATTATATTTATTCTACTCAACTTTG
TGCAATCTCTCGCTTCAAACTTTATTAAACTTGATGGAAGCTCCGTTGCTGACTCGACAC
GTTGACAGTCGTTGATGTAAAGTTCTTGGAGTTG
>E_H35091_c2_g2_i2 len=325 path=[5928:0-61 5960:62-62 5961:63-65 5964:66-71 5970:72-92 5991:93-96 5995:97-127 6026:128-141 6040:142-151 6050:152-196 6095:197-216 6115:217-222 6121:223-234 6133:235-235 6134:236-253 6152:254-264 6163:265-324] [-1, 5928, 5960, 5961, 5964, 5970, 5991, 5995, 6026, 6040, 6050, 6095, 6115, 6121, 6133, 6134, 6152, 6163, -2]
TTGGTAACTTGCCATATCATACGAAAATATGTAACCCCAAGATAAATCGAATGGATCAAA
CCATACGAAGAAGACGACATAATTCTAATAAACAGAAATAGATCTGCAAATTTCAACACG
TTATACAAAACGTACTTTTAATTTTGACGAAGTCCTGTACAGACAATAGAGGCAGCACAA
AATTAGAAGAGGAAGAGATGAGTTACCGATTTCGTGCATCCACACCCTTTACTTCAGTAG
CTTCTGTAAGGGCATCCCTCCACCTTTTAAGCTTGTCAGATTCGTGCTTAAAACGTTCTT
GATGCTTAGCAAATGCTTCCTCGAA
>E_H35091_c2_g1_i1 len=328 path=[4412:0-35 4418:36-49 8581:50-66 8598:67-76 8608:77-327] [-1, 4412, 4418, 8581, 8598, 8608, -2]
CGGCACAAGCCAACCATCGGAAATGGGTCGTGATGGACTTTCACTCAAAGCCAAAGCCGA
ATGTTGGAAAAGTTTTCTACAACCTGAGATATCAAGTTTATCCAATGCTACTTCACAAAT
GCTTCTGGGGAGATTCTGCAACTTTATGCAATACTTCAAGTTCAAGATAACAAGATTGGT
GACGAGTCTGATAGATTCGTCGACTTCAACTAAATTGATACAACCTTCAAGCTCCATTAT
CTGAAGACTTGGAAGCCCTCCAAAATTGGGTGTTTGAGTTAACTGGCGAGAATGACTGAG
ATTAAGGATTTTCAGTTTTACCATCTTC
>E_H35091_c2_g9_i1 len=848 path=[3362:0-34 3367:35-54 3387:55-71 3356:72-348 3680:349-430 3762:431-431 3763:432-775 4107:776-778 4110:779-819 4151:820-847] [-1, 3362, 3367, 3387, 3356, 3680, 3762, 3763, 4107, 4110, 4151, -2]
TATTGGTTATTCTAATTTCCCTTTTTTTTTTTTTTAGAAATGAAAAGGGAAATTAGAATA
ACCAATAGTAATCATGTCCATGGTTTACCGCATGATCTACATTTACCAAAACAATAAGCT
GATCAAATTCCCCATGACATAGTGCCTTCATCTCAACACCCAAAATAACCCAAAAACATA
TGAAAATCCAAAAACAACCAGATACTTGGTTCACTCAAAGCAGTACCACCCCCATCCAAA
ATAAAAAATAAAAGAAAAGATCAACTCCTAATCCCACAAACAAGCAGGTCACTTAATTTT
CACAATGATATCAGAGATGACCTGGTCCATGTCAAGAGCTTTCATTGCAGAAAATGGCCT
CTTCATGTCCAGAAGACTGATGAATTTATCACCACCTTCCTCCCTTATTTCAAAGCATCC
CCTCCTTGGCTTGTCTGGATTGACAAGCACTTTGATACCAGATACACCACTCTCCAAACC
TTCCCTCACTTGAATAGCTCTTGTCTTGAATGAATTGCATTGTTTGCAGTGCTCAATCAC
GATGGTTTTAGACACAGCAACGGCCTCCTCCTTCGAATTCTCAGCCTTGTCACTTTTGCC
CGGTTTCGCTTTCTCCTTCGGACCAGTTTTTGCCTTCTTGTTCTTCGGTAACTCAACGAC
GGCCGGCTGAGCAACTGAGTTGCCGTTGAGTTGGCGAGTCGAGCTCCGAGTCACCCTCGA
CGAGGTCGTAGTAACAGGTTTCGCGGCCTCTGCTTCGTCAGCTACTCGTTTCTTGGGCGC
CATTGAAGATTTCTCTTAGCCTTTTGTCTTTTTCTTTATGGACTCAATAAAATGGGTGAC
CGTCGAAC
>E_H40457_c0_g2_i4 len=559 path=[1:0-114 10711:115-150 122:151-175 147:176-178 150:179-206 178:207-238 210:239-326 298:327-332 304:333-344 316:345-354 326:355-375 347:376-417 389:418-429 401:430-446 418:447-492 464:493-500 472:501-533 505:534-558] [-1, 1, 10711, 122, 147, 150, 178, 210, 298, 304, 316, 326, 347, 389, 401, 418, 464, 472, 505, -2]
GTGTTGTTTGAGAATACCTCAAATTTCCGCCGGAAATATCAGTTCATATCCAGTTTATGA
CTCTTGCTTCAAGTTATGCATGTTTCTTAATATTTAGATGTACTAAAAATTACAGGAATA
TATAATTTTCAATTTGATTGATCTCTAAGAAAAAAAATTCAAAAATCCCCTCTCTCCTTC
CTTGTAAACTATTATATATATTTCTGTCTCCAACCCAACAAACCCACCAACATTCTAAAC
CTCCTCTCTCAAAATGCATAAACAACCTCACCTTTCAATGACTACTCTCTTCCTCTACTC
CTTCTACTTAATCTCATTTTTCAATGTTGCTTTCGCCGGAGAGAGTGATAACTCCCTCGC
CGGTGAAAACCCATTCACCCCAAAAGCTTATTTGATTCGTTACTGGAACAAAGAGATCCA
CAACAATTTGCCCAAGTCATCCTTTCTCATCTCCAAAGCCTCACCATTAAGCGCTGTAGA
CACAGCCACTTTCAGCAAACTTGCCGATCAGAATGCCCTCTCCACTCAACTTCCGGCCTT
TTGTTCCTCGGCCCACCTA
>E_H40457_c0_g1_i3 len=1280 path=[3139:0-31 3141:32-63 3173:64-102 3212:103-119 3229:120-120 15665:121-151 3261:152-152 3262:153-158 3268:159-243 15666:244-274 3384:275-314 3424:315-332 3442:333-363 10391:364-394 3504:395-417 3527:418-459 3569:460-484 3594:485-496 3606:497-678 3788:679-708 3818:709-709 3819:710-739 3849:740-822 15668:823-853 3963:854-912 4022:913-943 4053:944-955 4065:956-1039 4149:1040-1089 15662:1090-1120 4230:1121-1121 4231:1122-1143 4253:1144-1152 4262:1153-1207 4317:1208-1220 4330:1221-1251 4361:1252-1255 4365:1256-1279] [-1, 3139, 3141, 3173, 3212, 3229, 15665, 3261, 3262, 3268, 15666, 3384, 3424, 3442, 10391, 3504, 3527, 3569, 3594, 3606, 3788, 3818, 3819, 3849, 15668, 3963, 4022, 4053, 4065, 4149, 15662, 4230, 4231, 4253, 4262, 4317, 4330, 4361, 4365, -2]
AAACCCGAACCTTGGGTACAGAGTGACAGTAATAGAGTAGGTAAGGGAACAAGCTCTGAT
GACAGGACACCGATTTCGTTACTTTACCACCGTTGATTCCCTTTACTGTTCCGATCATCA
CCTTCTTCTTTGACCCTTCCACACCTTCCGTGGTTCTAACCACCACGTTCCGACCCAGAA
CAGAAATCGCGAAATCGATCATGTCTTCCGCCGAGCCAACGCACCGTTTCGTCTCGTCCG
GTGCCGGAGCTCTCTCGCAATCTCCTAAAGCTTCTTTGAACATAGTCTCCATGCTCGAGT
TATCAATCGCATGGAAGATCGACTTCATCTCTTCGATTTTGGATGTGGAGAAGGGTAACT
TGGACGAGATTGACCGGGGTAAAAACGACCTTTTTGGCATTTTGTCTTTAATGTCAGGCA
TTGGCATTACAGTTCCTTTCTTCAACATCGACTCTCGAAAGAATTTACCCGGCTCCACCC
ATCTATTTGCGGAACTGCCACTAGTGGTGGCCATTGTAGTCATTGTCGCTGAGGTTTTGT
TGGTGTATCGAGTAAACGACACACCTTTTTTGGCATAATCTTTGAATGTATTGTTCACGC
CATAAATCTTGAACCCGACGGTCTGACCCACCGCACCCTTACCATATCCCGTGAACTTGT
CCGTACCTTCGTTGAACGACTTCCCATAGTTGACAAAATTCACCTTCTCTGAGTTGGAAT
TCTTACCGTATGACTGAAACGAATCGTCTCCTACATTGGATTGATCTCTGTAGCTCGTGA
ATGTATCGATCCCTCCGTTGCCTCCTTCACTATAGCTCTGGAAGTTATTTTCTGGTACAT
TTCCGTCGAATCCGTACGACTTGAACGAATTATTCGCAGCATTACCCATTTCGCCGTACC
CGGAAAAATCCGAACCGATAACGTTTGAGCTTTTTCCGTAGCTGTTGAACTCATTTGGGG
CTCCGTTCCCGTTCTTGCCGTAACTCGCGAATGACTGGCCTCCCGCGTTGGTCGTCTCCG
TGTAGGAGGTGAAGGTTTGTTTCCTACCATTGCCGTCCGCCGTGTAGGAGGTGAATCGGA
GATTCGGAACGTTGACTGATTTTTGATAGTTGGTGAAATCACCGGCTCCGCCGGTGGCTT
CGGCGGCGTATGAGTTGAAACTCTGGTCCACGACATTCCCTTCAGTACCGTAGGTGTCGA
ACTTATCTTTGTGACCCGCTGAGTCACGGCTGTACCGACGGAACGAGTCGACTGGTAGAT
TGTCACCAATTGAGTAATTC
>E_H35098_c0_g5_i2 len=1355 path=[95:0-91 157:92-92 15660:93-123 189:124-368 434:369-369 15665:370-400 466:401-522 588:523-539 605:540-553 619:554-599 665:600-669 15659:670-700 766:701-713 10421:714-763 829:764-777 6119:778-958 6300:959-1004 6346:1005-1023 15662:1024-1054 6396:1055-1101 869:1102-1102 870:1103-1140 12275:1141-1172 941:1173-1344 1113:1345-1354] [-1, 95, 157, 15660, 189, 434, 15665, 466, 588, 605, 619, 665, 15659, 766, 10421, 829, 6119, 6300, 6346, 15662, 6396, 869, 870, 12275, 941, 1113, -2]
GACAAATTTTTTTCAATTCCAGCACACAGTTTCTACACAGAAAGGCCCACACACATTTAA
ACAAAAAAACAATATATAATATATATAAATATTAATATTAATTTTATATATGCAACGTAC
AGAGCCCATATATTCCGGTCATTAGATCGGACGGCCTAGATCAAATCTTGTCCAGCTTCT
CAGCTTTTATCACCGGATTAGCCTTCGCAATAGCCTCTCTCCCTTCCTTCTTGAAATCAA
ACGAACATCCATGTTTCTCTGGATACCTGTGGACCCCACAAAACGTAGTCCCACACTTAC
ACCTGAATCCGGTCAACCCCACCCGCTTCCGACACACCAAACACCGATTCGGCTGCACCA
ACGTCGGGGGTGGAGCCAACTGTTCAACCACCTCCGTTATCGGAATCCTGGCATCACCGG
CGACTTCAGGAAGGGTTAGAACCGGAGGAGGGATAGGTTGGGTCGACGGCAACGATGACG
ATGATGATGCGCAGAGAGAATTTTCCACGGCGGTTTTCGCGGAGGAGGCTTGTTGTTCTT
TGAGACGGATATCCCCGTAGCATTTGGAACAGAAGTTTTGGGTGGCTGGGCTTCCAAAGA
AGCCGCAGTTATTGGCGCAGAGGCGGTGGCCTTCCGGAGCTTCGCATCTGTGTTCTTCCG
CCATTTCTGTTTCTGTTATTCCAAAACAAGATGAATTTTTCGTGTTTTGTAATTGAAAAA
TAGAGAAATAAATTTCCTTTTGCGTAAACGGAGCTACCCAGATCGATCTGCAACCCTGTT
TTGAAATTGAAAAACAGAGAAAATCAGGCAATAATTCACGAGCTGACTATTATTTAATTG
CTGAGAAAACAAAGGAAATAACAAATCCTCCAAACCCATTTCCTTAGATCTAAAACAAAT
AAATAAAAAATTCTAGGCTCTGTTATTTAACCATTAGATTGATGGGAAAACAAAGGAAAA
AACAAATCTTCCAACCCCATTTTCAAAGATCTTAAACAAACAAATAAATATTTTAAGCCT
CTGTTTTTTCGTGAATAATATACATGATAATTTGATATAAATCAAAATTATACCTGCTTT
GTTCAATGGCTTAGAGATTCCAGCCGGGAAGAAAAGGGATGAAAGAAGAAGAATCTGCGG
GATAGGAATTCTTAAAGAGGAAGTATAAGAAGAATGACGGAAATGTAGAGGTAGAGGAAG
AGAATATGGGGTAAGGAAGGAACGATGAAACATCCAAAAGGGACGAAATCAAATCATTTA
AAATTTATATTATTAAAAAATAAAGAAAAAAGAAATATCCGACGACAGGCTGGAGTGGGG
AGCCAAAAAAGAAAGTTTTAGCTGCAAACAAACAA
>E_H35098_c0_g4_i1 len=427 path=[6934:0-222 15663:223-253 7158:254-260 15666:261-291 7196:292-312 7217:313-343 7248:344-367 7272:368-407 7312:408-426] [-1, 6934, 15663, 7158, 15666, 7196, 7217, 7248, 7272, 7312, -2]
TTCAAATTAGGGGATGCCAATATTTCACCCTCGGATCTTGGGGTAGGGAGACTACTAGCA
TTGCTCTTTTCACTGTAAGAATGAATGGTCAGGCTGGATGGAGCTGAAGAACGGCTGGTT
TGGTTGGAAACTTTTGAGGTCCCTGAAGCAGAAGTAGTCTGAGACTGAGCGAATTCTACT
TTGGCGGAAGAATCTAAACAGTTGCCCATCAGATGCTAAGAAGATACTCTTTCTATATCA
CTCAATCCTCCCTCAACAAATCACTATTCCGATAAAAGCTCCTCTACCCAATACACAGGT
GTTAGAAGCAAAACTGAGTTGCCTCTTGCAGCTGTATTTTATGGAAGGAGTTCGGCACAC
TGCTTCCCTAACAGAAAGTGAAATGAAATAAGCAAGCGGCCTTCTTTTATTTTTTTCTCA
AAGAGAA
>E_H35098_c0_g6_i1 len=510 path=[8047:0-270 8288:271-367 8385:368-426 9441:427-465 9480:466-509] [-1, 8047, 8288, 8385, 9441, 9480, -2]
GAGGGTGAAATATTGGCATCCCCTAATTTGAAAGCGTTCTCATTTAATGAGCTAAAGAAT
GCCACCAGAAACTTCCGTCCCGATAGTCTTCTGGGTGAAGGGGGATTTGGCTATGTTTTC
AAAGGATGGATCGATGAACAAACACTTGCTGCTGCAAGGCCTGGATCCGGAATGGTTGTT
GCGGTCAAGAAGTTAAAACCTGAAGGTTTTCAAGGCCACAAGGAGTGGCTGACAGAAGTT
AATTATCTTGGCCAACTTCACCATCGAAATTTGGTTAAACTAATTGGGTACTGCGTTGAG
GGTGAGAATCGGCTTTTGGTATATGAGTTCATGCCTAAGGGGAGCTTGGAGAATCATCTA
TTTAGAAGAGGACCACAACCACTTTCTTGGGCAGTAAGGATCAAAGTGGCCATAGGTGCT
GCTAGAGGGCTTTCTTTCCTGCATAATGCTGAATCTCAAGTCATTTATCGTGATTTCAAG
GCTTCGAATATCCTACTAGACTCGGAATTC
>E_H35098_c0_g1_i7 len=1488 path=[2761:0-104 2836:105-119 2851:120-134 2866:135-140 2872:141-165 2897:166-171 2903:172-178 2910:179-194 2926:195-222 2954:223-261 15664:262-292 3024:293-316 3048:317-334 3066:335-362 3094:363-364 10660:365-414 10710:415-429 3143:430-438 3152:439-469 3183:470-512 3226:513-551 3265:552-556 10962:557-587 3301:588-612 3326:613-639 3353:640-647 3361:648-660 3374:661-665 3379:666-678 3392:679-688 10797:689-720 10829:721-760 3474:761-768 3482:769-842 3556:843-884 3598:885-896 3610:897-897 4621:898-915 4639:916-926 15657:927-957 4681:958-959 4683:960-967 15658:968-998 4722:999-1029 4753:1030-1057 4781:1058-1210 15661:1211-1241 4965:1242-1275 4999:1276-1289 5013:1290-1304 5028:1305-1320 5044:1321-1345 11427:1346-1376 5100:1377-1428 12638:1429-1487] [-1, 2761, 2836, 2851, 2866, 2872, 2897, 2903, 2910, 2926, 2954, 15664, 3024, 3048, 3066, 3094, 10660, 10710, 3143, 3152, 3183, 3226, 3265, 10962, 3301, 3326, 3353, 3361, 3374, 3379, 3392, 10797, 10829, 3474, 3482, 3556, 3598, 3610, 4621, 4639, 15657, 4681, 4683, 15658, 4722, 4753, 4781, 15661, 4965, 4999, 5013, 5028, 5044, 11427, 5100, 12638, -2]
TCTTTTTTAATAAAAAATAAAACAAATTTATGAGAGAGATTTCAAACTTTTATAATATCT
CTTCTTATTAACAGATTCAAACAAGCATAAACCTTTGCATTTTACAACATATCTCCCACA
AAAGGTAACAGGAGTAAAACAGATTATAAGTATCATATGATATAGAACTATGGGTGATTG
CAGAAACTTCACAAGTATAACAAACCAAAATTACCATACTGGAGTCACTTGAACCTATCA
TCGTCGCTTAGTTCATCTTCAATATCAGAAACATTAATCCTTGCCGACGTCTGCTTTGCC
CATTTGACGATTTTCTCAGCTTCCCGAGTAATTTTCTCTTCCTCCTTCATTGCCTTCTTC
AGAATACTTTCCTGCTCTTTCACCGACAGAATGCCAGAATCCGATAGAATTTCGTCGTTC
TTACCCCAATCAAAACTGACACGAACACTCCGATTTTCATTGCTCTTTTTCCTCGAACTT
TTAGGAGAACACCAGAAGCAACCGGTTTTCAGAGGCGGGGAAGGAGATGGAGACTTAATC
GACATTTTGGACGATACGGAAGGAGATTGAAATGACCCATGTCGTGATTTTGGTTTCAAG
CCCCCTTTCGCATCTGAGTTCTGTTTGGAAGACGAGAAAACCCCATTTTCCATGGAGGAA
TCTGAAAAATTAGACGAAGATGAAGCATGACCAGATTTTGATTTTGATTTCAAACCTTTT
TTCTGACCTGAGTTCTGTTTGGAAGACTTAATCGACATACTGGACGACATCGAAGGAGGA
TGGAATGACCCACGTCGTGATTTTGATTTCAAGCCCCTTTTTCCATCTGGGTTCTGTTTG
GAATACGAGAAAACCGCCTTTTCCATGGAGGAGTCTGAAGAATCAAACGGAGATGAAGCA
TACCCAGATTTAGATTTTGATTTCAAACCCCTTTTCTCACCATGATTCTGTTTGGAAGCC
GAGAAAACTACATTTTCCATTGATGATTTCGAAGAACTCAAAGGAGAAGAAGCAATCCGA
GATCTTAATTTCTTTTTCAAATATTTCTTCTCATTTGAATTTAATTGTGAACGTGAGGAA
ATTGTGTTTTCGTCATCAGACAAAGAAGAATCTGACTCCGTGTTGCTCTTTTCCGATTGC
TTCTTCAACTTGTTTAAATTGAATTTTTGATGGGTAGTACCGAGATTCGATGATGAAGAT
GATAACGAAGCATTAGGCTTGGATTTTGTGACAGGAAACGATTTGAGTTTTCGGAATCGG
GACTCTACCTCAGTGGGAAGAACTGAATCAGTGAAACCGGAGCAGTTGATGGCTGCTACT
TGTTCAAGAACAGAAAGCTCTTGTGCCTGGGAGATAAGTTCTTCGACTGCACGGTCGTCG
TCAGTATCAGAAAGGAAAGAGAAATCACCCATTTTCCAGAGAGAGAGAGTGAGGGAGAGA
GCTGTGCTGTTAGGGCAGTGAGATCGGAAGAGCGTCGTGTAGGGAAAG
>E_H37917_c1_g3_i6 len=1140 path=[483:0-86 8483:87-117 571:118-222 676:223-241 8481:242-272 726:273-308 762:309-392 846:393-398 852:399-402 856:403-445 899:446-482 936:483-542 996:543-845 1299:846-859 1313:860-886 1340:887-1139] [-1, 483, 8483, 571, 676, 8481, 726, 762, 846, 852, 856, 899, 936, 996, 1299, 1313, 1340, -2]
TCAGACTGAAGTCTTGATGCTGCCCGAAACCTTGTCCCTACCGCTTAATATGTCATTCCT
GCATTTGCGAGTGTGGTCTGTCATGTTGGCAATGTCATCCGTAAACTTGTCAATCTCGGT
GTTCAAATTATCCACCACTAACTTTGCCTCATCGTCATCTATGGTAGTATCAGCTGCCAG
AGAAGTTATCTTTTCTGTCAAGATCAGGGCGAGAGCCCGGTAGTTTTCATATTCTACTAT
GACACAATTCAATTCTGTCGGATCTACCACATCATCAGCGTCAGCATCAGCATCACCATC
AGCATCAGGATCTTGTCCCTGCTCGTCATCATCACCATCTGCTTCTTGATTCTCCTCGGG
GTTGGGTTTGGGGGGAGGAGGTTTATTGAGCAATACATGCAAATCCATCACTTTGTTCAA
CGACGATATCTGCTGCTGACATAACTGAACATACAACACCCAAAACTTCTCCTTAAAAGG
GTCACCAGTAGCCTCAAATTTCTCCAAATTTTCAAGCGTTTCTGCGTACTTCTTATTCAG
AAATTTAACGGCTGCTAAGCGAAGTATCAACTGGTCATTGCCAGCTACCCTGAGGCAGTT
TTCAAGTTCGTTTAACAGCTCAAGAGTTTGAAGACTGACCCGAAAGTAGACATCAACGAG
ATCGCGTACTGCTTTTGAATCGAGTATGTCAACTTTCAGGTTGAGAATGTATTCCACCAA
AACCCCATCAATGTCACGGAAACTGTTGGTGAACTCTTTAATCGAATCCCATGAGAAGGA
TCCTGCCTTAACCATGTCAAGATTCTCTTGGACTCGTTTCCTGCATTTTTTAAAGCTACT
CATATAGGCCTCGAACTCTGAGGTTCCTTTGCTCTTTTCGCCCTGTTTATGCATCTTTCG
CCCTGTTTATGCTCAACCTCGGCTCAGCACTGTGTGCGGGTGTGTTTCACTTTACTTTGC
CACTTCCTTTATATAAGCCCTTCACAGAGCTCGTTGCAATTATTATACATTAATCGTGGA
CACATGCCATCCACATTTTGATTTACTTATTATATTTTTGTATTCATCTTTTCACGTACA
CTTGCAGAAAGTAAAGGGAAGGAAACTTTTCAAACATATTGTTGCCACCAAGGAAAGCAC
>E_H35098_c0_g2_i2 len=884 path=[8511:0-41 8523:42-75 8557:76-77 8559:78-107 8589:108-108 8590:109-122 8604:123-158 8640:159-167 8649:168-853 9335:854-881 9363:882-883] [-1, 8511, 8523, 8557, 8559, 8589, 8590, 8604, 8640, 8649, 9335, 9363, -2]
TATTTTTTTTACAAAGAATACACCTGTATAAATGAAATAAGTGACAGCTTATCATCAGTA
GAAATATTATATACAAATCAAGGTCATGTGACATTGTAGAGAACATAGATAATAAACTGA
GCTAGTTAATTGCCGCCCAAAAATTCAAAGCTGCATATTTTCAGAAAATACAGGTGGTAA
TGTAATATTTGTTAAATATATGCCCATACAATTTATACAAACAACAAAAATATGGAAGCA
ACAAAAAATACCAGGCTGGATCAGATGCTTTCAATGTTCAGCGTACACATGGAGATTGCC
GGTGAGATGGCAATGGTGATGCAAAGGGAGTTCGGTTCATAGGAGAATGGTGTTGCCTTA
ATGGGGACTTCCGAACAAGATTGGAAACCAGTGGTTGTTCTGTTCGGAGTTGTTGGGTTG
CATTTGGGCCTTGTATATGCTCCAGTGTCACTAAAACCTCTGACATTTGCGGCCTGGCTT
TAGCTTCGGCGTTTAGGCATTGTAAGGCAAGGGTAGCAGCCGAGTATGCTGCTTTCTGGG
GGTACTGGCCCTCTAACTTTATGTCCATGATCCTGAATAATTTTCGTTTATCACCCAAAT
ATGGTTTTGCCCAGTCTACCAGATTCTGCTCTACACCAATTTTTGATTTATCAAGAGCAC
GGCGTCCAGACAATAATTCTAGCAGCACAACCCCAAAGCTGTAGACATCACTCTTTGCTG
TCAGCCGACCTGTAGCAACATACTCAGGTGCTGCATATCCATGAGTGCCCATGACTTGAG
TAGAGACATGAGTCCTATCACCAGTAGGGCCCGCCTTAGCCAAACCAAAGTCAGAGAGTT
TTGCATTGAATTCCGAGTCTAGTAGGATATTCGAAGCCTTGAAA
>E_H35881_c0_g4_i1 len=289 path=[1757:0-35 1763:36-166 1894:167-170 1898:171-213 1941:214-230 1958:231-288] [-1, 1757, 1763, 1894, 1898, 1941, 1958, -2]
CCACATTCACATCCAACGCATATCTAGCAGGTAGGCGATTGAAATGAAGCCAGAGTTGAT
CATCAAACCCAGGTAGATTCGCCTCTTCGTTATTCAATTCCAGCAATCGACGAAGCACCT
CGTTGTAAACTTCGAGTTTCTGCCGGCACTGTCGAGGTTGATTTGGAGACGTATCCAGGG
GCAGGGCTCTGCTACTGCAACTCTCGTTGTCATCATCCATCGCCATTAGAAGAAGTAACA
ATCAATAATATTGGATATGCCTACAAAACTACCGCCTCAGGAATGGGAG
>E_H35881_c0_g3_i2 len=846 path=[4871:0-61 4903:62-92 4934:93-120 19117:121-151 4993:152-155 4997:156-217 5059:218-237 19119:238-268 5110:269-271 19120:272-302 5144:303-347 5189:348-381 5223:382-436 19115:437-467 5309:468-670 5512:671-728 19118:729-759 5601:760-762 5604:763-845] [-1, 4871, 4903, 4934, 19117, 4993, 4997, 5059, 19119, 5110, 19120, 5144, 5189, 5223, 19115, 5309, 5512, 19118, 5601, 5604, -2]
TGGATGATCAAAAAACCCTAGCCTAAATTTCTCTGCTTTCAAATTTAACCACTAAATCGA
TGACCCGCCTCTTCACGTATCAACCAATTTGAAGAACATGGAAACGAATAAAAGAAAATC
CATGATTTCTTCAAAACAACCCATGTAAATGTTGAAGTCGGTGCGCATTAACCTTTCCTT
TGAACCTCATTCCTCAAATCGCCCTCTTTCAGATTGATTTTCTCGTCAATTGGTGATTAT
CCCTCATTTGCATTAATTTAGTGAGAAAAATTCTCTGCCTCTACACACTTTCTCTCCTCG
AAATACCCAAACTTACACCAACTAGTTAAACATCGAAACAAAATATTTTTCTCCATTACA
AAAACAAAAGATCCATTCTCCTCAAAGCAAGAATTTACAAATGCCGTACAATGCGTAAGC
ATGGAACTCTGCTAAATGCTAAACTCCTGGACGAATGAAAACAGATACAGAGATAGCTGT
CACTGTACGAAGACACGAGAGTGAAGGAAAAATAAGCCGTTATTTTACGTTCTACATCAC
TTCACGCGAGACCCACTGGTACCATCAAAAAATCTGAACTGACAATATAGAGGTGGTGGG
GTGTGCGGGGGTGAAAACCGATGGGAGTAGATTAAATCAAATCGAGAAAGAAGAATCGTC
TGATTCGCGACGATCAGACTCGACCTTTGCTTTTTCAAAACCCTAGAAATTGAAGCTCGA
GGTACTGCCATGGCAGGAAAAAGCCATCTCTGATAGGACCATCTCTGATAGGACCTATAC
ACTATTTCATACGTAATGCTCGTTTAACTGTAGAGGTTTAGTACTATAATATAGTGAATG
AGTGAG
>E_H35881_c0_g1_i2 len=1590 path=[2479:0-105 2555:106-115 2565:116-142 2592:143-156 2606:157-166 8351:167-213 8398:214-230 8415:231-244 8429:245-261 8446:262-262 8447:263-308 8493:309-309 8494:310-326 8511:327-357 2688:358-359 2690:360-528 2859:529-545 2876:546-568 2899:569-574 2905:575-607 2938:608-616 2947:617-676 3007:677-711 3042:712-774 3105:775-792 3123:793-1059 3390:1060-1065 3396:1066-1094 3425:1095-1096 3427:1097-1124 3455:1125-1160 3491:1161-1385 3716:1386-1419 19116:1420-1450 3781:1451-1509 3840:1510-1541 3872:1542-1542 3873:1543-1559 17165:1560-1583 306:1584-1589] [-1, 2479, 2555, 2565, 2592, 2606, 8351, 8398, 8415, 8429, 8446, 8447, 8493, 8494, 8511, 2688, 2690, 2859, 2876, 2899, 2905, 2938, 2947, 3007, 3042, 3105, 3123, 3390, 3396, 3425, 3427, 3455, 3491, 3716, 19116, 3781, 3840, 3872, 3873, 17165, 306, -2]
TGCGTTGGATGTGAATGTGGAGAGAGCAGAAGATGTGCTCACACATAAGAGACTGCTCCA
TTTGGCAGAAGACTCTGCAAATAGACCTATATTTGAAGTTCGTCTTGTGCAGGTTTATCC
AGCCTCACATGGAGATTTGGCTGATTCAGATTCTTCAATGATAGAAGATGCTCAAAGTTC
TTGCAGATTGGGCATCCATGCACCACCTACCTTTGGTTCATCACCTAATCTTGAAGCTCT
TGCTCTTCATACAAATAGAGCTCATTTTGAAGATGGTGACAGTGCTGCAAATTCCACTTC
TTATTCTTTCCGGCCTATGCACGAGATCACCTTTTCAACTGTTGACAAGCCAAAACTCTT
AAATCAGTTGACTTCCTTGCTGTCTGAGATTGGGCTGAACATTCAAGAAGCTCACGCGTT
TTCCACCGTTGATGGTTTCTCTTTGGATGTTTTTGTTGTCGAAGGTTGGCCTTATGAGGA
AACCGAGGAGCTTAAAAATGCACTGGAAAAGGAAATTTTAAAAACTAAGGAGCAATTGCA
GTTCAAACAATATTCACAGTTTGCTTTGGGCGAGCATAGCCAAACCGGGAGTGGATCATT
TCCTGATTATGTGGAAATACCTACTGACGGAACTGATCTCTGGGAAATTGATACCAGGGA
GCTGCGTTTTGGGAAGAGAGTTGCAGCTGGATCAAATGGTGAACTTTACAGAGGCACATA
TTTTAGCCAGGAAGTTGCTATTAAGGTCCTGAAGCCCGAACGTGTCAGTGCGGATATGCT
GCGGGAGTTTTCCCAGGAAATTTATATAATGAGGAAAATTCGACACAAGAATGTTGTGCA
ATTCATTGGGGCATGCACGCGGCCTCCAACCCTGTACATTGTGACGGAATTCATGTCTAG
AGGAAGTGTTTACGACTTCCTGCATAAAGATAAGGGTGTGTTTAAGCTTTCAGATGTAGT
CAAAGCTGCAATTGATGTTTCCAAGGGAATGAACTATTTGCACCAAAATAATATAATCCA
CAGGGACCTAAAGACTGCCAATGTATTAATGGATGAAAACAAAGTTATTAAGGTTGCTGA
TTTTGGAGTTGCCAGAGTGCAGGCTGAATCTGGTGTGATGACTGCCGAAACTGGAACGTA
CCGCTGGATGGCTCCTGAGGTTATTGAACACAAACCATATGATCACAAAGCTGATGTTTT
CAGCTTCGGAGTACTACTTTGGGAACTAATTACTACACAAATTCCGTATTCGTACTTAAC
CCCATTACAAGCAGCAGTTGGTGTAGTACAGCAGGGTCTACGGCCTATAATTCCAAAGCA
AACTCATCCAAACCTTGCAGAACTAATTGAGAAATGCTGGCAACAAGATCCTATTCTGAG
ACCCAACTTCTCTGAAATTATTGAGAAACTACAGCAAATAACTAACAAGGTAGGACACTT
CTGAAGAGTTCAAGACTCATTTTTGATTTCCCACTGCATTTTTTTTATTTGATGTGTCCA
TCGTGCTATTCCGGCAGAGAGTTTCTCTTCAGCCCCTCTTTCGTGCAAATCAACTTACAT
GTAATCGTTAATTAGAGTTAATAAATGTAA
>E_H40590_c2_g1_i9 len=337 path=[4815:0-32 4818:33-44 4830:45-75 4861:76-102 14181:103-133 4919:134-196 4982:197-237 5023:238-295 5081:296-307 5092:308-336] [-1, 4815, 4818, 4830, 4861, 14181, 4919, 4982, 5023, 5081, 5092, -2]
ACGCATGGCGTTGAAGCCGGAGGTTCATAGATTTGCCCTGGAGATAATTTCAGCTTTAGC
TATGCATTCTAGCCATAAACTACCAGAATCTTCTTGGATTTGTATTTCTAGAATCCTTCA
CAGGTTGAGTAAAAAATCTTAACTACAGCGTTGATGATTGATGAGAGGAAGAATTATTGA
TTAACAAATTTTGTAAGGTCACTTATTTTTTCTTGAAATTATAGTGTAAATACAGTGTGT
ATGTTAACCTCTAGGCACCATATTGTTTCTGTTTGTTCACACTAGTATCGATGTCTTAGC
CCGACGAAGTTAATGATTTTTTTTAACATTATTTTCG
>E_H38328_c0_g5_i2 len=412 path=[5471:0-31 5471:32-33 5471:34-35 5471:36-37 5471:38-39 5471:40-41 5471:42-43 5471:44-45 5473:46-46 6131:47-139 150:140-145 2502:146-150 3802:151-237 245:238-242 4393:243-249 4400:250-268 10223:269-299 4450:300-327 6087:328-349 2795:350-358 2804:359-365 6814:366-396 5300:397-397 5301:398-408 5312:409-411] [-1, 5471, 5471, 5471, 5471, 5471, 5471, 5471, 5471, 5473, 6131, 150, 2502, 3802, 245, 4393, 4400, 10223, 4450, 6087, 2795, 2804, 6814, 5300, 5301, 5312, -2]
ATATATATATATATATATATATATATATATATATATATATATATATGAATTGATCCAATT
TTCTGATGCATGGTCTCATCCTATGTTTCTACTGATGTTGTTTTCTGCAGGAAGTATGGA
AAATTGGAGTATGCCCAAAGTTGCTATAAAAGATGTCTATAAGACCAGAAGGAGGTCTTT
TCTTAAAGCCGATAATTCTATTAAGACCATTGAAAAAACAGTATCTTTTAACAATGAGAT
ACACCTTTTAAGCCAGGGAATCAAACAAAGGTATCATATCATTCATTTGGGTTTAGTACA
AATTGGTATAAAACCCTTGAGTGAAGAAAGCTTCAACACCTCTGTGGTCGTAGCTTTAAG
AGATGGCAGGTTTATAAAGTTCAACGATTCGTTATTGGCAATGGTAGAAACT
>E_H37077_c1_g13_i1 len=241 path=[3935:0-233 4139:234-240] [-1, 3935, 4139, -2]
TTTAAGAAAAAGTTTGAGACTGATTGGAAAGGTCGCAGGGAAGTAAGGTTCTCAAGGGAA
AAATTGTCTTATTCAGCTCTATATGGCCTCATGCACTTCTTTTATTCTGACAGACTAGAT
ATTATAGTGGAAGACATGGAAGATCTTGTAAGAATTTGCAAAGTTTGCAAATGTGAAGCA
TTACAAAAGATCCTTGAGAAAGAACTGATCCACCAAAAATACGCCGAGTATAAATCACTG
A
>E_H37077_c1_g14_i1 len=339 path=[1954:0-99 26000:100-130 2055:131-180 2105:181-213 2138:214-248 2173:249-338] [-1, 1954, 26000, 2055, 2105, 2138, 2173, -2]
GCTCCACACGAACTTTCCATACACCACCTTCATAGAGGCTTTGTTTTGGACCATGAAATT
CCACATTGAATTCATTAATTCCATCATTTATTGGCTCCACGGAATAGTCGCTCATCATCA
ATTTCATAACATCCATATCTCTCCTCTTGCTTGGAGAAGACATTCTCTTGCCTAATAATT
GTCCGAGTCCCTAACCGAAACGAGGGTTAAAGTGTGCTGCGAGAAAGTAAAGGAGTGATT
CGTTTGATCGGGTTGGAGTTGTATTTATACGGTAAAAGAACAAAAAGGGCAGAGGGGGTT
ACAGGAAACGAGACAGAAATAGAAGAAAGAGATCGGAAG
>E_H35881_c0_g9_i1 len=546 path=[6503:0-244 6718:245-298 6772:299-325 6799:326-468 6942:469-488 6962:489-499 6973:500-545] [-1, 6503, 6718, 6772, 6799, 6942, 6962, 6973, -2]
AACAATTTCGCTGCTACCACATGGCAACTAGCAAGGCAGGAATATCATCTCAACCCATTG
CAAACGATCCCAGAAAAGGCAAAGCTTCATGGAATGAAACAAGAAGTCACGACTTCGACC
AGATCTGAGATGCATCCCCAGATCTGAGCACAGAAAATCCATGGAAGCTATGGACTAAGC
TTCAAAAAGTTTTGGACAATAATGGTCTTTGTATTCCCCCTTGGGCGATTACCAGATGAG
CGACACCCTAGTCGAATTAAACAGATCCAGGCTCCCAACCGTTCAATTTGCGTCACTTTC
TTCAATCCTAATACCAATCTCTGCAAGGCCACCCAAACCCTTGACTCGTCAAAGTCCCCA
GTCGAACCCTCACAAAGTAGAAGAAGCTGAACCCAATAGAACCCCATAAAACCACCCTCA
CCCCAGAAAACTCCCCAACTCGCAACCGCCAGCAACAGATCCACGAGGTCCATGGCCTTT
GCCTTATAAATCTCCCACGAATTGCCGCCGGAGAACGCCTCCCTGGTTTTATCAGTCGCA
ACCAAA
>E_H38328_c0_g3_i3 len=401 path=[6402:0-114 142:115-121 149:122-122 150:123-128 156:129-159 187:160-185 10220:186-216 244:217-217 245:218-222 250:223-228 256:229-300 328:301-301 329:302-319 2773:320-328 2782:329-341 2795:342-350 2804:351-357 2811:358-361 5273:362-388 5300:389-389 5301:390-400] [-1, 6402, 142, 149, 150, 156, 187, 10220, 244, 245, 250, 256, 328, 329, 2773, 2782, 2795, 2804, 2811, 5273, 5300, 5301, -2]
ACTCAGTCTAATTTATCTACAAATAGAGTCCCACCTACAAAGTTCAAGTTAAGCAACTTT
CATCCATCTCCTGCACTTGTTCAATCCAGCCTTGAAGTATGGAAAATTGGAGTATGCCCA
AAGTTGCTACAAAACATGTCTACAAAACTGGAATGTTTTGTCTTAAAGTCGATAATTCTA
TCAAGACTATTGAAAAAACAGTATCTTTTAACAATGAGATACATCTTTTAAGCCAGGGAA
TCATAAATGCCTACAAACAAAAGTATCGTCTTATTCATCTGGGTTTAGTACAAATTAGCA
TAAAACCCTTGTGTGAAGAAAGCTTCAACACCTCTGTGGTCGTAGCTTTAAGAGATGGTA
GGTTTATAAAGTTCAACGATTCGTTATTGGCAATGGTAGAA
>E_H85421_c0_g1_i1 len=236 path=[1:0-235] [-1, 1, -2]
GGTGGCGTTGTTGACTTCCGAGATCTCCTCCTTTGCGGGCTCTGGGGCCGGTGCGTCGGC
CTTCAGCATAGCCTTTTGAACGCTGGCACAGGCACCCATGTCGTCTCTCTCTCGAATTCG
AAGAAAATACTCTAGAGAGAGAAAGATGACGAGGAGCAAAAAATAACAAGAAGAAACGAT
GGATGGAGATATGAATGTGAGATGCGCTTGTGGTTATTAGTGTGTTGGAAGACAAG
>E_H40622_c1_g3_i3 len=633 path=[11383:0-207 11561:208-308 11662:309-330 11684:331-429 11783:430-460 11814:461-461 11815:462-520 11874:521-521 11875:522-588 11942:589-632] [-1, 11383, 11561, 11662, 11684, 11783, 11814, 11815, 11874, 11875, 11942, -2]
GTTTGTATTATCGATATTACAGCACCACAAATTTATTCATCAACATCGGAATGAATTATT
TTTCTGCTGAAGTACATTCTCTTTTTCCTTTTTAATAACCCCACCTCTCTCTCTCCATTT
TCGTTTCCTCTTCCCATTCGGCGTCCCCTCTTATTCCCCAGTACGATCATCGTGTGCATA
AATATGTTGTGCCCTCTCTCTCTCTCTCTCTCTCTCACTCACCAAAACCAGAAGAAAAAA
ATTTGTCTCTCGCATAACTCCTCCTCTCTTGCACAATTTCTTCTCTAACAACTCTTCTCT
CACTGAAACCATATCTGCATCATAAATTCTCACTTTTTGAGTCGACATTGCACCTAGGGT
TGTATGATATTCCAAATCGAATTCATCAATTTGGTTACAGTCTCCACCCCGAATCAACAT
CAGATCCATTATCTACTATCACAAATTCATCAACAAGTCCTGGTGACCAGCGGATCGCCT
TGGGACCTCCACTGTGTTTTGATATTTCATTTTGGAAATCTAGGTCTCTTAAATTAGTCT
TGAAAATCTCCATCAAGATGAACGCTTGTCGCACCCTCGGCGAAGATGAACGCAGAATTT
CAACAAAGAGAAACCCAGATAATCCAGATTCGC
>E_H40622_c1_g2_i3 len=332 path=[4624:0-48 4605:49-57 4651:58-77 4671:78-78 4672:79-121 4715:122-159 4753:160-283 4877:284-315 4909:316-331] [-1, 4624, 4605, 4651, 4671, 4672, 4715, 4753, 4877, 4909, -2]
TATATTTTTTTTTTTAACCAAAAAAAATATATAAACGCATACTTCAAAATTCAAAATATA
TAAAAAGTATTCATCCAATATATCGATTCGAGAACTTAAATAAACCTGACGGGCAAATAA
AATCCGAAATTGCAAAATTAATACAAAACCCTAAATCAGAAACATGTAGATTCGACTAAT
AAAGAACTTTTCGATCTGAGAACTGAAGTAAATCAGGTCATACGGGGCTGAGAAGCTGCG
AAAGGTGGGGTTTTGGCTCTGAGTTCATACCGATAATGATCACGAGTGGTATGAACCCGT
AGTGTGTGATCACCTTGGCTTTCTTCAGTGCC
>E_H40622_c1_g1_i12 len=888 path=[1:0-76 14317:77-77 14318:78-80 14321:81-106 1484:107-194 1572:195-219 1597:220-220 1598:221-315 1693:316-324 1702:325-326 1704:327-402 1780:403-414 1792:415-446 1824:447-451 1829:452-475 1853:476-476 1854:477-495 1873:496-625 2003:626-654 2032:655-734 2112:735-846 2224:847-853 2231:854-854 2232:855-887] [-1, 1, 14317, 14318, 14321, 1484, 1572, 1597, 1598, 1693, 1702, 1704, 1780, 1792, 1824, 1829, 1853, 1854, 1873, 2003, 2032, 2112, 2224, 2231, 2232, -2]
TTTTATGATTTTTTTTTTTAATGATACGGCGACCACCGAGATCTACACTCTTTCCCTACA
CGACGCTCTTCCGATCTATCCCCTCTTATTCCCCAGTACCAACACCGTGTGCATAAATAT
GTTGTGCCGTCTCTCTCTCTCTCTCGAACTCACCAAGATGGAAGAAAAAAAATTTCTCTC
TCGCATAACTACTCCTCTCTCGCAGAATTCCTTCTCTAACCACTCTTCTCTCAGCAAGTT
CAGGTTTGGTTACCAGCAGTACGAATTCATCAACACTTAACAAGTTCTGACGACTAGCGG
ATCGCCTTGGGACCTACGCTGTGTTTTAATATTTCATTTTGGAAATCTAGGTCTCTTCAA
TTAGTCTTGATTATCTCCATCAAGATGAACGCAGCTCCCACCCTCATCGAAGATGAATGT
AGAATTTCAACATATCTGTTTCTTCTGGTAATTTTAGGTGGGAGTGAAGATTATAGTCTA
AGTCTCTCAAGAACTGGGCAGGTGTAATGCATTTTCCTTTGCCCATACCACTTAAATGTT
TCAGCAAAGGAAATTTGAAAGGGTGAGAAAGAGAGTGATCATGAGACACTCAAAAGAGTA
CAGTTTATGATGGTCACACCAAGCTGATGGTGAATGTTAAAGAAATTAGTGCAAGAAAGG
CCATTTATGTGGAAATCCTAAATGGACTCTCAGAGGCCTGAAATTTTGCACTTACAAGTC
TTAGGGTTGATAGGTTGTATGAATTTTTTCCTTATACATACTATTATACTTTTGAAGTCA
ATATTATTATCTGAAGATATGGTTTATTTTCTATGGCAGGTAAGGAAAACAAATCTGAAG
ACACGAGCATTTCAGGAAGCATGTGTATACTCTGTAGTTGAGGAGCTT
>E_H40622_c1_g7_i2 len=244 path=[467:0-33 471:34-49 487:50-144 582:145-161 599:162-164 602:165-195 633:196-224 662:225-236 674:237-238 676:239-243] [-1, 467, 471, 487, 582, 599, 602, 633, 662, 674, 676, -2]
GTTGCGGCTGGATCATTTGGCAGAAAAGAAATTGTCATTCGTCTTTCATTTATAAATTTA
GAATTCACCCCAATCTGACAAATAAGCTGCTTCATTTCTTTGCGAAACCTATCAACTTTG
GTAGCTTTGCAAAAGTTGCGCAACCTGACAGCTGGAACAAAAGACAACTCGAAGAAAGCA
ATGGAATAGCTCCACTGAGAGAAATGATCAGCAAGCTCCTCAACTACAGAGTATACACAT
GCTT
>E_H40622_c1_g6_i2 len=343 path=[6493:0-249 6713:250-342] [-1, 6493, 6713, -2]
GCCGCACGTTCCAACGAAGAAATATTATCGTCCTCGTGTCTTCTAGAAACCACCTTCTCT
ATATATTGCTGCCGCCTCCTTTCGTTTTAAGTTTTAAGAGCTCTTGATTTTCACTGCCAA
GTTTGTTGGTACAAGAAAAGAAAAGAAGAAGAGAGGCAGAGAGACCAGCTGACCGAGCGT
GATGGAGGGAGGAGGTGTTAAAGATAAAGTGACAGCTGGGTTACAGTTACCACCGGGGTT
TAGGTTCCACCCAACCGATGAGGAGCTGGTGATGCACTACTTGTGTTGTAAATGCGCGTC
ACAGCCAATCAATGTCCCGATTATTGCTGAAATCGATTTGTAC
>E_H40622_c1_g5_i2 len=1003 path=[5209:0-56 5236:57-180 22443:181-211 5391:212-333 5513:334-363 5543:364-403 5583:404-587 5767:588-671 5851:672-700 5880:701-785 5965:786-911 6091:912-938 6118:939-975 6155:976-1002] [-1, 5209, 5236, 22443, 5391, 5513, 5543, 5583, 5767, 5851, 5880, 5965, 6091, 6118, 6155, -2]
TCTTATCAACTTTAAATCAAGAATTATTAAGAATGTGGTGAAGGCCACTAATCCCACAGT
ACCCCAAAACACCTCCCATGTTCATGAACTCATTGACACATAAAATACATGTTTTGGGTA
AGATGCATCTAGCACCACTACGATCATCATAATCAACGTTCTCTGTGTCCGCACGTGCAC
AGTCATAGATTTCGGTCTCCTGTGACACGTGATTAGTCACAGAAGAACTTTTATTGATTC
TGCAAGAACATGAATATATCCTGCAACGGTGACAGCTGATTATTGCTTTGAAATCGAGGA
CCAAACGCGTTTTCCGCAGCGGCATCCACGTAATTATTAAACGGATAATCAATGGGTTTT
CCCCACTCGTTCCATTTGGGCAAGCTTTGTACTTCTCTCTCGCACTTGAACTCCGGCGAC
ACCACCTGTTCCGAACAGCTCGAGTCCGGATGCAATCTGGGTATCGATTCTGAAGTGTCC
AAGTAGACGAGCTCGTTAAACGTCGCCGGCGACTGTGAGAAGGACGGAGATGGCGCCGGA
GGTTGTGGATAGATATTTCCGCCGTGCGTCAGAATTTCTGGTTTTTGTTCGTATGTTTTC
TGACTGACGGCTTGGATCTTCTCCACGGTGCCTTTTTTGTTGTATATACGACATAGCACC
CAATCGTCCAGCCTTAAGCTGTTTTTCTTACGGGCGGATCTATCCACATCCGCTAACCTA
TATTCATGCATGATCCAATTCGTTTTCACTCCCTTTGGAGCTTTTCCGGCGTAAAACACC
AAAGCCTTTTTTATTCCCATTGGTTTTGGATTTCCAATTGCCTTGTCAGCTCCGGTAGCC
TTCCAATAACCCGAACCCGCAGCCCGATTTGGCCTTGAACCATTCGGATATTTCCGGTCA
CGGGGTGAAAAAAAGTACCATTCGTTCTCTCCATACAAGGCCAGCTCTGGAAGTTGCCAT
GGATCATATTTGTACAAATCGATTTCAGCAATAATCGGGACAT
>E_H40622_c1_g4_i4 len=1170 path=[3662:0-65 3698:66-69 8559:70-70 8560:71-561 9051:562-773 9263:774-965 9455:966-1049 9539:1050-1050 22444:1051-1081 9571:1082-1155 9645:1156-1169] [-1, 3662, 3698, 8559, 8560, 9051, 9263, 9455, 9539, 22444, 9571, 9645, -2]
TTTTTTCAAGCAGAAGACGGCATACGAGATTTGACTGTGACTGGAGTTCAGACGTGTGCT
CTTCCGATCTAAAAGGAAAGAGAGAGAAAGGAGGTGCGAGCTGTTTAGAGAAACCTGCCT
TCACGGCCTGTCACCGATCTGTCTTTCTCTCTCTTAGTCGTTTCAAACAGAAAAAACACG
ATCTTTCTTTTGGGTTTCCCCCTTTTCGAAACCCCAGACCTGGTTCTGGTTTTCCCTTTC
AAAAAACCAGGTCCAAGTCTAGAAGAGCTCTTCATCAGATCACATTGTTATATATTTCCT
TATATTCAGAGGAAATATATTCATCAAGTTTCTCGCCATCCTCTCTAACATTGCTTATTA
CGGCTTAGTTCGAAGATGAACGATCTTCTAACGGACTCATTTCAGATCCCCCGGGATCCA
GCTTCTATGGAAGGAGATGTTGAATTAGGAAGACATGGTTTGATGAATTCAGGAGAACTG
GGCTTGGAAAATTTCTTTAAACAGGTTCAAGAAATTGAGAAACAATATGATAAGTTGAAT
AAGCTACTCAGAAAGCTCCAGGATGCTCATGAAGAGTCCAAGGCTGTAACTAAGGCTGCT
TCCATGAAAGCTATCAAGCAGAGGATGGAGAAAGATATTGATGAAGTTGGAAAAATTGCT
CGTTCTGTAAAATCAAAAATTGAGGAACTCGACAGAGATAATTTATCCAATAGGCAGAAG
CCTGGCTGCGGAAAAGGAACCGGTGTAGACCGATCTAGAACAGCAACAACTGTTGCCTTG
AAAAAGAAGTTGAAAGACAAGATGTCCGAGTTTCAGACACTAAGGCAAAACATTCAACAA
GAGTACAGGGAGGTTGTGGAGAGGCGTGTTTTTACAGTTACGGGCACCAGAGCTGATGAA
GAGACAATCGAACGATTAATTGAGACTGGGGACAGTGAACAAATTTTCCAGAGAGCTATT
CAGGAACAAGGGCGTGGCCAGATAATGGACACGCTGGCAGAAATTCAAGAGCGCCATGAC
GCAGTTAGAGATGTAGAAAAGAAGCTTCTTGATTTACAACAGGTATTCCTAGATATGGCA
GTATTGGTTGAAGCACAAGGTGACATGCTTGACAATATTGAATCACAGGTATCAAGTGCT
GTAGACCATGTGCAATCAGGAAACACTGCC
>E_H40622_c1_g9_i1 len=287 path=[2475:0-61 2507:62-163 2609:164-286] [-1, 2475, 2507, 2609, -2]
ATTTCTTTTCTGCCAAATGATCCAGCCGCAACATCTTTTCTTGAGGATGAGAAAATGTCG
GCCACCAGCCCTTTGTCCCAATATCTTACAACTTTACGTGAATGAGCACGAAAAAGGAAC
TACTCATTGATGGAATCCAGTGTCGTCGTTGGTGCGCATTCTTCTGTTTTTGGGAAGAAT
CTACCTGACAGCGATGAAGAAGATGATACCAAGAATGATGATGGTACTGCTGCGTTTAGT
ACCTCCTGGTTACCAAGTCGCGATTCCAAGACCAAGGTTGTGAAAGA
>E_H40622_c1_g8_i7 len=417 path=[3946:0-43 3960:44-52 14744:53-83 7926:84-130 7973:131-144 7987:145-161 8004:162-175 4092:176-200 4117:201-216 77:217-240 101:241-245 22442:246-276 137:277-283 144:284-296 157:297-314 175:315-335 196:336-347 15497:348-416] [-1, 3946, 3960, 14744, 7926, 7973, 7987, 8004, 4092, 4117, 77, 101, 22442, 137, 144, 157, 175, 196, 15497, -2]
CTTAGGTCTTTTTCGCTTCTTGTTCTTCTGTTGTAGAGGTACAGATTTTGATTCGACATC
TGCTTTCCCGGTGGAAGAGGCGTCACTTTTTGCACCACCGGTAGGGGTGTTAATTTGTAG
TTTCTTCTTCTTAGGCCTTTTTCGCTTCTTGCTCTTCTGTTGTAGAGGCACTGATTTTAA
ATTGACGTCTTTCTCCAGTGGGGTATCATCGTCACTTGTTGAATCTTCATCCGAACTAAG
GACCAAGTCCTCTACAATATCTTCATCCAAAGCTACCTCATCTGATTTACCTTTTTCTCT
CTTCCTTTTTTTACTTTTGTCTTCTTTCACAACCTTGGTCTTGGAATCCCGACTTGGTAA
CCAGGAGGTACTAAAAGCAGCAGTACCATCATCATTCCTGGTATCATCTTCTTCATC
>E_H38273_c1_g1_i7 len=606 path=[1080:0-117 1168:118-128 7468:129-159 1210:160-189 1240:190-217 1268:218-230 1281:231-234 1285:235-240 1291:241-256 1307:257-261 1312:262-280 1331:281-281 1332:282-287 1338:288-313 1364:314-318 1369:319-319 1370:320-321 1372:322-325 1376:326-338 1389:339-343 1394:344-352 1403:353-363 1414:364-369 1420:370-389 2190:390-394 2195:395-408 2209:409-410 2211:411-420 1471:421-428 1479:429-459 1510:460-466 1517:467-475 1526:476-497 1548:498-498 1549:499-500 1551:501-505 1556:506-525 1576:526-529 1580:530-531 1582:532-536 1587:537-538 2735:539-575 1626:576-601 1652:602-605] [-1, 1080, 1168, 7468, 1210, 1240, 1268, 1281, 1285, 1291, 1307, 1312, 1331, 1332, 1338, 1364, 1369, 1370, 1372, 1376, 1389, 1394, 1403, 1414, 1420, 2190, 2195, 2209, 2211, 1471, 1479, 1510, 1517, 1526, 1548, 1549, 1551, 1556, 1576, 1580, 1582, 1587, 2735, 1626, 1652, -2]
ATTTCACATATTTTATATATACCTTTTACTCAGCAAGACCTCCGTTTCATAAGAAATGGA
AGAAATCAGCACCAACACAACAACAAAAAGGTGTGCCGTTGTTACAGGTGGCAACAAAGG
AATCGGACTGGAGATATGTCGTCAGCTAGCTTCTAATGGAATTACAGTCATATTGACTGC
TAGAGATGAGAAGAGGGGTCGTGAAGCTGTAAAGAAACTCATACCATCTGGTCTTTTTGA
TGTGATATTTCATCAACTTGATGTAACAGATCCTATCAGCATCGCTTCACTGGCAAAATT
TATTGAAACCCATTTCAGAAAGCTTGATATCCTTGTGAACAATGCTGGTGATAGTGGAGT
TGTCTTGGATTGTGAAGCTGTGAGAGTGTTCAAACAAGGAGGGGGTACTATTACTGATGC
GAATGCACATTTGTTGAAGGGAATTGTTGAGCAACCTTATGAGAAGGGAGAACAATGTGT
GAAAACAAATTATTATGGAACCAAAGGAGTAACCGAAGGACTTCTTGGCCTACTGCAGCT
CTCCAATTCGCCAAGAATTGTAAATGTGTCCTCCTTTTATGGGCAGCTAAAGTACATCTG
CAATGA
>E_H87929_c0_g1_i1 len=242 path=[1:0-241] [-1, 1, -2]
CTCAGCTACTTTTTCCCCAATTTTGAGCTCAACATCGAACCCTAGCTCAACGAACCAATC
ATGTCTTCCAAGCAAGGAGGAAAGGCGAAACCTTTGAAGCAGCCTAAAGCTGATAAGAAG
GAATACGACGAGACTGACTTAGCTAACATTCAGAAGAAGAAAGATGAGGAAAAGGCCCTT
AAAGAGCTTAGAGCCAAGGCATCGCAGAAGGGATCCTTTGGAGGTTCTGGACTTAAGAAG
AG
>E_H41071_c1_g2_i1 len=348 path=[587:0-41 599:42-79 637:80-83 641:84-85 643:86-90 648:91-130 688:131-155 713:156-162 720:163-164 722:165-167 725:168-186 744:187-199 757:200-200 758:201-202 760:203-204 762:205-205 763:206-207 765:208-212 770:213-216 774:217-270 828:271-271 829:272-310 868:311-319 877:320-347] [-1, 587, 599, 637, 641, 643, 648, 688, 713, 720, 722, 725, 744, 757, 758, 760, 762, 763, 765, 770, 774, 828, 829, 868, 877]
TTATCATTATATGATCTACAAGAGTAAAATTAATAAGCACGAGTAAAAGTATCATTATAT
GATCTACCTCCAAGCATACATATCCAACTACCAAATCAAATATAGAATAAAGTACAAAAC
TCTCCAAATTTCTGTTTTACTAGAGAATCCCAACATCGATGCCAGCATGACTATAAAAAC
CTAAAATAACATCATTGAAATGCTGAAATTGAAACAATATCATCTAAACGCAGAAATTTG
ACCTGAGCTATGTGTAGTATTCAGAGAATTCAGAGGAATCTTCTGAATAGAACAACTTCC
TCGGCTTTACTTTAGTCCCTGGTTCCGCAAAATCCCCAATTTATGAAA
>E_H41068_c1_g9_i4 len=619 path=[5273:0-43 5287:44-189 5433:190-194 5438:195-220 5464:221-259 5503:260-361 5605:362-390 5634:391-442 5686:443-450 5694:451-469 5713:470-470 5714:471-500 5744:501-501 5745:502-502 5746:503-552 5796:553-565 17500:566-596 5840:597-618] [-1, 5273, 5287, 5433, 5438, 5464, 5503, 5605, 5634, 5686, 5694, 5713, 5714, 5744, 5745, 5746, 5796, 17500, 5840, -2]
CTTGGCTGGTAAACGTGTATGTGATCCCATTACTGATTGTGAACGCCTTCCTTGTCATGA
TCACCTACCTTCAGCACACTCATATCACACTTCCACACTATGATTCATCTGAATGGGATT
GGCTTAGGGGAGCTTTGGCAACTATGGATCGAGACTATGGGGTTTTGAACAAGGTCTTTC
ATAATATTACAGACACACACGTGGCTCACCATTTGTTTTCTACAATGCCGCATTATCATG
CGATGGAGGCTACCAAAGCAATCAAACCGGTGCTGGCTGAGTACTACAATTTTGATGGGA
CTCCATTTTACAAGGCAATGTGGAGGGAGGCGAGAGAGTGTCACTATGTTGAGCCGGATG
AGGGGGATGCTAATAAAGGTGTGTTTTGGTATCGGAACGAGTATTAATGTCTGGTCAATG
ATGAAAATAAAGATGGAAGGAAGTAGGTGCTTTGCGTGTTTAGTCTTATCGCGGAGTTGT
TAGTGTGTCTCAGTCAGTCAAGGGAGTGTCTGTTAAAATGTGTGTTGGGTTTGGTATGTA
ATGAAAATGTAATGGGGTTCTGGACACTTAAATAGGCACTAGTGTTTCTGTTTGGTTTGT
CAAAAAAAAAAAAAGATCG
>E_H41071_c1_g1_i2 len=346 path=[3863:0-195 1090:196-224 1119:225-235 1130:236-253 1148:254-280 1175:281-284 1179:285-286 2178:287-335 2227:336-345] [-1, 3863, 1090, 1119, 1130, 1148, 1175, 1179, 2178, 2227, -2]
TCAATACTTACCCTTCTATCCTCACTCCCAGGCACCCTGCCCCACCCCCACAGGCGCATA
GGGGCAGCCTTCCCGCGACAGATCATAGAAGATGAAGTATTGAAGCCTGCCCCAACCGCA
TAGGCGCATAGGTGAGAAAAGAGGTTTCAATTCAAAATCGAATTGCGGGTTGCAGAAATT
TGGCTTCAATTCTTCATCTTCTACGACGAATTTGGGTTTCAAGCAATTTATATCTGTGAT
TTCTCCCTGATTTTTGTGTCAATTTGAAAATTTTGGAGAAGCTAGGGTTTCATAAATGGT
GGATTTTGCGAAACCAGGGATTGAAGTAAAGCCGAGGAAGCCGTTC
>E_H41068_c1_g4_i1 len=308 path=[2109:0-48 2128:49-59 2139:60-132 2212:133-154 2234:155-163 2243:164-180 2260:181-191 2271:192-209 2289:210-221 2301:222-240 2320:241-260 2340:261-307] [-1, 2109, 2128, 2139, 2212, 2234, 2243, 2260, 2271, 2289, 2301, 2320, 2340, -2]
TTATAACTTGGTCATAAAATGGTTGTGTACAAACAGTAGTGATGTCAACTCAGCTTGCTA
TTATTAGAAAACAACTCACTAATCATCTTCATCGCTTCCATAACTACACAATGATAGTAA
TCCTGTGTTTGTATCATTACTTTTCTGATCTTCTTGTTTCTTCTCTTCCACTTTTATTGG
AACTGCTTTTACCGGAACTTGTTTCTTTACGATAGAAACTTTGACGCTCGAATTTTTGAA
TATGAAGTTTGTATCTTTGGAAGCAGCTGAACCACCTGCTTTATCTTTGTTCTTAGAGTT
GTCAAAAA
>E_H41068_c1_g5_i3 len=699 path=[8610:0-287 8868:288-319 8900:320-407 8988:408-434 9015:435-464 9045:465-487 9068:488-498 9079:499-520 9101:521-550 9131:551-589 9170:590-632 9213:633-634 9215:635-665 9246:666-677 10256:678-698] [-1, 8610, 8868, 8900, 8988, 9015, 9045, 9068, 9079, 9101, 9131, 9170, 9213, 9215, 9246, 10256, -2]
GGGTAAGTGGAGTAGCTTTTGATTCATATTGGTCCTCCCCAAATTCAGACGGTACCGAAA
CTGTTATGTACCGGTTTGGTTCTGTTGGCCAGGACACACAGTTACTTCTGTGGGACCTAG
AAATGGACGAGATCGTAGTACCACTACGTCGATCCTTACCTGGTGGTTCCCCCACATTTA
GTACTGGAAGCCAATCGTCTCATTGGGACAGTATTGTCCCAGTTGGTACTCTACAACCTG
CCCCGTGCATGCGCGACGTACCAAAGCTCTCTCCTCTGGTTATCCACCGCGTTCACACTG
ATCCCCTCTCTGGCTTGACATTCACTCCAGAATCTGTTCTCACTGTTTGTCGAGAAGGGC
ATATCAAGATCTGGATGAGACCTGGTTTTGCCGAAACTAGCCAAGCGTGTAATGCTGAAA
GCACGCTGAGTACTAGTTTGAAGGAGAAGTCGTTGCTGTCGGGTAAAGTTGCGAATTCAA
GTTACAAGCAATAACCAACCGGATTAAAAGTGAAAACCAAGGTGTTTTTATTTTTATTTT
TAATTTTTTTAAGGAGTGATTCATCTCATTTGTGGTGAGATTTGACCAACAGGTTTCCAT
TGTATATTCAGAATGATGATAAAAATGCCATTGATAGCAGCAGGTGGAAGAGAGAAGAAA
TTACCCTTTTGTAAGTACGGAACGGCTGTTGCCTTTTAA
>E_H41068_c1_g6_i2 len=353 path=[2424:0-46 2441:47-69 2464:70-74 2469:75-96 2491:97-169 2564:170-206 2601:207-317 2712:318-352] [-1, 2424, 2441, 2464, 2469, 2491, 2564, 2601, 2712, -2]
TTTGCTTAAAACATCTGTTGGATCATCTTCAGATACCTTTCTTCTCTTTACACTATCGTT
TGATGTTTTAGCATTACCATACAAATGCTGATTTAGATCTTCATAATCCTCAAGATCGTC
ATCATCATCATCAAAATCTCCATCATCAATTCTTCGAACAAATTCCTTAGGTTGTCCCTG
GAATATTGATTTTATTAGAGCTTCATCTTCTTCTTCCAACTTCTTTTCCTTCTGCTCAGC
TGTACGCTGCAAGGCCTCAAGCAGTTGATCTGCACTCACAGTAGCATGTCTCGACTTCAT
GGACTTCATTTCATCCAATGCAGCAAGAATGTCCATCTCCCTTTTTGAATCCA
>E_H41068_c1_g7_i2 len=410 path=[829:0-168 968:169-181 981:182-261 1061:262-262 1062:263-357 1157:358-358 1158:359-391 1191:392-405 1205:406-406 1206:407-409] [-1, 829, 968, 981, 1061, 1062, 1157, 1158, 1191, 1205, 1206, -2]
ATCCGGCGAAATTACCGAGGATAAGGCGACCCAAAAATCAGCAAATTAAGGTCCGGATGA
TGTTGCCCATGAGTATTCGATGCAACACCTGTGGTAATTACATCTACAAAGGGACCAAAT
TCAATTCCCGAAAAGAAGATGTTCTTGGAGAGACATATTTGGGAATACCAATATTCAGGT
TTTATTTTAAATGCACGAGGTGCTCTGCTGAGCTTGCAATGAAGACTGATCCTCAAAATT
CAGACTATGTTGTTGAATCTGGGGCAACTCGAAATTTTGAACCTTGGCGTGCAGAGGATG
AGGAAGTTGACAAGGAGAAACGGAAAAGGGATGCTGAAGAGATGGGAGATGCTATGAAAT
CTTTAGAGAATAGAACGTTGGATTCAAAAAGGGAGATGGACATTCTTGCT
>E_H41068_c1_g1_i2 len=566 path=[3123:0-89 17498:90-120 3214:121-206 3300:207-220 10390:221-251 3345:252-268 3362:269-269 3363:270-299 17501:300-330 3424:331-331 3425:332-361 3455:362-367 3461:368-368 3462:369-388 3482:389-410 3504:411-413 3507:414-459 3553:460-471 3565:472-480 3574:481-490 3584:491-551 3645:552-565] [-1, 3123, 17498, 3214, 3300, 10390, 3345, 3362, 3363, 17501, 3424, 3425, 3455, 3461, 3462, 3482, 3504, 3507, 3553, 3565, 3574, 3584, 3645]
GGGTCGCCTTATCCTCGGTAATTTCGCCGGATCAAAGTCCGGAGGGTAGTACTTGTTCAG
TACTTTCCTCTCTCCCATCTTCTTATCACTTCAAAAGAAATCACACAGAGAAACTCCAAC
AGAAACTCCAAACCTTATTTCCTTGAGAAACAAACCCTAGACCAAACGCGACAAATCCTA
ACCTTAAGAAACGTGATCAGCGGTGAGAAAACAATCGAAGAGAAATACTTCTGAGGGAAA
CGATGAGATTTGCCGTAGAAGCTCGACCTAGAAGAGAGAGAAGTTGATAATAAGAAGGGA
GACCGTGAAACGATAGTTAGTGAGCGGCCTCGGGTCGAGAAATTCTTCCCTCTACCCGTA
AAACCACGTCGGATGGTTTTACATACCTTTTAGATGTTTGACACGTGTCTTCTTCAATTC
CTAACCGTCCGATTAAAGCTGTAAAAACCCCTCTATCTCTGTGGATCGACTAAAACTATT
TCTCTCAATCTTTTTGCCGTTACAGAGAACAACAAAACCATCCGACCGGGTCTTCTTCCA
TCGGCGACGGCGACGGTGACGGTGAC
>E_H41068_c1_g3_i5 len=816 path=[6449:0-74 6494:75-105 6525:106-136 6556:137-150 6570:151-167 6587:168-208 6628:209-334 6754:335-387 6807:388-614 17499:615-645 7065:646-664 7084:665-694 7114:695-707 7127:708-784 13055:785-815] [-1, 6449, 6494, 6525, 6556, 6570, 6587, 6628, 6754, 6807, 17499, 7065, 7084, 7114, 7127, 13055, -2]
TAATGGGATCACATACACGTTTACCAGCCAAGCAAATCCTTTGGCCAGAAGGACACGATA
AAGAAGGGAAGTCATAGCAAGTAAACCAGCATCAGAAATGAAAATCTGAAGCCTTTCACG
ATTGGAATATATTGGTCCGTATGGATCGTAGTGGCAAGCAAATCGGTCATAGGGTCGGCC
GGAGACATTGAAGGCCAAGTATAAGGGCCATCCAAGAGTAAGCGTGATGACTAGGGTCAA
CAGTCGTCCAGGTGGGTTGTTTAAGTATTTCGAATACCATCCAACTTGAGATTTGGGTTT
GGGAACAAAGACTTCATCTCGTTCAAGCGATCCAGTGTTGGAGTGGTGGCGACGGTGGCT
GTGTTTCCATGAGAAGTATGGGACTAAGAGTGATGAGTGGAGGATGAGGCCAACAGTGTC
ATCAACCCATTGGTAGTCACTGAAGGCATGGTGACCACATTCATGAGCAATGACCCAGAC
ACCGGTGAGATTGCAGCCCTGGAGTGCCCAGTAGATGGGCCAAGCAACATAGGGGAAGGG
ATGAGGAAGGAGGTGGAAATACGAGGTGGAAATGTAGTACAAGAGAAAGGCTATGCAGAG
GTCGTAAACGACATAGGAGAATGAGTGAATGAGGGAACGTTCAAAACAATGGGGAGGAAC
AGCTTTCTTGACTTCACCAAGCGTGAATGGAGGCTTTGAGCAAGGGACTCGCTTGAGGGG
TTTTTCCTCTTCAACGGAGTTGCTGGTGGGGACCGCCATTCGACCACCGGCTCCCATTGT
AAACCTGATAAAGAGGCCAGAGAGATCGGAAGAGCA
>E_H37593_c0_g3_i1 len=250 path=[664:0-157 792:158-159 2488:160-214 849:215-249] [-1, 664, 792, 2488, 849, -2]
GGCCTATAAATTTCTATCAGAAGATCAAAAACAAATGCTTAGAAATAAACGAGGGACAAT
ATAAAGTTAAAATAACTAAACGAGCGAGAGCTACGGATCGAAAAGTGAAAGAGTTTATAA
AACTTACTGGGAAGGATCAAAATTCGAAAATTCGGGTATTCCTAATTTTGAACCGTAATA
AACGAAAAATACCCGAAATTTAAAATTTAAAAAAAAAAATAAAGCTTTCGAAACTAATGA
ACAGCATGCC
>E_H32610_c0_g6_i3 len=307 path=[6389:0-114 6474:115-220 6580:221-221 6581:222-244 6604:245-252 6612:253-277 1110:278-278 1111:279-306] [-1, 6389, 6474, 6580, 6581, 6604, 6612, 1110, 1111, -2]
TCGTCATCCGATCTGACCGCCATTGTTGAGTTGCTTGAGCTCTGCAACTTTTCGGCTTCT
CCATTCCTCAACTCCGAGATCTCTTCCTTCTGCCCTCTCGCCATTACCCCAACGAACAAC
AGTACCAGCAGAACCAAACACACAGAAATCCACTTCTTAGAACCCACGGCCATTGTCATT
ACTTTTACTCCCTCTCTCCTCACTCTTTCTCTCACTCCAGCTGAATCTGAAGAAGAGAAG
ATAATGGATGTGTATTTATAAACGGAGTAAGCAGAGAGAGTAAAAGTAATGACAATGGCC
GTGGGTT
>E_H32610_c0_g7_i1 len=330 path=[5107:0-56 5134:57-59 5137:60-244 13941:245-275 5353:276-329] [-1, 5107, 5134, 5137, 13941, 5353, -2]
ATGGGCTCGACTGCCATTACTGTTTCCAACAACTACTTCACCCACCACAATGAGGTAATG
CTGTTGGGCCACAGTGATTCATATATGAGAGACAAACAAATGCAAGTGACGATAGCTTAC
AACCATTTTGGTGAAGGTCTAATTCAAAGAATGCCAAGGTGTAGACATGGGTATTTCCAT
GTGGTAAACAACGACTATACTCACTGGGAAATGTATGCTATTGGTGGAAGTGCTGGGCCA
ACTATCAACAGCCAGGGAAATAGATACCTTGCTCCAGTCGATCCTTTTGCTAAGGAGGTG
ACAAAGAGGGTAGACACAGATACAAGTCGG
>E_H32610_c0_g4_i3 len=803 path=[7704:0-186 7861:187-208 4439:209-212 4443:213-215 4446:216-243 4474:244-447 4678:448-489 4720:490-536 4767:537-537 4768:538-568 4799:569-569 13943:570-600 4831:601-668 9953:669-714 4945:715-785 5016:786-802] [-1, 7704, 7861, 4439, 4443, 4446, 4474, 4678, 4720, 4767, 4768, 4799, 13943, 4831, 9953, 4945, 5016, -2]
GTTCAGACGTGTGCTCTTCCGATCTCGGGAGTAGGCTTTTATGATATACTTTCTTTCTAT
TTCTCAAAATGGTTCCGTGGCAGAACCAGCTTTAATCTGCTTGTTTGGCCAACCTTGGAA
TCTCTTTATTATGTTGTTGGTGTGGTGAATTAATGGGGTTTTATTTGTTTTTTTACTTTT
CAGATCGGATGACGAGGTTGAGCTCTTGAATGAGCATGCTGTGAATGACCCAGATGAGGT
TGCCTCCATGGTTGAGATGAGCATCAAGAACAGTACAGAAAGAAGGAAATTGGGCTTCTT
CTCATGTGGGACAGGCAATCCTATTGATGACTGCTGGCGTTGTGACCGTAACTGGCACCG
TAACCGCAAGCGTCTTGCAGACTGTGGTATTGGTTTTGGCCGGAATGCCATTGGTGGCCG
CGACGGTCGCTTCTATGTTGTCACTGATTCTGGCGATGATGATCCCGTCAACCCACGACC
CGGTACTCTCCGCCACGCTGTCATCCAAGACAGACCACTCTGGATTGTCTTCAAACGCAA
TATGGTGATTACACTAAAGCAGGAGCTTATCATGAACAGCTTCAAAACAATCGATGGTCG
TGGAGCGAATGTCCACATTGCTAATGGAGCTTGCATCACTATCCAGTTTGTAACAAATGT
TATCATCCATGGTCTGCATATTCACGACTGCAAGCCTACTGGAAATGCTATGGTGAGAAG
CTCACCTACACATTTTGGATGGAGGACAATGGCTGATGGTGATGCAGTTTCTATATTTGG
GTCGAGCCATATTTGGGTTGATC
>E_H32610_c0_g2_i1 len=439 path=[3636:0-150 7411:151-202 3809:203-226 13945:227-257 3864:258-377 3984:378-417 4024:418-419 4026:420-431 4038:432-438] [-1, 3636, 7411, 3809, 13945, 3864, 3984, 4024, 4026, 4038, -2]
AATCCGTAAACGATGCCGATTGCACCGAAAAAGACTACATCCTAGAAAACTCCGACTATT
CTTACGTCACCCCTGAAAGCCGCGCTGCCATGCGAAAATTTCGGGAAAGATATATGTACT
ATTCATACTGCTACGATACCATTCGGTATCCCGTGGCGCCGCCGGAGTGTGTAATTGTTC
CGACGGAGCAGGAGAGGTTTAAGGAAACGGGGAGGTTGAAGTTTGTCCCCGGTCGGAAGC
GCCGCTCGAAGAGGAGGAGCAGGATTCCGGTAGCGACTTCTGAGTCGGATGAGCAGACCG
ATATGTGATTATATAAAAATAAATACTGTTACATATGAATGTGAATTGAATTAAAATGTG
TGGTAGTTGGTCCATGTTCACAAAGTTTTTATACCCATTTGTTTTATTAATCTAAATTTG
TAGATAGAATTTTAGTTGT
>E_H32610_c0_g3_i4 len=264 path=[11513:0-59 7105:60-60 7106:61-88 10055:89-93 636:94-94 637:95-185 728:186-224 767:225-239 782:240-263] [-1, 11513, 7105, 7106, 10055, 636, 637, 728, 767, 782, -2]
GTGCTTTTCCTATTTATTTTATTTTTTTTTAAGAAACAAAACAAGATTGATATTAAAGGA
GTTCTTTTTTTTTTTTTTTTTTTTTTTTTGCACATTCTAAAAGCTGGGTTGAGGAGGAAC
CAACTGCACTAACTAGCAGTGGTAAAGGAGTTCATCACACGTACTGATTACACGGATAAT
AAAGCACAAAATAAATTTAAGATTAACAAATTACAAATAGTAATTTGCGGAGTTAATATG
GCAATTAACACCGTATGCCTGTTG
>E_H32610_c0_g1_i5 len=314 path=[2653:0-87 2711:88-89 2713:90-214 13942:215-245 2869:246-313] [-1, 2653, 2711, 2713, 13942, 2869, -2]
TCATCGTTTATGCCTCGTTTCTTTTTTTTTAATGATACGGCGACCACCGAGATCTACACT
CTTTCCCTACACGACGCTCTTCCGATCTAATGACTATCCCTCGGTTTCTCTCTTGCCATC
CTTTCAATTCCTCCTTTTCTGCTTAACAACTGTATATGTACATATAAAGGCTCAAAACTT
GCAAAGAAAGGAAAGGGAGCGGAGGAGAGAGAATACACCATTCAAAAAAAATTAAATTCC
CAAAAATAAAAATAAAATTATGAGTCCTTCACCTTCTCTCTCCAAAATGTTAATCCCCCT
CTCTTTCTTCTTCC
>E_H31574_c0_g2_i4 len=554 path=[1:0-186 158:187-187 159:188-201 173:202-218 190:219-245 217:246-246 218:247-250 222:251-299 6306:300-330 302:331-336 6305:337-367 339:368-370 342:371-375 347:376-382 354:383-390 362:391-401 373:402-402 374:403-422 394:423-434 406:435-440 412:441-441 413:442-442 4454:443-553] [-1, 1, 158, 159, 173, 190, 217, 218, 222, 6306, 302, 6305, 339, 342, 347, 354, 362, 373, 374, 394, 406, 412, 413, 4454, -2]
TTCATATCCAACGTTTCCTTAATATACACTGACCATAAGGCCCTCTCCATACAAAATTAG
GGTTTCACGCTCTATAAGTACCAAAGGAGAGCGTCTCTAGCCATTCTCTGTTGTCAGTTT
ATCGCAAAGAGATCCTTTGGTTTTTTCTCGAGAAATCGGCAAACTCGGAGGGAGCAAGCG
AGCGTCGGGATGAGGGCTAAGTGGAAGAAGAAGCGCATGAGGAGGCTCAAGAGGAAGCGC
CGAAAGATGAGACAGAGGTCCAAGTAGATTTGCTTGTTGCTGTTGGTACATGGATTTCTT
GTTGCATGCTTTCAGTTTTTTCTTCTGGGAATTGTGAGACATCTGATGGGGAATTCTGTC
TTTTGCTTTTGGAGCTGAAATGGTGCTGTCTAATTTCAGTTTTTATCTAGGTCAAGTACT
AGTGTTAAGCATTTTGGTTGTGGCACATTTTGAAAGTTTTTAAGTATTAGAAGTGGAGTT
GTTGTTGTTAGTTTGAGTTTGGTTAGGTCTTAGAAGTGGAGGATTATATTTGAATTTCTA
TTTTGAATGAAAAA
>E_H31352_c0_g1_i2 len=657 path=[1:0-61 3641:62-92 64:93-94 66:95-125 97:126-143 115:144-170 3646:171-201 173:202-225 3644:226-256 228:257-291 263:292-421 3642:422-452 424:453-484 456:485-527 499:528-532 1477:533-574 546:575-588 560:589-592 564:593-656] [-1, 1, 3641, 64, 66, 97, 115, 3646, 173, 3644, 228, 263, 3642, 424, 456, 499, 1477, 546, 560, 564, -2]
GAAAAGCCCTATTATGAATTCGATACTGAGGAAACTGTAAAATCAAATCGTAACGACCGA
TAACAGCAGTGACGGGAAGAAAGAAAAAGTGCCAGAGAGATGTGGTTGGGAGTTGGGGGT
GGAGCGGCGACTACATTTGTTAGGCATTTCTCTCGGAAATGCGCACCCAACCTGAGGAAA
ATCAATCCAAGAGTACCGCCGCAAGCGGCTTCCTCCATAGCCGAAAGTCTCTACCACGTC
ATCAAGCAGAATGGCCCACTCACCGTCTCCAGCACCTGGATCCAGGCCAAGGAAGCTAGT
GTTAGTGGACTGGAGAGCAAAACACATTTGAAGCTAATGCTCAAGTGGATGAGAGGGAGG
AAGATGTTAAAGCAATTCTGCAATCCAATTGGTTCAACCAAGAAATTTCTGCTCTGCACT
TTACCCGAAGATCCTCAAACTGAAGAACAAAAAGCCGCTACAAACCTCAAACTGCGGAAT
GAAAAGTCTCCTTTGAAGAAAAAAAGGAAGAGTAAATAAAACGTTCACGGGGAGTTTTAT
TTCTTCTCATTGCAAACCAACAACTGTTTTGCCAACGTGTTTGGCTTCCCTCTGTTTCCA
TTTTTAGTTAAGTTCAGTTAGTTGTTTGAGACAAAGTCTGTTCTGTTTTTTTTTTTG
>E_H32610_c0_g8_i2 len=261 path=[10793:0-134 210:135-136 212:137-137 13944:138-168 244:169-237 313:238-260] [-1, 10793, 210, 212, 13944, 244, 313, -2]
AGAGAGCTCAAGCAACTCAACAATGCCAAGGTGATTATTTCCTCGTACATGCCTTCAAAG
TTTTTTATTTATAAATTAACTCTATGATTTATTGTTTAATTTTGCAGCGATGTTCCGCCC
ACGTCATCAAACAACTTCGTCGATTCTTTCCCTCCACATCATATCTACGTCTCTGGACTC
TCTGGTATTCCCCCATTCATGCTGAAACATCAGAGGCCTCTACATATCACAACAGGCATA
CGGTGTTAATTGCCATATTAA
>E_H32610_c0_g9_i1 len=733 path=[1668:0-78 1717:79-485 2124:486-536 2175:537-567 2206:568-585 2224:586-732] [-1, 1668, 1717, 2124, 2175, 2206, 2224, -2]
TTTTTCGGTGCAATCGGCATCGTTTACGGATTCAATGGGCTCAGTGGCACAACCTTCGAG
GGCAAAATCGGTAAATTCAGCAATGAAGGGTTGGTATTTGTAATCGACTTTGTATTTGCC
ACCAGCGGTGGCCCAAGCGGAGGCGTCCCATATGGTGGCGTAGAGTGACATTGGTTTGGA
GGGAAAATCGCCGCCCATTGCTTCGCTGCGTATCACCTCCCGGATCGGCACATCGTCGAC
GTAGAATATGATGTTTTTGGCCGTCCATAGAATGCTATACCGATGGAACTCTTTGGATGG
GTCAAACCATAACCGGTACCTCTCTTCTCGACCACGGCTTGTGCTTCCGTTGCCGTATAA
ATTCGTCTGAAACCTCCATGGCTTCCCTGGTATGTTTCCTAAAAATTCGATGTCGAGCTC
GTCGTGTGATTTCTCAAATACGTCTCCGTTTGATGTATAAAAGGCAACACAAATTCCAGC
TGTATTATCGGATGGCAACTTGATATTTGCGCTAAAAAATCCATGTTGATACATTTTCGA
CGAGATGAAGCCGGCGCCTGTATATCGATCAAGGATGAGACGGACGCTCTGATCATCGGA
CGATCGGACAAGATTGGCGTCGCCGAAGAGATGAGAATAGCCATCATTAAATAAAATAGT
CGAAAGATTATTGAAAACTCCGGCGGCGTTGGCGATGAAGAGGAAGAAGAAAGAGAGGGG
GATTAACATTTTG
>E_H39965_c0_g2_i2 len=1638 path=[3867:0-45 3883:46-46 16741:47-77 3915:78-99 3937:100-125 3963:126-135 3973:136-147 3985:148-166 4004:167-271 4109:272-308 4146:309-332 16729:333-363 4201:364-423 4261:424-444 4282:445-445 16737:446-476 4314:477-525 4363:526-564 4402:565-644 16742:645-675 4513:676-678 4516:679-709 4547:710-1008 14195:1009-1038 4864:1039-1079 4905:1080-1135 16740:1136-1166 4992:1167-1174 5000:1175-1220 5046:1221-1244 16746:1245-1275 5101:1276-1287 5113:1288-1366 5192:1367-1411 16731:1412-1442 5268:1443-1469 5295:1470-1471 5297:1472-1526 5352:1527-1561 5387:1562-1637] [-1, 3867, 3883, 16741, 3915, 3937, 3963, 3973, 3985, 4004, 4109, 4146, 16729, 4201, 4261, 4282, 16737, 4314, 4363, 4402, 16742, 4513, 4516, 4547, 14195, 4864, 4905, 16740, 4992, 5000, 5046, 16746, 5101, 5113, 5192, 16731, 5268, 5295, 5297, 5352, 5387, -2]
TTCTCCTGGTGTTTTGGATTTTGAAGTTCTGTTTAAAGGCACAAAACTCTTCAATTTGCG
TTTCTGATTAGAAGGACGGTTACAAGTGGATTGCCTTTCAGCTGAGGTGTTTGTTTTTGG
GGGGGGCATTGTGGCTCTTAACTCTGATTCTAGCCCTGTTGTTGAAGTTGCAACTAGCCT
GGATTCTGTGAAAAAATGGCTTGTATGAAACTGGGGTCAAAGGGCGATGCATTCCAAAGG
AAAGGGCAGGCCTGGTTCTGCACAACTGGTCTCCCAAGCGATATTGTCGTTGAAGTTGGG
GATATGTCCTTCCATCTGCACAAGTTCCCTTTGTTATCCAGAAGTGGGGTTATGGAAAGA
CTGATTGCAGAAGCATCCGATGAGGGAGAAGAGGGCTGCGTCATAAACCTCTCTGACATT
CCTGGTGGGGCCAAAACTTTTGAACTCGTGGCCAAGTTCTGCTATGGAGTGAAACTTGAA
CTTACTGCTTCAAATGTTGTGTACCTCCGGTGTGCTGCCGAGCATCTTGAAATGACAGAG
GAATATGGGGAGGGTAATCTGATTACACAGACTGAAATATTTCTCAATCAAGTAGTCTTC
CGAAATTGGAAAGATTCTGTAAAGGCGCTCCAAACATGTGATGATGTTCTGTCCCATGCC
GAAGAACTTCACATTACGAGGAGGTGCATTGAGTCGCTGTCCATGAAGGCAACTACTGAT
CCAAATCTATTTGGGTGGCCTGTTGTAGAGCATGGTGGGCCCTTGCAGAGCCCTGGTGGG
AGTGTCTTGTGGAATGGGATAAGCACGGGTGCTAGACCAAAAAACTTGAGTTTAGATTGG
TGGTATGATGATGTCTCAACTTTAAGTCTGCCTCTTTATAAGAGGTTGATTTTGGTCATG
GATTCCCGTGGCATCAAGCAGGAAATTATTGCTGGGTCCCTCACATTCTATGCTAAAAAG
TACCTGCCTGGACTGAATCGGCGTCAGGGTGCTAGTGAATCTAGCACCCAATCTAGCACC
CGACTGGCACCAGCGGTTTTGGGAGCCCCGCCATCTGAAGAAGAACAAAAGCTTTTACTT
GAAGAGATTGATAGGTTACTTCCAATGCAGAAGGGCCTAGTCTCGACCAAGTTCCTGTTT
GGTCTACTTCGGACAGCCATGATTCTTCGAGTGAGTCCTTCTTGCATATCAAACTTGGAG
AGAAGGATAGGGATGCAACTTGATCAAGCGACTCTAGAGGATCTGTTGATGCCCAACTTC
TCTTACTCCATGGAAACTCTTTACAATGTTGAGTGCGTGCAGCGGATTCTTCAGCACTTC
CTGACCATGGATAATGGTGGGGCCTCTCCATGTTCAATCGACGATGGCCAGTTGATGGGG
TCCCCTTCTTTGACGCCAATCACAATGGTAGCGAAGCTAATTGATGGGTATCTTGCAGAG
GTTGCCCCCGATGTTAATTTGAAGCTCCCCAAATTTCAGTCTCTTGCCGCTTCCGTGCCT
GACTATGCCAGGCCCTTGGATGATGGCCTTTATCGTGCAATTGACATATATCTAAAGTCA
CACCCATGGCTAGCAGAGACAGACAGAGAGCAACTATGTAGGCTGATGGATTGCCAGAAG
CTCTCCTTGGAAGCTTGC
>E_H35535_c0_g3_i7 len=1248 path=[1:0-137 109:138-158 130:159-168 140:169-210 182:211-214 186:215-234 12836:235-265 237:266-492 464:493-589 561:590-591 563:592-620 592:621-621 593:622-794 766:795-1031 1003:1032-1033 1005:1034-1067 1039:1068-1091 1063:1092-1100 1072:1101-1114 1086:1115-1135 12832:1136-1166 1138:1167-1194 12834:1195-1225 1197:1226-1231 1203:1232-1237 1209:1238-1247] [-1, 1, 109, 130, 140, 182, 186, 12836, 237, 464, 561, 563, 592, 593, 766, 1003, 1005, 1039, 1063, 1072, 1086, 12832, 1138, 12834, 1197, 1203, 1209, -2]
CCGATCTGCAAAAGCCCCAGGCCAACTTTGTAAAAATCGTGAAATTACGACGCATCATCG
TCTTAAAAATCATAACGCTGATAAGTCATCTCTCTCTCTCTCTCTGGAAGTGTTAAAACC
TTCGACCCTAAGCTCTGTCTACTCTGACCACCGACTACCACAATACATTTACCGTTTCAT
CCTCTGCTCCCAAACCAGCAGATCCAATATTTTCCGACCAATGCCGTTACAATTAACGAT
TCACGAGTCTACGATTGCCTGAATCGCTTCCTGATCACAGTTTGTGAGCGAGTCAAGGTC
TCGATGGGTGCCGTACCTTCTACGCCGCGCCACAGCAGCGCCCGGCCACAAGACACTGGG
GAATACCTAATTAGCACTTTTGTCGGCGAGAAATCGTTCCCACTCGCCTCTGATTTCTGG
CAGAAACTTCTCGAGCTTCCTCTTAATCTCCATTGGCCTAGTCACCGAATTCGCCAAGCT
TGCCAACTTTTTGCACAAAATAACTGTTACACAAGGCATCTTGCGAAGATCTTAATTCAC
CTGGCGTGGTGTTTACATGAGTCTATTTCAACTTCTGGCATGTCACCTACAGCAAATACG
AAGGCAGTTAATGCAGTATACATCTCATCTATTTTTCTGAAGTTCATAATCGAAAATGCT
GAAAGTGACAACATTGAGGAATTATACTTGTCCTTGGATGAAAGTGAACCAGTACCAAGT
AATTTTTCGAGAGATCAAAGCATTGAAAATCTTGTTATGCATAGTGTGCTTAGCTTTATT
GGCACATTAGATGTAAGTCCCGACACGTACCTTCTACATCATGAGTTGCTCAACTTCATG
ATTGTTGCAATGTCAACTCAACTTCTTTCTGGGCCATCTCCAGGACCAAATGATGTTAAC
CCATTCATCGATGCAGCAATGGCTCAGGATAGTTCTTTGGTCCGATCAGTTGTTCGCAAA
CTCCTACTTAATTATGTAACGCGTCCTCGCATTCCCTCAAATAGTGTATCTTATTCCATA
TTTTCCGAAGAAAGCCAGTCTGGTGTTCTACAAAGAGTTGGATCTGCAGCTGCAAACATT
[truncated: 37,512,256 more chars]
