# Supplementary material for: Comparative transcriptomics characterized the distinct biosynthetic abilities of terpenoid and paeoniflorin biosynthesis in herbaceous peony strains
Source: PeerJ. 2020 Apr 20;8:e8895. doi: 10.7717/peerj.8895 (PMC7179566; doi:10.7717/peerj.8895)
Supplement: Supplemental Information 6 [file peerj-08-8895-s006.zip]

Archive with 1 entries (1 files):
- Unigene.fasta.transdecoder.pep
